# Supplementary material for: Transcriptome profile in bursa of Fabricius reveals potential mode for stress-influenced immune function in chicken stress model
Source: BMC Genomics. 2018 Dec 13;19:918. doi: 10.1186/s12864-018-5333-2 (PMC6293626; doi:10.1186/s12864-018-5333-2)
Supplement: Supplementary file 4 — Table S2. The gene expression level of the two groups. Sheet 1 showed the top 10 highest expression genes in two groups. Sheet 2 showed the FPKM and read count of all genes. Sheet 3 showed the mean normalised read-counts by DESeq2. (XLSX 3969 kb) [file 12864_2018_5333_MOESM4_ESM.xlsx]

## Sheet: top 10
Supplementary information, Table S2. The 10 highest expression genes in two groups
rank in C_B vs B_B	gene_id	gene_name	B_B_FPKM	C_B_FPKM	B_B_readcount	C_B_readcount	log2FC	Pvalue	padj
1st-4th	ENSGALG00000027490	CATHB1	6156.16	9309.92	93198.3	145461	0.64225	1.2384e-48	3.1581e-47		Cathelicidin
2nd-6th	ENSGALG00000015917	EEF1A1	4724.71	6773.08	139745	206799	0.56543	1.8625e-38	3.5055e-37		P-loop containing nucleoside triphosphate hydrolase||Translation elongation factor EF1A, eukaryotic/archaeal||Translation protein, beta-barrel domain||Translation elongation factor EFTu/EF1A, domain 2||Translation elongation factor EFTu/EF1A, C-terminal||Translation elongation factor EF1A/initiation factor IF2gamma, C-terminal||Elongation factor, GTP-binding domain
3rd-9th	ENSGALG00000018367	COX3	4362.31	5007.62	60069.7	71175.7	0.24475	2.6372e-08	1.2073e-07		Cytochrome c oxidase subunit III domain
4th-1st	ENSGALG00000026742	-	7352.94	4622.48	132895	86212	-0.62432	3.932e-46	9.3236e-45
5th-17th	ENSGALG00000004871	RPS24	2490.72	4240.92	19424.7	34144.8	0.81377	3.9144e-37	7.0636e-36		Ribosomal protein S24e||Ribosomal protein L23/L15e core domain
6th-11th	ENSGALG00000018373	COX1	3718.76	3853.36	101109	108143	0.097022	0.027598	0.057408
7th-19th	ENSGALG00000011472	RPL37A	2331.78	3548.22	15153	23800.5	0.65138	1.4458e-46	3.4582e-45		Ribosomal protein L37ae||Zinc-binding ribosomal protein
8th-5th	ENSGALG00000026592	-	4825.75	3528.71	12715.8	9593.02	-0.40656	0.0033692	0.0083557
9th-18th	ENSGALG00000027227	RPL10L	2425.79	3516.46	14442.7	21602.8	0.58088	9.9203e-09	4.715e-08		Ribosomal protein L10e/L16
10th-14th	ENSGALG00000018370	COX2	3122.97	3379.14	37518.2	41904.5	0.15951	0.00033131	0.00096535		Cytochrome c oxidase subunit II C-terminal||Cupredoxin||Cytochrome C oxidase subunit II, transmembrane domain||Cytochrome c oxidase, subunit II
12th-2nd	ENSGALG00000002160	B2M	6908.98	3156.98	51569.3	24318.2	-1.0845	2.0055e-88	1.2143e-86		Immunoglobulin-like domain||CD80-like, immunoglobulin C2-set||Immunoglobulin C1-set
16th-7th	ENSGALG00000026383	TMSB4X	4484.92	2819.18	53015.2	34400.5	-0.62398	5.607e-44	1.2409e-42		Beta-thymosin||Thymosin beta-4, metazoa
17th-10th	ENSGALG00000009621	ACTB	3743.2	2735.14	110784	83562	-0.40683	6.1333e-10	3.1977e-09		Actin family
19th-3th	ENSGALG00000021139	IGLL1	6205.68	2641.17	97879.1	42988.3	-1.1871	4.2927e-53	1.2101e-51		Immunoglobulin V-set, subgroup||Immunoglobulin||Immunoglobulin V-set domain||Immunoglobulin subtype||Immunoglobulin C1-set||Immunoglobulin-like domain||CD80-like, immunoglobulin C2-set
45th-8th	ENSGALG00000007220	FTH1	4367.93	1834.27	66594.9	28861.3	-1.2063	1.3692e-101	1.0024e-99		Ferritin- like diiron domain||Ferritin-like superfamily||Ferritin/DPS protein domain

## Sheet: fpkm_all genes
geneID	FPKM_B_B_1	FPKM_B_B_2	FPKM_B_B_3	FPKM_C_B_1	FPKM_C_B_2	FPKM_C_B_3	FPKM_B_B_mean	FPKM_C_B_mean	readcount_B_B_1	readcount_B_B_2	readcount_B_B_3	readcount_C_B_1	readcount_C_B_2	readcount_C_B_3
ENSGALG00000027490	6153.03	6341.73	5973.72	9681.49	9152.5	9095.79	6156.16	9309.92	91997	91815	79150	164064	155216	149795
ENSGALG00000015917	4657.64	4758.2	4758.28	6603.5	6905.54	6810.21	4724.71	6773.08	136046	134581	123166	218615	228786	219105
ENSGALG00000018367	4436.56	4340.35	4310.01	4977.57	5069.98	4975.29	4362.31	5007.62	60331	57153	51939	76718	78201	74522
ENSGALG00000026742	7496.41	7255.37	7307.05	4848.48	4539.33	4479.64	7352.94	4622.48	133797	125393	115573	98081	91896	88066
ENSGALG00000004871	2528.42	2422.73	2521	4003.94	4407.8	4311.02	2490.72	4240.92	19472	18067	17205	34949	38503	36569
ENSGALG00000018373	3789.98	3698.92	3667.38	3821.89	3895.83	3842.37	3718.76	3853.36	101762	96171	87262	116309	118648	113637
ENSGALG00000011472	2415.66	2335.54	2244.15	3550.65	3594.01	3499.98	2331.78	3548.22	15503	14514	12763	25827	26162	24741
ENSGALG00000026592	4329.36	4682.15	5465.75	3620.37	3138.85	3826.9	4825.75	3528.71	11264	11796	12602	10676	9263	10967
ENSGALG00000027227	2720.41	2403.51	2153.44	3796.72	3326.97	3425.7	2425.79	3516.46	15996	13685	11221	25303	22189	22187
ENSGALG00000018370	3173.45	3124.14	3071.33	3346.51	3460.6	3330.3	3122.97	3379.14	37650	35891	32291	45000	46569	43520
ENSGALG00000010124	1885.74	1747.27	1796.66	3198.88	3156.28	3173.86	1809.89	3176.34	23779	21335	20077	45719	45144	44083
ENSGALG00000002160	7114.66	7076.17	6536.12	3314.73	3076.64	3079.56	6908.98	3156.98	52447	50511	42698	27695	25725	25005
ENSGALG00000016172	2260.38	1742.94	1777.5	3170.23	2909.84	2795.63	1926.94	2958.57	18035	13466	12568	28669	26334	24569
ENSGALG00000002157	1583.88	1724.59	1658.98	3004.99	2827.44	2748.67	1655.82	2860.37	8022	8458	7446	17250	16243	15334
ENSGALG00000018368	2799.8	2624.42	2641.7	2800.29	2844.26	2818.28	2688.64	2820.94	33217	30150	27774	37655	38275	36829
ENSGALG00000026383	4310.96	4503.02	4640.78	2734.88	2875.49	2847.16	4484.92	2819.18	50323	50900	48007	36184	38073	36608
ENSGALG00000009621	4015.63	3621.63	3592.33	2645.63	2783.82	2775.96	3743.2	2735.14	117363	102495	93041	87638	92285	89364
ENSGALG00000015195	1616.34	1469.42	1398.89	2855.67	2708.73	2639.43	1494.88	2734.61	12616	11106	9676	25263	23981	22692
ENSGALG00000021139	6652.57	6063.96	5900.51	2770.44	2593.69	2559.4	6205.68	2641.17	103620	91460	81445	48909	45823	43910
ENSGALG00000006179	1645.2	1486.7	1415.13	2605.54	2504.82	2490.14	1515.68	2533.5	20118	17604	15335	36112	34742	33540
ENSGALG00000000474	1525.88	1637.98	1546.94	2721.5	2378.11	2471.24	1570.27	2523.62	5955	6190	5350	12038	10527	10623
ENSGALG00000015617	2511.61	2044.78	2016.68	2412.03	2358.81	2367.14	2191.02	2379.33	22697	17893	16150	24705	24178	23562
ENSGALG00000014432	1587.7	1506.11	1488.28	2338.03	2358.73	2338.24	1527.36	2345	11346	10422	9425	18937	19119	18405
ENSGALG00000004509	3704.09	3314.23	3381.33	2492.96	2248.75	2279.27	3466.55	2340.33	61935	53661	50103	47245	42649	41978
ENSGALG00000011523	1045.61	1123.66	1121.26	2345.35	2323.01	2271.72	1096.84	2313.36	10120	10531	9617	25728	25502	24218
ENSGALG00000000150	1334.3	1284.92	1307.87	2342.55	2275.79	2317.37	1309.03	2311.9	13701	12776	11901	27263	26506	26210
ENSGALG00000010077	1469.7	1447.23	1439.24	2224.71	2349.65	2278.66	1452.06	2284.34	22484	21439	19512	38575	40772	38397
ENSGALG00000004594	2757.02	2629.4	2584.25	2357.35	2240	2230.17	2656.89	2275.84	60589	55954	50328	58717	55836	53984
ENSGALG00000009594	2315.71	2299.85	2318.31	2231.92	2286.95	2301.74	2311.29	2273.54	46593	44808	41336	50898	52192	51011
ENSGALG00000014833	1439.85	1423.66	1433.71	2189.18	2285.9	2157.25	1432.41	2210.78	12687	12147	11195	21863	22846	20937
ENSGALG00000002837	1848.2	1493.14	1482.41	2175.43	2222.25	2212.89	1607.92	2203.52	15131	11837	10755	20186	20636	19955
ENSGALG00000001475	1058.01	1090.32	1096.43	2080.15	2121.11	2089.75	1081.59	2097	16608	16573	15252	37009	37766	36132
ENSGALG00000015637	1146.24	1153.86	1189.44	2053.43	2086.14	2049.03	1163.18	2062.87	15965	15562	14681	32416	32957	31435
ENSGALG00000028749	2116.81	1902.35	1851.16	2124.38	2037.33	2004.99	1956.77	2055.57	67044	58343	51957	76260	73190	69946
ENSGALG00000006771	1347.16	1215.96	1245.36	1926.12	2148.26	2075.74	1269.49	2050.04	11660	10191	9552	18895	21090	19789
ENSGALG00000008620	1708.68	1625.65	1663.23	1935.12	2114.89	2063.39	1665.86	2037.8	11114	10239	9587	14266	15603	14783
ENSGALG00000005948	1227.6	1123.5	1147.71	2030.54	2024.61	1964.23	1166.27	2006.46	12286	10888	10179	23033	22983	21653
ENSGALG00000028600	1773.06	1651.78	1585.45	2069.11	1963.69	1925.71	1670.1	1986.17	19129	17256	15158	25301	24030	22884
ENSGALG00000003966	1193.31	1043.45	1045.31	1938.22	1972.99	1983.76	1094.02	1964.99	11384	9639	8837	20957	21349	20845
ENSGALG00000015082	1689.63	1573.85	1563.92	1952.11	1913.39	1972.33	1609.13	1945.94	30186	27227	24760	39528	38773	38812
ENSGALG00000007699	1326.35	1244.16	1213.72	1866.11	1891.75	1988.11	1261.41	1915.32	12239	11117	9925	19517	19800	20207
ENSGALG00000001634	1369.9	1212.86	1183.8	1914.77	1894.58	1900.17	1255.52	1903.17	12237	10491	9371	19386	19196	18696
ENSGALG00000003197	1130.81	1095.99	1092.95	1834.51	1905.35	1892.26	1106.58	1877.37	16927	15886	14498	31124	32350	31199
ENSGALG00000002197	1184.97	1237.13	1261.79	1801.97	1907.25	1902.8	1227.96	1870.68	18272	18472	17242	31493	33358	32318
ENSGALG00000007220	4589.33	4208.34	4306.13	1872.47	1835.99	1794.34	4367.93	1834.27	69095	61352	57452	31952	31353	29756
ENSGALG00000004818	1225.57	1204.8	1183.62	1813.86	1809.66	1804.94	1204.66	1809.49	20131	19163	17229	33769	33716	32656
ENSGALG00000026713	989.478	1065.2	929.13	1881.09	1724.11	1769.46	994.602	1791.56	7071	7371	5884	15236	13975	13928
ENSGALG00000018360	1386.14	1333.71	1317.5	1725.47	1703.01	1680.71	1345.79	1703.07	27481	25604	23147	38772	38296	36702
ENSGALG00000023294	1131	1127.2	1072.6	1724.95	1678.38	1666.89	1110.27	1690.07	19382	18705	16289	33504	32624	31464
ENSGALG00000005490	1244.76	1167.58	1183.83	1755.47	1631.57	1666.28	1198.72	1684.44	19561	17767	16486	31267	29082	28842
ENSGALG00000008212	1079.16	1051.53	1005.31	1640.7	1689.34	1709.56	1045.34	1679.86	6907	6517	5702	11902	12264	12052
ENSGALG00000007711	1144.65	1111.1	1094.03	1685.38	1673.53	1663.19	1116.59	1674.03	27756	26089	23509	46320	46029	44422
ENSGALG00000005922	1142.71	1057.63	1079.2	1626.89	1623.16	1650.7	1093.18	1633.58	18869	16911	15792	30448	30401	30023
ENSGALG00000004831	1110.13	968.529	954.262	1632.37	1592.64	1611.9	1010.97	1612.3	16290	13762	12409	27149	26508	26053
ENSGALG00000012172	1030.3	980.776	1022.31	1609.06	1585.03	1589.36	1011.13	1594.48	23357	21530	20538	41344	40757	39687
ENSGALG00000010243	1812.18	1876.27	1916.02	1522.37	1596.12	1592.2	1868.16	1570.23	30741	30820	28803	29270	30711	29750
ENSGALG00000013990	1098.71	934.576	968.417	1573.38	1559.17	1533.62	1000.57	1555.39	18295	15069	14290	29694	29448	28128
ENSGALG00000011351	1740.33	1763.65	1817.14	1507.76	1516.14	1553.66	1773.71	1525.86	68251	66975	63152	67019	67442	67113
ENSGALG00000009963	2345.02	2180.62	2047.77	1534.49	1506.46	1498.96	2191.13	1513.3	25381	22854	19641	18824	18494	17870
ENSGALG00000017330	919.845	859.25	843.431	1503.94	1475.05	1470.36	874.175	1483.12	15189	13739	12342	28147	27627	26743
ENSGALG00000002813	1118.76	1035.96	1030.09	1493.74	1490.34	1439.59	1061.6	1474.56	10828	9709	8835	16386	16361	15347
ENSGALG00000010023	1009.7	1045.25	1059.66	1446.19	1421.62	1430.88	1038.21	1432.9	7846	7865	7297	12737	12530	12247
ENSGALG00000009829	962.428	924.416	894.282	1440.45	1405.46	1347.94	927.042	1397.95	10183	9471	8385	17274	16867	15709
Novel00496	1470.57	1644.39	1710.35	1289.33	1404.1	1414.18	1608.44	1369.2	14182	15356	14617	14093	15359	15022
Novel02628	918.971	970.013	938.075	1425.73	1316.71	1325.33	942.353	1355.92	5021	5132	4542	8829	8160	7976
ENSGALG00000016232	941.571	798.617	787.825	1402.39	1293.71	1351.4	842.671	1349.17	16397	13467	12158	27680	25554	25922
ENSGALG00000000372	896.825	864.142	871.005	1326.15	1364.61	1352.77	877.324	1347.85	20160	18810	17351	33788	34794	33495
Novel00855	2307.41	1902.04	1942.88	1361.44	1270.24	1276.82	2050.78	1302.83	105419	84146	78661	70498	65825	64253
ENSGALG00000000122	833.16	764.127	747.968	1305.04	1313.56	1287	781.752	1301.87	16460	14618	13095	29222	29435	28006
ENSGALG00000002696	1286.49	1123.53	1078.92	1304.36	1294.84	1288.79	1162.98	1296	14482	12247	10763	16642	16533	15980
ENSGALG00000002868	756.077	680.675	666.246	1286.24	1284.9	1278.01	700.999	1283.05	10675	9306	8336	20583	20577	19875
ENSGALG00000008684	1087.34	1165.59	1185.76	1247.88	1299.54	1289.28	1146.23	1278.9	28177	29248	27230	36651	38197	36800
ENSGALG00000000719	990.358	803.776	787.891	1287.94	1231.5	1259.48	860.675	1259.64	7146	5616	5038	10533	10079	10010
ENSGALG00000028992	604.817	646.92	635.661	1218	1305.8	1252.46	629.133	1258.75	9515	9855	8862	21718	23301	21703
ENSGALG00000011951	1032.32	966.299	928.065	1251.2	1255.68	1238.08	975.561	1248.32	19177	17382	15278	26344	26458	25333
ENSGALG00000004848	896.067	901.325	880.753	1275.65	1217.11	1231.32	892.715	1241.36	13926	13564	12130	22470	21455	21078
ENSGALG00000007114	2121.64	1917.92	1809.35	1259.32	1154.11	1164.71	1949.64	1192.71	36653	32084	27700	24658	22615	22163
ENSGALG00000001658	919.703	809.833	816.934	1190.57	1136.42	1127.58	848.824	1151.52	11055	9426	8702	16220	15494	14929
ENSGALG00000008806	958.27	890.508	875.016	1143.29	1168.83	1134.05	907.932	1148.72	10754	9677	8702	14542	14878	14018
ENSGALG00000021253	854.908	853.623	839.514	1133.57	1148.97	1124.29	849.348	1135.61	10202	9864	8878	15332	15552	14778
ENSGALG00000001465	842.658	715.29	731.454	1056.4	1118.23	1109.3	763.134	1094.65	5291	4349	4070	7518	7964	7672
ENSGALG00000018382	1147.98	1053.02	1038.53	1094.34	1108.28	1057.09	1079.84	1086.57	19414	17244	15564	20976	21259	19691
ENSGALG00000025926	662.979	599.221	530.184	1143.15	1023.84	1039.19	597.461	1068.73	10545	9229	7473	20608	18471	18206
ENSGALG00000015339	777.23	711.613	729.453	1048	1083.59	1052.67	739.432	1061.42	7873	6980	6548	12032	12450	11745
ENSGALG00000018366	888.941	960.257	900.063	1026.32	1074.36	1075.02	916.42	1058.57	5412	5661	4856	7082	7419	7209
ENSGALG00000002644	711.587	719.175	720.963	1065.1	1045.34	1044.37	717.242	1051.6	8899	8709	7990	15097	14828	14386
ENSGALG00000008125	726.927	635.523	657.433	1058.23	1064.36	1025.54	673.294	1049.38	11373	9628	9115	18765	18888	17673
ENSGALG00000016392	578.093	585.287	570.761	1016.98	1067.15	1062.92	578.047	1049.02	9987	9791	8738	19913	20911	20226
ENSGALG00000017644	881.46	842.012	832.106	1083.74	1040.04	1012.8	851.859	1045.53	6559	6067	5487	9140	8778	8301
ENSGALG00000002377	849.707	832.753	843.984	1037.78	1045.89	1050.45	842.148	1044.71	25453	24155	22404	35234	35536	34659
ENSGALG00000028371	1417.44	1482.52	1590.21	992.633	949.047	1139.56	1496.72	1027.08	1721	1743	1711	1366	1307	1524
ENSGALG00000026449	419.389	534.019	426.381	1139.94	930.168	1001.61	459.93	1023.91	2837	3498	2556	8740	7137	7463
ENSGALG00000005897	537.199	500.969	482.046	1072.91	995.724	990.797	506.738	1019.81	11992	10829	9536	27146	25212	24362
ENSGALG00000012229	886.176	769.006	748.735	1002.67	1039.37	998.563	801.306	1013.53	9699	8150	7262	12438	12903	12038
ENSGALG00000014442	1064.5	972.437	967.395	941.947	998.017	983.509	1001.44	974.491	22249	19681	17918	22314	23660	22642
ENSGALG00000026978	662.8	535.851	538.134	924.234	999.969	979.411	578.928	967.871	11048	8649	7949	17461	18906	17982
ENSGALG00000001039	713.843	607.142	609.42	969.798	944.287	950.914	643.468	955	9472	7801	7166	14585	14212	13898
ENSGALG00000007611	673.851	584.818	572.928	919.369	954.216	965.584	610.533	946.39	9479	7966	7142	14658	15225	14961
ENSGALG00000027142	640.555	580.406	568.717	899.011	936.645	924.314	596.559	919.99	8344	7321	6565	13273	13839	13262
ENSGALG00000016775	556.564	570.697	539.229	915.606	919.36	921.605	555.497	918.857	9171	9106	7874	17100	17183	16727
ENSGALG00000001529	559.089	519.062	530.366	902.117	925.645	919.48	536.172	915.747	10386	9337	8731	18994	19504	18814
ENSGALG00000017299	678.82	669.613	647.787	929.337	901.51	904.457	665.407	911.768	9596	9166	8115	14890	14455	14083
ENSGALG00000020078	679.95	675.054	691.732	884.572	895.101	902.221	682.245	893.965	8409	8084	7581	12399	12556	12290
ENSGALG00000004901	770.381	787.674	754.605	904.108	873.925	895.062	770.887	891.032	15193	15042	13188	20209	19549	19443
ENSGALG00000002932	788.528	660.435	658.942	883.475	866.481	850.845	702.635	866.934	8726	7077	6462	11081	10876	10371
ENSGALG00000017082	524.446	561.466	550.288	827.74	811.899	811.954	545.4	817.198	19685	20407	18304	35214	34566	33569
ENSGALG00000018364	734.93	719.264	705.299	818.634	823.959	807.845	719.831	816.812	17566	16647	14939	22177	22338	21268
ENSGALG00000011229	690.093	674.735	661.599	820.435	778.522	775.21	675.476	791.389	11874	11242	10088	16000	15194	14692
ENSGALG00000011036	676.713	653.916	653.406	776.826	776.154	792.441	661.345	781.807	20001	18715	17114	26023	26020	25798
ENSGALG00000000141	1280.26	1289.89	1195.18	889.191	704.59	712.364	1255.11	768.715	14967	14602	12382	11782	9343	9173
ENSGALG00000001830	579.212	557.088	562.317	780.033	760.402	761.779	566.206	767.405	30672	28566	26388	46817	45673	44433
ENSGALG00000005955	642.846	610.935	624.101	764.978	749.506	753.867	625.96	756.117	18108	16664	15579	24423	23947	23390
ENSGALG00000008590	512.472	514.564	526.906	729.363	749.601	759.572	517.981	746.179	11760	11434	10715	18970	19511	19199
ENSGALG00000018361	629.3	614.941	622.167	724.869	730.364	705.552	622.136	720.262	19844	18777	17386	25907	26123	24506
ENSGALG00000006096	520.583	526.826	549.326	712.514	737.629	705.311	532.245	718.485	4885	4787	4568	7578	7851	7290
ENSGALG00000003806	615.733	662.416	681.132	708.864	720.237	718.502	653.094	715.868	17921	18669	17568	23384	23777	23034
ENSGALG00000002286	566.066	562.395	556.698	692.795	704.272	707.105	561.72	701.391	14227	13687	12399	19735	20077	19575
ENSGALG00000006899	474.951	444.229	415.132	706.529	691.476	705.896	444.771	701.3	3287	2977	2546	5542	5428	5381
ENSGALG00000028664	447.05	429.441	392.348	736.068	688.052	661.761	422.946	695.294	3280	3051	2551	6121	5726	5348
ENSGALG00000009070	392.167	419.783	443.396	680.053	696.858	706.79	418.449	694.567	3095	3208	3101	6083	6238	6144
ENSGALG00000011290	523.079	482.338	432.416	710.226	683.235	680.204	479.278	691.222	15687	14007	11492	24141	23241	22469
ENSGALG00000027807	462.101	493.517	470.805	704.305	688.46	668.953	475.475	687.239	8432	8720	7613	14566	14249	13445
Novel03726	688.646	616.01	582.14	705.804	702.759	641.031	628.932	683.198	28488	24676	21341	33093	32975	29209
ENSGALG00000018384	911.139	762.29	792.818	658.917	686.142	692.942	822.082	679.334	25618	20754	19754	20998	21882	21460
ENSGALG00000018378	703.522	683.183	678.016	655.456	693.343	658.826	688.24	669.208	12703	11945	10849	13414	14200	13103
ENSGALG00000002569	467.726	470.751	482.462	640.655	683.973	674.359	473.646	666.329	9208	8974	8417	14295	15273	14623
ENSGALG00000000169	393.998	391.246	417.194	655.913	660.523	667.928	400.813	661.455	5515	5303	5175	10406	10487	10298
ENSGALG00000006512	1001.08	970.686	1007.56	651.525	661.53	665.595	993.109	659.55	68969	64757	61515	50875	51695	50509
Novel01037	565.593	494.978	469.004	680.407	650.233	639.044	509.858	656.562	6102	5171	4484	8320	7957	7594
ENSGALG00000000562	473.519	484.705	490.365	641.66	638.668	637.69	482.863	639.339	6817	6757	6256	10470	10429	10112
ENSGALG00000008667	653.701	653.636	662.788	607.742	643.059	642.268	656.708	631.023	20364	19717	18297	21458	22722	22038
ENSGALG00000015461	322.607	325.763	321.646	638.997	623.738	623.496	323.338	628.744	14683	14357	12973	32963	32200	31257
ENSGALG00000002258	2281.23	1911.41	1858.74	665.753	603.565	596.053	2017.13	621.79	17964	14575	12971	5942	5391	5170
ENSGALG00000021136	243.653	234.409	243.746	632.983	603.204	592.853	240.603	609.68	2485	2315	2203	7317	6978	6660
ENSGALG00000008054	381.034	386.786	384.597	599.389	613.862	615.199	384.139	609.483	8149	8010	7289	14529	14891	14492
ENSGALG00000008367	401.782	300.989	288.152	641.844	579.559	606.207	330.308	609.203	5164	3746	3282	9350	8449	8582
ENSGALG00000024372	2151.29	1768.57	1742.41	638.734	591.034	588.296	1887.42	606.021	47837	38081	34335	16098	14907	14409
ENSGALG00000006453	459.721	445.027	445.718	592.599	602.761	598.179	450.155	597.846	18954	17767	16285	27692	28188	27165
ENSGALG00000020927	509.818	554.236	556.568	600.119	575.651	578.178	540.207	584.649	8047	8471	7785	10736	10306	10052
ENSGALG00000005194	492.767	423.311	410.682	595.564	568.101	573.211	442.253	578.959	13154	10942	9715	18019	17201	16854
ENSGALG00000026852	884.455	852.165	860.123	583.263	586.328	564.757	865.581	578.116	8683	8101	7483	6490	6529	6107
ENSGALG00000003947	464.698	464.479	470.501	571.751	572.145	560.653	466.559	568.183	8963	8675	8042	12499	12517	11911
ENSGALG00000028537	368.577	389.473	358.814	555.094	552.237	566.162	372.288	557.831	1464	1498	1263	2499	2488	2477
Novel00668	750.019	816.066	751.65	578.67	536.268	555.113	772.578	556.684	4254	4482	3778	3720	3450	3468
ENSGALG00000004588	357.781	330.874	313.904	589.472	539.864	538.108	334.186	555.815	12517	11209	9732	23374	21423	20736
ENSGALG00000008586	352.295	337.168	329.946	556.459	538.283	536.974	339.803	543.905	9392	8704	7795	16814	16277	15768
ENSGALG00000029076	478.467	481.621	434.701	573.805	530.005	527.763	464.929	543.858	13403	13064	10791	18218	16840	16284
ENSGALG00000005772	264.563	259.243	266.377	556.428	509.842	516.005	263.394	527.425	3304	3135	2948	7876	7222	7098
ENSGALG00000000489	442.679	405.394	417.755	542.148	512.872	521.025	421.943	525.348	5705	5059	4771	7919	7497	7396
ENSGALG00000013464	302.912	315.571	323.162	496.628	529.643	522.398	313.882	516.223	19109	19277	18066	35509	37898	36299
ENSGALG00000005587	455.813	488.592	491.686	504.128	525.28	519.213	478.697	516.207	32850	34097	31402	41179	42939	41216
ENSGALG00000018357	915.712	492.736	523.705	527.964	505.173	506.574	644.051	513.237	8291	4320	4202	5418	5188	5052
ENSGALG00000011020	488.057	468.448	467.068	502.272	510.686	521.61	474.524	511.522	2692	2502	2283	3140	3195	3169
ENSGALG00000017129	449.126	400.019	415.379	517.646	496.248	512.935	421.508	508.943	4900	4226	4016	6401	6141	6164
ENSGALG00000014450	480.314	512.354	511.181	492.253	518.092	509.386	501.283	506.577	14946	15438	14096	17361	18286	17459
ENSGALG00000002495	430.845	400.343	392.828	512.079	503.012	489.167	408.005	501.419	5687	5117	4595	7661	7531	7112
ENSGALG00000024398	336.593	319.765	291.638	551.566	478.742	467.198	315.999	499.169	6930	6375	5321	12871	11180	10595
ENSGALG00000010725	417.227	440.196	438.945	475.258	505.558	505.519	432.123	495.445	12527	12798	11679	16173	17217	16718
ENSGALG00000007205	387.663	380.278	351.675	478.338	498.123	486.296	373.205	487.586	3631	3449	2919	5078	5292	5017
Novel00177	525.741	433.312	437.464	476.071	491.144	494.03	465.505	487.081	4596	3668	3389	4717	4870	4757
ENSGALG00000014023	313.668	309.722	323.702	498.508	479.743	478.921	315.697	485.724	4902	4687	4483	8830	8504	8244
ENSGALG00000007863	331.655	348.086	334.1	469.195	491.875	458.402	337.947	473.157	2209	2245	1972	3542	3716	3363
ENSGALG00000004107	506.605	533.208	536.683	459.945	481.211	477.721	525.499	472.959	15439	15735	14494	15887	16634	16036
ENSGALG00000000533	394.517	398.554	408.003	472.487	470.372	475.49	400.358	472.783	5926	5797	5431	8044	8014	7867
ENSGALG00000003085	281.492	280.068	275.029	467.269	471.743	468.717	278.863	469.243	5195	5005	4498	9774	9875	9528
ENSGALG00000016131	319.01	300.893	295.451	462.711	464.417	469.66	305.118	465.596	11642	10633	9555	19139	19224	18879
ENSGALG00000019445	411.585	371.601	356.312	478.13	439.797	477.141	379.833	465.023	3698	3233	2837	4869	4482	4722
Novel00522	406.403	342.207	301.593	465.714	469.803	457.368	350.067	464.295	5167	4213	3398	6711	6775	6405
ENSGALG00000014857	453.619	422.6	422.555	467.471	452.701	466.772	432.925	462.315	5547	5004	4579	6479	6279	6287
ENSGALG00000004769	1012.05	1010.3	1029.49	449.575	465.827	459.603	1017.28	458.335	67180	64939	60559	33824	35073	33604
ENSGALG00000016433	477.625	486.858	498.268	441.957	467.838	455.869	487.584	455.221	9494	9371	8777	9957	10548	9981
ENSGALG00000009250	406.511	397.118	400.596	447.013	451.171	462.186	401.409	453.457	23367	22104	20406	29123	29416	29263
ENSGALG00000005500	343.145	348.231	353.907	443.994	441.565	440.32	348.428	441.96	1732	1702	1583	2540	2528	2448
ENSGALG00000009312	282.384	265.811	276.941	415.831	436.35	453.917	275.045	435.366	2689	2451	2337	4488	4713	4761
ENSGALG00000000812	536.851	613.396	625.723	426.783	430.1	438.246	591.99	431.71	14964	16556	15456	13483	13598	13455
ENSGALG00000002095	270.37	265.163	261.312	434.011	422.626	433.309	265.615	429.982	7630	7246	6535	13882	13528	13469
ENSGALG00000005525	341.337	354.541	355.354	436.038	426.018	421.36	350.411	427.805	4843	4871	4468	7012	6856	6585
ENSGALG00000005961	204.622	214.841	222.204	405.43	426.244	417.536	213.889	416.403	3716	3778	3576	8345	8780	8352
ENSGALG00000002771	405.387	375.424	359.1	427.363	406.551	408.845	379.97	414.253	4465	4004	3505	5335	5079	4960
ENSGALG00000027035	311.015	278.508	284.778	411.426	425.245	405.673	291.434	414.115	15585	13514	12646	23367	24170	22391
ENSGALG00000018386	768.274	648.707	645.181	398.962	412.464	420.506	687.387	410.644	13006	10634	9679	7655	7920	7841
ENSGALG00000002005	254.102	234.385	236.198	418.348	409.227	403.806	241.562	410.46	10785	9633	8884	20125	19701	18878
ENSGALG00000008094	334.716	354.084	354.477	400.83	414.284	411.92	347.759	409.011	11414	11692	10712	15492	16024	15472
ENSGALG00000027151	360.436	352.549	354.748	412.909	399.985	412.843	355.911	408.579	5164	4891	4504	6705	6500	6515
ENSGALG00000014309	349.128	318.087	309.335	398.189	419.92	404.756	325.517	407.622	8593	7581	6747	11108	11723	10973
ENSGALG00000016067	216.578	217.502	224.144	405.167	411.675	402.487	219.408	406.443	4429	4307	4062	9391	9549	9066
ENSGALG00000022539	402.382	388.846	342.265	423.141	387.663	403.396	377.831	404.733	11502	10763	8670	13709	12569	12701
ENSGALG00000012159	324.221	348.809	355.46	384.648	397.051	386.497	342.83	389.399	9459	9854	9190	12719	13139	12420
ENSGALG00000003532	456.521	459.21	474.493	379.895	389.733	395.883	463.408	388.504	20675	20138	19043	19500	20020	19748
ENSGALG00000028409	330.723	304.618	309.32	390.637	381.545	391.821	314.887	388.001	2220	1980	1840	2972	2905	2897
ENSGALG00000006691	358.009	321.676	304.327	387.366	390.323	385.95	328.004	387.88	4471	3890	3368	5483	5529	5309
ENSGALG00000004796	322.819	336.048	336.865	379.522	393.342	385.933	331.911	386.266	11865	11960	10972	15810	16398	15624
ENSGALG00000012112	323.829	333.053	323.047	378.677	383.456	393.869	326.643	385.334	1466	1460	1296	1943	1969	1964
ENSGALG00000000708	279.242	280.087	283.366	389.551	380.953	381.512	280.898	384.006	4209	4088	3785	6655	6513	6334
ENSGALG00000002661	314.563	345.191	340.531	380.111	378.987	388.271	333.428	382.456	5287	5618	5072	7241	7225	7188
ENSGALG00000005588	154.739	164.495	167.219	365.561	393.673	387.682	162.151	382.305	4085	4205	3912	10938	11788	11273
ENSGALG00000016231	420.883	450.37	461.199	375.389	385.417	385.823	444.151	382.209	33041	34236	32085	33401	34319	33362
Novel00146	359.717	322.526	313.574	423.691	348.334	364.782	331.939	378.936	2633	2286	2034	3515	2892	2941
ENSGALG00000028204	461.84	418.609	376.843	397.04	361.952	371.858	419.097	376.95	6753	5927	4883	6580	6003	5989
ENSGALG00000017380	301.307	275.034	276.117	378.534	367.026	382.369	284.153	375.977	2911	2573	2364	4145	4022	4069
ENSGALG00000016122	256.486	243.723	247.485	373.025	376.299	376.777	249.231	375.367	5472	5035	4679	9020	9106	8854
ENSGALG00000017384	270.51	293.74	286.79	368.294	378.454	377.962	283.68	374.904	3885	4085	3650	5995	6165	5979
ENSGALG00000003971	267.118	277.06	272.201	370.858	379.988	372.179	272.126	374.342	12366	12420	11167	19459	19953	18978
ENSGALG00000007153	298.533	311.912	305.55	368.886	374.913	375.509	305.332	373.103	3925	3971	3560	5497	5591	5438
ENSGALG00000015704	568.374	573.278	573.076	377.495	362.094	372.79	571.576	370.793	6132	5989	5479	4616	4431	4430
ENSGALG00000007705	380.433	373.208	382.83	361.985	370.044	366.258	378.824	366.096	17757	16868	15835	19150	19591	18830
ENSGALG00000000251	213.487	198.551	197.099	372.715	360.024	361.124	203.045	364.621	5884	5299	4814	11643	11255	10963
ENSGALG00000011738	283.085	262.38	260.66	375.167	356.433	356.53	268.709	362.71	6722	6033	5485	10097	9600	9325
ENSGALG00000005338	306.76	199.326	194.257	357.384	373.72	351.817	233.448	360.974	4528	2849	2541	5979	6257	5720
ENSGALG00000016348	754.679	779.293	791.286	365.226	359.625	352.582	775.086	359.145	10616	10615	9864	5823	5738	5463
ENSGALG00000007131	224.01	232.49	244.965	337.855	366.706	363.65	233.822	356.07	4818	4842	4669	8236	8946	8615
ENSGALG00000028027	266.191	304.4	257.009	374.629	344.812	345.174	275.866	354.872	1025	1135	877	1635	1506	1464
ENSGALG00000007606	326.309	317.371	302.743	364.474	349.257	340.729	315.474	351.487	5275	4968	4337	6678	6404	6067
ENSGALG00000018967	258.888	267.078	273.004	335.91	358.424	352.261	266.323	348.865	13404	13390	12526	19712	21049	20089
ENSGALG00000015398	186.968	192.448	194.914	347.24	351.187	344.94	191.443	347.789	2429	2421	2244	5113	5175	4936
ENSGALG00000001547	237.695	257.843	249.103	340.593	350.375	351.01	248.213	347.326	3591	3772	3335	5832	6004	5841
ENSGALG00000010745	205.067	213.968	216.412	353.798	345.109	340.661	211.816	346.523	6374	6440	5961	12464	12167	11663
ENSGALG00000016954	118.966	126.604	122.77	336.722	352.718	349.309	122.78	346.25	3673	3785	3359	11783	12352	11879
ENSGALG00000028872	264.194	257.624	260.82	342.283	350.222	340.11	260.879	344.205	23334	22033	20414	34264	35085	33087
ENSGALG00000002210	585.078	558.957	523.68	358.435	343.243	330.865	555.905	344.181	6982	6459	5538	4848	4646	4349
ENSGALG00000027497	493.338	443.869	393.5	354.067	333.285	339.827	443.569	342.393	8480	7388	5994	6898	6498	6434
ENSGALG00000001138	193.474	230.303	238.18	335.238	345.511	338.778	220.652	339.843	2188	2522	2387	4297	4432	4220
ENSGALG00000008127	354.462	362.779	360.318	330.756	341.497	342.589	359.187	338.281	9044	8963	8147	9565	9883	9628
ENSGALG00000025711	259.439	258.205	227.371	373.284	312.58	321.529	248.338	335.798	2646	2550	2055	4315	3616	3612
ENSGALG00000005002	272.354	298.826	296.287	331.801	336.777	336.042	289.156	334.873	4228	4492	4076	5838	5930	5746
ENSGALG00000016093	215.259	232.331	233.449	325.037	337.881	341.468	227.013	334.795	5496	5744	5282	9406	9785	9603
ENSGALG00000009286	344.827	312.515	301.71	347.702	324.062	331.728	319.684	334.497	4109	3606	3186	4696	4380	4354
ENSGALG00000000439	295.048	286.521	309.254	359.061	311.807	330.473	296.941	333.78	1827	1718	1697	2520	2190	2254
ENSGALG00000008016	285.092	303.612	299.824	335.924	326.89	336.702	296.176	333.172	3234	3335	3014	4319	4206	4207
ENSGALG00000012726	507.06	507.672	511.63	323.635	338.778	336.966	508.787	333.126	24028	23295	21485	17382	18209	17588
ENSGALG00000005254	143.85	140.312	138.396	337.856	324.594	330.304	140.853	330.918	1784	1685	1521	4749	4566	4512
ENSGALG00000020973	271.866	255.795	246.017	333.139	322.433	335.999	257.893	330.523	4791	4365	3842	6654	6445	6522
ENSGALG00000005094	280.716	265.655	263.696	347.359	319.673	321.508	270.023	329.514	3384	3101	2817	4746	4371	4269
ENSGALG00000004039	272.262	250.233	254.676	330.364	332.649	323.738	259.057	328.917	2654	2362	2200	3650	3678	3476
ENSGALG00000005749	279.836	286.727	281.062	320.373	333.806	327.826	282.542	327.335	3320	3294	2955	4308	4492	4284
ENSGALG00000015258	153.968	169.97	167.996	323.47	329.431	326.989	163.978	326.63	6105	6526	5903	14537	14816	14281
ENSGALG00000006546	392.977	373.706	380.596	327.173	323.058	318.458	382.426	322.896	20326	18717	17445	19180	18953	18143
ENSGALG00000001000	701.388	663.178	703.181	328.644	320.392	317.836	689.249	322.291	28273	25886	25119	15015	14649	14112
ENSGALG00000000527	323.445	271.989	258.574	330.468	314.169	315.559	284.669	320.065	6822	5555	4833	7900	7516	7331
ENSGALG00000001580	260.234	257.462	253.935	313.121	321.904	314.957	257.21	316.661	12264	11749	10605	16725	17207	16349
ENSGALG00000012456	265.547	255.015	249.99	314.167	323.493	310.321	256.851	315.993	4652	4326	3881	6238	6428	5988
ENSGALG00000012357	206.378	224.435	219.346	309.209	313.25	320.545	216.72	314.335	6089	6412	5735	10340	10483	10417
ENSGALG00000004562	146.666	155.096	160.584	305.792	318.391	315.442	154.115	313.208	15139	15502	14689	35775	37277	35864
ENSGALG00000003584	181.955	193.545	199.354	305.669	317.57	315.089	191.618	312.776	6533	6729	6343	12439	12933	12461
ENSGALG00000012135	453.68	422.965	425.79	319.951	313.2	304.788	434.145	312.646	11426	10315	9503	9133	8947	8455
ENSGALG00000003522	245.025	247.097	242.003	305.245	316.252	312.23	244.708	311.242	10132	9894	8868	14306	14833	14221
ENSGALG00000001992	352.801	338.54	328.668	317.492	304.308	305.771	340.003	309.19	14968	13908	12357	15267	14644	14289
ENSGALG00000016431	228.682	227.327	228.941	320.841	299.364	299.752	228.316	306.652	5212	5017	4624	8288	7739	7525
ENSGALG00000009305	173.643	189.33	186.105	299.067	307.988	311.982	183.026	306.346	6093	6433	5787	11894	12258	12058
ENSGALG00000017185	357.681	367.381	379.904	295.407	310.581	307.491	368.322	304.493	15690	15605	14768	14687	15453	14857
ENSGALG00000005001	294.111	300.449	299.482	302.333	303.942	304.831	298.014	303.702	8050	7963	7264	9379	9436	9190
ENSGALG00000017357	253.983	247.659	235.973	318.637	291.692	295.496	245.872	301.942	3119	2945	2568	4435	4063	3997
ENSGALG00000011740	613.569	534.614	530.986	299.089	303.993	296.424	559.723	299.835	7173	6052	5501	3963	4031	3817
ENSGALG00000006463	286.464	247.614	232.617	305.599	290.148	297.286	255.565	297.678	1908	1597	1373	2307	2192	2181
ENSGALG00000004034	248.333	247.136	246.979	300.839	295.309	296.393	247.482	297.513	6026	5807	5311	8274	8128	7922
ENSGALG00000007971	248.495	259.621	269.143	287.888	311.73	291.281	259.086	296.966	4280	4330	4108	5620	6090	5526
ENSGALG00000011276	370.296	398.699	393.792	292.745	302.088	295.459	387.596	296.764	10071	10500	9491	9024	9319	8851
ENSGALG00000016340	196.13	197.169	195.464	282.746	303.896	300.864	196.254	295.836	6103	5941	5390	9972	10726	10312
ENSGALG00000003820	281.949	277.762	299.974	295.617	295.574	293.684	286.562	294.958	5580	5323	5261	6631	6635	6402
ENSGALG00000005823	239.377	232.42	231.036	290.67	294.165	291.989	234.278	292.275	21030	19772	17987	28943	29313	28255
ENSGALG00000026970	2362.31	2340.78	2281.72	305.813	284.614	280.229	2328.27	290.219	30690	29447	26269	4503	4194	4010
ENSGALG00000002930	130.113	146.09	151.686	277.14	292.738	297.588	142.63	289.155	5044	5484	5211	12177	12872	12707
ENSGALG00000008783	360.548	404.183	393.81	286.396	285.834	294.558	386.18	288.929	4584	4976	4437	4127	4122	4125
ENSGALG00000026490	177.84	174.505	180.659	281.976	289.252	286.009	177.668	285.746	10093	9590	9086	18138	18620	17879
ENSGALG00000008443	292.244	272.83	268.285	290.956	281.663	284.129	277.786	285.583	11385	10292	9262	12847	12446	12192
ENSGALG00000001506	164.952	158.587	163.649	283.144	287.246	285.781	162.396	285.39	1854	1726	1630	3607	3662	3538
ENSGALG00000003912	248.926	259.748	256.997	285.309	285.852	281.507	255.224	284.223	12763	12896	11677	16580	16624	15898
ENSGALG00000028932	227.94	199.602	194.983	308.159	274.977	269.336	207.508	284.157	5373	4556	4073	8233	7352	6993
ENSGALG00000028810	206.146	244.713	126.868	302.214	268.923	280.233	192.576	283.79	2435	2799	1328	4046	3603	3646
ENSGALG00000015780	427.666	425.783	422.309	278.525	284.588	286.175	425.253	283.096	12744	12286	11152	9407	9619	9393
ENSGALG00000012311	226.38	239.993	245.075	272.842	290.184	284.011	237.149	282.346	7382	7578	7082	10084	10733	10201
ENSGALG00000006020	167.065	170.644	169.694	278.542	283.346	279.911	169.135	280.6	4025	3981	3623	7606	7743	7428
ENSGALG00000004122	174.049	189.894	194.499	270.021	283.986	278.899	186.147	277.635	8145	8605	8066	14322	15074	14376
ENSGALG00000015844	232.748	227.844	234.648	276.721	279.282	271.118	231.747	275.707	3706	3513	3311	4994	5044	4755
ENSGALG00000004709	262.631	266.205	262.868	274.616	274.328	274.265	263.901	274.403	8432	8276	7479	9993	9990	9699
ENSGALG00000003512	164.716	159.536	161.417	278.645	273.782	264.611	161.89	272.346	3557	3336	3089	6820	6706	6294
ENSGALG00000001313	215.592	220.322	226.739	281.395	265.325	268.733	220.884	271.818	2397	2372	2234	3546	3346	3291
ENSGALG00000019598	233.46	249.143	255.018	262.062	270.582	278.491	245.874	270.378	4345	4490	4206	5528	5712	5709
ENSGALG00000028358	244.215	228.114	203.487	284.535	256.655	269.2	225.272	270.13	4973	4498	3672	6567	5928	6038
ENSGALG00000013537	235.129	253.403	244.514	281.761	260.301	266.431	244.349	269.498	6195	6465	5709	8414	7779	7732
ENSGALG00000012591	239.572	257.184	259.661	264.886	273.342	268.783	252.139	269.004	6150	6393	5907	7707	7959	7600
ENSGALG00000016691	244.611	255.403	257.918	262.216	268.329	266.454	252.644	265.666	12406	12543	11592	15073	15436	14885
ENSGALG00000001330	280.751	238.665	234.237	269.008	257.62	269.203	251.217	265.277	2279	1876	1685	2475	2372	2407
ENSGALG00000001302	198.76	191.939	191.047	261.493	262.821	266.842	193.916	263.718	2989	2795	2546	4457	4483	4420
ENSGALG00000016986	293.357	293.643	295.28	263.474	262.477	264.908	294.093	263.62	16822	16305	15005	17124	17072	16732
ENSGALG00000014121	253.109	218.968	219.121	259.398	265.466	263.529	230.399	262.798	2779	2328	2132	3228	3306	3187
ENSGALG00000007965	177.219	175.558	179.104	262.962	263.981	261.084	177.294	262.676	4368	4190	3912	7346	7380	7088
ENSGALG00000013819	230.331	224.143	227.195	264.518	256.179	264.93	227.223	261.876	4091	3855	3576	5325	5161	5183
ENSGALG00000006583	292.416	254.16	252.009	268.089	255.405	257.565	266.195	260.353	6340	5336	4842	6588	6281	6151
ENSGALG00000008779	224.239	233.089	237.038	253.875	263.284	263.871	231.455	260.343	13757	13847	12887	17653	18321	17831
ENSGALG00000000990	221.417	237.729	235.174	260.176	259.008	258.955	231.44	259.38	4816	5007	4533	6414	6390	6204
ENSGALG00000015372	334.112	279.327	277.881	255.688	258.876	254.193	297.106	256.252	2179	1764	1606	1890	1915	1826
ENSGALG00000027042	258.974	243.198	209.471	260.078	249.943	258.439	237.214	256.153	2228	2026	1597	2536	2439	2449
ENSGALG00000005989	116.26	121.089	124.462	250.541	256.577	258.634	120.604	255.25	5731	5780	5437	13998	14346	14043
ENSGALG00000005809	151.674	161.752	170.303	245.98	259.311	256.452	161.243	253.914	11052	11413	10997	20315	21432	20583
ENSGALG00000003349	154.981	148.493	143.071	262.585	249.657	248.403	148.848	253.548	4293	3983	3512	8244	7844	7579
ENSGALG00000002107	156.126	161.047	176.247	247.811	252.872	259.745	164.473	253.476	2597	2594	2598	4672	4771	4759
ENSGALG00000015751	179.254	176.76	184.012	250.544	249.828	255.723	180.008	252.032	1794	1713	1632	2842	2836	2819
ENSGALG00000011514	227.089	227.467	232.748	249.516	253.717	244.036	229.101	249.09	5156	5001	4683	6421	6534	6103
ENSGALG00000022490	341.359	322.396	289.404	262.347	237.451	245.011	317.72	248.27	8834	8079	6637	7695	6970	6984
ENSGALG00000000775	605.999	546.891	528.756	253.992	244.17	242.722	560.549	246.961	15588	13622	12053	7405	7124	6877
ENSGALG00000016479	429.402	422.364	427.331	240.734	244.889	244.45	426.366	243.358	10390	9896	9163	6602	6721	6515
ENSGALG00000005507	201.737	201.741	196.861	243.553	240.502	245.517	200.113	243.191	8370	8105	7238	11453	11318	11220
ENSGALG00000012225	178.938	176.301	178.015	241.556	239.171	246.501	177.752	242.409	6943	6624	6121	10623	10526	10535
ENSGALG00000023199	309.472	284.801	285.51	242.712	241.801	238.415	293.261	240.976	6742	6008	5512	5993	5975	5721
ENSGALG00000022570	251.577	206.774	203.605	260.927	232.171	225.212	220.652	239.437	4512	3591	3236	5304	4723	4449
ENSGALG00000000377	209.911	202.256	202.853	242.831	236.208	238.509	205.007	239.183	8822	8231	7555	11567	11260	11041
ENSGALG00000004304	178.624	181.81	191.02	234.625	241.587	237.145	183.818	237.786	9995	9851	9472	14880	15333	14616
ENSGALG00000011504	138.647	152.713	155.893	226.68	243.897	241.041	149.084	237.206	7241	7723	7215	13418	14448	13866
ENSGALG00000011457	134.123	144.822	137.067	245.461	235.815	228.199	138.671	236.492	2787	2914	2524	5781	5558	5223
Novel00206	188.056	166.832	156.676	249.51	228.573	228.254	170.521	235.446	1582	1359	1168	2379	2181	2115
ENSGALG00000001334	234.803	259.152	258.898	229.149	237.61	239.108	250.951	235.289	11318	12096	11059	12519	12991	12695
ENSGALG00000012138	201.508	218.016	222.238	228.054	238.794	238.735	213.921	235.195	4722	4947	4615	6057	6347	6162
ENSGALG00000009008	254.379	230.691	235.24	236.937	234.822	232.835	240.103	234.865	4399	3863	3605	4644	4606	4435
ENSGALG00000026172	306.395	284.308	243.354	249.696	217.941	236.609	278.019	234.749	3380	3037	2379	3122	2727	2875
ENSGALG00000011637	207.614	213.467	214.197	228.736	234.006	239.408	211.759	234.05	6626	6597	6058	8274	8471	8416
ENSGALG00000012109	154.307	162.991	158.426	227.597	237.93	236.171	158.575	233.899	3549	3630	3229	5933	6207	5983
ENSGALG00000009856	233.53	253.461	257.901	225.493	240.182	235.217	248.298	233.63	21367	22456	20911	23384	24926	23705
ENSGALG00000001415	191.406	207.047	204.532	206.156	249.917	244.348	200.995	233.474	3393	3554	3213	4142	5025	4771
ENSGALG00000010238	182.07	194.153	201.237	220.492	236.474	235.878	192.487	230.948	3897	4024	3817	5349	5741	5561
ENSGALG00000026380	145.522	144.185	140.959	246.879	224.035	220.299	143.555	230.404	1257	1206	1079	2417	2195	2096
ENSGALG00000015906	173.62	174.644	176.858	228.822	223.244	238.022	175.041	230.029	2888	2813	2607	4314	4212	4361
ENSGALG00000007936	219.368	209.572	210.603	230.237	232.968	226.463	213.181	229.889	6594	6100	5610	7844	7943	7498
ENSGALG00000006326	211.242	182.22	169.897	240.403	229.215	219.62	187.786	229.746	2301	1922	1640	2968	2832	2635
ENSGALG00000010361	186.419	200.018	201.184	233.802	226.093	226.755	195.874	228.884	12216	12692	11683	17365	16805	16367
ENSGALG00000026995	325.74	281.619	256.437	250.69	213.312	222.454	287.932	228.818	3390	2838	2365	2957	2518	2550
ENSGALG00000023725	233.014	243.738	186.364	242.148	227.671	215.184	221.039	228.334	1164	1179	825	1371	1290	1184
ENSGALG00000025751	124.262	133.105	123.624	242.56	221.775	220.138	126.997	228.158	2095	2173	1847	4635	4241	4088
ENSGALG00000028529	551.439	488.136	484.82	236.639	230.52	214.823	508.132	227.327	6791	5821	5291	3303	3220	2914
ENSGALG00000010908	128.69	138.952	144.727	219.923	230.72	230.183	137.456	226.942	3250	3398	3239	6295	6609	6403
ENSGALG00000011409	176.752	139.577	139.104	235.371	223.491	220.732	151.811	226.531	1398	1069	975	2110	2005	1923
ENSGALG00000016447	195.743	200.08	201.32	226.609	220.722	231.136	199.047	226.156	10172	10068	9271	13347	13010	13230
ENSGALG00000005750	171.504	172.468	175.317	221.854	228.569	224.893	173.096	225.106	5185	5049	4697	7602	7838	7489
ENSGALG00000014381	171.837	176.727	179.518	218.262	224.969	228.155	176.027	223.795	5821	5797	5389	8380	8644	8513
ENSGALG00000014942	220.276	200.44	206.06	222.264	223.161	225.946	208.925	223.791	3836	3380	3180	4387	4408	4334
ENSGALG00000015691	159.387	168.494	180.678	216.995	225.572	228.687	169.52	223.751	11415	11685	11467	17614	18324	18040
ENSGALG00000025999	138.28	146.701	137.4	221.421	225.885	223.919	140.793	223.741	2528	2597	2226	4588	4684	4509
ENSGALG00000007128	136.612	146.015	152.481	212.129	230.492	223.158	145.036	221.926	7348	7605	7268	12932	14062	13221
ENSGALG00000022674	86.6739	81.3476	80.5551	225.529	216.223	222.542	82.8589	221.431	669	608	551	1973	1893	1892
ENSGALG00000002192	171.855	193.798	194.109	218.309	223.242	222.635	186.587	221.395	11831	12919	11842	17034	17432	16882
ENSGALG00000025996	112.128	118.699	120.931	213.143	220.133	224.681	117.253	219.319	15277	15660	14601	32914	34019	33718
ENSGALG00000014644	273.245	277.168	275.342	222.842	217.934	216.737	275.252	219.171	7877	7737	7034	7281	7126	6882
ENSGALG00000007237	202.365	198.377	162.333	224.703	214.946	214.305	187.691	217.985	4019	3815	2857	5058	4842	4688
ENSGALG00000001103	245.981	233.386	213.775	222.157	209.704	221.297	231.047	217.719	3089	2838	2379	3162	2987	3061
ENSGALG00000011174	160.437	169.538	167.215	217.478	213.932	221.268	165.73	217.559	3011	3081	2781	4626	4554	4574
ENSGALG00000002478	149.132	157.894	161.864	212.924	217.993	219.889	156.297	216.935	8725	8945	8392	14119	14466	14170
ENSGALG00000002263	109.157	110.821	109.327	219.929	214.281	216.394	109.768	216.868	4669	4590	4144	10662	10396	10195
ENSGALG00000026445	211.968	223.228	222.022	210.739	219.068	218.689	219.073	216.165	13916	14191	12917	15681	16313	15814
ENSGALG00000002764	148.913	154.203	155.028	213.028	216.189	217.469	152.715	215.562	2570	2577	2371	4167	4232	4134
ENSGALG00000003630	200.495	192.708	187.822	222.99	206.025	217.292	193.675	215.436	1631	1518	1354	2056	1901	1947
ENSGALG00000003046	205.342	190.087	196.934	210.349	216.518	216.845	197.454	214.571	3291	2950	2797	3821	3936	3828
ENSGALG00000013481	138.445	124.571	116.535	226.35	207.389	209.967	126.517	214.568	3566	3107	2660	6608	6059	5957
ENSGALG00000011551	483.198	494.68	513.825	209.895	217.999	213.805	497.234	213.9	35888	35577	33819	17669	18365	17491
ENSGALG00000005945	193.586	201.336	209.817	210.17	216.24	215.018	201.58	213.809	10577	10652	10159	13015	13401	12940
ENSGALG00000020895	103.132	108.555	110.751	207.735	214.549	218.059	107.479	213.448	6184	6303	5885	14118	14592	14402
ENSGALG00000014854	192.524	204.966	204.933	210.016	215.266	213.767	200.808	213.016	3139	3236	2961	3881	3981	3839
ENSGALG00000011038	152.862	163.898	167.782	209.901	214.363	213.692	161.514	212.652	8344	8663	8116	12986	13272	12848
ENSGALG00000026634	303.934	291.49	260.49	225.546	205.729	206.261	285.304	212.512	3996	3711	3035	3361	3068	2987
ENSGALG00000026944	188.333	186.621	181.807	209.416	212.981	214.631	185.587	212.343	5978	5736	5114	7534	7668	7504
Novel00763	127.421	102.95	117.269	232.185	203.959	199.297	115.88	211.814	873	683	712	1803	1585	1504
ENSGALG00000016152	1723.56	1605.4	1619.34	219.424	208.34	206.632	1649.44	211.465	31450	28366	26185	4538	4312	4153
ENSGALG00000014567	169.477	168.728	164.496	220.128	205.323	208.699	167.567	211.383	2531	2440	2177	3726	3478	3433
ENSGALG00000009071	129.001	132.993	130.49	209.851	213.832	210.02	130.828	211.234	2336	2332	2094	4307	4392	4189
ENSGALG00000004143	162.486	169.616	173.229	206.766	214.614	211.182	168.444	210.854	9433	9535	8912	13605	14132	13504
ENSGALG00000004701	177.449	171.004	175.385	206.374	211.312	214.753	174.613	210.813	13792	12870	12080	18180	18629	18385
ENSGALG00000010689	173.052	157.149	164.522	209.256	212.439	209.284	164.907	210.326	1873	1647	1578	2567	2608	2495
ENSGALG00000023066	328.891	316.941	318.331	209.462	209.344	212.087	321.387	210.297	7359	6867	6312	5312	5313	5227
ENSGALG00000012245	132.065	133.082	132.57	205.801	211.662	213.278	132.572	210.247	3097	3022	2755	5470	5630	5509
ENSGALG00000010318	218.839	222.186	221.623	209.434	212.982	206.873	220.883	209.763	8123	7986	7290	8811	8967	8458
ENSGALG00000017153	171.675	197.128	192.759	208.378	210.179	210.728	187.187	209.762	6417	7135	6385	8828	8911	8676
ENSGALG00000016088	173.262	164.385	166.429	210.127	210.059	207.196	168.025	209.127	5142	4724	4377	7068	7071	6773
ENSGALG00000005057	110.798	114.009	117.512	203.556	212.633	208.549	114.106	208.246	2212	2204	2079	4606	4815	4586
ENSGALG00000015821	177.921	182.947	191.389	204.085	209.6	207.75	184.086	207.145	5092	5070	4854	6620	6804	6549
ENSGALG00000016007	195.349	179.503	166.035	216.202	207.167	197.823	180.296	207.064	2504	2228	1886	3141	3012	2793
ENSGALG00000002139	176.778	195.449	203.53	201.824	210.357	208.818	191.919	207	7592	8128	7746	9824	10247	9878
ENSGALG00000002863	156.553	165.742	162.54	200.281	210.938	207.549	161.612	206.256	6718	6887	6181	9741	10267	9810
ENSGALG00000008066	189.45	162.131	156.02	202.537	208.666	207.452	169.201	206.218	1436	1190	1048	1740	1794	1732
ENSGALG00000001364	201.923	216.048	210.929	206.028	207.225	203.9	209.633	205.718	3688	3821	3414	4265	4293	4102
ENSGALG00000010973	204.38	215.611	212.541	202.696	206.785	207.172	210.844	205.551	7012	7163	6462	7882	8047	7829
ENSGALG00000003485	155.922	139.049	141.64	213.869	198.278	202.772	145.537	204.973	6031	5208	4855	9376	8699	8639
ENSGALG00000006531	165.659	159.928	158.975	206.981	203.627	203.704	161.521	204.771	3744	3500	3184	5302	5220	5071
ENSGALG00000011464	265.18	281.057	289.032	199.061	205.517	209.562	278.423	204.713	8707	8936	8410	7408	7654	7579
ENSGALG00000004132	117.208	124.758	127.183	199.762	210.074	204.016	123.05	204.617	6223	6414	5984	12021	12651	11931
ENSGALG00000016119	124.813	128.424	130.4	200.621	203.496	209.311	127.879	204.476	7930	7901	7342	14447	14665	14648
ENSGALG00000001143	148.488	138.959	137.62	212.826	199.241	201.278	141.689	204.448	4466	4047	3668	7255	6797	6668
ENSGALG00000000156	208.382	193.043	193.027	215.086	196.54	199.777	198.151	203.801	8324	7467	6833	9738	8905	8790
ENSGALG00000022145	124.681	119.562	123.391	209.908	195.051	205.903	122.545	203.62	1862	1729	1633	3553	3304	3387
ENSGALG00000002990	216.963	202.513	186.739	206.45	206.123	197.861	202.072	203.478	3338	3017	2546	3600	3597	3353
Novel00850	42.5266	217.807	42.4487	492.339	87.2689	30.5379	100.927	203.382	641	3179	567	8411	1492	507
ENSGALG00000008348	311.403	296.396	292.947	203.058	202.881	202.887	300.248	202.942	11386	10494	9492	8415	8414	8171
ENSGALG00000002870	114.965	114.092	114.541	204.32	198.808	202.69	114.533	201.939	4048	3890	3574	8154	7940	7861
ENSGALG00000012247	203.968	193.693	198.719	206.423	199.711	196.712	198.793	200.949	17661	16240	15248	20258	19614	18761
Novel00244	184.758	177.048	175.203	212.38	196.775	192.976	179.003	200.71	2067	1918	1737	2693	2497	2378
ENSGALG00000014526	200.171	197.077	199.119	200.306	205.578	196.232	198.789	200.705	4524	4313	3988	5131	5270	4885
Novel00971	193.2	179.226	157.817	219.348	185.575	195.921	176.748	200.281	3274	2941	2370	4213	3567	3657
ENSGALG00000016442	125.398	119.773	126.551	200.629	199.757	200.392	123.907	200.259	4287	3965	3834	7774	7746	7546
ENSGALG00000006973	136.926	142.119	145.781	196.734	204.3	198.866	141.609	199.967	5149	5175	4858	8385	8714	8237
ENSGALG00000002563	160.455	166.386	160.305	205.377	193.086	201.017	162.382	199.827	2669	2680	2363	3872	3643	3683
ENSGALG00000000456	151.159	124.91	118.409	207.639	194.169	196.73	131.492	199.512	1151	921	799	1792	1677	1650
ENSGALG00000026300	211.983	214.191	211.122	204.106	194.608	199.599	212.432	199.438	2640	2583	2330	2881	2749	2738
ENSGALG00000002448	201.482	192.906	197.297	196.266	199.356	201.351	197.229	198.991	6640	6156	5762	7331	7452	7309
ENSGALG00000016363	126.64	140.849	147.681	191.001	201.05	203.194	138.39	198.415	1676	1805	1732	2865	3018	2962
ENSGALG00000028112	150.84	128.956	125.605	198.127	195.212	200.854	135.133	198.064	4037	3342	2979	6010	5926	5921
ENSGALG00000001476	208.968	220.347	220.741	189.18	197.172	206.647	216.685	197.666	5368	5481	5025	5508	5745	5847
ENSGALG00000012291	201.44	191.239	194.784	195.634	195.894	198.376	195.821	196.635	1747	1606	1497	1923	1927	1895
ENSGALG00000001654	185.736	176.516	174.086	199.598	195.133	194.075	178.779	196.269	2922	2689	2427	3559	3482	3363
ENSGALG00000004184	415.204	392.409	393.22	195.642	198.284	193.989	400.278	195.972	11422	10453	9586	6100	6187	5878
ENSGALG00000010026	178.784	188.702	185.797	194.36	195.725	197.702	184.428	195.929	4174	4266	3844	5143	5183	5084
ENSGALG00000010774	145.516	146.661	140.885	209.945	186.887	188.298	144.354	195.043	2577	2515	2211	4214	3754	3673
ENSGALG00000011452	193.169	183.584	188.106	195.774	197.519	191.428	188.286	194.907	5582	5137	4817	6412	6474	6093
ENSGALG00000013469	202.044	172.219	149.342	199.065	191.632	193.9	174.535	194.866	1174	969	769	1311	1263	1241
ENSGALG00000016107	117.137	121.648	122.275	193.817	197.024	191.637	120.353	194.159	2495	2509	2308	4679	4760	4496
ENSGALG00000012533	234.546	233.694	235.277	194.26	192.141	195.171	234.506	193.857	28498	27495	25333	26752	26480	26120
ENSGALG00000013000	151.036	149.944	154.656	196.619	191.322	191.416	151.879	193.119	5973	5742	5420	8813	8582	8338
ENSGALG00000013532	165.77	170.599	170.311	191.167	193.82	190.804	168.893	191.93	6064	6043	5521	7926	8042	7688
ENSGALG00000009309	131.608	142.113	145.16	188.715	194.55	191.872	139.627	191.712	4077	4263	3985	6626	6836	6547
ENSGALG00000004730	223.848	209.531	202.417	197.145	191.186	184.543	211.932	190.958	7777	7049	6232	7763	7534	7062
ENSGALG00000008648	170.698	174.466	180.292	189.837	187.591	194.201	175.152	190.543	1359	1345	1272	1713	1694	1703
ENSGALG00000026798	136.926	132.9	123.727	208.577	181.985	180.977	131.184	190.513	1064	1000	852	1837	1604	1549
ENSGALG00000005701	134.201	136.795	137.173	187.535	188.367	194.977	136.056	190.293	4013	3961	3635	6356	6389	6422
ENSGALG00000002773	179.9	149.606	152.14	198.857	189.06	182.826	160.549	190.248	2203	1774	1651	2760	2626	2466
ENSGALG00000016855	171.359	172.604	168.566	190.483	193.471	186.712	170.843	190.222	5356	5224	4669	6748	6859	6428
ENSGALG00000024103	136.055	126.512	121.547	197.983	186.176	186.322	128.038	190.16	9980	8986	7901	16460	15490	15054
ENSGALG00000001597	151.955	137.329	135.347	198.739	187.096	182.934	141.543	189.59	2098	1836	1656	3110	2930	2782
ENSGALG00000004167	392.064	332.026	310.993	210.237	184.869	173.488	345.028	189.531	3373	2766	2371	2050	1804	1644
ENSGALG00000000542	152.412	134.836	122.779	191.459	187.876	188.431	136.676	189.255	1758	1506	1255	2503	2458	2394
ENSGALG00000026077	354.644	310.656	289.187	199.109	181.783	186.507	318.162	189.133	8901	7550	6432	5664	5175	5156
ENSGALG00000007191	129.358	128.365	122.324	191.353	189.582	186.186	126.682	189.04	1611	1548	1350	2701	2678	2554
ENSGALG00000007462	225.281	218.347	213.904	189.115	187.616	188.461	219.178	188.397	4099	3847	3449	3900	3872	3777
ENSGALG00000019837	111.373	105.391	99.4066	199.304	181.958	183.268	105.39	188.177	2832	2595	2240	5744	5248	5133
ENSGALG00000008220	155.954	174.72	176.036	184.493	190.688	189.059	168.903	188.08	3430	3721	3431	4599	4757	4580
ENSGALG00000008700	142.408	151.519	157.919	188.577	184.852	189.908	150.615	187.779	3468	3573	3408	5205	5106	5094
ENSGALG00000005547	119.803	125.618	127.928	183.776	191.04	188.394	124.45	187.737	5808	5897	5496	10098	10505	10060
ENSGALG00000001564	107.561	101.143	100.136	192.768	183.651	186.134	102.947	187.517	7166	6525	5912	14556	13878	13659
ENSGALG00000003205	169.999	151.79	149.659	188.319	187.329	186.389	157.149	187.346	2297	1986	1792	2884	2871	2774
ENSGALG00000006753	147.556	155.514	153.473	179.856	191.334	190.434	152.181	187.208	2823	2881	2602	3900	4152	4013
ENSGALG00000011953	138.536	141.949	132.833	190.3	189.308	181.94	137.772	187.183	1151	1142	978	1792	1784	1665
ENSGALG00000021262	171.709	170.923	174.466	189.174	183.742	187.623	172.366	186.846	3434	3310	3092	4288	4168	4133
ENSGALG00000020005	170.39	180.913	183.077	189.302	184.195	185.911	178.127	186.469	3449	3546	3284	4343	4229	4145
ENSGALG00000005704	189.274	164.042	155.078	188.985	183.019	185.105	169.465	185.703	1891	1587	1373	2140	2074	2037
ENSGALG00000007130	192.641	207.127	204.314	190.482	175.674	188.811	201.361	184.989	2212	2303	2079	2479	2288	2388
ENSGALG00000007926	146.906	135.245	139.177	180.634	181.67	191.956	140.443	184.753	2543	2267	2135	3544	3567	3660
ENSGALG00000002514	154.179	152.615	150.558	185.027	179.422	189.528	152.451	184.659	8579	8223	7424	11669	11324	11616
ENSGALG00000025894	162.123	145.479	136.527	199.941	174.933	178.517	148.043	184.463	1541	1339	1150	2154	1886	1869
ENSGALG00000009474	199.985	204.377	209.738	184.35	182.299	184.753	204.7	183.801	9220	9124	8569	9633	9533	9382
ENSGALG00000004908	151.405	152.176	146.688	183.082	184.383	181.807	150.089	183.091	7516	7315	6453	10301	10382	9941
ENSGALG00000004952	239.136	114.428	122.313	171.898	185.805	189.366	158.625	182.356	2974	1378	1348	2423	2621	2594
Novel02488	149.741	142.142	146.325	174.476	185.534	187.038	146.069	182.349	1522	1399	1318	2010	2139	2094
ENSGALG00000007403	169.932	158.771	154.597	185.42	180.994	179.928	161.1	182.114	3705	3352	2987	4582	4476	4321
ENSGALG00000026497	160.041	176.476	179.517	177.507	181.451	186.998	172.011	181.985	2007	2143	1995	2523	2581	2583
ENSGALG00000003169	156.515	160.422	162.369	185.764	177.513	180.842	159.769	181.373	1599	1587	1470	2151	2057	2035
ENSGALG00000008675	149.332	144.22	134.929	188.119	180.795	174.778	142.827	181.231	3116	2914	2495	4449	4279	4017
ENSGALG00000014331	136.654	146.756	146.995	179.614	182.555	181.444	143.468	181.204	5838	6071	5565	8697	8846	8538
ENSGALG00000014321	97.8858	116.508	114.827	171.508	184.788	187.276	109.74	181.191	1416	1632	1472	2812	3032	2984
ENSGALG00000001656	159.407	147.258	143.335	186.58	179.433	175.933	150	180.649	10410	9312	8295	13810	13291	12655
ENSGALG00000011031	158.183	165.465	164.849	176.227	181.576	183.986	162.832	180.596	9924	10052	9165	12531	12921	12714
ENSGALG00000007675	94.4869	102.113	99.1028	182.684	180.452	178.179	98.5674	180.438	1829	1914	1700	4008	3962	3799
ENSGALG00000000196	205.117	195.372	197.027	184.297	177.348	175.701	199.172	179.115	2124	1959	1808	2163	2083	2004
ENSGALG00000003681	155.5	148.359	147.743	175.738	182.423	178.961	150.534	179.041	9049	8360	7619	11591	12041	11471
ENSGALG00000022685	38.0016	34.5407	33.043	177.518	182.777	176.758	35.1951	179.018	292	257	225	1546	1593	1496
ENSGALG00000001373	105.541	99.4111	98.3126	183.416	176.415	176.682	101.088	178.837	3037	2770	2507	5982	5758	5600
ENSGALG00000014957	138.438	156.381	158.758	177.631	182.054	176.814	151.192	178.833	7876	8615	8004	11454	11748	11080
ENSGALG00000000905	182.966	166.185	154.42	184.6	175.953	174.596	167.857	178.383	3602	3168	2694	4119	3929	3786
ENSGALG00000003634	122.582	137.664	139.011	172.032	181.226	181.777	133.086	178.345	5054	5496	5079	8039	8475	8255
ENSGALG00000002488	134.856	140.453	142.391	173.902	180.485	177.162	139.234	177.183	4463	4501	4176	6523	6775	6458
ENSGALG00000012039	161.393	160.454	166.581	170.013	184.55	175.863	162.809	176.808	2707	2606	2476	3232	3511	3249
ENSGALG00000015709	115.468	122.075	126.933	171.49	176.389	181.806	121.492	176.562	5690	5825	5543	9578	9859	9868
ENSGALG00000011465	115.106	127.162	125.654	173.286	179.829	176.226	122.641	176.447	5764	6166	5576	9835	10214	9720
ENSGALG00000017239	359.404	367.679	376.697	174.822	173.992	178.786	367.927	175.867	12686	12567	11783	6994	6966	6951
ENSGALG00000015713	95.9143	98.3536	100.049	170.795	176.871	179.877	98.1057	175.848	3121	3099	2885	6299	6528	6447
ENSGALG00000006457	130.452	132.165	132.177	179.26	173.858	173.437	131.598	175.518	3428	3363	3078	5339	5182	5020
ENSGALG00000000529	156.384	144.329	134.647	181.395	170.367	174.224	145.12	175.329	3038	2715	2318	3994	3754	3728
ENSGALG00000003487	155.588	154.697	156.537	170.223	181.267	174.092	155.607	175.194	1854	1785	1653	2299	2450	2285
ENSGALG00000006292	100.266	107.535	106.939	171.422	174.067	177.624	104.913	174.371	3920	4071	3705	7596	7719	7649
ENSGALG00000013257	154.54	155.44	156.019	168.196	177.317	177.275	155.333	174.262	6645	6472	5945	8197	8648	8396
ENSGALG00000004639	244.026	221.981	210.123	186.635	162.513	172.948	225.376	174.032	5858	5160	4470	5078	4425	4573
ENSGALG00000020331	93.1434	91.5509	90.856	177.132	173.654	171.301	91.8501	174.029	1866	1776	1613	4022	3946	3780
Novel01931	151.184	137.566	112.965	193.217	164.405	163.859	133.905	173.827	2069	1823	1370	2997	2552	2470
ENSGALG00000012946	119.229	129.351	124.108	172.317	172.682	176.36	124.229	173.787	1702	1788	1570	2788	2796	2773
ENSGALG00000029009	182.568	156.014	139.754	198.758	163.311	158.965	159.446	173.678	342	283	232	422	347	328
ENSGALG00000027578	191.768	177.772	216.399	164.506	168.709	183.754	195.313	172.323	469	421	469	456	468	495
ENSGALG00000014280	98.1814	100.14	91.3068	175.453	174.504	166.16	96.5429	172.039	1376	1359	1134	2787	2774	2565
ENSGALG00000012705	89.9977	99.1941	95.5867	174.449	173.453	167.078	94.9262	171.66	1650	1761	1553	3625	3607	3374
ENSGALG00000008432	191.822	178.492	178.309	171.761	171.355	171.165	182.875	171.427	7932	7147	6534	8050	8037	7796
ENSGALG00000004161	96.8276	98.0735	97.7597	170.096	173.609	170.563	97.5536	171.423	3799	3726	3399	7564	7726	7371
ENSGALG00000013569	350.31	295.798	282.129	166.551	180.787	166.45	309.412	171.263	4387	3587	3131	2364	2568	2296
ENSGALG00000001096	127.669	136.666	127.696	179.76	167.724	166.074	130.677	171.186	1012	1049	897	1615	1508	1450
ENSGALG00000002881	122.573	113.825	118.909	167.241	176.94	169.012	118.435	171.064	1012	910	870	1565	1657	1537
ENSGALG00000022950	123.795	113.477	110.825	174.238	172.236	166.017	116.032	170.83	1050	932	833	1675	1657	1551
Novel01776	147.613	164.542	161.152	165.318	170.294	176.254	157.769	170.622	3011	3250	2913	3822	3940	3960
ENSGALG00000000814	154.143	151.87	157.094	168.161	171.808	171.809	154.369	170.592	6267	5979	5660	7749	7923	7694
ENSGALG00000008713	103.908	107.763	102.981	177.191	171.158	162.968	104.884	170.439	1413	1419	1241	2731	2640	2441
ENSGALG00000016666	944.656	802.115	785.875	173.357	169.786	166.604	844.215	169.916	17909	14725	13203	3725	3651	3479
ENSGALG00000007709	128.244	127.021	130.385	165.173	166.153	175.809	128.55	169.045	2151	2063	1938	3140	3161	3248
ENSGALG00000008633	136.814	141.996	145.408	169.369	169.867	167.636	141.406	168.957	5795	5824	5458	8131	8161	7821
ENSGALG00000010410	144.812	155.743	150.599	175.177	169.124	162.18	150.385	168.827	1811	1886	1669	2483	2399	2234
ENSGALG00000015200	145.331	150.764	155.673	169.474	163.63	171.658	150.589	168.254	3093	3107	2936	4088	3950	4024
ENSGALG00000026108	196.498	186.602	177.338	175.877	160.707	167.143	186.813	167.909	1728	1589	1382	1753	1603	1619
ENSGALG00000021397	155.539	149.776	162.931	159.798	170.527	172.883	156.082	167.736	3375	3147	3133	3930	4197	4132
ENSGALG00000010671	142.695	150.461	152.836	165.502	168.577	168.528	148.664	167.536	10227	10442	9707	13444	13704	13304
ENSGALG00000009179	306.311	291.16	284.775	170.508	165.132	166.941	294.082	167.527	6535	6015	5384	4123	3996	3923
ENSGALG00000011842	137.985	123.454	122.169	165.186	168.64	167.592	127.869	167.139	2312	2003	1814	3137	3205	3093
ENSGALG00000009385	136.711	145.386	149.266	161.034	168.965	168.094	143.788	166.031	6751	6952	6532	9013	9464	9143
ENSGALG00000006809	103.431	102.076	106.642	165.734	167.148	165.112	104.05	165.998	4982	4761	4552	9048	9132	8760
ENSGALG00000006596	136.294	131.826	139.127	160.81	165.081	170.328	135.749	165.406	3721	3485	3366	4976	5112	5122
ENSGALG00000001586	70.0511	71.5282	65.8491	170.845	161.756	163.072	69.1428	165.224	1599	1581	1332	4420	4188	4100
ENSGALG00000005980	143.164	111.474	117.118	214.699	138.49	141.935	123.919	165.041	7097	5351	5145	12063	7787	7750
ENSGALG00000001441	122.8	145.487	145.917	158.169	168.193	167.829	138.068	164.73	1868	2143	1967	2727	2902	2812
ENSGALG00000006780	100.174	114.12	110.004	158.41	171.535	163.73	108.099	164.558	2754	3038	2680	4936	5349	4958
ENSGALG00000014991	123.776	137.307	135.07	155.765	170.42	167.298	132.051	164.494	4004	4301	3872	5711	6253	5961
ENSGALG00000026760	154.581	140.363	119.133	178.262	155.969	158.429	138.026	164.22	2700	2374	1844	3529	3090	3048
ENSGALG00000024295	132.303	120.903	118.148	165.558	162.317	163.816	123.785	163.897	973	861	770	1380	1354	1327
ENSGALG00000026245	151.512	146.466	138.964	192.481	157.366	141.742	145.647	163.863	657	615	534	946	774	677
ENSGALG00000012352	81.0887	82.0227	85.8313	161.594	164.223	165.587	82.9809	163.801	2339	2291	2194	5283	5373	5261
ENSGALG00000017090	112.699	129.617	138.101	153.192	169.692	167.914	126.806	163.599	1513	1685	1643	2331	2584	2483
ENSGALG00000000907	135.893	135.714	139.295	162.045	163.979	163.521	136.967	163.182	5129	4960	4659	6932	7020	6798
ENSGALG00000000470	118.806	116.658	118.37	164.951	160.252	163.946	117.945	163.05	4006	3809	3537	6304	6129	6089
ENSGALG00000003922	109.075	112.275	114.081	161.586	164.874	162.359	111.81	162.939	8858	8829	8210	14873	15187	14523
ENSGALG00000003876	108.207	116.267	114.484	163.699	162.543	162.47	112.986	162.904	3140	3267	2944	5384	5350	5193
ENSGALG00000028734	130.926	115.997	119.719	170.563	160.533	157.584	122.214	162.893	1492	1280	1209	2203	2075	1978
ENSGALG00000004160	140.789	146.148	146.195	163.714	161.726	163.163	144.378	162.868	5790	5820	5328	7631	7544	7391
ENSGALG00000013067	145.185	141.007	142.882	163.61	162.427	162.485	143.025	162.841	3863	3633	3369	4934	4902	4762
ENSGALG00000000137	144.206	124.896	126.814	160.283	162.162	163.137	131.972	161.861	1971	1653	1536	2483	2514	2456
ENSGALG00000012684	113.712	118.57	120.232	153.921	169.528	161.69	117.504	161.713	5777	5833	5413	8863	9769	9048
ENSGALG00000016410	127.34	130.171	141.394	159.139	160.399	164.248	132.968	161.262	1873	1854	1843	2653	2676	2661
ENSGALG00000026795	106.632	100.693	98.1518	164.829	159.064	159.862	101.826	161.252	3516	3215	2868	6160	5949	5806
ENSGALG00000026546	140.183	116.399	112.621	168.933	156.125	156.277	123.068	160.445	2378	1912	1693	3248	3004	2920
ENSGALG00000026412	124.424	145.298	149.111	159.222	156.011	163.394	139.611	159.542	1774	2006	1884	2573	2523	2566
ENSGALG00000010838	77.2232	82.9094	86.2814	153.955	163.878	160.543	82.138	159.459	7596	7897	7521	17164	18284	17394
ENSGALG00000008812	130.271	131.509	138.796	158.157	160.661	159.22	133.525	159.346	5606	5480	5293	7714	7842	7547
ENSGALG00000008584	76.6809	83.5506	87.3331	153.71	161.063	161.463	82.5215	158.745	3232	3410	3262	7343	7700	7496
ENSGALG00000006646	91.062	96.742	98.7711	154.151	158.906	161.2	95.525	158.085	9330	9598	8968	17901	18467	18192
ENSGALG00000008939	132.784	133.19	140.54	154.671	159.286	159.822	135.505	157.926	4528	4398	4247	5978	6161	6003
ENSGALG00000004377	124.145	138.614	143.302	153.649	159.819	159.918	135.353	157.795	9509	10281	9727	13339	13885	13492
ENSGALG00000023622	3349.13	3553.21	3640.01	169.994	155.456	147.583	3514.12	157.677	33809	34733	32563	1945	1780	1641
ENSGALG00000009228	122.56	122.057	124.083	156.168	156.654	159.068	122.9	157.297	7519	7251	6746	10859	10901	10749
ENSGALG00000009939	100.19	112.574	112.075	158.03	153.255	159.313	108.28	156.866	2068	2250	2050	3697	3588	3622
ENSGALG00000015522	78.3473	92.2445	92.6381	152.873	159.656	157.386	87.7433	156.639	3555	4053	3725	7862	8217	7866
ENSGALG00000007250	145.996	126.349	124.695	167.364	151.647	150.258	132.347	156.423	3525	2954	2668	4580	4153	3996
ENSGALG00000007470	113.207	114.909	115.902	159.583	149.069	160.545	114.672	156.399	701	689	636	1120	1047	1095
ENSGALG00000007089	133.947	142.703	141.593	156.206	156.036	156.945	139.414	156.396	4491	4633	4207	5936	5934	5796
ENSGALG00000002906	123.863	131.632	132.647	159.786	155.842	152.713	129.38	156.114	4198	4320	3984	6138	5991	5701
ENSGALG00000021719	273.901	133.712	125.297	152.601	160.359	154.735	177.637	155.898	1411	667	572	891	937	878
ENSGALG00000000206	135.561	128.958	133.241	161.829	152.365	152.122	132.587	155.439	5923	5456	5159	8014	7551	7321
ENSGALG00000010638	86.5192	91.1	95.1646	149.917	159.275	155.789	90.928	154.994	5461	5568	5323	10725	11403	10831
ENSGALG00000010900	86.0873	85.5077	83.5256	156.59	151.334	155.974	85.0402	154.633	2304	2216	1981	4750	4594	4598
ENSGALG00000026133	126.163	122.969	122.452	162.092	150.345	150.95	123.861	154.462	2545	2402	2189	3706	3440	3354
ENSGALG00000015355	264.004	283.589	297.275	150.371	156.478	155.93	281.623	154.26	6997	7278	6982	4517	4704	4552
ENSGALG00000003045	112.39	99.7051	98.3941	163.522	150.159	148.885	103.497	154.188	4086	3510	3170	6738	6192	5962
ENSGALG00000003503	85.6449	85.9778	86.8948	154.604	152.498	153.425	86.1725	153.509	6413	6234	5766	13121	12952	12654
ENSGALG00000000944	108.149	111.441	105.977	151.689	158.235	149.879	108.522	153.268	1360	1357	1181	2162	2257	2076
ENSGALG00000016947	128.959	139.634	145.067	145.921	157.511	156.254	137.887	153.229	6064	6358	6045	7777	8401	8093
ENSGALG00000010829	91.3756	101.822	104.104	151.079	154.663	153.71	99.1008	153.151	5403	5830	5455	10125	10373	10011
ENSGALG00000012798	145.386	158.455	156.888	150.109	151.148	156.93	153.576	152.729	4118	4346	3938	4819	4856	4896
ENSGALG00000012640	96.1147	101.988	105.7	152.497	152.73	151.636	101.268	152.288	4873	5007	4749	8763	8783	8468
ENSGALG00000027070	221.218	214.089	197.359	167.659	145.785	143.29	210.889	152.244	3085	2891	2439	2650	2306	2201
ENSGALG00000005090	93.9074	88.6715	92.1707	152.932	148.657	153.033	91.5832	151.541	1751	1601	1523	3232	3144	3143
ENSGALG00000012852	113.962	117.473	114.308	152.249	153.746	148.083	115.248	151.359	5426	5416	4823	8216	8303	7766
ENSGALG00000000404	76.5046	80.4481	84.5554	145.424	154.685	153.576	80.5027	151.228	2577	2624	2524	5552	5910	5698
ENSGALG00000012296	119.483	109.808	114.704	148.445	152.878	151.485	114.665	150.936	4033	3589	3431	5679	5853	5632
ENSGALG00000010399	119.084	120.582	123.855	147.08	154.013	151.631	121.173	150.908	3026	2967	2789	4236	4439	4244
ENSGALG00000007357	107.161	107.688	105.698	154.64	147.945	148.712	106.849	150.433	4868	4737	4255	7962	7623	7441
ENSGALG00000003389	208.968	172.799	167.999	160.246	145.951	143.926	183.255	150.041	6343	5079	4519	5513	5025	4812
ENSGALG00000002362	210.819	202.147	198.161	160.825	143.457	144.907	203.709	149.73	1832	1701	1526	1584	1414	1387
ENSGALG00000006211	102.572	91.9386	89.1737	157.616	149.981	141.511	94.5615	149.703	2779	2412	2141	4840	4609	4223
ENSGALG00000008038	120.651	125.873	129.848	145.987	151.029	151.762	125.457	149.592	10654	10763	10161	14611	15127	14761
ENSGALG00000000764	169.971	148.719	157.516	146.778	157.482	143.686	158.735	149.315	2730	2313	2242	2672	2869	2542
ENSGALG00000010702	134.554	142.662	151.988	143.18	149.955	154.541	143.068	149.225	2999	3079	3002	3617	3791	3794
ENSGALG00000008022	404.432	346.175	321.784	159.856	144.226	143.181	357.464	149.087	8460	7012	5965	3790	3422	3299
ENSGALG00000014754	103.392	114.361	122.871	148.104	151.086	147.591	113.541	148.927	1562	1673	1645	2536	2589	2456
ENSGALG00000026081	85.4909	83.7789	83.8655	150.313	148.343	147.304	84.3784	148.653	3329	3159	2894	6634	6552	6318
ENSGALG00000011881	78.3543	94.7422	92.8956	143.377	149.201	149.665	88.664	147.415	2271	2659	2386	4710	4905	4778
ENSGALG00000010570	119.34	129.268	132.742	146.77	147.754	147.166	127.117	147.23	3846	4034	3791	5361	5401	5224
ENSGALG00000011184	135.591	140.74	138.408	143.237	146.507	150.298	138.247	146.68	2159	2170	1953	2585	2646	2636
ENSGALG00000007511	165.802	162.232	165.418	150.258	144.063	145.643	164.484	146.655	9614	9109	8500	9875	9475	9302
ENSGALG00000009971	90.9521	87.8651	86.8624	147.021	149.406	142.339	88.5599	146.255	2603	2435	2203	4769	4850	4487
ENSGALG00000006474	132.92	140.454	141.271	141.772	150.41	145.943	138.215	146.042	4007	4100	3774	4844	5143	4846
ENSGALG00000015238	237.758	285.026	293.037	138.812	150.502	148.139	271.94	145.818	7287	8459	7959	4822	5232	5001
ENSGALG00000009229	323.744	316.415	316.22	147.954	146.475	142.682	318.793	145.704	5840	5527	5055	3025	2997	2835
ENSGALG00000008530	137.171	134.725	133.449	146.915	143.998	145.952	135.115	145.622	3576	3401	3083	4341	4258	4191
ENSGALG00000004115	126.508	135.274	130.79	145.529	148.361	142.246	130.857	145.378	2541	2631	2328	3313	3380	3147
ENSGALG00000009427	110.81	117.037	122.534	148.46	140.64	146.441	116.794	145.18	2243	2294	2198	3406	3229	3265
ENSGALG00000001161	93.956	93.2196	99.3365	141.832	145.532	147.762	95.504	145.042	2394	2300	2243	4096	4206	4147
ENSGALG00000005668	148.87	159.677	163.903	144.622	143.889	146.01	157.483	144.84	5877	6104	5734	6471	6443	6349
ENSGALG00000021285	93.9865	97.123	97.9937	141.262	146.186	146.939	96.3677	144.796	1565	1566	1446	2666	2761	2695
ENSGALG00000001318	101.974	92.4535	92.1983	150.76	141.432	142.072	95.542	144.755	11435	10039	9162	19161	17989	17548
ENSGALG00000004571	105.502	112.407	113.664	140.031	146.409	147.615	110.524	144.685	4132	4263	3945	6216	6504	6368
ENSGALG00000025191	101.668	118.438	128.717	143.85	144.835	144.081	116.274	144.255	164	185	184	263	265	256
ENSGALG00000011209	112.742	111.499	109.461	145.293	142.664	144.288	111.234	144.082	3825	3663	3291	5587	5490	5392
ENSGALG00000025810	87.6728	79.2556	77.0114	149.055	139.899	142.658	81.3133	143.871	2094	1833	1630	4035	3790	3753
ENSGALG00000001688	84.8278	83.2687	83.5041	144.99	141.797	142.652	83.8668	143.146	6933	6590	6048	13431	13145	12842
ENSGALG00000027352	311.818	317.616	285.261	157.828	133.569	137.873	304.898	143.09	4316	4257	3499	2476	2097	2102
ENSGALG00000006267	82.4259	85.7316	85.932	139.021	144.353	143.109	84.6965	142.161	5307	5345	4903	10145	10542	10149
ENSGALG00000026858	155.69	155.456	153.548	146.449	141.337	138.555	154.898	142.114	8150	7880	7123	8689	8392	7989
ENSGALG00000000842	123.868	123.499	111.275	150.586	132.356	143.293	119.548	142.078	868	838	691	1196	1052	1106
ENSGALG00000015770	178.193	179.504	180.594	139.866	144.808	141.231	179.43	141.968	8716	8502	7828	7754	8034	7609
ENSGALG00000004956	126.37	131.415	135.091	137.519	143.234	144.063	130.959	141.605	4443	4474	4209	5480	5712	5579
ENSGALG00000021692	136.066	134.691	120.186	144.14	143.037	137.052	130.314	141.41	1206	1156	944	1448	1438	1338
ENSGALG00000006841	127	100.721	103.328	141.87	138.877	143.33	110.35	141.359	1086	834	783	1375	1347	1350
ENSGALG00000013512	140.529	151.132	145.667	133.637	144.628	145.662	145.776	141.309	2223	2315	2042	2396	2595	2538
ENSGALG00000014834	83.8094	92.8766	95.9602	135.861	143.792	143.906	90.882	141.186	4912	5271	4984	9025	9559	9290
ENSGALG00000001648	161.316	152.164	160.742	148.634	136.275	138.072	158.074	140.994	2009	1835	1774	2098	1925	1894
ENSGALG00000026517	95.8719	95.087	90.371	146.827	138.128	137.795	93.7766	140.916	1919	1843	1603	3331	3136	3038
ENSGALG00000006022	128.663	128.632	129.563	136.114	141.899	144.233	128.953	140.749	2100	2033	1874	2518	2627	2593
ENSGALG00000007650	129.879	113.743	105.467	151.335	134.213	135.892	116.363	140.48	4073	3454	2931	5379	4774	4694
ENSGALG00000002595	99.045	101.946	100.645	136.805	142.639	141.666	100.545	140.37	603	601	543	944	985	950
ENSGALG00000006261	141.169	168.526	171.283	136.852	142.321	141.412	160.326	140.195	2167	2505	2330	2381	2478	2391
ENSGALG00000028774	301.85	338.072	346.976	149.093	138.757	132.359	328.966	140.07	911	988	928	510	475	440
ENSGALG00000003454	121.861	123.41	124.11	139.323	142.27	138.531	123.127	140.042	4648	4558	4195	6023	6155	5820
ENSGALG00000005589	91.8925	90.1901	93.1597	141.831	139.803	137.831	91.7474	139.822	5059	4808	4545	8850	8730	8358
ENSGALG00000003337	114.713	110.554	114.688	139.94	141.291	137.696	113.318	139.642	2710	2529	2401	3747	3786	3583
ENSGALG00000026374	152.419	142.411	127.079	146.602	135.252	135.935	140.636	139.263	2152	1947	1590	2346	2166	2114
ENSGALG00000003307	153.635	150.322	148.831	136.297	139.073	141.757	150.929	139.042	5271	4994	4525	5300	5412	5357
ENSGALG00000015744	101.118	109.506	110.619	136.722	141.115	139.216	107.081	139.017	3371	3535	3268	5166	5336	5112
ENSGALG00000028249	186.631	177.732	170.495	145.348	133.496	137.65	178.286	138.831	8491	7830	6874	7495	6889	6898
ENSGALG00000012348	94.3474	96.8891	100.162	137.307	138.861	139.27	97.1329	138.479	5726	5694	5387	9445	9559	9310
ENSGALG00000007520	119.788	109.587	105.901	143.474	135.484	135.386	111.759	138.115	5292	4688	4146	7184	6789	6588
ENSGALG00000017366	99.6473	98.4149	105.931	138.227	139.239	136.204	101.331	137.89	1260	1205	1187	1981	1997	1897
ENSGALG00000012546	104.765	97.3749	96.4254	137.87	138.299	137.479	99.5217	137.883	4681	4213	3818	6982	7009	6766
ENSGALG00000025904	100.515	103.608	100.937	135.764	136.805	140.755	101.687	137.775	3724	3717	3314	5701	5749	5744
ENSGALG00000027069	142.039	117.984	111.333	140.897	134.521	137.289	123.785	137.569	2816	2265	1956	3166	3025	2998
ENSGALG00000005453	77.2504	81.7054	85.6885	132.026	139.339	141.291	81.5481	137.552	6579	6738	6467	12744	13460	13254
Novel00402	134.692	122.068	118.468	139.384	131.178	140.112	125.076	136.892	1070	939	834	1255	1182	1226
ENSGALG00000007683	96.25	94.9541	96.2527	139.123	134.455	137.05	95.8189	136.876	4965	4743	4400	8134	7867	7787
ENSGALG00000022679	68.7305	44.4592	41.194	133.387	141.721	134.512	51.4612	136.54	546	342	290	1201	1277	1177
ENSGALG00000006014	115.422	112.482	110.387	142.759	133.811	131.34	112.764	135.97	3994	3769	3385	5599	5252	5006
ENSGALG00000005451	80.1252	86.9135	88.0875	128.927	140.219	138.308	85.0421	135.818	3455	3629	3366	6301	6858	6569
ENSGALG00000028046	86.3613	90.1908	91.8764	129.429	138.279	139.03	89.4762	135.579	3285	3322	3097	5580	5966	5825
ENSGALG00000013107	191.199	146.081	146.525	128.856	137.755	140.119	161.268	135.577	1499	1109	1018	1145	1225	1210
ENSGALG00000024011	1583.31	1598.17	1565.69	145.375	131.326	128.61	1582.39	135.104	19526	19085	17111	2032	1837	1747
ENSGALG00000016852	79.8125	89.2702	91.0679	129.006	137.841	137.595	86.7169	134.814	5381	5828	5441	9858	10541	10218
ENSGALG00000006077	129.353	133.186	119.23	127.27	138.81	138.037	127.256	134.706	1676	1671	1369	1869	2040	1970
ENSGALG00000000791	66.2965	75.2302	73.1689	125.468	139.893	137.229	71.5652	134.197	2186	2402	2138	4689	5232	4984
ENSGALG00000013039	131.818	115.562	120.063	133.258	136.243	131.575	122.481	133.692	2826	2399	2281	3238	3313	3107
ENSGALG00000005796	136.195	134.079	128.555	138.015	132.911	129.897	132.943	133.608	3938	3754	3294	4523	4359	4137
ENSGALG00000023510	153.621	152.776	155.196	129.33	134.669	136.302	153.864	133.434	5108	4919	4573	4874	5079	4992
Novel00856	233.301	230.928	223.056	136.976	129.047	133.858	229.095	133.294	5467	5240	4632	3638	3430	3455
ENSGALG00000004237	114.709	118.013	122.37	133.355	133.136	133.33	118.364	133.274	4228	4212	3997	5571	5566	5413
ENSGALG00000014468	138.255	132.803	128.722	133.509	133.937	132.215	133.26	133.22	3693	3435	3047	4042	4058	3890
ENSGALG00000007170	102.799	98.6646	96.0381	129.455	139.631	129.72	99.1674	132.935	1685	1566	1395	2405	2596	2342
ENSGALG00000009052	96.5289	94.9102	96.5168	134.059	129.468	133.883	95.9853	132.47	4529	4312	4013	7129	6890	6919
ENSGALG00000009321	97.8652	101.434	100.602	133.756	132.859	128.857	99.9671	131.824	7693	7721	7008	11917	11846	11157
ENSGALG00000001901	96.7546	103.942	103.515	129.315	134.098	131.25	101.404	131.555	1888	1964	1790	2860	2968	2821
ENSGALG00000004935	115.583	113.691	118.6	128.702	132.848	132.914	115.958	131.488	4587	4369	4171	5789	5980	5810
ENSGALG00000025927	152.994	128.565	115.505	136.837	131.505	125.437	132.355	131.259	2115	1721	1415	2144	2062	1910
ENSGALG00000002433	83.4059	89.1369	91.4313	127.241	134.591	131.886	87.9913	131.239	3012	3117	2926	5208	5513	5246
ENSGALG00000001790	101.49	117.299	119.207	129.74	134.681	128.528	112.665	130.983	2593	2902	2699	3757	3903	3617
ENSGALG00000027535	132.226	121.667	114.824	142.58	124.724	123.103	122.906	130.136	1688	1504	1299	2063	1806	1731
ENSGALG00000015274	94.2705	101.09	99.8478	123.681	129.182	137.17	98.4027	130.011	1694	1759	1590	2519	2633	2715
ENSGALG00000026530	136.464	110.968	113.122	144.286	125.932	119.615	120.185	129.944	1477	1163	1085	1770	1546	1426
ENSGALG00000007197	213.205	200.581	196.947	131.873	126.293	131.657	203.577	129.941	3258	2968	2667	2284	2189	2216
ENSGALG00000008146	97.8714	97.9614	101.35	129.512	132.728	127.244	99.0609	129.828	2891	2802	2653	4336	4447	4140
ENSGALG00000027561	124.68	116.57	116.098	129.086	128.093	132.162	119.116	129.78	2208	1999	1822	2591	2573	2578
ENSGALG00000005962	98.6836	101.301	98.069	128.66	128.375	130.557	99.3512	129.197	6008	5972	5291	8878	8865	8755
ENSGALG00000001895	95.2974	106.435	101.817	127.191	127.857	132.055	101.183	129.034	1767	1911	1673	2673	2689	2697
Novel00578	122.874	122.296	110.775	153.779	120.498	112.768	118.648	129.015	552	532	441	783	614	558
ENSGALG00000012165	69.3581	69.3041	74.7702	129.759	129.116	127.98	71.1441	128.952	3022	2924	2887	6408	6381	6142
ENSGALG00000008169	110.863	115.236	115.431	125.103	130.526	130.7	113.844	128.776	8434	8489	7782	10787	11263	10952
ENSGALG00000006167	69.0239	75.9563	75.8569	123.803	130.393	131.943	73.6124	128.713	4407	4696	4292	8959	9443	9279
ENSGALG00000019438	85.2263	80.8645	78.5277	122.586	129.65	133.835	81.5395	128.691	714	656	583	1164	1232	1235
ENSGALG00000013921	89.5204	82.2564	90.4695	124.761	130.396	129.924	87.4154	128.36	2576	2292	2307	4069	4256	4118
ENSGALG00000001962	131.183	134.669	137.055	128.374	129.416	127.28	134.302	128.357	10262	10201	9501	11382	11483	10967
ENSGALG00000011103	94.705	95.8531	99.0427	124.891	130.995	128.903	96.5336	128.263	5066	4965	4695	7572	7948	7595
ENSGALG00000000227	86.3027	78.4547	77.2885	130.979	125.58	128.103	80.682	128.221	3416	3007	2711	5876	5638	5585
ENSGALG00000014636	120.07	106.82	107.792	136.999	121.875	125.43	111.561	128.101	1487	1281	1183	1923	1712	1711
ENSGALG00000005550	105.157	114.084	110.179	128.574	126.627	128.925	109.807	128.042	3958	4158	3675	5485	5406	5345
ENSGALG00000028918	85.2068	86.9283	84.5056	127.107	125.647	131.074	85.5469	127.942	2477	2447	2177	4188	4143	4197
ENSGALG00000017370	119.175	107.969	113.262	121.808	134.134	127.658	113.469	127.867	1540	1351	1297	1784	1966	1817
ENSGALG00000011660	98.079	107.39	107.819	120.216	131.372	131.366	104.429	127.651	3137	3326	3056	4358	4766	4628
ENSGALG00000006049	104.971	111.621	116.982	124.042	127.947	129.971	111.191	127.32	5393	5553	5326	7223	7456	7355
ENSGALG00000000454	117.641	115.908	118.944	132.212	125.519	123.957	117.498	127.229	5442	5192	4876	6932	6586	6316
ENSGALG00000002913	116.075	119.532	117.228	139.327	109.306	132.999	117.612	127.211	1057	1054	946	1438	1129	1334
ENSGALG00000009553	88.2672	90.0484	98.5917	123.151	128.712	129.745	92.3024	127.203	6098	6024	6036	9643	10086	9873
Novel01050	106.029	113.261	98.8958	136.522	118.893	126.192	106.062	127.202	640	662	529	934	814	839
ENSGALG00000015105	93.6667	105.425	98.8714	124.045	131.182	126.255	99.321	127.161	3004	3274	2810	4509	4772	4460
ENSGALG00000018565	156.487	161.348	164.194	128.599	127.402	125.077	160.676	127.026	627	626	583	584	579	552
ENSGALG00000000041	128.555	115.581	113.653	130.907	124.257	125.707	119.263	126.957	5657	4925	4432	6529	6202	6093
ENSGALG00000024076	81.9876	77.8512	77.644	129.238	126.688	124.807	79.1609	126.911	3477	3197	2918	6212	6094	5830
ENSGALG00000005425	130.549	134.583	139.86	123.879	128.641	127.789	134.997	126.77	9721	9704	9229	10455	10865	10481
ENSGALG00000003396	76.8378	83.3852	83.4707	126.28	127.043	126.815	81.2312	126.713	4662	4899	4488	8684	8743	8475
Novel01118	100.965	93.5329	91.885	142.241	116.762	121.025	95.461	126.676	1049	941	846	1675	1376	1385
ENSGALG00000000428	138.709	129.658	126.943	125.484	125.744	128.667	131.77	126.631	1381	1250	1120	1416	1420	1411
ENSGALG00000012007	100.08	97.1812	104.492	125.446	129.474	124.598	100.584	126.506	4923	4629	4555	6994	7224	6751
ENSGALG00000021616	242.266	201.353	179.241	134.057	118.583	126.351	207.62	126.33	8253	6642	5411	5176	4582	4741
ENSGALG00000002045	108.993	116.161	111.461	119.618	130.698	128.442	112.205	126.252	2624	2708	2378	3264	3569	3406
ENSGALG00000006428	110.307	111.927	112.692	123.165	125.946	129.292	111.642	126.134	2979	2927	2697	3770	3858	3846
ENSGALG00000026778	123.111	110.065	105.021	135.423	121.264	121.674	112.732	126.121	1467	1270	1109	1829	1639	1597
ENSGALG00000004269	99.3862	107.332	109.761	120.262	128.441	129.52	105.493	126.075	4832	5053	4729	6627	7083	6936
ENSGALG00000006110	79.737	77.7251	80.7408	123.346	128.093	126.433	79.4009	125.958	2513	2372	2255	4406	4579	4389
ENSGALG00000000823	105.945	101.223	102.712	128.855	122.149	125.848	103.293	125.617	7617	7047	6544	10500	9961	9966
ENSGALG00000009778	140.81	123.848	126.404	131.65	121.719	123.154	130.354	125.508	6250	5323	4972	6623	6128	6021
ENSGALG00000016261	103.614	113.145	117.264	127.345	125.354	123.748	111.341	125.482	3084	3261	3093	4296	4232	4057
ENSGALG00000014688	146.72	138.565	139.561	127.083	126.875	121.777	141.616	125.245	6889	6300	5807	6763	6757	6298
ENSGALG00000022337	131.388	119.587	106.256	138.214	115.599	121.725	119.077	125.179	2933	2585	2102	3497	2927	2993
ENSGALG00000014083	89.6439	99.3343	99.737	117.842	126.736	130.9	96.2384	125.159	5411	5806	5335	8062	8677	8703
ENSGALG00000004442	102.942	96.5676	96.5278	125.693	127.012	122.561	98.6792	125.088	2248	2042	1868	3111	3146	2948
ENSGALG00000027777	126.621	116.783	108.987	129.247	120.184	125.658	117.464	125.03	1880	1679	1434	2175	2024	2055
ENSGALG00000009839	98.8137	97.2559	99.9531	122.61	124.831	127.441	98.6742	124.961	4218	4020	3781	5932	6044	5992
ENSGALG00000016760	104.01	98.498	101.014	117.624	128.153	128.968	101.174	124.915	976	895	840	1251	1364	1333
ENSGALG00000025698	146.582	329.994	71.0111	112.373	128.899	133.079	182.529	124.784	389	848	167	338	388	389
ENSGALG00000006219	85.2872	96.6965	96.7957	122.434	124.228	126.621	92.9265	124.427	2432	2670	2446	3957	4018	3977
ENSGALG00000014277	60.2554	75.5608	79.5154	122.664	125.307	124.585	71.7772	124.185	602	731	704	1389	1420	1371
ENSGALG00000008858	101.897	104.507	108.084	120.781	124.165	127.494	104.829	124.147	2766	2747	2600	3716	3823	3812
ENSGALG00000012466	122.488	109.464	101.602	129.778	121.473	121.045	111.184	124.099	1842	1594	1354	2212	2072	2005
ENSGALG00000014981	115.622	100.934	100.911	125.311	120.858	125.697	105.822	123.955	1099	929	850	1350	1303	1316
ENSGALG00000009086	137.862	137.174	139.349	121.025	124.426	126.152	138.128	123.868	7970	7679	7139	7930	8159	8033
ENSGALG00000000946	144.413	117.922	117.736	121.883	119.522	130.093	126.69	123.833	1290	1020	932	1234	1211	1280
Novel02137	98.0022	87.8674	72.7067	145.214	111.149	113.516	86.1921	123.293	1229	1067	808	2064	1581	1568
ENSGALG00000000707	103.128	111.871	109.065	122.58	126.791	120.213	108.021	123.194	2261	2375	2119	3046	3153	2903
ENSGALG00000010060	117.429	126.106	121.761	124.502	122.728	121.884	121.765	123.038	2157	2243	1982	2592	2557	2466
ENSGALG00000006790	67.0454	71.328	73.1162	119.9	123.841	125.196	70.4965	122.979	6760	6964	6533	13702	14163	13904
ENSGALG00000026289	96.752	105.838	91.0274	129.205	122.228	116.974	97.8725	122.802	1215	1287	1013	1839	1741	1618
ENSGALG00000014122	88.8357	90.6725	90.0339	121.545	124.428	122.364	89.8474	122.779	4977	4919	4470	7718	7907	7551
ENSGALG00000001452	108.712	102.395	98.2894	128.09	116.344	123.702	103.132	122.712	4105	3744	3289	5482	4983	5145
ENSGALG00000008720	72.4108	73.4942	74.3378	120.245	125.171	122.602	73.4142	122.673	1629	1601	1482	3066	3194	3038
ENSGALG00000022661	73.5573	81.3663	71.434	124.629	116.233	126.248	75.4526	122.37	703	753	605	1350	1260	1329
ENSGALG00000002591	117.913	103.802	102.957	124.413	121.914	120.645	108.224	122.324	1945	1658	1505	2326	2281	2192
ENSGALG00000004690	128.844	136.423	138.413	116.922	122.287	125.817	134.56	121.675	7395	7582	7040	7606	7961	7954
ENSGALG00000012529	110.481	98.4438	99.6813	121.328	120.282	122.627	102.869	121.412	3572	3082	2856	4446	4411	4367
ENSGALG00000015450	139.307	137.954	138.694	128.712	116.191	118.797	138.652	121.233	1631	1564	1439	1708	1543	1532
ENSGALG00000010811	234.058	236.893	243.27	117.766	122.112	123.174	238.074	121.017	8424	8256	7759	4804	4985	4883
ENSGALG00000002447	168.239	169.887	163.016	119.419	120.277	123.343	167.047	121.013	5632	5507	4836	4531	4567	4548
ENSGALG00000011857	96.7992	98.2801	95.3888	120.223	120.132	121.964	96.8227	120.773	3677	3615	3211	5176	5176	5103
ENSGALG00000001602	88.0669	96.8492	93.1448	118.596	124.105	119.211	92.687	120.637	1387	1477	1300	2117	2217	2068
ENSGALG00000028943	133.872	105.684	113.576	130.499	112.701	117.185	117.711	120.128	1507	1152	1133	1665	1439	1453
ENSGALG00000003284	84.7996	89.4313	93.8796	118.078	122.603	119.369	89.3702	120.016	5704	5825	5596	9002	9354	8844
ENSGALG00000008836	107.452	118.9	122.942	117.294	120.706	121.975	116.431	119.991	3735	4002	3787	4621	4759	4670
ENSGALG00000005177	115.715	118.319	120.028	118.621	122.205	119.115	118.02	119.98	9915	9817	9114	11520	11877	11242
ENSGALG00000014887	63.0989	72.4366	74.8905	118.07	118.622	122.153	70.142	119.615	869	966	914	1843	1853	1853
ENSGALG00000016420	91.0179	98.1924	93.3613	115.701	122.576	119.074	94.1905	119.117	4703	4913	4275	6776	7184	6777
ENSGALG00000014805	86.7213	83.4544	87.0374	117.708	118.802	120.683	85.7377	119.064	5561	5182	4946	8555	8641	8524
ENSGALG00000011652	94.6237	95.1172	93.2235	118.793	119.117	119.099	94.3214	119.003	1615	1572	1410	2298	2306	2239
ENSGALG00000011993	84.6198	80.559	93.8562	115.226	117.781	123.351	86.345	118.786	819	755	805	1264	1293	1315
ENSGALG00000012222	87.763	90.8644	86.6182	114.869	119.23	121.848	88.4152	118.649	3932	3942	3439	5833	6059	6013
ENSGALG00000013452	99.555	105.175	104.404	117.027	119.728	118.984	103.045	118.58	2958	3026	2749	3941	4035	3894
ENSGALG00000011931	87.4604	91.5104	90.3691	119.793	118.801	115.95	89.78	118.181	2051	2078	1878	3184	3160	2995
ENSGALG00000014948	96.3101	105.008	108.873	115.5	120.254	118.695	103.397	118.15	5648	5963	5658	7677	7999	7667
ENSGALG00000006300	368.605	387.117	383.129	110.753	122.08	121.375	379.617	118.069	10025	10195	9234	3414	3766	3636
ENSGALG00000005998	93.696	94.4245	97.9539	115.064	122.269	116.796	95.3581	118.043	3603	3516	3338	5015	5333	4947
ENSGALG00000009549	103.445	107.876	112.2	111.503	120.057	121.859	107.84	117.806	2756	2783	2649	3367	3628	3576
ENSGALG00000005070	81.5725	90.5577	89.0621	115.588	119.607	117.863	87.0641	117.686	1787	1921	1729	2870	2972	2844
ENSGALG00000005769	63.3823	70.1444	66.3186	117.407	118.971	116.461	66.6151	117.613	1759	1885	1631	3693	3745	3560
ENSGALG00000009913	94.0772	104.743	106.14	115.108	119.329	118.009	101.653	117.482	5083	5480	5082	7049	7313	7023
ENSGALG00000010235	106.846	101.569	102.688	120.045	115.753	116.149	103.701	117.315	6075	5592	5174	7736	7465	7274
ENSGALG00000006462	105.999	107.465	112.839	113.113	114.82	123.948	108.768	117.294	3337	3276	3148	4036	4100	4298
Novel02532	95.7949	85.001	78.3939	115.309	115.795	120.757	86.3966	117.287	2067	1776	1499	2820	2834	2870
ENSGALG00000007996	78.4152	83.6655	84.8689	115.878	118.635	117.25	82.3165	117.255	4011	4144	3847	6718	6883	6606
ENSGALG00000010463	117.639	110.245	104.014	119.467	116.224	115.625	110.633	117.106	3026	2746	2371	3483	3391	3276
ENSGALG00000025743	65.9847	71.9161	69.6333	116.239	115.72	119.246	69.178	117.068	1481	1563	1385	2957	2946	2948
ENSGALG00000010255	98.041	96.7906	97.5291	118.576	117.536	114.294	97.4536	116.802	3816	3648	3364	5231	5189	4900
ENSGALG00000009327	75.1639	83.9552	85.3174	111.732	120.189	118.372	81.4788	116.764	4756	5144	4784	8013	8626	8250
ENSGALG00000007307	82.7859	90.9669	91.0632	114.373	117.331	117.908	88.272	116.537	5155	5485	5025	8072	8287	8087
ENSGALG00000013366	73.5236	76.4	76.3035	115.065	116.589	117.944	75.409	116.533	7732	7780	7111	13715	13907	13662
ENSGALG00000006910	106.251	102.092	102.179	123.881	109.54	116.131	103.507	116.517	1854	1725	1580	2450	2168	2232
ENSGALG00000016918	87.4225	80.6837	82.3106	115.104	115.909	118.381	83.4723	116.465	1298	1160	1083	1937	1952	1936
ENSGALG00000016535	118.792	131.373	133.384	115.882	116.173	117.1	127.85	116.385	2215	2372	2204	2449	2457	2405
ENSGALG00000025814	104.858	104.434	98.9556	120.007	123.042	106.039	102.749	116.363	562	542	470	729	748	626
ENSGALG00000005807	87.3767	92.0137	97.2902	111.264	119.965	117.846	92.2268	116.358	7305	7449	7208	10543	11376	10852
ENSGALG00000000408	80.1745	76.1715	84.5306	115.944	116.988	115.691	80.2922	116.208	1812	1667	1693	2970	2999	2880
ENSGALG00000000660	92.1644	94.4519	94.9189	118.69	116.516	113.225	93.8451	116.144	1832	1818	1672	2674	2627	2479
ENSGALG00000010347	92.6844	99.9493	100.583	111.875	116.759	119.416	97.739	116.017	6580	6871	6328	9002	9402	9338
ENSGALG00000010395	62.5974	66.5077	59.5839	118.854	112.295	116.711	62.8963	115.953	2013	2071	1698	4332	4096	4134
ENSGALG00000027855	89.507	102.63	92.2399	126.006	111.754	109.823	94.7923	115.861	680	755	621	1085	963	919
ENSGALG00000006284	73.8442	76.3311	75.1869	115.532	115.05	116.312	75.1207	115.631	2139	2141	1930	3793	3780	3711
ENSGALG00000015718	114.444	119.919	122.981	114.224	112.237	118.993	119.114	115.151	4778	4848	4550	5405	5315	5472
ENSGALG00000000895	100.546	99.2597	104.167	114.565	118.217	111.865	101.324	114.882	3699	3536	3396	4777	4933	4533
ENSGALG00000012830	71.7386	76.3159	77.0364	112.728	115.28	115.679	75.0303	114.562	3886	4003	3698	6921	7083	6902
Novel00355	123.035	115.842	98.7657	120.441	114.733	108.477	112.548	114.55	1178	1074	838	1307	1246	1144
ENSGALG00000009018	91.1199	97.0295	100.672	112.814	116.049	114.712	96.2738	114.525	5783	5963	5662	8115	8354	8019
ENSGALG00000013628	111.055	112.763	117.063	113.381	112.915	117.116	113.627	114.471	7210	7089	6735	8343	8315	8375
ENSGALG00000005127	130.896	131.6	133.575	115.881	113.131	114.12	132.024	114.378	2947	2869	2665	2957	2889	2830
ENSGALG00000011559	72.3239	81.3784	85.8213	109.267	117.663	116.177	79.8412	114.369	1474	1606	1550	2524	2720	2608
ENSGALG00000005638	170.157	158.44	154.197	117.807	113.412	111.881	160.931	114.366	4250	3832	3413	3335	3213	3078
ENSGALG00000006160	91.8095	80.3377	74.1028	120.329	110.195	112.46	82.0834	114.328	4513	3824	3228	6704	6144	6089
ENSGALG00000029169	89.5576	85.8533	81.7303	120.532	109.256	112.995	85.7138	114.261	1673	1553	1353	2552	2315	2325
ENSGALG00000004705	109.792	103.576	107.508	113.518	116.782	111.971	106.959	114.09	1792	1637	1555	2100	2162	2013
ENSGALG00000008236	111.653	110.221	114.031	115.817	111.004	115.174	111.968	113.998	2812	2688	2545	3306	3171	3195
ENSGALG00000015890	54.7535	59.1212	61.4818	115.18	111.407	115.336	58.4522	113.974	812	849	808	1936	1874	1884
ENSGALG00000013041	92.423	92.5122	92.7346	113.143	113.167	115.336	92.5566	113.882	6018	5833	5351	8350	8358	8272
ENSGALG00000004626	111.623	115.402	112.053	116.372	113.241	111.805	113.026	113.806	6304	6311	5608	7449	7254	6955
ENSGALG00000015330	83.2097	89.4356	89.9759	111.101	116.952	112.683	87.5404	113.579	3041	3165	2914	4602	4848	4536
ENSGALG00000009076	106.933	104.036	107.38	109.352	118.344	112.761	106.116	113.486	1226	1155	1091	1421	1539	1424
ENSGALG00000005757	177.007	174.873	170.231	118.038	110.564	111.682	174.037	113.428	5029	4811	4286	3801	3563	3495
ENSGALG00000012876	102.569	90.52	100.991	109.349	109.563	121.345	98.0267	113.419	1224	1046	1068	1479	1483	1595
ENSGALG00000015758	70.2091	70.6713	73.9421	118.369	111.055	110.585	71.6075	113.336	1739	1695	1623	3323	3120	3017
Novel00857	131.505	107.026	99.8474	120.636	116.707	102.628	112.793	113.324	755	595	508	785	760	649
ENSGALG00000002552	149.333	145.899	140.073	115.032	112.42	112.242	145.102	113.232	7193	6805	5979	6280	6142	5955
ENSGALG00000008985	128.294	132.724	131.648	117.345	110.794	111.381	130.889	113.173	2835	2840	2578	2939	2777	2711
ENSGALG00000009565	97.9743	95.7479	96.4856	111.296	113.987	114.089	96.7359	113.124	2459	2327	2146	3166	3245	3154
ENSGALG00000027963	135.679	126.904	122.338	110.335	114.281	114.675	128.307	113.097	3563	3227	2847	3284	3404	3317
ENSGALG00000008613	166.247	108.414	97.8784	117.07	110.154	112.028	124.18	113.084	966	610	504	771	726	717
ENSGALG00000010079	89.4748	87.1366	89.1013	109.812	116.022	113.266	88.5709	113.034	4212	3972	3717	5859	6195	5873
ENSGALG00000015440	73.9657	73.6338	75.455	114.473	113.918	110.396	74.3515	112.929	4303	4148	3890	7548	7517	7074
ENSGALG00000004958	92.0422	88.3128	84.0008	118.268	110.463	109.667	88.1186	112.799	3723	3459	3011	5422	5068	4886
ENSGALG00000028933	93.289	92.8714	84.8829	121.76	105.62	110.578	90.3478	112.653	2055	1981	1657	3040	2639	2683
ENSGALG00000002531	102.707	99.7012	99.3588	112.668	111.324	113.937	100.589	112.643	7981	7502	6842	9923	9812	9752
ENSGALG00000012408	96.4393	94.1996	93.8261	105.448	110.834	120.787	94.8217	112.356	2474	2340	2133	3066	3225	3413
ENSGALG00000004245	79.8569	78.8934	76.4076	118.997	105.728	112.119	78.386	112.281	1453	1390	1232	2454	2182	2247
ENSGALG00000001949	105.294	99.1677	99.7897	108.693	113.294	114.569	101.417	112.185	3965	3616	3330	4639	4839	4752
ENSGALG00000008249	77.8649	82.296	83.3894	109.245	113.095	114.069	81.1834	112.136	2689	2752	2552	4276	4430	4339
ENSGALG00000005789	111.386	106.217	111.17	111.467	111.872	112.211	109.591	111.85	3211	2965	2840	3642	3658	3563
ENSGALG00000017207	84.3746	83.6927	87.2939	115.56	110.937	108.878	85.1204	111.791	1443	1386	1323	2240	2152	2051
ENSGALG00000014897	69.5866	73.9036	72.8406	109.802	109.514	115.694	72.1102	111.67	1796	1847	1666	3212	3206	3289
ENSGALG00000004043	132.041	121.138	114.784	115.922	110.724	108.192	122.654	111.613	4237	3764	3264	4216	4030	3824
ENSGALG00000008389	74.7281	80.0661	82.7268	108.365	112.236	114.081	79.1737	111.561	2267	2352	2224	3726	3862	3812
ENSGALG00000017388	89.2716	96.1611	97.137	114.147	110.801	109.622	94.1899	111.523	1231	1284	1187	1784	1733	1665
ENSGALG00000004954	65.2423	65.6011	66.5485	109.17	114.245	111.003	65.7973	111.473	3112	3030	2813	5902	6181	5832
ENSGALG00000000726	85.1664	91.9561	98.8337	108.685	115.366	110.247	91.9854	111.433	2043	2136	2101	2955	3139	2913
ENSGALG00000013919	102.269	93.9459	93.882	115.878	105.702	112.268	96.699	111.283	2118	1884	1723	2720	2483	2561
ENSGALG00000009733	108.509	101.138	96.3087	107.768	109.019	115.579	101.985	110.789	2586	2334	2034	2911	2947	3034
ENSGALG00000012379	94.1039	95.9274	99.1981	108.595	111.191	112.516	96.4098	110.767	1549	1529	1447	2026	2076	2040
ENSGALG00000006296	90.9171	94.5407	102.595	110.613	109.883	111.79	96.0175	110.762	2602	2620	2602	3588	3567	3524
ENSGALG00000016829	299.175	314.528	316.629	109.039	110.097	112.435	310.111	110.524	6938	7063	6507	2866	2896	2872
ENSGALG00000007190	127.515	122.58	121.123	107.668	111.923	111.56	123.739	110.384	2256	2100	1899	2159	2246	2174
ENSGALG00000000579	121.198	114.819	106.087	108.492	105.59	116.681	114.035	110.254	1440	1321	1117	1461	1423	1527
ENSGALG00000008081	54.2108	59.9141	60.2368	105.733	111.967	112.693	58.1206	110.131	3134	3354	3086	6928	7342	7176
ENSGALG00000004133	74.6812	79.803	83.093	106.939	112.871	110.249	79.1924	110.02	3570	3694	3520	5794	6120	5805
ENSGALG00000002774	127.024	132.513	138.531	106.661	111.761	111.542	132.689	109.988	3935	3975	3803	3745	3927	3806
ENSGALG00000006010	76.0296	76.8461	86.306	103.561	114.607	111.322	79.7272	109.83	1175	1150	1182	1814	2009	1895
ENSGALG00000004521	147.893	117.195	120.666	121.588	104.47	101.684	128.585	109.248	2596	1992	1877	2419	2080	1966
ENSGALG00000005907	145.462	143.933	147.598	109.804	107.63	109.718	145.664	109.051	5089	4876	4576	4354	4271	4228
ENSGALG00000016551	72.409	88.6007	83.2561	108.279	109.975	108.71	81.4219	108.988	898	1064	915	1522	1547	1485
ENSGALG00000003321	112.764	103.849	103.576	108.464	104.74	113.456	106.73	108.887	1774	1582	1444	1934	1869	1966
ENSGALG00000007768	54.2213	54.8609	56.1771	103.187	113.84	109.544	55.0865	108.857	1185	1161	1088	2556	2822	2637
ENSGALG00000007386	97.3393	104.362	104.169	108.106	108.79	109.602	101.957	108.832	5499	5709	5215	6922	6971	6820
ENSGALG00000010612	55.7981	57.2002	56.7828	108.547	107.629	110.128	56.5937	108.768	2587	2568	2333	5704	5660	5624
ENSGALG00000005902	113.699	113.012	116.142	107.82	111.061	106.269	114.284	108.383	4104	3950	3715	4411	4547	4225
ENSGALG00000008302	96.3194	90.1195	80.9056	117.548	103.857	102.293	89.1148	107.9	2085	1889	1552	2884	2550	2439
ENSGALG00000000366	84.9109	84.4606	84.7432	106.906	107.793	108.71	84.7049	107.803	7199	6934	6367	10273	10366	10152
ENSGALG00000015791	116.966	147.289	132.841	106.528	113.367	103.314	132.365	107.736	775	945	780	800	852	754
ENSGALG00000012952	192.098	179.103	176.144	110.316	105.669	104.826	182.448	106.937	2449	2211	1990	1594	1528	1472
ENSGALG00000011339	160.407	165.604	122.046	108.387	103.931	108.306	149.352	106.875	3297	3296	2223	2525	2423	2452
ENSGALG00000004011	94.4078	93.8286	94.3466	111.134	106.232	103.118	94.1943	106.828	6460	6217	5721	8619	8245	7772
ENSGALG00000008187	95.8729	96.9053	96.6567	101.591	108.043	110.291	96.4783	106.642	2965	2902	2649	3561	3790	3757
ENSGALG00000005753	97.4026	90.9131	90.8615	109.346	106.156	103.631	93.0591	106.378	2100	1898	1736	2672	2596	2461
ENSGALG00000013313	112.368	105.087	105.397	111.671	103.298	103.973	107.617	106.314	3442	3117	2861	3877	3589	3508
ENSGALG00000002033	102.584	93.2187	83.8577	111.355	105.04	102.301	93.2201	106.232	1016	894	736	1250	1180	1116
ENSGALG00000012532	100.024	84.2564	85.3146	107.013	109.072	102.482	89.8649	106.189	1237	1009	935	1500	1530	1396
ENSGALG00000003220	99.1761	100.081	99.1778	105.687	107.019	105.735	99.4782	106.147	9850	9625	8729	11897	12056	11567
ENSGALG00000006446	72.9334	78.797	83.5489	103.087	107.241	107.559	78.4264	105.962	2902	3036	2946	4649	4840	4714
Novel00562	92.6828	85.917	72.7443	120.836	95.6526	101.371	83.7813	105.953	381	342	265	563	446	459
ENSGALG00000009288	91.0408	90.1808	90.1871	105.284	105.232	107.11	90.4696	105.875	2964	2843	2602	3885	3886	3841
ENSGALG00000013826	125.952	116.118	114.683	105.347	109.6	102.677	118.918	105.874	1538	1373	1241	1458	1518	1381
ENSGALG00000015712	123.017	126.908	121.969	105.912	108.251	102.711	123.965	105.624	4754	4749	4177	4639	4745	4372
ENSGALG00000006061	125.726	98.967	93.9728	106.18	103.164	107.398	106.222	105.581	1472	1122	975	1409	1370	1385
ENSGALG00000016004	119.616	119.58	124.155	105.28	105.658	105.714	121.117	105.55	3691	3573	3395	3682	3698	3593
ENSGALG00000010675	98.9231	101.384	97.8929	106.184	106.325	104.078	99.4001	105.529	2373	2355	2081	2887	2893	2750
ENSGALG00000014290	89.0026	98.6773	95.3458	104.576	102.794	109.07	94.3419	105.48	829	890	787	1104	1086	1119
ENSGALG00000014922	80.2263	81.2729	83.7015	101.985	107.223	106.834	81.7336	105.347	6774	6645	6263	9760	10269	9936
ENSGALG00000011305	99.3611	104.262	97.5227	105.83	104.711	105.237	100.382	105.259	2611	2653	2271	3152	3121	3046
ENSGALG00000003570	90.6618	94.1203	90.5238	104.681	108.364	102.543	91.7687	105.196	3230	3247	2858	4227	4379	4024
ENSGALG00000006613	274.93	256.752	265.278	105.891	102.608	106.931	265.653	105.143	6886	6227	5888	3006	2915	2950
ENSGALG00000011974	102.585	102.687	103.338	102.455	108.037	104.825	102.87	105.106	2637	2556	2354	2985	3150	2968
ENSGALG00000012187	76.7899	80.0533	84.4907	106.699	99.7118	108.824	80.4446	105.078	3166	3196	3087	4986	4663	4942
ENSGALG00000010543	68.583	73.8124	74.551	100.931	108.492	105.725	72.3154	105.049	5503	5735	5301	9179	9874	9344
ENSGALG00000003290	102.804	103.66	102.345	109.001	104.84	100.633	102.936	104.824	3133	3059	2764	3765	3624	3378
ENSGALG00000010336	338.599	303.494	285.803	108.9	100.951	104.229	309.298	104.693	3377	2931	2526	1231	1142	1145
ENSGALG00000012836	72.5072	66.1233	62.8384	108.915	102.196	102.775	67.1563	104.629	1069	944	821	1820	1709	1669
ENSGALG00000008150	89.9079	82.7626	78.3682	112.238	102.552	98.9794	83.6796	104.59	4078	3635	3150	5770	5276	4945
ENSGALG00000003521	157.37	163.258	167.624	104.54	103.237	104.928	162.751	104.235	3513	3529	3316	2645	2614	2580
ENSGALG00000006026	60.0368	68.9832	70.9075	98.5983	107.107	106.966	66.6425	104.224	6926	7706	7249	12892	14015	13592
ENSGALG00000006165	60.779	62.4138	64.6589	101.018	104.731	106.558	62.6172	104.102	10480	10421	9880	19742	20483	20238
ENSGALG00000003483	86.7872	88.0376	89.9496	104.503	104.668	102.924	88.2581	104.032	2821	2771	2591	3850	3859	3685
ENSGALG00000003951	84.556	77.0862	75.4589	108.24	101.611	101.967	79.0337	103.939	3165	2794	2503	4592	4314	4204
ENSGALG00000027796	89.4616	75.9635	68.0493	109.919	88.8044	112.505	77.8248	103.743	135	111	91	188	152	187
ENSGALG00000000065	112.529	104.9	105.803	110.766	99.6637	100.649	107.744	103.693	2836	2560	2363	3164	2849	2794
ENSGALG00000009560	94.8825	103.081	105.659	99.6448	106.152	105.132	101.207	103.643	2885	3035	2847	3434	3661	3521
ENSGALG00000027579	62.7379	70.5819	71.0492	104.967	106.47	99.4566	68.123	103.631	839	914	842	1591	1615	1465
ENSGALG00000017033	60.4302	63.5541	64.306	99.8228	103.567	107.357	62.7634	103.582	1088	1108	1026	2037	2115	2129
ENSGALG00000010167	103.125	105.338	104.801	104.834	101.988	103.377	104.421	103.399	3581	3542	3225	4126	4017	3954
ENSGALG00000009546	203.458	208.319	205.462	103.325	104.665	101.826	205.746	103.272	6204	6151	5552	3571	3620	3420
ENSGALG00000008454	89.7556	84.8024	87.9818	100.548	105.189	103.567	87.5133	103.101	3137	2870	2725	3983	4170	3987
ENSGALG00000023648	82.7855	87.1891	87.813	99.4497	105.425	104.359	85.9292	103.078	3933	4011	3697	5355	5681	5461
ENSGALG00000022293	99.5546	100.841	96.5803	108.981	100.546	99.5448	98.9921	103.024	3236	3174	2782	4015	3707	3564
ENSGALG00000016501	91.5849	83.2646	92.8096	97.0098	101.548	110.393	89.2197	102.984	1471	1295	1321	1766	1850	1953
ENSGALG00000010464	76.1447	81.4593	85.4541	99.9757	103.496	104.389	81.0194	102.621	1643	1702	1634	2445	2533	2481
ENSGALG00000005006	87.9817	101.743	102.027	100.64	104.222	102.996	97.2505	102.619	1845	2066	1896	2392	2479	2379
ENSGALG00000006127	56.9293	62.2337	61.2754	101.784	103.975	101.727	60.1461	102.496	2989	3164	2851	6057	6192	5883
ENSGALG00000000734	73.3538	72.424	74.3183	99.85	106.05	101.339	73.3654	102.413	1752	1675	1573	2703	2873	2666
ENSGALG00000004259	86.0952	87.1122	86.426	99.4958	104.165	102.939	86.5445	102.2	3360	3292	2989	4401	4611	4425
ENSGALG00000001250	145.302	151.124	146.924	100.204	102.528	103.803	147.783	102.178	9131	9196	8182	7137	7308	7185
ENSGALG00000006426	76.1941	78.7913	80.2917	101.047	103.388	102.012	78.4257	102.149	2252	2255	2103	3385	3466	3321
ENSGALG00000013242	93.1136	84.0886	76.2873	113.928	99.917	92.4948	84.4965	102.113	1179	1031	856	1635	1435	1290
ENSGALG00000016878	110.97	114.841	116.416	97.7317	102.158	106.183	114.076	102.024	6654	6668	6186	6642	6948	7013
ENSGALG00000011715	845.669	827.545	834.383	102.882	99.9501	103.2	835.866	102.011	27943	26478	24432	3853	3746	3756
ENSGALG00000005518	76.1366	75.8915	78.3921	104.518	99.3485	101.928	76.8067	101.931	5116	4938	4668	7960	7572	7544
ENSGALG00000005309	125.894	132.699	139.785	100.249	103.276	102.239	132.793	101.922	4114	4199	4048	3713	3828	3680
ENSGALG00000005534	88.8901	93.8924	97.7184	98.1258	103.9	103.658	93.5003	101.895	5347	5469	5209	6690	7089	6868
ENSGALG00000007878	150.705	146.256	146.735	101.108	100.672	103.322	147.899	101.701	5526	5193	4768	4202	4187	4173
ENSGALG00000005064	73.189	69.88	74.6456	98.8158	103.744	102.397	72.5715	101.653	2412	2230	2180	3691	3878	3717
ENSGALG00000006037	75.9228	72.5985	73.3046	102.028	102.092	100.674	73.942	101.598	4779	4425	4089	7279	7289	6980
ENSGALG00000006839	72.6821	77.2348	74.1219	99.2143	101.532	103.971	74.6796	101.572	2036	2095	1840	3150	3226	3208
ENSGALG00000000766	83.8221	92.0063	87.8284	103.8	101.459	99.4089	87.8856	101.556	1861	1978	1728	2612	2555	2431
ENSGALG00000021043	223.025	214.362	205.59	101.981	103.723	98.5896	214.326	101.431	6379	5937	5211	3306	3365	3106
ENSGALG00000007977	78.5542	85.2557	85.5105	98.6862	103.585	101.965	83.1068	101.412	3593	3776	3466	5116	5374	5137
ENSGALG00000003977	112.592	105.875	101.217	106.771	98.2372	98.5884	106.561	101.199	5601	5100	4462	6020	5543	5402
ENSGALG00000011274	171.511	185.612	187.472	98.8599	99.4696	105.247	181.532	101.192	3317	3476	3213	2167	2182	2242
ENSGALG00000002279	73.957	67.2119	62.3134	107.099	98.2066	97.8523	67.8275	101.053	3892	3425	2906	6388	5862	5672
ENSGALG00000017247	102.251	107.199	107.852	98.6524	102.493	101.922	105.767	101.022	6587	6687	6157	7203	7489	7232
ENSGALG00000002016	76.022	77.828	83.4006	100.731	101.477	100.742	79.0835	100.983	3344	3315	3251	5022	5063	4881
ENSGALG00000027258	71.3957	76.7202	81.9466	98.6612	101.243	102.996	76.6875	100.967	3034	3157	3086	4752	4880	4821
ENSGALG00000001827	81.8	81.9063	85.0318	102.956	97.4947	102.245	82.9127	100.899	2893	2805	2665	4127	3911	3983
ENSGALG00000002013	92.3336	91.4152	92.5826	95.2387	103.143	104.12	92.1105	100.834	1041	998	925	1217	1319	1293
ENSGALG00000006073	95.6065	89.4018	84.6367	101.495	99.905	100.5	89.8817	100.633	1058	958	830	1273	1254	1225
ENSGALG00000012415	117.769	122.856	124.53	97.8609	103.27	100.079	121.718	100.403	4829	4878	4525	4548	4803	4520
ENSGALG00000015003	107.585	112.789	113.553	99.4072	100.694	100.872	111.309	100.324	6201	6295	5800	6494	6583	6404
ENSGALG00000003445	85.8992	84.3136	80.9951	101.905	101.317	97.7461	83.736	100.322	888	844	742	1194	1188	1113
ENSGALG00000015699	59.1956	60.6641	63.2412	96.8174	102.933	101.148	61.0336	100.299	6140	6093	5813	11382	12110	11556
ENSGALG00000009253	90.2842	88.0791	88.2893	101.858	100.999	97.9452	88.8842	100.267	1934	1827	1676	2473	2454	2311
ENSGALG00000007615	92.6369	96.0825	98.3812	98.7405	100.971	101.033	95.7002	100.248	3686	3702	3469	4453	4557	4428
ENSGALG00000019036	139.864	131.56	125.786	98.6024	99.1205	102.681	132.403	100.135	1458	1328	1162	1165	1172	1179
ENSGALG00000006657	98.0222	95.5856	93.7162	100.035	99.1746	100.422	95.7747	99.8773	4072	3845	3450	4710	4673	4595
ENSGALG00000028517	105.48	97.9028	99.5106	97.4877	101.614	100.451	100.964	99.8508	4208	3782	3518	4408	4598	4414
ENSGALG00000005919	244.86	196.923	198.539	108.019	99.7589	91.5985	213.441	99.7922	1478	1151	1062	739	683	609
ENSGALG00000013649	71.6441	76.9104	76.8025	96.5385	102.322	100.457	75.119	99.7724	3139	3263	2982	4794	5085	4848
ENSGALG00000022706	141.392	132.333	121.661	106.325	93.278	99.2042	131.795	99.6023	2038	1847	1554	1737	1525	1575
ENSGALG00000010526	94.8883	93.6631	98.0045	98.1224	98.6575	101.639	95.5187	99.4731	1924	1839	1761	2255	2269	2270
ENSGALG00000023335	94.2305	91.6469	87.4648	105.269	94.901	97.9634	91.1141	99.3776	1082	1019	890	1370	1236	1239
ENSGALG00000004683	80.8181	81.598	84.3635	101.581	98.3665	98.1525	82.2599	99.3668	3269	3196	3024	4657	4513	4373
ENSGALG00000027277	99.7577	100.605	100.46	102.827	96.9266	98.0632	100.274	99.2721	725	708	647	847	799	785
ENSGALG00000000419	97.3184	92.214	89.7281	101.815	99.2992	96.393	93.0868	99.1692	1055	968	862	1251	1221	1151
ENSGALG00000005597	111.406	121.447	123.311	95.4588	102.727	99.2981	118.721	99.1612	3399	3588	3334	3301	3555	3337
ENSGALG00000016676	73.5481	68.1795	68.5852	100.725	98.1627	98.3684	70.1043	99.0854	3859	3464	3189	5990	5842	5685
ENSGALG00000010839	99.7455	103.156	106.003	97.7481	98.2438	100.908	102.968	98.9667	1391	1393	1310	1545	1554	1550
ENSGALG00000004379	59.4567	63.557	66.7154	96.4597	99.6359	100.754	63.2431	98.9499	4615	4777	4589	8486	8772	8614
ENSGALG00000012208	71.5775	81.1225	82.7985	96.8151	100.283	99.6945	78.4995	98.931	2709	2973	2777	4153	4305	4156
ENSGALG00000007291	89.8116	97.106	86.1002	98.8751	98.3158	99.4665	91.0059	98.8858	1469	1538	1248	1833	1824	1792
ENSGALG00000014561	127.12	126.473	125.906	98.6506	98.3498	99.2532	126.5	98.7512	5929	5712	5204	5215	5203	5099
ENSGALG00000014084	66.0461	67.5531	72.2821	95.9051	99.9678	99.5985	68.6271	98.4905	3549	3515	3442	5841	6093	5895
ENSGALG00000019436	71.2736	78.6659	81.2413	96.8168	99.1374	99.1227	77.0602	98.359	2967	3171	2997	4568	4681	4545
ENSGALG00000014589	89.3026	86.6805	76.4545	100.611	96.9955	97.1395	84.1459	98.2488	2246	2111	1704	2868	2767	2691
Novel00408	67.5787	63.9008	61.126	105.274	93.4655	95.9604	64.2018	98.2333	640	586	513	1130	1004	1001
ENSGALG00000012421	64.7389	69.5619	70.5099	92.792	102.585	99.0307	68.2702	98.136	3015	3137	2910	4898	5419	5080
ENSGALG00000009328	97.9306	94.628	94.684	98.2229	97.1411	98.8524	95.7475	98.0721	8736	8174	7485	9931	9829	9713
ENSGALG00000001162	83.1969	83.4116	81.3693	99.5435	98.0583	96.5698	82.6593	98.0572	1508	1464	1307	2045	2016	1928
ENSGALG00000002228	57.8687	56.2266	54.1694	104.017	94.9803	94.8714	56.0882	97.9562	2147	2020	1781	4374	3997	3877
ENSGALG00000015185	87.8361	88.7481	88.0197	99.8788	93.7643	100.066	88.2013	97.9029	1295	1267	1150	1669	1568	1625
ENSGALG00000002363	100.479	100.642	100.513	96.7435	97.1017	99.7706	100.545	97.8719	5347	5186	4740	5835	5861	5848
Novel01715	78.0089	74.8645	64.3171	109.266	87.4164	96.8148	72.3968	97.8322	594	552	434	943	755	812
ENSGALG00000014435	75.5524	67.1182	65.2881	99.6835	95.8343	97.6878	69.3196	97.7352	1853	1594	1419	2771	2666	2639
Novel01610	157.529	132.028	112.539	101.302	86.2406	105.573	134.032	97.7053	3216	2610	2036	2344	1997	2374
ENSGALG00000006439	73.8584	69.1893	71.5986	99.7928	96.1306	97.1023	71.5488	97.6752	3122	2832	2682	4781	4609	4521
ENSGALG00000004483	82.2871	86.5386	91.9746	92.452	100.464	99.672	86.9334	97.5293	1580	1609	1565	2012	2188	2108
ENSGALG00000009428	71.1516	70.8533	71.8695	97.7945	98.5413	96.22	71.2915	97.5186	3442	3319	3081	5362	5407	5127
ENSGALG00000021473	88.697	84.6522	80.0715	99.7776	96.4445	96.2288	84.4736	97.4836	1200	1109	960	1530	1480	1434
ENSGALG00000021627	855.246	735.288	683.309	106.103	92.7185	93.3379	757.948	97.3864	7254	6039	5136	1020	892	872
ENSGALG00000011429	113.745	119.104	117.959	93.9222	99.5821	98.5275	116.936	97.3439	4445	4507	4085	4160	4414	4241
ENSGALG00000001189	108.55	101.581	103.295	99.8998	94.1739	97.2291	104.475	97.1009	3133	2839	2642	3268	3083	3091
ENSGALG00000010276	85.3281	88.6941	87.9497	93.8093	98.189	98.6727	87.3239	96.8903	4446	4475	4061	5540	5803	5663
ENSGALG00000015233	129.497	118.299	119.982	99.6171	96.2182	94.6637	122.593	96.833	1889	1671	1551	1647	1592	1521
Novel01038	104.682	81.7747	72.8906	112.732	87.1709	89.2515	86.4491	96.3849	739	559	456	902	698	694
ENSGALG00000010317	65.0806	60.3089	58.0163	99.5414	92.7967	96.7625	61.1353	96.3669	2357	2115	1862	4086	3812	3860
ENSGALG00000007162	135.726	128.044	122.389	97.1489	97.5612	94.0269	128.72	96.2457	2220	2028	1774	1801	1810	1694
Novel00437	129.264	116.935	115.714	104.008	90.4055	94.1243	120.638	96.1794	2056	1801	1631	1875	1631	1649
ENSGALG00000000055	83.4749	86.7873	88.4218	97.9231	97.0632	93.4313	86.228	96.1392	1778	1790	1669	2364	2345	2192
ENSGALG00000028551	79.6985	75.6095	79.8745	94.1063	95.5601	98.6012	78.3941	96.0892	1475	1355	1310	1974	2006	2010
ENSGALG00000010185	93.9778	99.767	104.21	89.8912	100.107	98.1119	99.3182	96.0367	5076	5218	4988	5503	6133	5837
ENSGALG00000016751	64.1977	67.0821	70.2829	94.4725	95.4841	97.9771	67.1876	95.9779	6170	6243	5986	10291	10409	10372
ENSGALG00000026102	95.2183	88.1916	84.8925	100.944	91.4437	94.9559	89.4341	95.7813	3830	3435	3026	4602	4172	4207
ENSGALG00000014852	111.148	113.527	114.352	92.4956	97.7908	96.6969	113.009	95.6611	4384	4336	3997	4135	4375	4201
ENSGALG00000025627	73.7959	73.0345	93.6836	94.2735	103.691	88.6325	80.1713	95.5323	96	92	108	139	153	127
ENSGALG00000003878	106.755	76.774	83.2681	100.395	91.0785	95.0421	88.9323	95.5053	774	539	535	825	749	759
ENSGALG00000004219	106.803	100.207	107.114	96.3068	97.2979	92.584	104.708	95.3962	3542	3218	3148	3620	3660	3382
ENSGALG00000002490	88.8111	90.1111	92.9629	96.0925	92.9994	96.249	90.6284	95.1136	2514	2470	2332	3083	2986	3001
Novel00385	92.752	80.4879	73.6421	105.031	92.1273	86.9944	82.294	94.7175	695	584	489	892	783	718
ENSGALG00000013135	72.2236	75.8173	80.3977	89.5066	97.5558	96.9274	76.1462	94.6633	4362	4434	4303	6127	6683	6448
ENSGALG00000011661	81.1159	77.9846	83.2457	88.4461	100.307	95.2327	80.7821	94.6618	1535	1429	1396	1897	2153	1985
ENSGALG00000015803	71.2151	74.1853	76.2104	93.0652	94.0766	95.9734	73.8703	94.3718	4936	4979	4681	7311	7396	7327
ENSGALG00000017447	100.893	108.222	103.257	93.9173	95.1292	93.7594	104.124	94.2686	1526	1585	1384	1610	1632	1562
ENSGALG00000008179	83.9069	86.8019	88.7342	96.4404	92.9057	93.4596	86.481	94.2686	4615	4623	4325	6012	5796	5662
ENSGALG00000014256	80.7668	85.5773	83.9099	92.2799	94.8106	95.6987	83.418	94.2631	5231	5367	4816	6774	6965	6827
ENSGALG00000004108	76.6764	78.0148	80.4532	94.5765	92.3907	95.7159	78.3815	94.2277	4603	4535	4280	6435	6291	6329
ENSGALG00000009475	76.1798	78.2035	79.8241	91.332	97.5457	93.4511	78.0691	94.1096	1176	1169	1092	1598	1708	1589
ENSGALG00000028937	97.9803	73.4211	72.8111	96.7264	89.0163	96.2768	81.4042	94.0065	656	476	432	734	676	710
ENSGALG00000006388	45.1961	48.596	49.1249	90.6268	95.7127	94.357	47.639	93.5655	3425	3566	3299	7784	8227	7876
ENSGALG00000008983	82.3331	84.5648	87.2484	91.3065	92.4201	96.6141	84.7155	93.4469	1658	1649	1557	2084	2111	2143
ENSGALG00000011625	85.9329	80.8405	77.2308	96.3322	89.0629	94.4274	81.3347	93.2742	1179	1074	939	1498	1386	1427
ENSGALG00000008969	292.017	302.795	321.316	87.0413	96.5951	96.1689	305.376	93.2684	7628	7659	7438	2577	2862	2767
ENSGALG00000011241	57.5107	62.3054	63.7146	91.435	93.6483	93.3814	61.1769	92.8216	4444	4662	4363	8008	8208	7948
ENSGALG00000005239	87.1512	88.06	79.8523	96.8511	90.3361	91.1229	85.0212	92.77	1622	1587	1317	2043	1907	1868
ENSGALG00000010746	115.992	122.684	125.331	89.5468	93.4382	95.2007	121.336	92.7286	3720	3810	3562	3255	3399	3363
ENSGALG00000004931	87.9714	88.6624	86.9975	96.9785	91.8992	89.13	87.8771	92.6692	914	892	801	1142	1083	1020
ENSGALG00000027542	94.1274	92.3462	85.0845	97.4086	88.4318	92.0436	90.5194	92.628	960	912	769	1126	1023	1034
ENSGALG00000002144	96.3458	96.011	95.9629	96.0423	91.0443	90.4402	96.1065	92.509	7363	7105	6499	8319	7892	7613
ENSGALG00000021437	98.858	100.253	90.6986	88.7928	97.1728	91.4446	96.6033	92.4701	1166	1145	948	1187	1300	1188
ENSGALG00000003265	86.1501	88.9683	86.3878	92.2873	92.4359	92.6454	87.1687	92.4562	2092	2092	1859	2540	2546	2478
ENSGALG00000003084	80.1983	74.4816	77.0191	90.8975	91.8183	94.6026	77.233	92.4395	1430	1286	1217	1837	1857	1858
ENSGALG00000028520	107.061	97.5115	92.054	95.8739	91.1762	90.091	98.8755	92.3804	5142	4535	3918	5219	4967	4766
ENSGALG00000005190	107.552	94.5391	83.5453	100.631	85.3395	91.0592	95.2123	92.3431	860	732	592	912	774	802
ENSGALG00000009854	48.7356	46.8035	45.2827	92.2976	92.9001	91.8227	46.9406	92.3401	1727	1606	1422	3707	3734	3584
ENSGALG00000009448	90.8971	90.9113	90.3268	91.6449	93.5644	91.5564	90.7118	92.2552	3426	3318	3017	3915	4000	3801
ENSGALG00000002948	91.6571	99.2783	98.7862	86.9726	95.4386	94.0104	96.5739	92.1405	2027	2126	1936	2180	2394	2290
ENSGALG00000007589	98.4487	93.9827	93.0698	95.1316	90.7683	90.2197	95.1671	92.0399	2447	2262	2050	2680	2559	2470
ENSGALG00000013879	100.951	90.1899	98.1125	92.834	92.4565	90.7003	96.4178	91.9969	2602	2251	2241	2712	2703	2575
Novel00748	88.3394	78.6712	67.076	101.797	84.1262	90.0075	78.0289	91.9769	1235	1065	831	1613	1334	1386
ENSGALG00000004698	81.0721	74.4858	76.569	93.4643	90.5691	91.6167	77.3756	91.8833	3036	2701	2541	3967	3847	3779
Novel00196	124.11	107.933	96.1449	103.488	80.8755	91.0184	109.396	91.794	437	368	300	413	323	353
ENSGALG00000010842	76.9277	78.6505	77.1737	90.5097	92.1355	92.6692	77.584	91.7715	3604	3568	3204	4806	4896	4782
ENSGALG00000002937	79.6948	81.7327	82.7541	90.6125	91.8806	92.5105	81.3939	91.6679	3471	3447	3194	4473	4539	4438
ENSGALG00000019316	89.036	78.5748	79.4817	94.9379	86.5929	93.4461	82.3641	91.6589	2647	2262	2094	3199	2920	3060
ENSGALG00000007846	39.9004	40.0486	40.3574	88.3519	91.8566	94.3564	40.1021	91.5217	463	450	415	1162	1209	1206
ENSGALG00000025440	115.877	123.204	133.981	92.165	86.0568	95.874	124.354	91.3652	203	209	208	183	171	185
ENSGALG00000004342	49.5947	50.9464	48.276	89.1328	92.5894	92.1338	49.6057	91.2854	757	753	653	1542	1603	1549
ENSGALG00000002379	86.5458	85.1339	88.7631	91.1513	90.2066	92.4709	86.8143	91.2763	1306	1244	1187	1559	1544	1537
ENSGALG00000007642	71.2775	73.2049	75.326	89.4219	92.1044	91.8594	73.2695	91.1286	5828	5796	5458	8287	8542	8273
ENSGALG00000002605	105.642	86.54	77.5319	96.4779	84.9093	91.7638	89.9047	91.0503	1596	1266	1038	1652	1455	1527
ENSGALG00000009704	51.5821	58.1022	60.372	89.8495	90.5999	92.4741	56.6854	90.9745	2447	2669	2538	4831	4875	4832
ENSGALG00000011334	75.1892	71.6949	65.4195	97.3891	87.3268	88.1817	70.7679	90.9659	1878	1734	1448	2757	2474	2426
Novel02138	58.8418	64.0811	68.9481	82.6458	97.0464	93.1364	63.957	90.9429	495	522	514	788	926	863
Novel00541	65.4265	75.1931	55.409	102.077	82.0115	88.5697	65.3429	90.886	505	562	379	893	718	753
ENSGALG00000009432	72.5904	64.8614	68.0153	93.2562	91.877	87.3953	68.489	90.8428	831	719	690	1210	1193	1102
ENSGALG00000014298	60.6089	64.5756	66.3923	89.5421	92.0678	90.3272	63.8589	90.6457	4101	4231	3981	6867	7066	6732
ENSGALG00000023973	173.318	171.012	182	93.0185	92.632	86.2583	175.444	90.6363	965	922	898	587	585	529
ENSGALG00000027891	70.3438	77.3775	80.6807	87.1157	90.1583	94.2971	76.134	90.5237	2195	2338	2231	3081	3191	3241
ENSGALG00000014425	48.9142	50.8384	50.7416	86.8528	92.8755	91.3061	50.1648	90.3448	2961	2980	2722	5959	6377	6088
Novel02468	44.8043	46.9355	49.1983	89.0585	91.008	90.9048	46.9794	90.3238	2155	2186	2097	4855	4965	4816
ENSGALG00000005931	64.5305	67.5692	66.0369	88.5867	91.115	91.1555	66.0456	90.2858	2083	2112	1889	3241	3336	3241
ENSGALG00000016996	148.447	159.648	169.726	89.9688	88.5183	92.2216	159.274	90.2362	2271	2365	2301	1560	1536	1554
ENSGALG00000027282	74.2952	65.0632	69.5015	97.6043	87.968	85.1232	69.62	90.2318	1000	848	829	1489	1343	1262
ENSGALG00000016357	106.895	103.29	96.9982	88.0286	89.6407	92.9781	102.394	90.2158	1741	1629	1400	1625	1656	1668
ENSGALG00000012259	93.7586	93.4971	89.2097	90.2314	88.2162	91.3355	92.1552	89.9277	2589	2500	2183	2824	2763	2778
ENSGALG00000001972	82.1469	80.6843	82.8406	89.4951	88.627	91.1703	81.8906	89.7641	2351	2236	2101	2903	2877	2874
ENSGALG00000011190	1128.51	1055.41	971.855	91.5815	87.3294	90.0369	1051.92	89.6493	9513	8615	7260	875	835	836
ENSGALG00000009677	66.9462	67.6691	66.9951	87.79	90.229	90.873	67.2035	89.6307	2262	2214	2006	3362	3458	3382
ENSGALG00000027098	85.9209	80.8853	77.9184	100.847	81.9566	85.7151	81.5749	89.5062	769	701	618	1023	832	845
ENSGALG00000005465	96.0479	90.1554	87.1326	91.8715	87.4106	89.1855	91.112	89.4892	1581	1437	1271	1714	1632	1617
ENSGALG00000001986	158.417	150.684	151.453	88.0149	92.025	88.4146	153.518	89.4848	8018	7385	6793	5049	5283	4929
ENSGALG00000005357	85.6586	93.1814	91.1234	86.8361	91.7058	89.1508	89.9878	89.2309	4591	4836	4328	5275	5575	5263
Novel01067	82.7692	92.5507	78.585	95.6064	86.7278	85.2501	84.635	89.1948	870	942	732	1139	1034	987
ENSGALG00000008021	66.6051	71.1833	72.0497	88.3892	87.7807	91.4072	69.946	89.1924	2924	3026	2803	4398	4371	4420
ENSGALG00000015216	48.4635	53.0443	54.3406	86.2202	90.1839	91.0276	51.9495	89.1439	3776	4002	3752	7614	7970	7812
ENSGALG00000011997	89.2141	80.3266	78.5583	94.496	87.3265	85.3058	82.6997	89.0428	2349	2048	1833	2820	2608	2474
ENSGALG00000016336	89.0082	71.029	73.7221	88.3074	88.1601	90.6594	77.9198	89.0423	1936	1496	1421	2177	2175	2172
ENSGALG00000022586	247.439	219.894	200.519	97.2364	85.4307	84.165	222.617	88.944	5485	4720	3939	2443	2148	2055
ENSGALG00000011124	48.102	49.3889	53.393	89.7773	88.2828	88.6854	50.2947	88.9151	2080	2068	2046	4400	4330	4224
ENSGALG00000013167	84.1554	85.1742	87.9616	88.6146	90.2003	87.8038	85.7637	88.8729	3458	3389	3203	4127	4204	3974
ENSGALG00000016099	52.1842	52.1902	51.1542	94.1766	87.019	85.3025	51.8429	88.8327	792	767	688	1620	1498	1426
ENSGALG00000009842	56.9407	63.0598	62.3593	87.2177	88.9019	90.2395	60.7866	88.7864	3357	3600	3258	5828	5945	5860
Novel00093	98.3111	85.0731	73.4484	95.0177	83.5528	87.5403	85.6109	88.7036	1666	1396	1103	1825	1606	1634
ENSGALG00000010025	76.2383	82.5056	86.5855	84.7163	89.3919	91.9892	81.7765	88.6991	2170	2274	2184	2733	2886	2884
ENSGALG00000008318	57.2175	62.9058	65.3411	86.5484	90.1142	89.3098	61.8214	88.6574	4335	4615	4387	7432	7744	7453
ENSGALG00000008015	66.6347	71.1006	67.3064	87.5314	89.6684	88.634	68.3472	88.6113	2107	2177	1886	3137	3216	3087
ENSGALG00000010030	74.7891	78.5748	79.4081	87.126	89.647	88.9208	77.5907	88.5646	5940	6043	5589	7843	8076	7779
ENSGALG00000003815	120.796	126.841	130.208	86.7745	90.2617	88.4315	125.948	88.4892	4467	4542	4267	3637	3786	3602
ENSGALG00000003325	48.5695	52.7108	53.971	85.7597	88.3648	91.2198	51.7504	88.4481	786	826	774	1573	1622	1626
ENSGALG00000003770	291.173	292.82	293.712	84.4065	93.3348	87.4663	292.569	88.4025	6909	6728	6176	2270	2512	2286
ENSGALG00000016586	76.7897	76.1195	79.2409	85.136	90.4339	89.5924	77.3833	88.3875	947	909	866	1190	1265	1217
ENSGALG00000008759	74.9355	72.46	74.1489	87.6771	86.659	90.5464	73.8481	88.2942	1665	1559	1460	2208	2184	2216
ENSGALG00000008677	137.692	151.022	145.499	87.6472	88.0225	89.2047	144.737	88.2915	3303	3508	3093	2383	2395	2357
ENSGALG00000016271	72.3213	80.939	81.4389	85.04	90.6196	89.0425	78.233	88.234	3333	3612	3326	4442	4737	4520
ENSGALG00000016379	49.036	52.8584	53.8575	87.7265	90.2076	86.751	51.9173	88.2284	1986	2073	1933	4027	4144	3870
ENSGALG00000011713	83.1487	79.7534	85.5685	86.931	91.9415	85.6438	82.8235	88.1721	1011	939	922	1198	1268	1147
ENSGALG00000007233	108.395	107.361	108.096	89.0172	88.4617	86.8676	107.951	88.1155	2933	2813	2592	2730	2715	2589
ENSGALG00000026302	75.1651	74.6746	74.838	86.6681	88.3866	88.7491	74.8926	87.9346	3790	3646	3344	4953	5055	4929
ENSGALG00000000860	74.6488	81.3796	82.504	86.4308	89.1966	88.145	79.5108	87.9241	2139	2258	2095	2807	2899	2782
ENSGALG00000026448	66.5915	68.0006	64.0494	90.2988	84.4521	88.7244	66.2138	87.8251	447	442	381	687	643	656
ENSGALG00000012526	79.5978	82.0028	84.4723	87.7647	86.8715	88.7804	82.0243	87.8055	3308	3300	3111	4134	4095	4064
ENSGALG00000007299	58.5982	62.4247	62.1367	84.0774	88.2893	90.9177	61.0532	87.7615	1426	1471	1340	2319	2437	2437
ENSGALG00000010809	81.7861	81.9122	84.7771	86.9754	88.1988	87.9346	82.8251	87.7029	2518	2442	2313	3035	3080	2982
ENSGALG00000001298	70.8762	69.5532	68.6393	88.745	90.1163	84.0754	69.6896	87.6456	1608	1528	1380	2282	2319	2101
ENSGALG00000013867	88.8315	92.941	96.0135	83.9948	86.3173	91.9481	92.5953	87.4201	2134	2162	2044	2287	2352	2433
ENSGALG00000000468	95.0628	86.8207	86.5766	91.0355	86.1306	85.0374	89.4867	87.4012	4696	4153	3790	5097	4826	4627
ENSGALG00000010641	56.4898	60.6982	60.5213	85.2225	86.0402	90.7323	59.2364	87.3317	2768	2880	2628	4733	4782	4897
ENSGALG00000006404	67.7692	70.4378	72.9769	87.5819	87.677	86.4644	70.3947	87.2411	3718	3742	3548	5446	5456	5225
ENSGALG00000027540	79.3206	72.571	67.5618	92.5272	85.6724	83.4073	73.1511	87.2023	2288	2027	1727	3025	2803	2650
Novel00664	91.3433	71.6673	64.3888	89.1742	86.7019	85.7289	75.7998	87.2017	770	585	481	852	829	796
ENSGALG00000003818	54.0655	55.4736	55.6874	84.2693	88.7835	88.3516	55.0755	87.1348	7279	7232	6644	12859	13558	13102
ENSGALG00000008172	101.308	100.983	104.228	86.2157	87.9392	87.2065	102.173	87.1205	3047	2941	2778	2939	3000	2889
ENSGALG00000008791	48.3331	53.6527	55.2798	86.7151	90.6567	83.5304	52.4219	86.9674	1255	1349	1272	2552	2670	2389
ENSGALG00000011402	76.9511	77.3924	74.7669	88.1836	84.2185	88.1857	76.3701	86.8626	957	932	824	1243	1188	1208
ENSGALG00000022980	87.6516	85.6467	84.6458	88.4347	84.2352	87.7934	85.9814	86.8211	2954	2795	2528	3378	3220	3259
ENSGALG00000015884	56.592	52.4771	55.3459	88.3151	85.4424	86.7015	54.805	86.8196	480	431	416	849	822	810
ENSGALG00000000790	86.905	87.5303	85.4944	84.4328	89.263	86.2926	86.6432	86.6628	2145	2092	1870	2362	2499	2346
ENSGALG00000017025	53.0182	52.1751	55.142	82.638	88.4744	88.6711	53.4451	86.5945	2528	2409	2330	4466	4785	4657
ENSGALG00000006743	67.5222	70.1502	69.4634	82.4729	89.5149	87.6431	69.0453	86.5436	2162	2175	1971	2993	3251	3091
ENSGALG00000004874	76.231	76.6634	76.4064	85.6814	88.8659	84.8205	76.4336	86.4559	993	967	882	1265	1313	1217
ENSGALG00000003251	174.335	177.001	177.395	83.5961	88.1953	87.3183	176.244	86.3699	6462	6353	5827	3512	3708	3565
ENSGALG00000007625	74.6829	75.7519	82.4736	83.6566	89.928	85.1162	77.6361	86.2336	842	827	824	1069	1150	1057
ENSGALG00000013742	61.8876	63.1637	67.8434	85.5708	85.347	87.2298	64.2982	86.0492	2733	2701	2655	4283	4275	4243
ENSGALG00000001907	68.2112	72.7577	73.263	83.4775	85.6719	88.8549	71.4106	86.0014	4503	4651	4286	6246	6415	6461
ENSGALG00000010183	71.9664	75.0687	75.2622	82.0748	87.4309	88.4916	74.0991	85.9991	2881	2910	2670	3724	3970	3902
ENSGALG00000006561	77.2083	71.6882	68.6626	85.0304	84.2797	88.4863	72.5197	85.9321	991	891	781	1237	1227	1251
ENSGALG00000015119	62.5296	63.8926	64.7238	85.2273	85.5652	86.9333	63.7153	85.9086	2744	2715	2517	4239	4259	4202
ENSGALG00000008579	57.0625	56.4134	55.6451	86.9493	82.3935	87.7952	56.3736	85.7127	773	740	668	1335	1266	1310
ENSGALG00000009681	69.3686	70.4511	73.1864	82.6681	87.5976	86.3885	71.002	85.5514	2475	2434	2314	3343	3545	3395
ENSGALG00000000231	61.5229	66.8347	67.4367	82.9912	86.5295	87.0722	65.2648	85.531	3736	3930	3629	5712	5960	5824
ENSGALG00000010553	65.4566	61.3432	63.0209	83.5452	85.2282	87.6596	63.2736	85.4777	1124	1020	959	1626	1660	1658
ENSGALG00000001616	44.3376	50.2602	51.334	84.2189	85.3511	86.8447	48.6439	85.4716	2191	2405	2248	4717	4784	4727
ENSGALG00000003344	83.7855	83.8136	79.4225	92.1073	80.2811	83.894	82.3406	85.4274	1244	1205	1045	1550	1352	1372
ENSGALG00000002321	82.3798	80.973	81.925	89.9781	82.0792	84.1737	81.7593	85.4103	1929	1836	1700	2388	2180	2171
ENSGALG00000001542	78.2488	70.4842	73.4554	85.8836	89.2653	80.9356	74.0628	85.3615	1041	908	866	1295	1347	1186
ENSGALG00000005353	64.3307	72.0482	74.2144	84.0247	86.2208	85.5096	70.1978	85.2517	1657	1797	1694	2453	2519	2426
ENSGALG00000015805	76.3939	73.0818	74.0446	86.882	83.0331	85.6781	74.5067	85.1977	1602	1484	1376	2065	1975	1979
ENSGALG00000001894	65.9832	63.9912	60.3581	86.5835	84.7792	84.0524	63.4441	85.1383	903	848	732	1343	1316	1267
ENSGALG00000007103	63.7922	68.3898	63.1718	83.7147	87.1352	84.2108	65.1179	85.0202	2099	2179	1842	3122	3252	3052
ENSGALG00000017084	66.5719	75.9812	78.8332	80.8612	86.7448	87.1794	73.7954	84.9285	2814	3110	2953	3874	4159	4059
ENSGALG00000003204	59.016	63.7616	57.2142	90.791	79.0671	84.6381	59.9973	84.8321	433	453	372	755	658	684
ENSGALG00000014555	82.5035	68.5363	63.2106	90.0748	82.7902	81.592	71.4168	84.819	1411	1135	958	1746	1606	1537
ENSGALG00000011260	43.2671	50.5743	52.5979	81.1295	87.8073	85.3036	48.8131	84.7468	3170	3588	3415	6737	7297	6884
ENSGALG00000004465	74.9569	69.0092	64.6756	87.7508	83.5723	82.7663	69.5473	84.6965	3760	3352	2875	4989	4755	4573
ENSGALG00000014513	61.846	59.4874	54.5812	84.8664	83.9666	85.2427	58.6382	84.6919	1239	1154	969	1927	1908	1881
ENSGALG00000009699	76.5314	82.1016	81.1909	83.6929	83.6675	86.6204	79.9413	84.6603	1804	1874	1696	2236	2237	2249
ENSGALG00000007792	50.1285	50.7833	53.3381	80.4615	87.549	85.8255	51.4166	84.612	946	928	892	1721	1874	1784
ENSGALG00000002169	89.8413	96.893	96.0935	82.7183	85.4239	85.6912	94.2759	84.6111	3835	4005	3635	4002	4136	4029
ENSGALG00000014846	68.6739	72.4853	71.2374	83.4717	85.1702	85.1105	70.7989	84.5841	1994	2038	1833	2747	2805	2722
Novel01197	88.9387	85.0758	79.0101	91.7896	82.1452	79.5673	84.3416	84.5007	1302	1206	1025	1523	1364	1283
ENSGALG00000005820	60.6632	63.3137	58.3686	86.9102	81.8082	84.7455	60.7818	84.488	1975	1996	1684	3207	3021	3039
ENSGALG00000011442	53.5329	55.8615	56.822	86.2064	82.2758	84.6984	55.4055	84.3935	1819	1838	1711	3320	3171	3170
ENSGALG00000028958	89.9768	81.2517	84.6269	87.7118	82.0267	83.0032	85.2851	84.2473	2174	1901	1812	2402	2248	2209
ENSGALG00000019358	91.6724	90.9553	89.2357	86.2935	81.9029	84.4154	90.6211	84.204	1121	1077	967	1196	1136	1137
ENSGALG00000026809	85.4771	76.357	69.2598	88.232	81.1314	83.2123	77.0313	84.1919	2089	1807	1500	2444	2249	2240
ENSGALG00000010368	56.6444	58.808	58.8678	83.701	83.3574	85.2285	58.1067	84.0956	3201	3218	2948	5361	5343	5305
ENSGALG00000014467	86.0373	87.3424	79.2068	84.8349	84.5339	82.7905	84.1955	84.0531	2237	2199	1825	2500	2493	2371
Novel03324	76.6748	83.8401	85.2859	82.4183	84.5985	85.0032	81.9336	84.0067	6784	7183	6687	8265	8490	8284
Novel00160	32.7263	30.8905	30.1245	78.1805	86.4161	87.1637	31.2471	83.9201	407	372	332	1102	1219	1194
ENSGALG00000008151	63.0427	60.0112	56.2485	89.3703	80.0878	82.1162	59.7675	83.8581	1930	1779	1526	3101	2781	2769
ENSGALG00000012915	59.9184	62.5222	63.4797	82.3369	85.5994	83.5512	61.9734	83.8292	3941	3982	3700	6138	6386	6053
Novel00061	122.488	116.863	120.042	80.0847	83.5862	87.4329	119.798	83.7013	2456	2269	2133	1820	1901	1931
ENSGALG00000005135	419.102	439.443	466.069	80.5186	87.5912	82.9048	441.538	83.6715	14815	15042	14600	3226	3512	3228
ENSGALG00000017362	71.6195	71.8433	69.9878	83.0458	82.3999	85.3938	71.1502	83.6132	1082	1051	937	1422	1412	1421
ENSGALG00000028306	95.1819	73.5812	64.4443	87.4976	79.5999	83.6155	77.7358	83.571	525	393	315	547	498	508
ENSGALG00000006108	59.1093	69.9976	68.3446	82.053	85.0843	83.4107	65.8172	83.516	893	1024	915	1405	1458	1388
ENSGALG00000006505	76.9401	86.2635	89.7191	86.3698	80.9836	83.0166	84.3076	83.4567	1109	1204	1146	1411	1324	1318
ENSGALG00000017163	65.2582	70.5909	72.715	81.6042	84.8753	83.8051	69.5213	83.4282	1433	1501	1415	2031	2114	2027
ENSGALG00000007552	66.1012	73.1858	76.2983	85.3911	80.6216	84.11	71.8618	83.3742	2316	2483	2369	3391	3204	3246
ENSGALG00000008084	79.7301	75.7457	79.0152	88.0639	78.2073	83.7351	78.1637	83.3354	1199	1103	1053	1501	1334	1387
ENSGALG00000002548	106.111	103.084	96.3693	84.8937	83.2016	81.2803	101.855	83.1252	15683	14753	12622	14221	13948	13232
ENSGALG00000001540	70.9678	71.9245	72.9247	83.6318	82.6369	83.0273	71.939	83.0987	2148	2108	1956	2869	2837	2768
ENSGALG00000015483	80.0262	79.4012	81.29	84.7851	82.6452	81.5211	80.2392	82.9838	3466	3330	3120	4162	4060	3889
ENSGALG00000013597	79.4132	78.1884	69.7412	90.5512	77.6772	80.6515	75.7809	82.9599	1416	1350	1102	1830	1571	1584
ENSGALG00000028472	145.734	128.588	112.383	90.5185	77.214	81.0877	128.902	82.9401	4368	3732	2985	3075	2625	2677
ENSGALG00000014453	60.4052	59.9492	63.7134	80.0554	83.9977	84.7467	61.3559	82.9333	2129	2046	1990	3198	3358	3290
ENSGALG00000009668	57.5869	56.8404	51.7703	83.611	82.0319	82.9724	55.3992	82.8718	1741	1664	1387	2865	2813	2763
ENSGALG00000027517	126.93	93.6299	99.6858	75.0698	84.4415	89.0658	106.748	82.8591	273	195	190	183	206	211
ENSGALG00000002832	198.563	186.136	174.364	82.4614	80.0844	85.5028	186.354	82.6829	3327	3020	2589	1566	1522	1578
ENSGALG00000007262	77.6011	83.1566	79.4296	80.7106	82.3806	84.5015	80.0624	82.5309	1700	1764	1542	2004	2047	2039
ENSGALG00000001328	167.439	158.817	154.421	87.6256	80.0554	79.7969	160.226	82.4926	6157	5655	5032	3652	3339	3232
ENSGALG00000014692	62.701	68.197	66.7903	78.293	83.3093	85.7894	65.8961	82.4639	2124	2237	2005	3006	3201	3201
ENSGALG00000008587	60.4055	57.6568	59.6016	81.7482	81.8508	83.7472	59.2213	82.4487	1624	1501	1420	2491	2496	2480
ENSGALG00000017186	215.672	227.816	231.71	80.5175	84.6995	82.089	225.066	82.4354	16673	17054	15874	7055	7427	6990
ENSGALG00000004555	72.202	70.2657	68.7337	82.0003	82.0345	83.1624	70.4005	82.399	1995	1880	1683	2568	2571	2531
ENSGALG00000010623	57.183	58.2093	58.6929	82.1698	81.946	82.9939	58.0284	82.3699	2798	2758	2545	4557	4548	4473
ENSGALG00000000694	74.9179	71.3743	65.6369	87.1921	80.6764	79.0339	70.643	82.3008	5550	5120	4309	7321	6779	6449
ENSGALG00000007753	46.8591	46.8018	47.4265	86.35	81.7867	78.561	47.0291	82.2326	3104	3002	2784	6483	6145	5732
ENSGALG00000001054	67.5454	73.3765	74.1243	78.8981	82.5767	84.2034	71.682	81.8927	2581	2715	2510	3417	3579	3544
ENSGALG00000002528	64.2183	65.1795	65.8052	83.2369	82.2017	79.8403	65.0677	81.7596	1164	1144	1057	1710	1690	1594
ENSGALG00000022750	41.4133	45.7428	45.225	81.2546	82.0034	81.9052	44.1271	81.7211	992	1061	960	2206	2228	2161
ENSGALG00000002701	58.1273	55.1663	56.1135	83.7124	82.0369	79.3434	56.469	81.6975	1716	1577	1468	2801	2747	2580
Novel00933	63.0907	57.9345	58.5027	84.3909	82.1837	78.375	59.8427	81.6499	1868	1661	1535	2832	2760	2556
ENSGALG00000011980	70.0805	72.8065	72.8658	79.212	81.9658	83.5216	71.9176	81.5665	4173	4198	3845	5346	5536	5478
ENSGALG00000013962	60.3651	68.1672	68.2172	76.6864	82.3366	85.4628	65.5832	81.4953	1380	1509	1382	1987	2135	2152
ENSGALG00000005200	82.2133	80.8133	83.2509	81.4787	81.3345	81.6159	82.0925	81.4763	1744	1660	1565	1959	1957	1907
ENSGALG00000018264	63.2504	62.4292	72.006	81.486	77.477	85.3734	65.8952	81.4454	113	108	114	165	157	168
ENSGALG00000022174	19.1612	25.2749	29.8502	83.7311	80.3295	80.0012	24.7621	81.3539	339	433	468	1679	1612	1559
ENSGALG00000000238	89.6894	81.7652	75.6457	86.6845	77.5857	79.7646	82.3667	81.3449	4359	3848	3258	4775	4277	4270
ENSGALG00000016921	67.8231	71.6029	73.3551	79.3622	82.1501	82.4122	70.927	81.3081	987	1009	946	1309	1356	1321
ENSGALG00000002559	80.6822	73.5588	70.7618	84.2557	79.8005	79.5313	75.0009	81.1958	5539	4890	4305	6556	6214	6014
ENSGALG00000002060	71.1735	73.2382	73.4782	79.958	80.1791	83.4056	72.63	81.1809	2232	2224	2042	2842	2852	2881
ENSGALG00000015326	104.658	96.842	95.1308	79.7781	83.2971	80.1687	98.8769	81.0813	1779	1594	1433	1537	1606	1501
ENSGALG00000002670	65.5907	65.9756	67.3956	80.7241	81.7625	80.6516	66.3206	81.0461	3578	3485	3258	4991	5059	4846
ENSGALG00000000117	67.6173	59.9567	60.9919	84.3133	79.1607	79.5478	62.8553	81.0073	1839	1579	1470	2599	2442	2383
ENSGALG00000011340	57.6278	60.2963	60.7779	81.7218	80.9918	80.0511	59.5673	80.9216	2279	2309	2130	3663	3633	3487
ENSGALG00000004195	51.6269	52.3323	50.4126	82.0892	81.4872	79.188	51.4573	80.9215	3958	3885	3425	7133	7086	6687
ENSGALG00000002797	81.5282	79.5371	81.4757	80.9084	81.5056	80.1756	80.847	80.8632	2404	2271	2129	2704	2726	2604
Novel00433	69.3855	65.1411	59.3637	89.8242	72.0724	80.2883	64.6301	80.7283	550	500	417	807	648	701
ENSGALG00000024261	83.0577	70.0333	61.0797	86.7301	80.6314	74.7474	71.3902	80.7029	801	654	522	948	882	794
ENSGALG00000015437	78.4262	71.8976	63.5293	82.8083	77.1059	81.9979	71.2844	80.6374	1042	925	748	1247	1162	1200
ENSGALG00000004927	63.1039	59.106	53.3871	85.8882	75.7812	79.9405	58.5323	80.5366	903	819	677	1393	1230	1260
ENSGALG00000004918	60.0332	54.805	52.0266	83.3783	84.7925	72.9907	55.6216	80.3872	681	602	523	1072	1091	912
ENSGALG00000006947	75.2509	69.3322	72.272	81.1083	81.6506	78.2988	72.285	80.3526	3190	2846	2715	3897	3926	3656
ENSGALG00000006777	71.1493	63.8275	65.761	83.4145	79.3858	77.9161	66.9126	80.2388	1028	893	842	1366	1301	1240
ENSGALG00000013565	84.778	76.7362	78.6575	79.5552	81.4318	79.5635	80.0572	80.1835	9342	8188	7681	9936	10178	9657
ENSGALG00000026229	45.0816	48.2471	47.111	81.3046	79.6972	79.5216	46.8133	80.1745	771	799	714	1576	1546	1498
ENSGALG00000009369	67.5593	62.8488	63.2498	77.634	81.461	81.307	64.5526	80.134	1855	1671	1539	2416	2537	2459
Novel03035	78.3061	75.9266	63.6183	85.3412	74.5912	79.9971	72.617	79.9765	982	922	707	1213	1061	1105
ENSGALG00000002089	84.6696	82.4246	77.5118	77.3521	79.2401	82.9617	81.5353	79.8513	959	904	778	993	1018	1035
ENSGALG00000016306	59.8167	66.2423	66.8514	77.4408	82.3627	79.1823	64.3035	79.6619	3124	3350	3094	4584	4879	4555
ENSGALG00000027805	62.3017	57.6088	51.2677	88.3724	75.1236	75.4891	57.0594	79.6617	1300	1164	948	2090	1778	1735
ENSGALG00000005139	94.2174	98.4141	99.6745	77.3092	80.9195	80.6824	97.4353	79.637	9601	9711	9001	8929	9353	9056
ENSGALG00000028356	102.209	100.333	95.2348	82.1155	77.3757	79.1821	99.259	79.5578	2427	2307	2004	2210	2084	2071
ENSGALG00000011657	48.9675	48.9095	52.7102	75.7574	82.4838	80.3757	50.1957	79.539	1432	1385	1366	2511	2736	2589
ENSGALG00000005654	81.3478	85.6663	90.8907	77.5116	81.5496	79.3374	85.9683	79.4662	1926	1964	1907	2080	2190	2069
ENSGALG00000008208	76.227	76.8313	80.6273	75.7288	80.4435	82.0309	77.8952	79.4011	3000	2928	2812	3378	3591	3556
ENSGALG00000011916	78.5646	76.0647	73.8828	82.1744	78.1947	77.7702	76.1707	79.3798	4561	4276	3801	5407	5149	4973
ENSGALG00000003078	91.68	98.1991	97.6311	77.6581	79.0938	81.36	95.8367	79.3706	4707	4882	4442	4519	4606	4601
ENSGALG00000005261	44.3575	46.6233	50.1867	77.654	80.5842	79.6272	47.0558	79.2885	3036	3090	3044	6024	6256	6003
ENSGALG00000013784	59.4325	57.9376	49.3959	82.3561	75.8847	79.5746	55.5887	79.2718	2338	2207	1722	3672	3386	3448
ENSGALG00000018947	170.12	158.489	152.176	82.1876	79.3136	76.2546	160.262	79.252	5813	5244	4608	3183	3074	2870
ENSGALG00000016946	79.6381	80.973	89.0428	77.7587	81.4617	78.513	83.218	79.2445	2072	2040	2053	2293	2404	2250
ENSGALG00000001287	80.6522	75.4191	70.5088	83.5923	75.2079	78.855	75.5267	79.2184	1820	1648	1410	2138	1925	1960
Novel00742	64.2835	55.8219	49.7377	83.0698	74.6009	79.7456	56.6144	79.1388	1018	856	698	1491	1340	1391
ENSGALG00000005150	70.2143	64.0848	66.0273	80.7999	76.1013	80.5112	66.7755	79.1375	654	578	545	853	804	826
ENSGALG00000006935	46.3865	52.829	53.3738	75.3933	81.4108	80.5871	50.8631	79.1304	5797	6393	5911	10679	11540	11093
ENSGALG00000004410	57.7606	56.4287	54.3769	82.3742	74.9631	79.8313	56.1888	79.0562	1074	1016	896	1736	1581	1635
ENSGALG00000023571	44.7982	49.4825	51.1085	76.285	80.5748	80.2236	48.4631	79.0278	2544	2721	2572	4910	5190	5018
ENSGALG00000000230	84.8899	67.8569	69.6823	80.7576	79.0775	77.198	74.143	79.011	2403	1860	1748	2591	2539	2407
ENSGALG00000015830	70.6326	73.4444	76.459	75.5629	81.957	79.4841	73.512	79.0013	3929	3956	3769	4764	5171	4870
ENSGALG00000010976	53.0107	54.1288	54.5809	78.1425	81.0564	77.6301	53.9068	78.943	2044	2021	1865	3415	3545	3297
ENSGALG00000026433	60.0995	53.9048	48.934	84.6382	77.5317	74.5721	54.3128	78.914	2776	2411	2003	4431	4062	3794
ENSGALG00000006897	51.9453	54.3299	52.9751	82.2343	76.6334	77.8502	53.0834	78.906	2348	2378	2122	4213	3929	3876
ENSGALG00000016444	79.2646	83.8237	86.7692	78.835	77.2445	80.6358	83.2858	78.9051	2373	2430	2302	2675	2623	2659
ENSGALG00000016988	49.1007	53.8501	56.4575	79.3188	78.4388	78.8556	53.1361	78.871	1952	2073	1989	3574	3537	3453
ENSGALG00000013092	60.0231	61.0135	63.7047	76.817	79.3776	80.3666	61.5804	78.8537	2102	2069	1977	3049	3153	3100
ENSGALG00000027912	74.3695	68.2857	61.7046	84.4943	75.4573	76.5569	68.1199	78.8362	1001	890	736	1289	1152	1135
ENSGALG00000008088	58.8495	63.332	61.824	77.8471	76.9302	81.4434	61.3352	78.7402	2115	2204	1969	3171	3136	3224
ENSGALG00000011966	75.4767	71.0714	75.0404	78.3966	79.3224	78.4633	73.8628	78.7274	3447	3143	3037	4058	4109	3947
ENSGALG00000020805	53.8185	57.7558	56.7835	76.7259	81.2154	78.1975	56.1193	78.7129	2400	2494	2244	3878	4108	3841
ENSGALG00000013400	96.8364	98.8157	100.184	79.7018	77.1564	79.2443	98.6121	78.7008	1683	1663	1543	1570	1521	1517
ENSGALG00000014166	106.185	124.311	118.68	77.294	77.6331	80.7621	116.392	78.5631	943	1069	934	778	782	790
ENSGALG00000011570	80.0832	73.4549	69.6295	78.4827	77.0328	79.7906	74.3892	78.4353	1878	1668	1447	2086	2049	2061
ENSGALG00000004529	69.6743	72.6291	71.6408	75.0859	81.5905	78.6244	71.3147	78.4336	2556	2580	2329	3122	3395	3177
ENSGALG00000017436	76.5048	77.8183	80.6805	76.5486	80.5282	78.2091	78.3345	78.4286	2857	2814	2670	3240	3411	3217
ENSGALG00000007145	130.093	138.004	137.82	77.3484	79.4261	78.4916	135.306	78.422	8270	8495	7764	5573	5727	5496
ENSGALG00000000833	76.653	69.3497	72.3612	78.3174	76.8714	79.9685	72.788	78.3858	2582	2262	2160	2990	2937	2967
ENSGALG00000005674	63.9356	67.7694	66.8367	77.0154	79.3846	78.7448	66.1806	78.3816	2880	2956	2668	3932	4056	3907
ENSGALG00000005163	80.2453	78.2631	71.125	80.7413	78.1594	76.2282	76.5444	78.3763	1403	1325	1102	1600	1550	1468
ENSGALG00000016073	58.4619	59.2049	60.385	73.3033	82.5755	78.8949	59.3506	78.2579	1807	1772	1654	2568	2895	2686
ENSGALG00000007866	55.3704	52.6467	53.5527	80.5106	77.1153	77.0624	53.8566	78.2294	5094	4690	4366	8395	8047	7809
ENSGALG00000008130	77.3121	81.0509	81.1789	78.9068	77.9271	77.8426	79.8473	78.2255	3036	3082	2825	3512	3471	3367
ENSGALG00000028998	104.065	100.085	98.7763	78.2148	79.2857	76.8808	100.975	78.1271	2518	2345	2118	2145	2176	2049
ENSGALG00000007439	64.0166	70.2759	73.6297	74.5904	81.2906	78.4011	69.3074	78.0941	2857	3037	2912	3773	4115	3854
ENSGALG00000013708	87.628	90.8899	98.0623	76.1316	78.2008	79.8685	92.1934	78.067	2289	2299	2270	2254	2317	2298
ENSGALG00000015664	52.4004	57.9189	59.4469	78.6609	77.6264	77.9026	56.5887	78.0633	3741	4004	3761	6365	6286	6126
ENSGALG00000017181	57.1665	67.9967	62.7705	78.2679	78.2092	77.2983	62.6446	77.9252	705	812	686	1094	1094	1050
ENSGALG00000016513	71.1943	64.4123	64.8651	77.5073	79.7404	76.5261	66.8239	77.9246	2082	1824	1681	2569	2645	2465
ENSGALG00000008482	54.3012	59.7228	62.1683	75.0399	80.0918	78.5803	58.7308	77.904	5492	5849	5572	8602	9188	8754
ENSGALG00000001438	60.0049	61.6208	60.9635	80.2726	81.1603	72.0465	60.863	77.8265	893	888	804	1354	1370	1181
ENSGALG00000026456	76.3137	75.774	72.9503	77.5701	76.3115	79.5385	75.0126	77.8067	2466	2371	2089	2841	2797	2831
ENSGALG00000016991	67.048	62.0838	66.3905	77.9538	77.8953	77.5109	65.1741	77.7867	1306	1171	1146	1721	1721	1663
ENSGALG00000003189	64.3475	61.8057	62.4987	75.8809	79.6297	77.6827	62.884	77.7311	1759	1636	1514	2351	2469	2339
ENSGALG00000025981	80.3613	68.8951	59.2161	85.5396	72.4052	74.8811	69.4908	77.6086	683	567	446	824	698	701
ENSGALG00000002604	50.3259	51.6403	55.9195	77.9167	75.535	79.2424	52.6286	77.5647	783	778	771	1374	1333	1358
ENSGALG00000011950	76.7866	73.5878	74.6673	73.7033	77.8004	81.1091	75.0139	77.5376	3652	3389	3147	3973	4197	4249
ENSGALG00000003392	65.2223	68.7224	70.7922	76.3659	76.3926	79.7817	68.2456	77.5134	6161	6286	5926	8176	8185	8301
ENSGALG00000007579	42.7978	43.6256	43.1438	78.9893	76.3247	77.1595	43.1891	77.4912	1622	1601	1449	3393	3281	3221
ENSGALG00000012721	62.1154	63.1795	65.9645	77.6785	75.1024	79.6879	63.7531	77.4896	1392	1371	1310	1973	1909	1967
ENSGALG00000003882	58.408	56.7546	59.1121	76.953	76.5829	78.8068	58.0916	77.4475	3791	3567	3400	5661	5638	5634
ENSGALG00000012717	54.9695	53.7728	57.4387	76.4151	74.5261	81.3423	55.3937	77.4278	1270	1203	1176	2001	1953	2070
ENSGALG00000027629	59.2278	66.9475	63.2811	77.8057	76.2818	77.7585	63.1521	77.282	677	741	641	1008	989	979
Novel03113	70.4166	77.4186	77.717	76.3311	77.8967	77.2991	75.1841	77.1756	4055	4317	3966	4982	5088	4903
ENSGALG00000003053	103.702	100.678	96.7623	78.5174	77.5724	75.3609	100.381	77.1502	2270	2134	1877	1948	1926	1817
Novel00566	62.0679	67.0484	64.5452	82.5443	71.8358	76.5089	64.5539	76.963	956	1000	881	1441	1255	1298
ENSGALG00000019702	75.1674	77.8816	83.5199	75.4097	79.3134	76.0998	78.8563	76.941	1824	1830	1796	2074	2183	2034
ENSGALG00000021079	98.6266	94.1764	86.4372	86.9378	70.3292	73.4928	93.0801	76.9199	1088	1006	845	1087	880	893
ENSGALG00000005834	62.128	66.781	67.2058	75.7058	76.7876	78.1273	65.3716	76.8736	5484	5708	5257	7574	7688	7596
ENSGALG00000019355	64.1935	66.0154	66.0604	78.7465	74.1076	77.7555	65.4231	76.8699	2385	2375	2175	3316	3123	3182
ENSGALG00000001803	67.2758	65.3694	64.5246	76.6808	76.9666	76.8087	65.7232	76.8187	2419	2276	2056	3125	3139	3042
ENSGALG00000027842	82.5487	51.7207	46.8221	84.0076	72.0075	74.1512	60.3638	76.7221	567	344	285	654	561	561
ENSGALG00000019602	44.4296	53.3487	52.6175	72.6064	79.2707	78.2669	50.1319	76.7147	1475	1715	1548	2732	2985	2862
ENSGALG00000021683	61.9198	71.1459	71.2038	75.5047	77.9559	76.2455	68.0898	76.5687	1785	1986	1819	2467	2549	2421
ENSGALG00000010704	66.5955	65.888	69.2142	74.9033	77.6141	76.8151	67.2326	76.4442	4647	4452	4280	5924	6143	5904
ENSGALG00000011901	47.3048	48.622	49.4762	75.6824	75.8877	77.5302	48.4677	76.3668	4457	4436	4131	8082	8110	8046
ENSGALG00000017870	48.7306	60.9566	57.3131	78.1172	84.7148	66.0506	55.6667	76.2942	71	86	74	129	140	106
ENSGALG00000013733	65.6999	63.39	65.0027	71.8632	78.2981	78.7135	64.6976	76.2916	1339	1251	1174	1660	1810	1767
ENSGALG00000011555	72.1883	78.7505	77.3597	73.9797	77.3191	77.5528	76.0995	76.2839	1331	1406	1264	1546	1617	1575
ENSGALG00000016590	41.2438	45.7857	46.8479	73.2731	77.666	77.7882	44.6258	76.2424	2428	2610	2444	4889	5186	5044
ENSGALG00000009782	60.3879	65.2162	67.4235	73.2078	78.9909	76.5154	64.3425	76.238	4350	4549	4304	5977	6454	6071
ENSGALG00000013507	62.5206	59.6214	58.7999	80.2255	74.6076	73.8584	60.314	76.2305	1567	1447	1306	2279	2121	2039
ENSGALG00000017046	88.2395	95.9036	100.787	73.9612	77.6051	77.0548	94.9767	76.2071	5741	6042	5811	5454	5727	5522
Novel01921	57.9032	43.7825	43.325	73.0454	76.2984	79.251	48.3369	76.1983	463	339	307	662	692	698
ENSGALG00000002524	56.6728	56.4646	56.3318	70.1183	77.7477	80.6225	56.4897	76.1628	1561	1506	1375	2189	2429	2446
ENSGALG00000003786	64.3138	63.9916	65.4323	74.179	76.2433	77.8104	64.5792	76.0776	2327	2242	2098	3042	3129	3101
ENSGALG00000015702	58.6541	65.2247	66.8584	73.7199	79.4563	75.034	63.5791	76.07	1875	2019	1894	2671	2881	2642
ENSGALG00000015783	70.6328	64.1525	65.2336	77.7908	75.5966	74.7801	66.673	76.0558	3178	2795	2601	3967	3858	3706
ENSGALG00000010442	88.4554	75.2347	73.0045	78.3119	72.1788	77.6391	78.8982	76.0433	1746	1438	1277	1752	1616	1688
ENSGALG00000003438	49.5505	47.5105	51.1673	76.9535	75.8998	74.941	49.4094	75.9315	1272	1181	1164	2239	2210	2119
ENSGALG00000024112	85.4918	84.7642	77.3198	78.4398	75.5703	73.7843	82.5253	75.9315	1904	1828	1526	1980	1909	1810
ENSGALG00000007492	62.6393	65.763	66.8032	72.5706	77.5621	77.4436	65.0685	75.8588	4334	4406	4096	5691	6087	5902
ENSGALG00000006197	69.7776	69.2467	72.2591	76.5928	75.7348	75.0703	70.4278	75.7993	2843	2732	2609	3537	3500	3369
ENSGALG00000010164	64.4065	64.5189	66.8363	74.0007	76.4	76.8027	65.2539	75.7345	5436	5273	4999	7079	7314	7140
ENSGALG00000008703	45.2164	48.8458	44.6421	74.2028	73.0556	79.8541	46.2348	75.7042	1607	1681	1406	2989	2945	3126
ENSGALG00000007430	83.8185	79.1108	83.9331	76.4396	74.5185	76.1139	82.2875	75.6907	4520	4131	4011	4672	4558	4521
ENSGALG00000008506	79.7314	79.0823	77.2254	75.3945	76.4373	75.1834	78.6797	75.6717	1087	1044	933	1165	1182	1129
ENSGALG00000002874	41.7578	45.3455	46.7196	71.6781	76.8368	78.3093	44.6076	75.6081	2698	2837	2675	5249	5631	5573
ENSGALG00000000054	60.2727	63.3389	64.697	74.9507	78.2267	73.6201	62.7696	75.5992	3014	3067	2867	4248	4437	4055
ENSGALG00000004176	85.136	74.9283	70.2958	76.7316	78.1817	71.8594	76.7867	75.5909	697	594	510	712	726	648
ENSGALG00000004493	69.9503	68.9132	71.287	73.9195	75.7296	77.1209	70.0502	75.59	2281	2176	2060	2732	2801	2770
ENSGALG00000003272	66.6101	68.561	59.862	77.5249	72.4895	76.5087	65.011	75.5077	2112	2105	1682	2786	2607	2672
ENSGALG00000014647	65.7034	69.2739	67.8663	73.639	77.0411	75.8257	67.6145	75.502	3485	3558	3190	4427	4635	4430
ENSGALG00000009828	54.7904	55.7405	55.4452	74.2569	75.4708	76.3472	55.3254	75.3583	3158	3111	2832	4851	4934	4847
ENSGALG00000008108	72.2539	71.6017	67.4464	75.0714	75.3457	75.5457	70.434	75.3209	2697	2588	2231	3176	3190	3106
ENSGALG00000001359	57.9083	62.7519	62.6582	72.4512	76.2968	77.2001	61.1061	75.316	4765	5000	4569	6757	7121	6997
ENSGALG00000002462	80.013	75.0915	78.6794	75.058	73.228	77.5998	77.928	75.2953	1392	1265	1213	1480	1445	1487
ENSGALG00000004516	44.5784	47.4512	47.0723	74.4877	74.2123	76.9492	46.3673	75.2164	1074	1107	1005	2034	2028	2042
ENSGALG00000015629	92.3595	96.4942	98.2525	72.837	74.0301	78.6201	95.7021	75.1624	2741	2773	2584	2450	2492	2570
ENSGALG00000011483	52.5748	53.7618	56.2631	68.8609	76.351	80.1772	54.1999	75.1297	1936	1917	1836	2874	3189	3252
ENSGALG00000016457	69.3692	72.3711	73.8037	75.1849	75.1446	74.9867	71.848	75.1054	3813	3852	3595	4684	4685	4540
ENSGALG00000002943	65.5819	65.1126	66.2493	74.4308	74.6619	76.2	65.6479	75.0976	8263	7944	7397	10629	10670	10575
ENSGALG00000006089	55.6209	61.2801	60.9813	74.1888	75.1019	75.7251	59.2941	75.0053	3695	3942	3590	5586	5659	5541
ENSGALG00000006294	83.6359	79.0501	73.9596	77.4862	73.3584	73.9685	78.8819	74.9377	4294	3930	3365	4509	4272	4183
ENSGALG00000022565	82.2914	74.1251	73.0865	78.7897	71.902	74.0425	76.501	74.9114	2348	2048	1848	2548	2327	2327
ENSGALG00000009090	48.3263	51.2664	50.5017	76.0848	74.0715	74.1597	50.0315	74.772	1285	1320	1190	2293	2234	2172
ENSGALG00000018976	48.1037	55.2994	52.6709	77.8753	71.365	75.0289	52.0246	74.7564	539	600	523	989	907	926
ENSGALG00000004937	74.2546	79.4556	82.3432	72.7223	76.9378	74.5927	78.6845	74.7509	2545	2637	2501	2825	2991	2816
ENSGALG00000004853	61.8698	62.1874	63.6111	75.6478	72.2865	75.9832	62.5561	74.6392	2509	2442	2286	3477	3325	3394
ENSGALG00000005667	61.4852	57.6921	59.1	74.3845	72.9773	76.3869	59.4258	74.5829	722	656	615	990	972	988
ENSGALG00000002030	53.9583	56.6238	55.1017	73.321	75.6765	74.575	55.228	74.5241	3651	3710	3304	5623	5808	5558
ENSGALG00000008507	58.6577	63.2635	64.0988	72.2889	74.6307	76.49	62.0067	74.4699	4554	4756	4410	6361	6572	6541
ENSGALG00000012149	57.326	58.0191	56.7808	74.6723	72.2684	76.3498	57.3753	74.4301	2454	2405	2154	3623	3509	3600
ENSGALG00000014026	75.8619	73.9159	70.9776	75.4327	75.0204	72.5828	73.5851	74.3453	1504	1419	1247	1695	1687	1585
ENSGALG00000007547	61.9521	64.6129	58.2144	76.8085	71.9455	74.2267	61.5931	74.3269	807	815	672	1134	1063	1065
ENSGALG00000012695	59.2218	60.43	54.7019	77.7192	70.538	74.5607	58.1179	74.2726	755	746	618	1123	1020	1047
ENSGALG00000011377	66.2549	70.9734	64.1848	74.1602	73.8422	74.7975	67.1377	74.2666	2226	2309	1911	2824	2814	2768
ENSGALG00000028536	346.156	316.063	305.978	75.7419	71.8302	75.1361	322.732	74.2361	17496	15469	13705	4339	4118	4183
ENSGALG00000008202	91.5483	91.8358	93.3568	75.3058	73.019	74.3606	92.247	74.2285	4994	4851	4513	4656	4518	4468
ENSGALG00000010411	79.8079	85.8245	90.5983	72.0357	74.5342	76.0445	85.4103	74.2048	3170	3301	3189	3243	3358	3327
ENSGALG00000002928	57.2169	57.2663	58.9729	75.4434	73.0271	73.7972	57.8187	74.0892	2886	2797	2636	4313	4178	4100
ENSGALG00000028994	43.5679	45.2245	46.4907	72.7747	74.4323	74.8947	45.0944	74.0339	4083	4104	3861	7730	7912	7731
ENSGALG00000001093	70.5431	64.2269	64.8937	76.3755	74.7131	70.9207	66.5546	74.0031	2906	2562	2369	3566	3491	3218
ENSGALG00000009476	59.4161	61.1777	60.5484	75.082	73.0568	73.5776	60.3808	73.9054	1011	1008	913	1448	1410	1379
ENSGALG00000006569	55.3553	56.0141	54.7404	75.8084	71.7925	73.722	55.37	73.7743	5806	5689	5088	9012	8541	8517
ENSGALG00000007315	69.3972	72.3384	70.1391	70.4029	75.875	75.0151	70.6249	73.7643	1495	1509	1339	1719	1854	1780
ENSGALG00000003745	102.729	100.476	95.9955	72.619	73.4195	75.0449	99.7336	73.6944	3496	3311	2895	2801	2834	2813
ENSGALG00000012468	62.844	65.3845	65.1827	73.6694	75.1478	71.9201	64.4704	73.5791	2276	2293	2092	3024	3087	2869
ENSGALG00000008970	55.3351	56.0582	57.2645	72.8102	74.7679	72.9674	56.2193	73.5152	4679	4590	4291	6978	7171	6796
ENSGALG00000007877	61.3945	63.8859	69.0402	71.0112	74.8189	74.5758	64.7736	73.4686	1444	1455	1439	1893	1996	1932
ENSGALG00000013626	27.8346	27.6891	29.6327	72.0691	73.728	74.6045	28.3855	73.4672	1361	1311	1284	3994	4089	4018
ENSGALG00000003755	57.6095	59.9437	61.3728	72.2281	71.5213	76.6154	59.642	73.4549	1323	1333	1249	1880	1863	1938
ENSGALG00000020164	70.729	64.5517	66.3995	74.9895	71.8765	73.4767	67.2267	73.4476	714	631	594	858	823	817
ENSGALG00000002002	69.2871	63.2769	62.3595	75.4451	69.2344	75.6377	64.9745	73.4391	1072	948	855	1323	1215	1289
ENSGALG00000005054	68.5526	61.3586	61.5208	72.4864	75.5569	72.2446	63.8107	73.4293	3346	2900	2661	4010	4183	3884
ENSGALG00000016764	70.7232	67.9026	71.1959	73.9423	72.8735	73.4171	69.9406	73.411	5292	4920	4721	6271	6185	6051
ENSGALG00000005904	69.8851	71.9087	71.2714	70.1645	75.7728	73.9833	71.0217	73.3068	4125	4110	3728	4694	5073	4810
ENSGALG00000006477	59.6505	64.7662	66.2363	69.6718	75.5229	74.3298	63.551	73.1748	2628	2763	2586	3479	3774	3607
ENSGALG00000015763	54.5363	58.5129	62.5393	68.0748	75.3913	75.7946	58.5295	73.0869	4007	4163	4072	5669	6283	6134
ENSGALG00000001283	73.0884	73.9666	71.9235	74.5538	72.8944	71.5867	72.9928	73.0116	4541	4450	3960	5250	5137	4899
ENSGALG00000018512	70.6384	70.983	64.397	74.7715	70.8419	73.1724	68.6728	72.9286	1447	1408	1169	1736	1646	1651
ENSGALG00000016198	62.7356	60.4917	62.8434	71.8975	73.4704	73.3885	62.0236	72.9188	3740	3492	3320	4858	4968	4819
ENSGALG00000010627	57.5917	53.9592	58.3375	69.8812	73.6179	75.1963	56.6294	72.8985	938	851	842	1290	1360	1349
ENSGALG00000010957	50.0992	52.8342	53.1803	68.9881	72.9134	76.6901	52.0379	72.8639	2832	2892	2664	4420	4675	4775
ENSGALG00000004098	59.4595	57.5866	60.7915	73.3537	71.1505	73.9806	59.2792	72.8283	4246	3982	3847	5937	5763	5819
ENSGALG00000004834	61.1932	61.8519	64.4466	70.1493	75.1286	73.0033	62.4972	72.7604	1694	1658	1581	2201	2359	2226
ENSGALG00000011914	39.4971	38.8155	44.0909	73.3496	73.1074	71.8136	40.8012	72.7569	372	354	368	783	781	745
ENSGALG00000004838	40.0455	42.7373	42.1137	72.3627	72.4092	73.424	41.6322	72.732	2454	2536	2287	5026	5033	4956
ENSGALG00000008405	70.8303	66.3103	70.8527	73.5203	72.2866	72.3002	69.3311	72.7024	3338	3026	2959	3927	3864	3753
ENSGALG00000005048	70.0775	64.7072	65.7599	75.6624	70.6325	71.6847	66.8482	72.6598	4845	4332	4029	5929	5539	5459
ENSGALG00000012966	46.9353	48.6261	49.1248	73.4185	72.7795	71.6935	48.2287	72.6305	1559	1564	1446	2764	2742	2623
ENSGALG00000012034	55.1448	47.3606	49.9764	73.1956	71.2264	73.3808	50.8273	72.6009	1473	1225	1183	2216	2158	2159
ENSGALG00000002778	61.5771	59.0527	59.1586	72.4921	73.5768	71.6126	59.9294	72.5605	5100	4736	4342	6805	6912	6533
ENSGALG00000028133	60.7954	71.1951	68.6764	67.502	76.6673	73.4768	66.889	72.5487	948	1075	949	1193	1356	1262
ENSGALG00000001258	73.7326	64.7425	61.3972	77.1194	70.1644	70.319	66.6241	72.5343	8341	7092	6155	9888	9003	8762
ENSGALG00000010481	54.6951	54.7359	57.6055	69.5954	74.2997	73.6234	55.6788	72.5061	2940	2849	2744	4240	4530	4359
ENSGALG00000004431	88.3463	80.6435	78.3624	74.5841	68.5341	74.2493	82.4507	72.4558	2248	1987	1767	2151	1978	2081
ENSGALG00000002703	54.4682	58.6046	55.0523	74.2728	70.8987	72.0894	56.0417	72.4203	1505	1568	1348	2326	2222	2194
ENSGALG00000014559	55.6637	55.8019	57.7035	76.6599	70.7395	69.6804	56.3897	72.3599	2938	2852	2699	4586	4235	4051
Novel03904	38.6929	45.4338	46.8323	70.8792	70.6094	75.4209	43.653	72.3032	1102	1253	1182	2288	2281	2366
ENSGALG00000011325	70.3737	66.637	68.6467	71.2319	71.902	73.3906	68.5525	72.1748	686	629	593	787	795	788
ENSGALG00000016531	56.5449	53.9953	53.7549	75.018	70.9523	70.5428	54.765	72.171	3929	3633	3310	5908	5592	5399
ENSGALG00000001587	61.0058	58.1088	56.5865	74.2105	71.0062	71.2672	58.5671	72.1613	837	772	688	1154	1105	1077
ENSGALG00000000629	59.1727	53.1633	52.7324	78.186	70.3398	67.9498	55.0228	72.1585	623	542	492	933	840	788
ENSGALG00000002430	60.1127	63.1952	64.3432	68.5241	73.7626	74.0976	62.5504	72.1281	1613	1642	1530	2084	2245	2190
ENSGALG00000009583	74.9992	77.3111	71.5999	71.3668	70.9914	73.975	74.6367	72.1111	1643	1640	1390	1772	1764	1785
ENSGALG00000014369	30.3196	33.2563	34.1373	68.9953	74.194	72.9985	32.5711	72.0626	1787	1898	1783	4609	4960	4739
ENSGALG00000009967	54.3114	63.2279	62.7826	70.6241	71.4347	74.0843	60.1073	72.0477	2828	3188	2897	4168	4219	4249
ENSGALG00000004648	56.8245	62.4664	65.3533	65.7962	74.6669	75.4643	61.5481	71.9758	1303	1387	1328	1710	1942	1906
ENSGALG00000011534	50.6423	61.7536	57.4261	72.0434	67.7718	75.8547	56.6073	71.89	614	725	617	990	932	1013
ENSGALG00000007537	46.743	46.8545	48.4224	70.5098	72.9152	72.165	47.34	71.8633	3269	3173	3001	5589	5784	5559
ENSGALG00000006425	84.3145	85.0477	87.9529	73.4532	70.8531	71.1822	85.7717	71.8295	3096	3024	2862	3057	2951	2879
ENSGALG00000003991	73.5638	66.047	64.1428	74.5389	70.6323	69.9593	67.9179	71.7102	1179	1025	911	1354	1284	1235
ENSGALG00000002783	56.4312	55.9195	55.987	70.9528	71.6933	72.4556	56.1125	71.7006	1755	1684	1543	2501	2529	2482
ENSGALG00000001915	47.2449	56.4341	54.5086	68.0837	73.1824	73.6713	52.7292	71.6458	3300	3817	3374	5390	5798	5668
ENSGALG00000013191	72.201	58.9825	60.6803	73.2104	72.7755	68.8762	63.9546	71.6207	670	530	499	770	766	704
ENSGALG00000008382	41.4001	45.2146	46.1201	72.7272	70.0122	72.0484	44.245	71.5959	782	827	772	1557	1500	1499
ENSGALG00000013352	68.2333	65.0597	64.4297	73.8603	68.7973	71.9913	65.9076	71.5497	1838	1697	1538	2255	2102	2136
ENSGALG00000004707	53.9759	57.4255	59.0123	69.4815	72.7153	72.2516	56.8046	71.4828	3244	3342	3143	4733	4957	4783
ENSGALG00000012036	76.0828	84.8232	85.3345	69.3148	72.6683	72.3367	82.0802	71.4399	3959	4274	3935	4088	4289	4146
ENSGALG00000007477	47.2139	54.4811	55.6783	71.0163	72.3201	70.9666	52.4578	71.4343	1687	1885	1763	2876	2931	2793
ENSGALG00000008239	71.5838	62.7456	67.0468	77.5962	67.0319	69.5608	67.1254	71.3963	853	724	708	1048	906	913
ENSGALG00000027888	78.9564	75.0776	69.597	72.8174	73.2881	68.0311	74.5437	71.3788	530	488	414	554	558	503
ENSGALG00000021251	60.5785	64.6449	63.3013	71.8176	72.2011	70.0171	62.8415	71.3453	3541	3659	3279	4758	4787	4508
ENSGALG00000007931	55.3652	59.7457	61.5728	68.8319	72.4866	72.6713	58.8946	71.3299	1936	2023	1908	2728	2875	2799
ENSGALG00000015436	141.54	133.191	135.696	69.7111	73.5338	70.4856	136.809	71.2435	4122	3756	3502	2301	2429	2261
ENSGALG00000002338	38.6122	41.9371	43.2136	69.6405	71.0012	72.9908	41.2543	71.2108	7059	7424	7001	14430	14723	14698
Novel00154	59.8286	68.0446	55.7641	77.7401	64.3923	71.3883	61.2124	71.1736	385	424	318	567	470	506
ENSGALG00000006182	63.006	59.7847	61.7023	74.6912	71.2093	67.2814	61.4976	71.0607	1589	1460	1379	2135	2037	1869
ENSGALG00000017320	75.7798	76.4907	73.6946	70.4141	69.6511	73.0502	75.3217	71.0385	1505	1471	1297	1585	1569	1598
ENSGALG00000009525	43.0969	48.4418	50.8253	70.0976	71.3552	71.3	47.4547	70.9176	1131	1231	1182	2085	2124	2061
ENSGALG00000009628	56.5674	53.4612	50.3571	72.8472	70.576	69.0977	53.4619	70.8403	990	906	781	1445	1401	1332
ENSGALG00000007581	46.4319	48.7192	52.9481	70.0112	70.6148	71.8636	49.3664	70.8299	2371	2409	2396	4052	4090	4042
ENSGALG00000011128	60.9061	65.6912	68.8174	68.5373	72.4251	71.521	65.1382	70.8278	1554	1623	1556	1982	2096	2010
ENSGALG00000006500	47.5284	50.8587	47.5109	70.3845	70.7023	71.3849	48.6327	70.8239	1244	1289	1102	2088	2099	2058
Novel00865	52.301	42.9981	43.8309	69.686	70.5706	71.4924	46.3767	70.583	1329	1058	987	2007	2034	2001
ENSGALG00000005622	143.35	156.447	159.563	68.5185	71.7187	71.453	153.12	70.5634	4120	4354	4064	2232	2338	2262
ENSGALG00000005078	46.502	50.4636	50.9081	68.5307	71.4677	71.5772	49.2913	70.5252	6297	6617	6109	10518	10977	10676
ENSGALG00000027824	63.7006	58.0817	49.8172	74.6109	66.7351	69.8198	57.1998	70.3886	632	558	438	839	751	763
ENSGALG00000017077	81.9523	87.7852	87.6677	70.6962	70.7184	69.6191	85.8017	70.3446	4806	4985	4556	4699	4704	4497
ENSGALG00000007974	54.408	59.2597	56.6664	72.9841	68.4235	69.3802	56.7781	70.2626	2012	2122	1857	3059	2870	2826
ENSGALG00000012093	49.8429	52.3044	53.4495	69.702	68.9959	71.9667	51.8656	70.2215	3159	3210	3002	5007	4960	5024
ENSGALG00000022557	129.339	120.278	109.741	77.6017	66.1957	66.7868	119.786	70.1947	1447	1303	1088	984	840	823
ENSGALG00000004706	43.3815	40.8632	38.8372	68.4591	72.1325	69.9764	41.0273	70.1893	842	768	668	1506	1588	1496
ENSGALG00000007546	37.981	37.277	39.0424	70.2131	68.9142	71.2866	38.1002	70.1379	2257	2145	2056	4729	4645	4666
ENSGALG00000011650	59.2892	65.9864	62.1914	69.1016	70.0368	71.2227	62.489	70.1203	1377	1484	1280	1819	1845	1822
ENSGALG00000003153	94.531	80.3378	83.1269	70.5574	68.1051	71.5327	85.9986	70.0651	2084	1715	1624	1763	1703	1737
ENSGALG00000001474	77.9766	82.2513	84.3895	67.5281	71.4694	71.1723	81.5391	70.0566	3737	3817	3584	3668	3885	3757
ENSGALG00000014645	43.9142	45.6098	45.0947	69.4924	70.5741	69.9412	44.8729	70.0026	1400	1408	1274	2511	2552	2456
ENSGALG00000011795	64.346	67.569	68.3068	70.2542	70.8523	68.8064	66.7406	69.971	2615	2659	2460	3236	3266	3080
ENSGALG00000010501	60.1817	61.6735	60.84	69.7433	71.2612	68.8711	60.8984	69.9585	2737	2716	2452	3595	3676	3450
ENSGALG00000002301	56.9187	55.747	60.5046	70.2565	68.5817	70.6234	57.7234	69.8205	7208	6836	6790	10084	9851	9851
ENSGALG00000004553	52.8081	54.0768	56.2228	69.6068	69.2364	70.6044	54.3693	69.8159	3804	3772	3589	5683	5657	5602
ENSGALG00000015749	28.4613	32.5307	31.952	67.6766	71.7735	69.9839	30.9813	69.8113	974	1078	969	2625	2786	2638
ENSGALG00000015316	59.4939	60.3167	57.693	66.8137	69.7882	71.9418	59.1679	69.5146	711	698	611	905	946	947
ENSGALG00000027350	89.1701	82.3623	67.8773	71.7225	64.8915	71.883	79.8032	69.499	464	415	313	423	383	412
Novel00464	54.3517	50.7246	49.0661	77.0109	69.0023	62.4303	51.3808	69.4812	675	610	540	1084	972	854
ENSGALG00000002844	58.8003	61.7572	63.9012	69.366	70.8419	68.0756	61.4862	69.4279	2409	2450	2320	3221	3292	3072
ENSGALG00000027918	60.4781	61.9801	57.9017	73.6045	66.8399	67.6259	60.1199	69.3568	1049	1041	890	1447	1315	1292
ENSGALG00000007158	146.857	133.774	136.448	73.7536	66.8876	67.1809	139.026	69.274	1806	1593	1487	1028	933	910
ENSGALG00000002064	68.289	67.5529	64.749	71.0446	69.0999	67.4686	66.8636	69.2044	1496	1433	1257	1764	1717	1628
ENSGALG00000007989	59.8861	63.8966	62.8491	67.5753	68.7391	70.9829	62.2106	69.0991	4130	4267	3841	5282	5377	5392
ENSGALG00000003087	69.2211	71.375	69.3993	69.2055	68.8239	69.1991	69.9985	69.0762	2591	2587	2302	2936	2922	2853
ENSGALG00000016831	41.4523	48.7409	49.5281	66.0359	72.0713	69.0764	46.5738	69.0612	1003	1142	1062	1811	1978	1841
ENSGALG00000012584	43.7695	51.2185	51.8451	68.4294	70.369	68.3129	48.9444	69.0371	1570	1779	1648	2782	2863	2699
ENSGALG00000015183	71.0685	87.9345	85.0759	71.8007	63.9271	71.3663	81.3596	69.0314	641	768	680	734	654	709
ENSGALG00000014159	60.1839	64.687	68.9957	66.3791	71.6709	68.5477	64.6222	68.8659	3139	3267	3189	3924	4240	3938
ENSGALG00000004352	52.4341	51.7492	50.795	72.847	66.1063	67.519	51.6594	68.8241	1286	1229	1104	2025	1839	1824
ENSGALG00000001551	74.3506	77.5492	74.453	69.3436	67.5128	69.5858	75.4509	68.8141	3206	3238	2845	3389	3302	3305
ENSGALG00000009163	216.437	205.557	203.239	72.7272	63.9561	69.7533	208.411	68.8122	1817	1671	1512	692	609	645
ENSGALG00000001817	54.4999	54.6006	54.9908	69.4444	68.7204	68.0799	54.6971	68.7482	3647	3538	3261	5267	5216	5018
ENSGALG00000006511	95.5393	107.284	107.439	62.6875	68.2559	75.2728	103.421	68.7387	870	946	867	647	705	755
ENSGALG00000020417	61.661	57.3103	59.0277	69.2734	68.406	68.2965	59.333	68.6587	600	540	509	764	755	732
ENSGALG00000028997	57.046	52.402	52.2713	74.5289	65.4847	65.908	53.9064	68.6405	3665	3260	2976	5427	4772	4664
ENSGALG00000013824	65.0942	69.8711	68.692	70.0663	67.781	67.8686	67.8858	68.572	2082	2164	1947	2540	2459	2391
ENSGALG00000004971	50.5588	45.5888	42.8511	66.7723	72.0772	66.8557	46.3329	68.5684	2081	1817	1563	3115	3365	3031
ENSGALG00000000541	61.606	66.3189	60.6235	69.6311	68.0707	67.9775	62.8495	68.5598	2665	2778	2324	3414	3340	3239
ENSGALG00000003221	50.4767	54.8319	54.9355	68.9207	68.356	68.1899	53.4147	68.4889	1041	1095	1004	1611	1599	1549
ENSGALG00000001501	58.4545	64.6083	68.3364	65.5835	71.761	67.9855	63.7997	68.4433	1167	1249	1209	1484	1625	1495
ENSGALG00000005157	51.5855	52.8168	52.335	69.4088	66.098	69.6064	52.2458	68.3711	2219	2200	1995	3384	3225	3298
ENSGALG00000003297	78.3092	77.1601	78.9744	69.1396	68.053	67.8823	78.1479	68.3583	4337	4138	3876	4340	4275	4141
ENSGALG00000002460	44.4712	49.2456	48.5391	67.5778	67.8126	69.6634	47.4187	68.3513	1923	2062	1860	3312	3326	3318
ENSGALG00000004357	63.7461	58.7914	56.9116	67.4205	70.4371	67.1482	59.8164	68.3353	3170	2831	2508	3800	3973	3678
ENSGALG00000011553	71.1094	60.2725	58.913	68.9368	66.2062	69.5744	63.4316	68.2391	1802	1479	1323	1980	1903	1942
ENSGALG00000027754	54.2441	47.3718	42.7197	72.0792	65.8033	66.7849	48.1119	68.2225	907	767	633	1366	1248	1230
ENSGALG00000004266	41.7781	38.4061	38.1245	67.0935	69.0985	68.2327	39.4362	68.1416	1129	1005	913	2055	2118	2031
ENSGALG00000023547	54.4129	53.2785	51.2114	71.5605	65.2224	67.5815	52.9676	68.1215	2603	2468	2171	3880	3539	3561
ENSGALG00000019719	156.589	146.289	141.418	68.889	66.8434	68.54	148.099	68.0908	4362	3946	3491	2175	2112	2103
ENSGALG00000009703	76.8956	69.9371	68.0879	74.096	63.3881	66.7648	71.6402	68.083	1031	908	809	1126	964	986
Novel00188	70.489	58.9773	57.202	74.477	62.5291	67.1558	62.2228	68.0539	648	525	466	776	652	680
ENSGALG00000009748	49.4307	53.1754	53.8674	66.5994	69.0111	68.4607	52.1578	68.0237	2567	2674	2479	3920	4065	3916
ENSGALG00000010471	46.1708	49.7614	51.7373	66.1164	71.6435	66.095	49.2232	67.9516	1146	1196	1138	1860	2017	1807
ENSGALG00000003373	74.5328	79.2887	81.0983	69.0603	69.8742	64.9075	78.3066	67.9473	1594	1642	1537	1674	1695	1529
ENSGALG00000013886	62.1749	57.7461	59.181	72.3109	63.3937	67.9933	59.7007	67.8993	1540	1385	1299	2030	1781	1855
ENSGALG00000024159	57.7687	60.6931	59.4046	68.8201	69.6179	64.8677	59.2888	67.7685	1499	1525	1366	2024	2049	1854
ENSGALG00000012355	59.6731	65.4591	62.6246	66.8593	67.7718	68.5998	62.5856	67.7436	2186	2322	2033	2776	2816	2768
ENSGALG00000007528	63.5819	66.4121	65.8035	66.9096	68.6648	67.4704	65.2658	67.6816	3850	3894	3531	4592	4716	4500
ENSGALG00000010127	48.6293	52.4974	52.4197	62.9757	71.1143	68.8849	51.1822	67.6583	1676	1752	1601	2460	2780	2615
ENSGALG00000002612	55.8105	58.5978	60.1172	66.4243	66.4792	70.0232	58.1752	67.6422	2817	2864	2689	3800	3806	3893
ENSGALG00000003348	40.0404	53.7814	41.8945	66.4066	65.7982	70.4029	45.2388	67.5359	316	411	293	594	589	612
ENSGALG00000012781	49.0744	52.2754	47.6812	65.2527	67.9754	69.3217	49.677	67.5166	921	950	793	1388	1447	1433
ENSGALG00000000235	59.9177	65.2075	65.5345	64.786	66.6325	71.0903	63.5532	67.5029	1561	1645	1513	1913	1969	2040
ENSGALG00000023719	86.9314	88.8419	94.222	70.9587	63.4166	67.9298	89.9984	67.435	481	476	462	445	398	414
ENSGALG00000010400	41.2789	44.3276	46.2137	65.7444	68.1011	68.3564	43.94	67.4006	2284	2375	2266	4123	4274	4166
ENSGALG00000003277	51.7988	53.2637	54.2708	66.0574	67.8371	68.2195	53.1111	67.3713	2097	2088	1947	3031	3115	3042
ENSGALG00000016704	56.4625	56.6971	59.5081	67.3118	67.0376	67.7221	57.5559	67.3572	2893	2813	2702	3909	3896	3822
ENSGALG00000007379	58.7523	61.5255	64.4999	66.4568	66.9885	68.4837	61.5926	67.3097	2138	2168	2080	2741	2765	2745
ENSGALG00000005108	46.8342	50.6032	53.36	63.9723	69.5486	68.237	50.2658	67.2526	3935	4117	3973	6092	6628	6315
ENSGALG00000008873	40.9125	45.4923	44.472	67.2467	67.1963	67.1751	43.6256	67.206	1525	1642	1469	2841	2841	2758
ENSGALG00000001489	71.8186	70.6812	78.5998	62.75	70.1445	68.4011	73.6999	67.0985	1957	1865	1898	1938	2168	2053
ENSGALG00000011885	153.453	165.568	172.729	66.9749	67.1788	67.0414	163.917	67.065	3194	3337	3186	1580	1586	1537
ENSGALG00000006982	43.7977	45.0025	46.1854	66.0773	67.152	67.6817	44.9952	66.9704	1786	1777	1669	3054	3106	3040
ENSGALG00000000636	54.7616	60.8864	62.5115	66.7027	68.1449	66.0118	59.3865	66.9531	1553	1672	1571	2144	2192	2062
ENSGALG00000015596	61.6989	64.6142	66.374	63.5286	68.0865	69.0007	64.229	66.872	5185	5258	4943	6051	6490	6387
ENSGALG00000020482	60.8513	59.8032	58.8506	69.7916	65.2654	65.5437	59.835	66.8669	1427	1358	1223	1855	1736	1693
ENSGALG00000007664	70.0557	76.8103	76.7795	66.0843	65.266	69.1794	74.5485	66.8432	3615	3838	3511	3865	3820	3932
ENSGALG00000000056	54.7849	56.2783	57.9593	63.6688	68.4447	68.3816	56.3408	66.8317	2273	2261	2131	2994	3221	3125
ENSGALG00000013483	55.0054	53.8473	55.4853	69.5548	63.6432	67.2548	54.7794	66.8176	1018	965	910	1459	1336	1371
ENSGALG00000009045	64.8351	61.0122	62.2826	67.0993	65.2708	67.8838	62.71	66.7513	1318	1201	1122	1546	1505	1520
ENSGALG00000016799	44.8566	46.8449	44.0966	67.418	66.4374	66.3332	45.266	66.7295	978	989	852	1666	1643	1593
ENSGALG00000008325	41.1249	45.0262	44.9112	65.2942	67.684	66.7632	43.6874	66.5805	5367	5690	5194	9658	10019	9597
Novel01010	79.4397	63.3654	62.3822	69.3046	65.8554	64.452	68.3957	66.5373	536	414	373	530	504	479
ENSGALG00000008538	46.8994	46.2241	45.2357	66.3159	67.2589	65.9898	46.1197	66.5215	833	795	712	1335	1355	1291
ENSGALG00000006147	60.7633	66.3718	68.8231	63.1659	67.8549	68.5144	65.3194	66.5117	2149	2273	2157	2532	2722	2669
Novel00913	70.3247	65.3378	67.0573	66.8954	66.3687	65.9455	67.5733	66.4032	2342	2107	1979	2525	2507	2419
ENSGALG00000027238	70.185	68.4666	64.7423	73.4471	61.2194	64.3123	67.798	66.3263	2257	2132	1845	2677	2233	2278
ENSGALG00000019322	37.6605	34.491	32.2667	66.1134	67.0203	65.7793	34.8061	66.3043	486	431	369	967	981	935
ENSGALG00000011286	49.5568	52.3056	50.4827	65.1868	68.5907	64.9232	50.7817	66.2336	1316	1345	1188	1962	2066	1899
ENSGALG00000013410	48.2414	52.6899	51.0217	62.1087	69.2437	67.1577	50.651	66.17	1753	1854	1643	2558	2854	2688
ENSGALG00000000848	63.2477	67.5852	66.5205	64.5877	68.4127	65.3988	65.7845	66.1331	4002	4141	3730	4632	4910	4558
ENSGALG00000010652	52.7726	57.5535	54.5164	63.2847	68.3223	66.731	54.9475	66.1127	2141	2261	1960	2910	3144	2982
ENSGALG00000005124	66.1597	70.4837	70.2245	64.9552	66.4263	66.6334	68.9559	66.005	2341	2415	2202	2605	2666	2597
ENSGALG00000002830	50.0446	46.1482	43.0496	71.9513	62.4496	63.4331	46.4141	65.9446	467	417	356	761	661	652
ENSGALG00000011646	33.8174	38.1152	36.8783	67.948	64.2329	65.0486	36.2703	65.7432	952	1039	920	2168	2051	2017
ENSGALG00000002076	42.461	46.4376	47.2779	62.9165	66.591	67.6306	45.3922	65.7127	1881	1992	1856	3159	3346	3300
ENSGALG00000009153	72.53	70.4382	72.526	66.0412	67.7444	63.1956	71.8314	65.6604	5436	5112	4817	5610	5759	5217
ENSGALG00000017363	47.5328	45.8078	43.0076	67.1577	62.931	66.857	45.4494	65.6486	883	824	708	1414	1326	1368
ENSGALG00000028122	68.7123	59.2581	55.9029	68.0226	63.7359	64.2753	61.2911	65.3446	1516	1266	1093	1701	1595	1562
ENSGALG00000003385	83.03	78.9033	76.9674	69.0682	60.7959	66.1097	79.6335	65.3246	2431	2237	1997	2292	2019	2132
ENSGALG00000029157	65.2735	70.0752	70.4074	64.7053	66.1044	65.0609	68.5854	65.2902	9859	10249	9424	11077	11325	10824
ENSGALG00000007651	541.559	591.627	582.164	59.99	68.7897	67.0639	571.783	65.2812	21107	22328	20107	2650	3041	2879
ENSGALG00000008585	54.4465	53.9106	56.5739	63.3327	65.0316	67.1265	54.977	65.1636	4975	4770	4581	6559	6740	6756
ENSGALG00000011214	121.288	125.996	125.754	66.6858	65.2324	63.4425	124.346	65.1202	6934	6975	6371	4321	4230	3995
ENSGALG00000004728	46.4641	44.9483	43.6962	65.1385	64.3705	65.672	45.0362	65.0604	3019	2828	2516	4797	4744	4700
ENSGALG00000016910	46.5704	49.3472	51.3453	65.6426	63.0329	66.4835	49.0876	65.053	3223	3307	3149	5149	4948	5068
ENSGALG00000012239	45.6045	48.1098	51.4928	65.61	64.3111	64.914	48.4023	64.945	1673	1709	1674	2728	2676	2623
Novel00270	78.3619	59.6947	59.0457	69.4931	63.3256	61.9707	65.7008	64.9298	1559	1150	1041	1567	1429	1358
ENSGALG00000025780	44.3055	45.6826	46.9207	66.497	65.7078	62.1442	45.6363	64.783	1268	1266	1190	2157	2133	1959
ENSGALG00000012587	54.3433	59.7044	58.6727	63.207	64.5244	66.5907	57.5735	64.774	1018	1083	974	1342	1371	1374
ENSGALG00000008435	60.9313	62.2766	64.9896	63.2222	66.1899	64.9085	62.7325	64.7735	3011	2980	2846	3541	3710	3533
ENSGALG00000005066	40.7614	40.4934	36.31	67.7738	64.1098	62.2975	39.1883	64.727	736	708	581	1387	1313	1239
ENSGALG00000010750	50.28	50.8672	46.4535	62.2511	66.4477	65.4508	49.2003	64.7165	491	481	402	689	736	704
ENSGALG00000014012	61.2422	61.1734	56.4793	66.8751	62.1158	64.4782	59.6317	64.4897	2167	2096	1771	2682	2493	2513
ENSGALG00000028849	46.7169	46.424	47.9992	63.2261	64.1943	66.0021	47.0467	64.4742	3285	3161	2991	5039	5120	5112
ENSGALG00000002664	71.2073	67.7369	68.0797	63.4322	65.4111	64.5616	69.008	64.4683	3005	2768	2546	3034	3131	3001
ENSGALG00000004263	78.813	70.3972	75.8352	63.8543	62.4546	66.9787	75.0151	64.4292	1799	1556	1534	1652	1617	1684
ENSGALG00000008852	65.1338	58.3402	58.7997	62.8156	66.1798	64.2858	60.7579	64.4271	505	438	404	552	582	549
ENSGALG00000003788	51.7788	52.2984	53.4577	63.3225	64.6533	65.2447	52.5117	64.4068	1093	1069	1000	1515	1548	1517
ENSGALG00000017387	46.9054	52.3355	54.697	67.0691	61.3084	64.8136	51.3126	64.397	659	712	681	1068	977	1003
ENSGALG00000028636	57.0575	50.8665	55.9849	62.0073	64.5337	66.563	54.6363	64.368	958	827	833	1180	1229	1231
ENSGALG00000003597	86.0796	83.0496	76.5144	66.2302	62.7088	64.1287	81.8812	64.3559	1399	1307	1102	1220	1156	1148
ENSGALG00000009544	59.3613	63.42	57.5403	63.4519	64.082	65.5244	60.1072	64.3528	695	719	597	842	851	845
ENSGALG00000012759	37.4299	39.6634	40.0321	61.0254	66.3734	65.4564	39.0418	64.2851	881	904	835	1628	1772	1697
ENSGALG00000005869	69.4579	68.2615	68.3099	63.7021	64.1449	64.8637	68.6764	64.2369	3495	3326	3046	3633	3661	3595
ENSGALG00000004725	61.4502	62.3005	57.5746	62.6164	66.1058	63.9223	60.4418	64.2148	2298	2256	1908	2654	2804	2633
ENSGALG00000008611	46.2753	48.1398	48.1947	62.4788	63.9041	66.1406	47.5366	64.1745	1635	1647	1509	2502	2561	2574
ENSGALG00000004375	52.6776	52.6193	55.0176	64.6932	64.9008	62.9258	53.4382	64.1733	2901	2806	2685	4038	4054	3817
ENSGALG00000011718	42.3755	41.4835	42.1336	63.4748	63.7175	65.3154	41.9975	64.1692	1287	1220	1134	2185	2195	2185
ENSGALG00000005475	48.764	50.43	51.4431	63.6493	63.3396	65.4534	50.2124	64.1474	2134	2137	1995	3157	3144	3155
ENSGALG00000015215	47.1995	52.2874	52.4278	63.6303	63.8153	64.9961	50.6382	64.1473	894	959	880	1366	1371	1356
ENSGALG00000026880	62.1188	61.249	55.8288	68.2654	61.2689	62.774	59.7322	64.1027	1238	1182	986	1542	1385	1378
ENSGALG00000007659	70.5812	72.3198	74.2324	64.2389	64.6943	63.2668	72.3778	64.0667	3707	3678	3455	3824	3854	3660
ENSGALG00000028753	75.1549	67.2851	71.3647	66.8278	62.4987	62.757	71.2682	64.0279	511	443	430	515	482	470
ENSGALG00000008515	47.2032	48.0879	50.0501	62.3677	65.3828	64.3176	48.4471	64.0227	3031	2990	2848	4539	4762	4549
ENSGALG00000021346	39.7289	38.7385	36.9079	69.6976	62.64	59.6397	38.4584	63.9924	430	406	354	855	769	711
ENSGALG00000001007	121.446	121.575	110.004	69.1091	61.4402	61.3946	117.675	63.9813	4470	4333	3588	2883	2565	2489
ENSGALG00000007513	48.9288	50.9074	50.463	63.5703	67.2877	60.761	50.0998	63.873	802	808	733	1181	1251	1097
ENSGALG00000007810	52.2271	54.7191	56.1079	62.1722	65.2432	63.806	54.3514	63.7405	3648	3701	3473	4922	5169	4909
ENSGALG00000002014	57.5953	58.7035	61.2976	61.71	64.2791	65.1958	59.1988	63.7283	2990	2951	2820	3631	3785	3728
ENSGALG00000011388	49.7717	54.9101	56.7546	61.7259	64.8574	64.6009	53.8121	63.7281	2665	2847	2693	3746	3939	3810
ENSGALG00000003793	56.856	53.3199	60.461	60.7904	63.1652	67.2165	56.879	63.724	642	583	605	778	809	836
ENSGALG00000000033	52.7843	59.8456	53.4669	61.7633	65.6954	63.5543	55.3656	63.671	889	976	798	1179	1255	1179
ENSGALG00000000181	172.631	151.024	138.735	66.4459	62.1966	62.3332	154.13	63.6586	6306	5342	4491	2751	2577	2508
ENSGALG00000001555	59.3184	57.0002	51.0084	63.3913	63.2739	64.2936	55.7757	63.6529	748	696	570	906	905	893
ENSGALG00000001652	77.8237	77.4171	83.6376	58.6675	67.2584	65.031	79.6261	63.6523	1470	1416	1400	1256	1441	1353
ENSGALG00000002781	36.7694	39.632	40.907	61.5802	64.8525	64.5144	39.1028	63.649	3546	3701	3496	6731	7094	6853
ENSGALG00000012341	53.7805	55.4897	54.6247	65.3028	62.3091	63.0653	54.6317	63.5591	1111	1110	1000	1529	1460	1435
ENSGALG00000008086	55.4013	59.8539	58.4676	63.7183	65.1387	61.7542	57.9076	63.537	2362	2471	2209	3079	3150	2900
ENSGALG00000015880	63.1238	66.6373	67.5116	58.6641	64.1853	67.7517	65.7576	63.5337	900	920	853	948	1038	1064
Novel00746	82.4673	88.4798	78.7105	71.6713	59.645	58.8427	83.2192	63.3863	668	694	565	658	548	525
ENSGALG00000009110	51.8332	55.313	52.7442	64.025	64.9391	61.0106	53.2968	63.3249	570	589	514	798	810	739
ENSGALG00000010561	39.2522	42.3505	42.4677	64.2874	62.1196	63.5072	41.3568	63.3047	849	887	814	1576	1524	1513
ENSGALG00000014868	62.1635	66.4949	68.5643	61.6382	64.4021	63.8441	65.7409	63.2948	3101	3212	3031	3485	3644	3508
ENSGALG00000014011	32.7703	30.4895	32.2586	63.9394	63.5265	62.2526	31.8395	63.2395	1504	1355	1312	3326	3307	3147
ENSGALG00000015471	40.4894	45.3097	47.9878	61.6704	63.9791	64.0109	44.5956	63.2201	1531	1659	1608	2643	2744	2666
ENSGALG00000006328	36.8362	39.7626	39.5487	63.8528	61.8693	63.6742	38.7158	63.1321	906	947	862	1780	1726	1725
ENSGALG00000026493	60.3175	62.3617	64.7989	61.3444	64.1132	63.9365	62.4927	63.1314	2626	2629	2500	3027	3166	3066
ENSGALG00000017202	28.4847	33.4508	31.2617	61.5516	62.223	65.4349	31.0657	63.0699	875	995	851	2143	2168	2214
ENSGALG00000027721	66.3064	67.135	67.6213	66.7092	61.2235	61.082	67.0209	63.0049	613	601	554	699	642	622
ENSGALG00000011300	48.8321	54.6347	53.7948	61.7969	64.2607	62.9158	52.4205	62.9911	4545	4924	4437	6519	6784	6450
ENSGALG00000028790	73.6785	66.2483	74.5072	66.195	60.2903	62.3473	71.478	62.9442	1531	1333	1372	1559	1421	1427
ENSGALG00000022892	67.3681	69.7363	52.4778	70.2583	58.4111	60.0053	63.194	62.8916	423	424	292	500	416	415
ENSGALG00000002388	53.4528	51.547	52.3646	61.7816	61.9382	64.7745	52.4548	62.8314	1858	1735	1613	2434	2442	2480
ENSGALG00000002629	71.4638	75.2374	76.0405	61.2803	62.5963	64.5439	74.2472	62.8068	2313	2358	2181	2248	2298	2301
ENSGALG00000000409	44.4061	44.7682	45.2785	63.317	63.1679	61.8762	44.8176	62.787	2313	2258	2090	3738	3732	3550
ENSGALG00000000357	46.6334	46.6947	48.2669	60.1437	63.6877	64.3984	47.1983	62.7432	3322	3221	3047	4856	5146	5053
ENSGALG00000016461	55.3132	59.5639	55.2585	60.8063	63.2277	64.1463	56.7119	62.7268	2293	2391	2030	2857	2973	2929
ENSGALG00000016056	73.341	74.5503	73.5499	62.3726	62.4555	63.3356	73.8137	62.7213	2992	2945	2659	2884	2890	2846
ENSGALG00000027904	49.6552	44.116	46.1523	60.4652	62.5586	64.9027	46.6412	62.6422	1310	1127	1079	1808	1872	1886
ENSGALG00000010142	35.7607	38.4632	35.9049	59.9518	64.1188	63.8379	36.7096	62.6362	771	803	686	1465	1568	1516
ENSGALG00000016236	56.1741	59.2962	61.1757	59.9354	64.5931	63.3587	58.882	62.6291	9078	9279	8761	10978	11840	11278
ENSGALG00000008793	61.1667	60.6452	59.5943	61.8683	62.8608	63.1372	60.4687	62.6221	2855	2741	2465	3273	3328	3246
ENSGALG00000002189	70.6816	63.3414	65.6973	64.4445	61.0668	62.3133	66.5734	62.6082	2246	1949	1850	2321	2201	2181
Novel01084	71.001	62.8261	63.0304	68.7588	58.9307	60.0791	65.6192	62.5895	1383	1185	1088	1518	1302	1289
ENSGALG00000000890	50.8823	50.4187	49.0108	63.2741	60.9507	63.3203	50.1039	62.515	2247	2156	1918	3167	3053	3080
ENSGALG00000006921	43.5936	50.4408	53.0561	61.7009	61.9766	63.6973	49.0301	62.4583	955	1070	1030	1532	1540	1537
ENSGALG00000004212	61.8913	64.4523	68.5044	62.1952	62.3867	62.4898	64.9493	62.3572	2979	3004	2922	3393	3406	3313
ENSGALG00000010073	95.0568	82.3517	83.7536	64.5665	58.6378	63.726	87.0541	62.3101	3563	2989	2782	2743	2493	2631
Novel00172	85.469	87.3702	85.6942	68.5303	59.3145	58.8957	86.1778	62.2468	888	879	789	807	699	674
ENSGALG00000008798	39.4387	38.0189	43.1108	64.486	60.355	61.8715	40.1894	62.2375	511	477	495	947	887	883
ENSGALG00000026401	61.7939	62.1705	59.9061	65.1997	63.8403	57.5473	61.2902	62.1958	582	567	500	696	682	597
ENSGALG00000014222	47.6435	49.0153	48.9976	59.1258	63.5548	63.863	48.5522	62.1812	4479	4462	4082	6300	6777	6613
ENSGALG00000000318	105.92	97.8853	87.021	65.6034	61.741	59.1093	96.942	62.1512	2302	2060	1676	1616	1522	1415
ENSGALG00000009814	53.3604	54.3558	48.5141	62.4038	61.0761	62.9543	52.0768	62.1448	808	797	651	1071	1049	1050
ENSGALG00000013823	57.3036	53.1469	49.7183	64.549	60.1878	61.6926	53.3896	62.1431	3444	3093	2648	4397	4103	4084
ENSGALG00000002734	46.3875	46.0982	46.6623	63.2505	61.8593	61.186	46.3827	62.0986	3500	3368	3120	5409	5294	5085
ENSGALG00000009641	83.7224	87.3898	85.3954	60.2636	64.0055	61.9252	85.5025	62.0648	7075	7151	6395	5772	6135	5764
ENSGALG00000028248	87.7808	78.455	76.127	68.2642	57.7119	60.157	80.7876	62.0444	877	759	674	773	654	662
ENSGALG00000027745	59.2545	55.9556	56.9258	64.5257	61.8104	59.6925	57.3787	62.0095	666	609	567	822	788	739
ENSGALG00000000811	69.0878	67.9066	70.0896	61.1884	61.6921	62.9845	69.028	61.955	2882	2743	2591	2893	2919	2894
ENSGALG00000004578	59.0496	59.2897	60.9336	61.1499	64.1137	60.5909	59.7576	61.9515	3425	3330	3132	4020	4218	3871
ENSGALG00000007799	42.9708	49.7636	51.3106	58.9117	64.4151	62.4848	48.015	61.9372	3954	4434	4184	6144	6723	6333
ENSGALG00000016386	59.934	64.004	64.866	60.2685	64.005	61.4134	62.9346	61.8956	3521	3641	3377	4013	4265	3974
ENSGALG00000008355	53.7256	55.6998	57.04	60.5748	63.0669	61.9231	55.4884	61.8549	1792	1799	1686	2290	2386	2275
ENSGALG00000004851	54.7646	52.9169	50.5211	64.1189	58.4685	62.9363	52.7342	61.8412	948	887	775	1258	1148	1200
ENSGALG00000008794	38.2386	35.9672	37.3029	60.8205	61.4688	63.1796	37.1696	61.823	583	531	504	1051	1063	1061
ENSGALG00000011491	54.5874	55.5386	58.1393	60.9523	62.9808	61.1016	56.0884	61.6783	2297	2263	2168	2907	3006	2832
ENSGALG00000015775	58.0552	63.2764	64.4909	60.2244	60.5781	64.1155	61.9408	61.6393	1155	1219	1137	1358	1367	1405
ENSGALG00000016720	57.8433	55.3531	55.6131	61.6214	60.3625	62.6244	56.2698	61.5361	3953	3663	3368	4773	4679	4714
ENSGALG00000010539	76.9334	81.2955	79.2796	61.2672	60.2539	63.0438	79.1695	61.5216	2454	2511	2241	2215	2180	2215
Novel00570	54.813	55.6284	58.5416	64.3146	60.7609	59.4756	56.3277	61.5171	579	569	548	770	728	692
ENSGALG00000001722	46.9627	46.0435	45.4902	60.8511	62.618	61.0576	46.1655	61.5089	2627	2494	2255	3858	3973	3762
ENSGALG00000007024	61.1421	56.5649	57.2461	66.6988	62.3032	55.5097	58.3177	61.5039	1104	989	916	1365	1276	1104
ENSGALG00000004496	101.071	92.6588	88.3783	64.6619	59.6237	60.1531	94.0362	61.4796	3536	3139	2740	2564	2366	2318
ENSGALG00000001850	51.5678	52.4285	52.7106	61.479	60.0476	62.8727	52.2356	61.4664	1805	1777	1635	2439	2384	2424
ENSGALG00000000678	73.7678	65.8427	69.0876	63.5501	61.2691	59.5186	69.5661	61.4459	2417	2089	2006	2360	2277	2148
Novel00460	63.6333	58.96	57.1499	67.6028	58.1607	58.45	59.9144	61.4045	681	611	542	820	706	689
ENSGALG00000007843	50.648	50.6867	54.2584	59.7108	61.9278	62.4185	51.8644	61.3524	6594	6390	6260	8811	9145	8951
ENSGALG00000001613	58.3046	60.3638	61.619	59.8981	62.6698	61.3487	60.0958	61.3055	2774	2781	2598	3230	3382	3215
ENSGALG00000003303	45.3993	51.0334	50.5504	59.5162	60.4987	63.8682	48.9943	61.2944	1130	1230	1115	1679	1708	1751
ENSGALG00000003141	66.2384	64.6186	62.2324	64.2281	57.2416	62.3828	64.3631	61.2842	2222	2099	1850	2442	2178	2305
ENSGALG00000005745	46.6731	47.3301	47.9529	60.0688	62.5081	61.2519	47.3187	61.2763	1441	1415	1312	2102	2189	2083
ENSGALG00000009570	61.6666	65.582	64.0845	59.8357	63.164	60.8216	63.7777	61.2738	1644	1693	1514	1808	1910	1786
ENSGALG00000026862	197.025	182.31	183.704	62.5646	61.6322	59.5641	187.679	61.2536	4904	4394	4052	1765	1740	1633
ENSGALG00000028773	59.5947	59.7704	60.4442	61.6565	61.7255	60.3086	59.9364	61.2302	3192	3100	2869	3743	3750	3558
ENSGALG00000010961	72.5082	73.1653	74.4874	59.9723	62.1311	61.5655	73.387	61.223	4061	3968	3697	3807	3947	3798
ENSGALG00000004435	66.193	75.5648	75.9698	58.7829	62.3129	62.3277	72.5759	61.1412	1992	2202	2026	2005	2127	2066
ENSGALG00000011005	39.1449	42.7664	41.0064	59.3794	62.3449	61.6785	40.9726	61.1342	2832	2996	2629	4869	5116	4915
Novel01393	23.1872	22.9697	24.459	60.1694	62.1056	61.1133	23.5386	61.1295	1104	1059	1032	3247	3354	3205
ENSGALG00000011967	45.0789	40.8999	42.1333	59.2442	63.0836	61.0398	42.704	61.1225	1054	926	873	1570	1673	1572
ENSGALG00000004693	69.9266	72.5149	77.7984	61.3424	59.9479	61.8978	73.4133	61.0627	1920	1928	1893	1909	1867	1872
ENSGALG00000015405	42.6083	41.691	43.1554	58.5889	62.1979	62.4	42.4849	61.0623	1923	1822	1726	2997	3184	3102
ENSGALG00000003359	74.4781	74.4591	77.0791	62.6055	61.5106	59.0664	75.3388	61.0608	1629	1577	1494	1552	1526	1423
ENSGALG00000013935	52.111	56.2401	53.8097	58.8977	62.1449	62.0207	54.0536	61.0211	2708	2830	2478	3469	3663	3550
ENSGALG00000008233	33.4244	36.0945	35.1332	58.7525	63.5128	60.3495	34.8841	60.8716	2846	2976	2651	5670	6134	5660
ENSGALG00000007549	59.5288	60.7964	64.0555	58.8513	61.9694	61.7528	61.4602	60.8578	1809	1789	1725	2027	2136	2067
ENSGALG00000010273	63.8739	60.0448	63.234	58.9487	64.2594	59.2794	62.3843	60.8292	1304	1187	1144	1364	1488	1333
Novel00414	80.4859	73.7524	66.6326	64.3532	57.0916	60.9793	73.6236	60.808	1269	1126	931	1150	1021	1059
ENSGALG00000013208	30.2976	33.2709	34.3709	59.3222	61.8222	61.2268	32.6465	60.7904	4325	4599	4348	9598	10010	9627
ENSGALG00000013607	26.6479	27.79	27.3273	59.8426	60.4077	62.0362	27.2551	60.7622	1425	1439	1295	3627	3664	3654
ENSGALG00000008472	51.5988	50.716	49.15	61.5503	61.5262	59.1786	50.4883	60.7517	4125	3926	3482	5577	5579	5211
ENSGALG00000027648	52.5919	49.8431	47.014	63.6808	57.425	60.9991	49.8163	60.7016	717	658	568	984	888	916
ENSGALG00000007093	132.455	121.876	116.909	63.0964	57.8781	60.7951	123.746	60.5899	5036	4487	3939	2719	2496	2546
ENSGALG00000014801	36.8307	40.4036	42.0917	58.8087	60.8239	62.0656	39.7753	60.5661	2586	2747	2619	4680	4844	4800
ENSGALG00000009044	51.0968	50.6458	50.9367	61.3113	61.0359	59.2863	50.8931	60.5445	1964	1885	1735	2671	2661	2510
ENSGALG00000020793	24.101	25.8673	26.6099	58.9762	61.5348	61.0741	25.5261	60.5284	1298	1349	1270	3600	3759	3623
ENSGALG00000005487	71.2744	60.3335	61.5345	61.9667	60.843	58.7512	64.3808	60.5203	1575	1291	1205	1552	1525	1430
ENSGALG00000001382	58.6189	59.6413	60.5588	61.4643	59.9553	60.0764	59.6063	60.4987	2367	2332	2167	2813	2746	2672
ENSGALG00000003199	61.8683	65.6895	67.4517	58.9049	62.1694	60.3168	65.0031	60.4637	2275	2339	2198	2455	2593	2443
ENSGALG00000003474	47.2149	50.826	45.9557	64.8005	58.6487	57.8905	47.9989	60.4466	873	910	753	1358	1230	1179
ENSGALG00000000158	85.3769	82.2484	69.2531	64.4315	56.9394	59.7786	78.9595	60.3832	1355	1264	974	1159	1025	1045
ENSGALG00000023440	36.5685	42.0175	39.5925	57.6069	60.8494	62.6609	39.3928	60.3724	1776	1976	1704	3171	3352	3352
ENSGALG00000004554	51.1898	48.7418	50.3488	60.2114	60.1902	60.6507	50.0934	60.3507	1885	1738	1643	2513	2514	2460
ENSGALG00000003217	101.672	101.297	94.51	61.934	58.934	59.9811	99.1596	60.283	1305	1259	1075	901	858	848
ENSGALG00000014718	51.3956	50.7269	51.5636	58.8975	61.0884	60.8411	51.2287	60.2757	4156	3972	3695	5398	5603	5419
ENSGALG00000013086	41.2866	43.8669	44.9305	60.558	60.6625	59.5894	43.3613	60.27	3398	3496	3277	5649	5663	5402
ENSGALG00000021679	61.5409	54.0447	52.9932	63.4596	57.8195	59.2621	56.1929	60.1804	1203	1023	918	1406	1282	1276
ENSGALG00000013575	1684.72	1609.05	1597.87	59.2739	56.1457	65.0443	1630.55	60.1546	13968	12918	11740	557	528	594
ENSGALG00000021442	45.1302	44.3734	41.9749	63.4843	59.2964	57.5569	43.8261	60.1125	3402	3239	2804	5424	5070	4779
ENSGALG00000027961	49.7142	45.2761	44.7445	65.4543	55.9557	58.8637	46.5783	60.0913	3488	3076	2782	5205	4453	4549
ENSGALG00000006094	41.7413	45.8189	45.8823	58.0909	61.1798	60.9815	44.4808	60.0841	1351	1436	1316	2131	2246	2174
ENSGALG00000027156	57.1772	53.0844	54.9286	59.3316	61.9289	58.9621	55.0634	60.0742	4446	3997	3785	5229	5462	5050
ENSGALG00000010286	59.3891	61.3318	57.0853	58.3118	60.5461	61.3589	59.2687	60.0723	1471	1471	1253	1637	1701	1674
ENSGALG00000028401	91.9898	85.7302	82.1643	64.1994	57.4264	58.568	86.6281	60.0646	3823	3450	3026	3024	2707	2681
ENSGALG00000023314	49.2207	49.7423	44.9459	64.2812	57.0241	58.6636	47.9696	59.9896	1541	1508	1247	2281	2025	2023
ENSGALG00000027181	52.918	50.618	41.7354	63.0615	55.1163	61.4626	48.4238	59.8802	827	766	578	1117	977	1058
ENSGALG00000016249	54.9445	52.4796	45.4097	67.8227	56.8555	54.9181	50.9446	59.8654	426	394	312	596	500	469
ENSGALG00000009835	47.9943	53.1915	52.1996	57.0295	62.3881	59.9333	51.1285	59.7836	2405	2581	2318	3239	3546	3308
ENSGALG00000011930	45.9654	48.7451	52.5519	58.953	59.7032	60.6041	49.0875	59.7534	3571	3667	3618	5191	5261	5186
ENSGALG00000003933	80.2026	69.3393	61.0633	66.6415	56.494	56.1232	70.2017	59.7529	2696	2257	1819	2539	2154	2078
ENSGALG00000015904	51.8401	57.2165	55.3155	57.156	60.0369	62.0318	54.7907	59.7415	2720	2907	2572	3399	3573	3585
ENSGALG00000006623	56.5355	61.917	60.4916	59.8602	59.5019	59.859	59.6481	59.7403	3339	3541	3166	4007	3986	3894
ENSGALG00000015540	53.5551	57.9284	58.4119	56.5173	62.3696	60.1745	56.6318	59.6871	3228	3381	3120	3861	4264	3995
ENSGALG00000006489	45.7145	47.9291	51.3055	59.2497	59.4246	60.2001	48.3164	59.6248	919	933	914	1350	1355	1333
ENSGALG00000007937	50.9993	49.539	48.6992	58.4101	60.5456	59.8845	49.7459	59.6134	2744	2581	2322	3562	3695	3549
ENSGALG00000004168	49.4651	50.0081	48.3887	61.0702	58.246	59.4691	49.2873	59.5951	1758	1721	1524	2460	2348	2328
ENSGALG00000011918	46.7382	39.1917	40.6139	63.3615	58.5765	56.6615	42.1813	59.5332	835	678	643	1283	1187	1115
ENSGALG00000016536	56.3269	60.8339	58.0924	59.0576	58.8433	60.6826	58.4177	59.5278	2336	2443	2135	2776	2768	2772
ENSGALG00000017042	54.4215	58.8564	54.6571	55.1761	61.4802	61.6769	55.9783	59.4444	1482	1552	1319	1703	1899	1850
ENSGALG00000026377	57.7654	50.9505	53.7712	69.8058	55.0894	53.2603	54.1624	59.3851	514	439	424	704	556	522
ENSGALG00000002147	40.4757	42.8817	41.4741	59.3327	58.7048	60.1019	41.6105	59.3798	1468	1506	1333	2439	2415	2401
ENSGALG00000001018	60.4958	60.7236	58.5579	59.6675	58.1278	60.2658	59.9258	59.3537	2426	2358	2081	2712	2644	2662
ENSGALG00000012813	53.4549	52.3248	56.4271	58.3651	58.621	60.8908	54.0689	59.2923	3145	2981	2942	3892	3912	3946
Novel00513	50.2802	47.9308	42.0081	64.7301	58.9274	54.2074	46.7397	59.2883	416	384	308	607	553	494
ENSGALG00000003670	121.362	107.591	102.503	59.154	59.1096	59.579	110.485	59.2809	1964	1686	1470	1085	1085	1062
ENSGALG00000003893	50.1947	52.643	49.1529	58.9521	59.3788	59.505	50.6635	59.2786	2443	2481	2120	3252	3278	3190
ENSGALG00000021242	57.9557	49.0689	52.4221	65.6865	54.1641	57.9746	53.1489	59.2751	766	628	614	984	812	844
ENSGALG00000005202	52.6259	50.2322	48.7414	60.6132	59.1002	58.0967	50.5332	59.27	3130	2893	2569	4086	3987	3806
ENSGALG00000026210	38.7068	40.6457	38.5938	61.2128	57.003	59.2914	39.3154	59.1691	713	725	630	1278	1191	1203
ENSGALG00000026732	68.6201	58.5541	55.5684	65.4004	56.5996	55.4904	60.9142	59.1635	1583	1308	1136	1710	1481	1410
ENSGALG00000002699	62.2438	59.3329	59.947	61.2842	57.9896	58.1826	60.5079	59.1521	4054	3742	3460	4524	4284	4174
ENSGALG00000024271	61.2047	53.0073	50.4543	63.1008	55.9761	58.305	54.8888	59.1273	1258	1055	919	1470	1305	1320
ENSGALG00000021365	84.2285	77.7494	78.6765	59.308	58.9879	58.9273	80.2181	59.0744	1347	1204	1115	1075	1070	1038
ENSGALG00000014395	50.0652	49.8183	52.0654	58.2714	59.1698	59.7758	50.6497	59.0723	4170	4018	3843	5501	5590	5484
ENSGALG00000007742	41.1147	42.2207	43.1328	59.5914	62.2488	55.3345	42.1561	59.0582	711	707	661	1168	1221	1054
ENSGALG00000014598	71.2029	65.653	62.8311	64.19	55.0853	57.861	66.5624	59.0454	4041	3608	3160	4129	3546	3617
ENSGALG00000013747	32.5761	34.5353	34.735	58.4306	58.3585	60.3432	33.9488	59.0441	2033	2087	1921	4133	4131	4148
ENSGALG00000000751	56.9897	53.3089	52.519	60.2868	58.1214	58.7224	54.2725	59.0436	2749	2490	2245	3296	3180	3120
ENSGALG00000006057	48.5738	52.8102	55.9879	59.3016	60.9758	56.6089	52.4573	58.9621	1819	1915	1858	2517	2590	2335
ENSGALG00000000308	47.6957	56.7626	45.844	59.3888	59.6954	57.6757	50.1008	58.9199	479	552	408	676	680	638
ENSGALG00000007355	62.5224	68.5503	63.5635	59.5625	57.6289	59.5567	64.8787	58.916	1605	1704	1446	1733	1678	1684
ENSGALG00000008532	43.6136	44.5827	43.5595	59.7602	58.4947	58.4511	43.9186	58.902	1575	1559	1394	2446	2396	2325
ENSGALG00000016038	48.0472	44.208	47.4643	60.7707	57.0842	58.8497	46.5732	58.9015	2641	2353	2312	3786	3559	3563
ENSGALG00000003458	42.1115	46.8369	50.3895	54.8489	60.1876	61.4889	46.446	58.8418	1325	1427	1405	1956	2148	2131
ENSGALG00000014970	73.7045	66.6787	68.1109	63.2788	55.334	57.6908	69.498	58.7679	1226	1074	1004	1193	1044	1057
ENSGALG00000002080	50.8743	56.6512	57.1584	55.4016	60.3927	60.466	54.8946	58.7534	5276	5689	5253	6512	7104	6907
ENSGALG00000028484	50.5396	54.1984	55.4	57.0635	58.932	60.0508	53.3793	58.6821	2238	2324	2174	2864	2960	2929
ENSGALG00000028984	47.3675	47.0535	43.3721	60.5787	55.2038	60.2056	45.931	58.6627	525	505	426	761	694	735
ENSGALG00000027547	72.9142	81.4283	50.707	65.0798	53.8188	56.9604	68.3498	58.6197	86	93	53	87	72	74
Novel00540	61.306	51.338	45.3435	64.4596	57.41	53.9281	52.6625	58.5992	386	313	253	460	410	374
ENSGALG00000024128	30.0141	34.8983	36.8236	59.4163	58.2533	57.9781	33.912	58.5492	1112	1252	1209	2495	2448	2366
ENSGALG00000008618	57.7714	55.1884	57.2864	59.8251	57.4641	58.3154	56.7487	58.5349	2441	2258	2145	2865	2754	2714
ENSGALG00000012929	58.3552	59.8526	61.0321	56.9449	58.592	59.9228	59.7466	58.4866	3075	3054	2850	3401	3502	3478
ENSGALG00000004170	26.4922	26.8206	26.2193	59.546	58.0655	57.7832	26.5107	58.4649	1220	1196	1070	3108	3033	2931
Novel00795	67.6849	46.6201	46.9182	63.0239	53.9191	58.3773	53.7411	58.4401	1120	747	688	1182	1012	1064
ENSGALG00000010285	53.4836	46.1761	49.6453	60.1905	57.8638	57.2368	49.7684	58.4304	744	622	612	949	913	877
ENSGALG00000002903	43.7079	43.245	47.3436	59.4093	55.0441	60.7703	44.7655	58.4079	1097	1051	1053	1690	1567	1680
ENSGALG00000014984	41.2354	48.4673	47.5138	55.009	60.0948	60.0042	45.7389	58.3693	3127	3559	3193	4728	5169	5012
ENSGALG00000024355	58.1944	55.9052	52.0261	65.1161	53.9311	56.0281	55.3752	58.3584	645	600	511	818	678	684
ENSGALG00000007619	55.7652	52.4903	52.7129	64.1496	55.6087	55.1986	53.6561	58.319	1152	1050	965	1502	1303	1256
ENSGALG00000001965	54.4175	53.3783	51.7316	60.4124	57.3541	56.9134	53.1758	58.2266	2691	2556	2267	3386	3217	3100
ENSGALG00000002262	54.9179	58.6317	58.2679	57.229	59.5829	57.7147	57.2725	58.1755	3313	3425	3115	3913	4077	3835
ENSGALG00000016241	82.9126	86.6071	78.9522	58.3269	59.8672	56.324	82.824	58.1727	1569	1587	1324	1251	1285	1174
ENSGALG00000001593	40.7404	39.9919	42.4059	59.2693	56.403	58.7637	41.0461	58.1453	1031	980	951	1700	1619	1638
ENSGALG00000003261	73.2013	68.9804	69.269	57.5615	58.8343	57.9319	70.4836	58.1092	1177	1074	987	1049	1073	1026
ENSGALG00000026226	52.5876	53.6883	45.0518	59.9819	56.9401	57.3644	50.4426	58.0955	789	780	599	1020	969	948
ENSGALG00000023135	52.0889	52.2005	56.5854	55.0073	59.4579	59.7977	53.6249	58.0877	1554	1508	1496	1860	2012	1965
ENSGALG00000009576	32.9398	33.0158	33.8121	56.8566	58.5239	58.8089	33.2559	58.0631	985	956	896	1927	1985	1937
ENSGALG00000006086	47.7732	53.9639	54.1915	56.5495	58.1426	59.495	51.9762	58.0624	2292	2507	2304	3075	3164	3144
ENSGALG00000009975	50.3302	52.3586	52.4489	57.0015	58.2717	58.7405	51.7126	58.0046	5306	5345	4900	6811	6968	6821
ENSGALG00000015605	35.1742	36.3007	35.9594	58.2247	57.7087	57.8406	35.8114	57.9247	1510	1509	1368	2833	2810	2735
Novel00461	49.6935	46.6537	38.5979	60.9265	54.0531	58.7871	44.9817	57.9222	231	210	159	321	285	301
ENSGALG00000014106	50.3515	52.7203	56.1117	58.0107	57.1386	58.5334	53.0612	57.8942	4179	4237	4127	5457	5379	5351
ENSGALG00000028265	74.4902	72.082	72.058	60.8932	56.8952	55.8914	72.8768	57.8933	1429	1339	1225	1324	1238	1181
ENSGALG00000009379	61.0415	61.378	64.8906	55.9297	60.2271	57.4617	62.4367	57.8728	2468	2403	2325	2563	2762	2559
ENSGALG00000013883	56.5665	50.958	50.1279	59.4388	58.2109	55.9398	52.5508	57.8632	885	772	695	1054	1033	964
ENSGALG00000008963	39.2498	39.8755	40.9347	56.7245	57.9697	58.8516	40.02	57.8486	1478	1454	1366	2421	2476	2441
ENSGALG00000028471	78.5432	73.2461	67.5801	58.3522	56.3782	58.8019	73.1231	57.8441	1722	1555	1313	1450	1402	1420
ENSGALG00000000166	101.059	98.0682	88.2397	58.0585	56.0286	59.4413	95.7888	57.8428	1525	1433	1180	993	959	988
ENSGALG00000011941	39.7165	42.9059	45.6439	56.0344	58.0498	58.9886	42.7554	57.6909	868	908	884	1388	1439	1420
ENSGALG00000015612	46.7102	50.9935	54.1496	56.8032	55.5333	60.5918	50.6178	57.6428	1208	1277	1241	1665	1629	1726
ENSGALG00000003067	50.1027	48.3335	46.5507	57.7493	54.3115	60.8311	48.3289	57.6306	1002	936	825	1309	1232	1340
ENSGALG00000029017	57.8134	57.2204	55.1953	59.9226	54.717	58.1659	56.743	57.6018	721	691	610	847	774	799
ENSGALG00000000424	63.9915	69.497	71.7541	56.8758	60.4001	55.5254	68.4142	57.6005	949	998	943	956	1016	907
ENSGALG00000008044	63.0839	68.2361	69.7653	56.9953	58.2537	57.5226	67.0284	57.5905	3206	3358	3142	3283	3358	3220
ENSGALG00000003625	62.042	51.486	49.2864	62.86	52.4067	57.3325	54.2715	57.5331	1456	1170	1025	1672	1395	1482
ENSGALG00000001446	71.0284	73.4403	73.0032	59.2882	56.5268	56.6747	72.4906	57.4966	3319	3323	3023	3140	2996	2917
ENSGALG00000008574	48.7219	48.0547	46.7838	57.1219	56.8952	58.4628	47.8534	57.4933	1402	1339	1193	1863	1857	1853
ENSGALG00000001337	39.064	39.2543	38.0841	59.1864	54.7803	58.4123	38.8008	57.4596	1595	1552	1378	2739	2537	2627
ENSGALG00000004812	36.6056	36.8781	36.8244	56.2838	59.1454	56.906	36.7693	57.4451	2534	2472	2259	4416	4644	4339
ENSGALG00000007849	93.9892	96.7781	100.813	57.3532	57.6703	57.2222	97.1935	57.4152	7134	7113	6781	4934	4965	4784
ENSGALG00000009731	26.8321	30.729	30.6419	55.8837	58.4302	57.8866	29.401	57.4002	2166	2402	2192	5113	5350	5147
ENSGALG00000003427	42.8481	44.5329	45.4788	53.3896	60.3247	58.3869	44.2866	57.3671	1094	1101	1029	1545	1747	1642
ENSGALG00000007697	43.7262	47.7183	48.7936	57.6474	56.8751	57.5674	46.746	57.3633	2697	2850	2667	4030	3979	3911
ENSGALG00000008542	79.4731	84.4221	87.812	56.1175	57.9205	57.943	83.9024	57.327	4367	4492	4276	3495	3610	3507
ENSGALG00000009890	39.2548	39.3105	40.0908	55.5549	59.2188	57.1658	39.552	57.3132	495	480	448	794	847	794
ENSGALG00000017319	53.1148	47.7353	49.3784	59.2707	56.46	56.1062	50.0762	57.279	948	825	781	1199	1143	1103
ENSGALG00000014901	31.7883	32.9864	32.9324	56.4313	58.9327	56.3059	32.569	57.2233	1245	1251	1143	2505	2618	2429
ENSGALG00000010298	50.8537	47.0314	44.7574	57.0535	60.6949	53.4351	47.5475	57.0612	718	643	560	913	972	831
ENSGALG00000009773	41.5253	43.2378	46.2718	55.9892	58.522	56.5392	43.6783	57.0168	3512	3541	3468	5367	5614	5267
ENSGALG00000016887	44.186	47.5575	50.4958	53.3958	59.123	58.4428	47.4131	56.9872	3222	3358	3263	4413	4890	4694
Novel03245	53.7356	44.7213	46.8695	57.2592	56.9874	56.6699	48.4421	56.9722	2277	1835	1760	2750	2739	2645
ENSGALG00000021142	200.596	157.826	141.062	56.6804	55.5083	58.6563	166.495	56.9483	1096	835	683	351	344	353
ENSGALG00000007978	69.8138	66.0877	68.5227	57.5773	56.7379	56.4594	68.1414	56.9249	3479	3189	3026	3252	3207	3099
ENSGALG00000020746	61.6509	74.8583	72.1812	50.867	64.0926	55.685	69.5635	56.8815	586	689	608	548	691	583
ENSGALG00000001589	65.4639	62.292	64.8475	57.8369	55.6469	57.0776	64.2012	56.8538	7367	6788	6467	7377	7103	7075
ENSGALG00000016040	52.5732	57.7521	59.088	56.0046	57.3414	57.0445	56.4711	56.7968	4740	5042	4721	5723	5864	5665
ENSGALG00000010435	29.8635	32.1039	32.2014	55.2767	57.5024	57.5009	31.3896	56.76	1440	1499	1376	3021	3145	3054
Novel00232	48.072	46.2029	50.2978	59.9084	53.6935	56.6534	48.1909	56.7518	577	537	535	815	731	749
ENSGALG00000017283	44.6779	45.1493	48.2526	57.9726	52.6321	59.4215	46.0266	56.6754	699	684	669	1028	934	1024
ENSGALG00000016823	35.5953	38.935	41.7429	53.9992	59.196	56.8113	38.7577	56.6688	1504	1593	1563	2586	2837	2644
ENSGALG00000010324	42.9312	47.9239	47.4651	56.4741	56.9154	56.5759	46.1067	56.6551	939	1015	920	1400	1412	1363
ENSGALG00000010517	36.1475	41.2193	41.6642	55.3699	56.5075	58.0619	39.677	56.6464	1027	1134	1049	1783	1821	1817
ENSGALG00000018877	56.2162	65.8453	48.4389	64.3364	47.6619	57.886	56.8335	56.6281	313	355	239	406	301	355
ENSGALG00000011165	56.386	53.9721	54.5766	57.6221	56.4144	55.7151	54.9782	56.5839	5251	4867	4504	6082	5959	5715
ENSGALG00000007037	38.4092	41.8783	41.6619	54.8898	56.5533	58.225	40.6498	56.556	2940	3104	2826	4762	4910	4909
ENSGALG00000007874	142.206	154.486	153.312	55.0469	55.7135	58.6114	150.001	56.4573	1771	1863	1692	777	787	804
Novel00867	89.2664	69.9718	68.2029	61.1633	53.2091	54.9512	75.8137	56.4412	1025	778	694	796	693	695
ENSGALG00000006435	48.0368	54.3677	53.6067	51.649	59.7366	57.9343	52.0037	56.4399	1084	1188	1072	1321	1529	1440
ENSGALG00000009079	44.1399	47.0757	46.4235	55.6517	56.864	56.7408	45.8797	56.4189	1986	2051	1851	2838	2902	2812
ENSGALG00000010925	42.3999	41.2887	42.102	56.84	57.2269	55.072	41.9302	56.3796	2524	2380	2221	3835	3864	3611
Novel01202	134.8	94.0202	106.714	60.5647	56.314	52.1537	111.845	56.3441	650	439	456	331	308	277
Novel00828	50.1701	53.0406	47.5941	60.6203	52.4782	55.8932	50.2683	56.3306	295	302	248	404	350	362
ENSGALG00000005477	36.5552	40.8727	37.7689	53.5341	58.3845	56.9255	38.3989	56.2813	1173	1270	1074	1947	2125	2012
ENSGALG00000005105	43.4354	45.172	45.2596	55.0484	56.8544	56.8651	44.6223	56.256	4830	4864	4460	6938	7171	6965
ENSGALG00000015930	44.5719	45.2852	45.8662	57.0354	56.1625	55.5247	45.2411	56.2409	2225	2189	2029	3227	3180	3053
ENSGALG00000014753	49.0884	51.8407	51.9033	54.4704	57.2961	56.9138	50.9441	56.2268	1238	1266	1160	1557	1639	1581
ENSGALG00000005329	43.3278	40.2379	42.9749	55.8667	57.0661	55.5375	42.1802	56.1568	1231	1107	1082	1799	1839	1738
ENSGALG00000003702	56.2227	57.5165	59.2475	54.0899	57.8712	56.3975	57.6623	56.1195	2555	2531	2386	2786	2983	2823
ENSGALG00000005337	66.1919	73.844	73.4803	54.9129	56.6562	56.7637	71.1721	56.1109	2093	2261	2059	1968	2032	1977
ENSGALG00000007687	43.6028	50.7363	48.6746	57.5198	57.3115	53.405	47.6712	56.0788	931	1049	921	1392	1388	1256
ENSGALG00000016850	40.9134	42.7437	43.884	55.3698	56.8431	56.0178	42.5137	56.0769	2405	2433	2286	3689	3790	3627
ENSGALG00000006312	57.7723	58.3482	58.2382	55.3924	55.3509	57.4679	58.1196	56.0704	1453	1421	1298	1579	1579	1592
ENSGALG00000011692	49.401	53.3412	56.3419	52.6075	56.7323	58.8249	53.028	56.0549	1778	1859	1797	2146	2316	2332
ENSGALG00000005182	61.704	58.1196	55.4259	56.5472	55.9309	55.6257	58.4165	56.0346	853	778	679	886	877	847
ENSGALG00000021676	74.0387	82.8671	80.8851	53.9012	58.1113	56.0764	79.2636	56.0296	2196	2380	2126	1812	1955	1832
ENSGALG00000005911	44.9251	48.8105	49.3045	55.4388	54.6211	58.0284	47.68	56.0294	1786	1879	1737	2498	2463	2541
ENSGALG00000005391	68.2092	62.6138	68.5197	57.5537	54.7265	55.7823	66.4476	56.0209	756	672	673	723	688	681
ENSGALG00000014788	49.394	52.1277	45.9207	58.9675	55.1412	53.8708	49.1474	55.9932	1232	1259	1015	1667	1560	1480
ENSGALG00000009907	30.3322	35.4172	34.95	53.5377	56.3175	57.8241	33.5665	55.8931	1944	2198	1985	3889	4094	4082
ENSGALG00000007210	91.625	84.2409	78.3746	55.6347	56.8891	55.0475	84.7468	55.8571	2306	2053	1748	1587	1624	1526
ENSGALG00000002847	58.7047	57.4947	55.425	59.0537	55.1918	53.2967	57.2081	55.8474	949	900	794	1082	1012	949
ENSGALG00000006181	61.2309	62.5208	67.7851	56.4327	55.2283	55.7897	63.8456	55.8169	1951	1929	1914	2038	1996	1958
ENSGALG00000016405	38.0265	39.2704	37.4803	51.7828	58.2327	57.3963	38.259	55.8039	403	403	352	622	700	670
ENSGALG00000000650	60.2269	51.8688	44.8104	54.9545	55.821	56.6148	52.302	55.7968	819	683	540	847	861	848
ENSGALG00000012043	62.0622	63.4234	65.2939	55.5684	55.3977	56.345	63.5931	55.7704	2970	2939	2769	3014	3007	2970
ENSGALG00000027699	40.2321	39.6523	38.215	56.9669	55.3056	55.0017	39.3665	55.7581	1030	983	867	1653	1606	1551
ENSGALG00000008559	43.2104	46.7973	46.7525	53.7757	56.4429	57.0161	45.5868	55.7449	4784	5017	4587	6748	7088	6953
ENSGALG00000010244	70.1282	76.2424	75.494	55.4502	55.5127	56.2364	73.9549	55.7331	1782	1876	1700	1597	1600	1574
ENSGALG00000007855	28.5578	34.883	35.0846	61.4332	52.8593	52.8996	32.8418	55.7307	372	440	405	907	781	759
ENSGALG00000025668	58.3828	55.7707	65.8816	58.5936	49.542	58.9676	60.0117	55.7011	80	74	80	91	77	89
ENSGALG00000002651	49.8471	45.7016	47.233	56.1272	54.2969	56.5829	47.5939	55.669	811	720	681	1035	1002	1014
ENSGALG00000000991	52.5295	47.8985	45.4615	57.8142	53.2063	55.9163	48.6299	55.6456	974	860	747	1215	1119	1142
ENSGALG00000016430	53.5405	52.3546	54.2584	54.5972	56.4878	55.8315	53.3845	55.6388	1393	1319	1251	1610	1667	1600
ENSGALG00000008009	129.475	129.425	126.872	52.1223	57.5451	57.0245	128.59	55.564	4368	4228	3793	1993	2202	2119
ENSGALG00000008280	45.42	43.4419	45.9548	55.9154	55.8735	54.8857	44.9389	55.5582	1151	1066	1032	1606	1606	1532
ENSGALG00000013457	46.6207	45.7364	45.0454	54.6873	55.3261	56.65	45.8008	55.5544	2358	2240	2019	3135	3174	3156
ENSGALG00000008925	45.8699	45.9218	44.0052	61.6345	49.5921	55.3985	45.2657	55.5417	327	317	278	498	401	435
ENSGALG00000008394	40.5724	41.0391	39.3848	56.3601	53.4611	56.7756	40.3321	55.5323	1753	1717	1508	2760	2620	2702
ENSGALG00000016424	49.0768	48.0218	51.5166	56.2759	54.3363	55.7466	49.5384	55.4529	1505	1426	1400	1956	1890	1883
ENSGALG00000013365	50.365	49.1929	48.1596	57.2972	53.9397	54.9734	49.2392	55.4034	2398	2268	2032	3092	2913	2883
ENSGALG00000028035	48.8595	55.6299	55.0694	57.1868	53.858	55.1442	53.1862	55.3963	839	925	838	1113	1049	1043
ENSGALG00000001823	44.1892	47.2034	44.4109	57.6899	54.3595	54.0345	45.2678	55.3613	640	662	570	947	893	862
ENSGALG00000007005	46.9434	49.2943	48.5783	54.5816	57.1622	54.2293	48.272	55.3244	1784	1814	1636	2351	2464	2270
ENSGALG00000010576	38.9688	43.184	43.6926	52.0589	57.5718	56.2384	41.9485	55.2897	3750	4024	3726	5678	6284	5961
ENSGALG00000004620	52.2813	51.8678	48.4735	57.2488	53.8767	54.6919	50.8742	55.2725	2949	2833	2423	3660	3447	3398
ENSGALG00000006015	59.8205	61.4229	62.6123	53.5761	56.9436	55.1788	61.2852	55.2328	3312	3293	3072	3362	3576	3365
ENSGALG00000007641	54.9943	52.7469	48.2146	61.2379	53.2551	51.1986	51.9853	55.2306	1179	1095	916	1488	1295	1209
ENSGALG00000005237	40.0993	42.1616	43.9653	54.3517	56.3422	54.9442	42.0754	55.2127	2924	2977	2841	4492	4660	4413
ENSGALG00000015049	44.7861	46.5342	48.7211	53.7089	56.8407	55.0797	46.6804	55.2098	2614	2630	2520	3553	3763	3541
Novel01096	39.6078	45.3254	43.6597	66.5184	47.5931	51.509	42.8643	55.2068	259	287	253	493	353	371
ENSGALG00000026246	48.8562	45.4695	42.6594	58.3498	53.1754	53.9803	45.6617	55.1685	1083	976	838	1466	1337	1318
ENSGALG00000006788	40.6394	42.4197	46.2463	53.4262	56.4796	55.4284	43.1018	55.1114	2606	2634	2628	3883	4108	3915
ENSGALG00000001355	53.6994	44.5476	45.7471	51.8562	57.6962	55.7708	47.998	55.1077	910	731	687	996	1109	1041
ENSGALG00000002066	54.185	57.3048	57.6223	54.3057	55.4589	55.4606	56.3707	55.0751	3281	3360	3092	3727	3809	3699
ENSGALG00000008864	57.4645	63.2169	63.2851	52.7893	56.7946	55.5753	61.3222	55.0531	2743	2922	2677	2856	3075	2922
ENSGALG00000028531	64.6758	64.9956	52.5295	57.8892	54.072	53.1921	60.7336	55.0511	967	941	696	981	917	876
ENSGALG00000008765	44.7962	49.0008	51.0903	53.2072	56.3827	55.5193	48.2958	55.0364	1216	1288	1229	1637	1736	1660
ENSGALG00000009961	40.056	44.6288	42.6108	54.5035	55.7464	54.8516	42.4319	55.0338	1623	1751	1530	2503	2562	2448
ENSGALG00000005034	60.9414	58.1194	56.5722	53.3878	55.32	56.3796	58.5443	55.0291	2261	2088	1860	2245	2328	2304
ENSGALG00000016753	57.3574	57.5544	52.3801	53.606	55.5859	55.8315	55.7639	55.0078	776	754	628	822	853	832
ENSGALG00000004710	44.8377	50.1852	51.1404	51.3487	57.2568	56.3661	48.7211	54.9905	1396	1513	1411	1812	2022	1933
ENSGALG00000009747	36.9328	40.2644	39.8916	53.4487	54.8728	56.5064	39.0296	54.9427	467	493	447	766	787	787
ENSGALG00000004763	70.8983	64.9838	65.6385	56.2373	54.5513	53.9959	67.1735	54.9282	3308	2936	2714	2974	2887	2775
ENSGALG00000011192	43.4841	43.4769	45.118	53.0583	56.5722	55.0774	44.0263	54.9026	1068	1034	982	1477	1576	1490
ENSGALG00000000889	66.4825	62.3585	65.648	52.6864	57.2817	54.6888	64.8297	54.8856	2289	2079	2003	2056	2237	2074
ENSGALG00000001750	47.9199	52.8917	54.5838	53.5305	55.7695	55.2245	51.7984	54.8415	2762	2952	2788	3497	3646	3506
ENSGALG00000001500	44.2252	44.7764	45.3094	54.7852	56.2268	53.511	44.7703	54.841	1683	1650	1528	2363	2427	2243
ENSGALG00000011905	100.15	104.969	108.116	53.1898	56.1768	55.136	104.412	54.8342	5630	5714	5386	3389	3582	3414
ENSGALG00000017282	46.8518	52.8176	52.1923	55.4691	55.4275	53.5992	50.6206	54.8319	1015	1108	1002	1362	1362	1279
Novel01143	48.1552	49.839	51.2555	53.7118	56.6997	54.0602	49.7499	54.8239	1374	1377	1296	1737	1835	1699
ENSGALG00000005302	43.1546	47.3419	49.4236	54.0065	55.3344	55.0914	46.64	54.8108	2280	2422	2314	3234	3316	3206
ENSGALG00000017396	42.7977	41.1842	50.2903	52.2713	56.6757	55.4729	44.7574	54.8066	484	451	504	670	727	691
ENSGALG00000019444	61.9237	53.8883	53.9139	55.3414	55.6529	53.3113	56.5753	54.7685	464	391	358	470	473	440
ENSGALG00000013494	25.8464	27.3247	29.669	51.8008	57.3114	55.0223	27.6133	54.7115	464	475	472	1054	1167	1088
ENSGALG00000005160	77.3786	83.0565	85.3265	55.1118	54.8584	54.0892	81.9205	54.6865	2895	3009	2829	2337	2328	2229
ENSGALG00000004542	31.3838	34.3661	35.8349	53.0662	54.696	56.2361	33.8616	54.6661	1939	2056	1962	3716	3833	3827
ENSGALG00000008600	47.5866	52.6505	51.511	53.4268	55.5621	54.7422	50.5827	54.577	7020	7521	6734	8933	9297	8895
ENSGALG00000009899	53.3701	56.53	60.6742	52.4684	56.1911	55.0307	56.8581	54.5634	3352	3438	3377	3735	4003	3807
ENSGALG00000011395	191.316	207.122	209.737	52.1915	54.9853	56.4787	202.725	54.5518	7264	7615	7057	2246	2368	2362
ENSGALG00000008095	33.3346	31.9885	33.5084	53.246	54.7365	55.6163	32.9438	54.5329	1978	1838	1762	3581	3684	3635
ENSGALG00000000606	56.7709	54.1799	51.0627	58.6962	51.5151	53.3785	54.0045	54.5299	1094	1011	872	1282	1126	1133
ENSGALG00000001913	51.9589	54.091	53.0575	54.3025	55.0369	54.2426	53.0358	54.5273	1241	1251	1123	1470	1491	1427
ENSGALG00000013702	59.5799	56.5993	59.2762	54.924	52.4697	56.1787	58.4852	54.5241	2721	2503	2399	2843	2718	2826
ENSGALG00000019759	55.2795	54.53	55.0432	55.1767	54.1345	54.2158	54.9509	54.509	1607	1535	1418	1818	1785	1736
ENSGALG00000004144	51.8946	50.4189	53.7313	52.9354	57.1498	53.3545	52.0149	54.4799	2280	2145	2092	2636	2848	2582
ENSGALG00000006403	44.1897	49.7179	46.9905	54.6651	54.3917	54.2961	46.966	54.451	2012	2192	1896	2821	2809	2723
ENSGALG00000011428	57.0432	58.2422	57.7709	54.0007	53.4225	55.8923	57.6854	54.4385	1590	1572	1427	1706	1689	1716
ENSGALG00000009201	28.2743	29.8582	29.6902	54.8515	55.2864	53.1665	29.2742	54.4348	1152	1178	1072	2533	2555	2386
ENSGALG00000026565	63.8467	57.025	57.4083	56.0597	53.9802	53.2092	59.4267	54.4164	2072	1792	1651	2062	1987	1902
ENSGALG00000003267	116.18	111.067	107.886	54.8126	54.2082	54.1885	111.711	54.4031	8911	8249	7333	4765	4716	4578
ENSGALG00000016579	43.1385	45.1774	44.8775	52.0962	55.541	55.5616	44.3978	54.3996	1703	1727	1570	2331	2487	2416
ENSGALG00000008149	54.3827	49.2073	47.5585	57.0101	53.5416	52.6293	50.3828	54.3937	3093	2710	2397	3675	3454	3297
ENSGALG00000009592	65.4414	62.7764	65.445	52.9847	54.4996	55.6328	64.5543	54.3724	1336	1241	1184	1226	1262	1251
ENSGALG00000016880	42.4641	47.5355	47.0299	51.6024	54.0133	57.4291	45.6765	54.3483	917	994	900	1263	1323	1366
ENSGALG00000014508	64.4759	64.7061	66.5979	57.4887	53.8365	51.5161	65.26	54.2804	1134	1102	1038	1146	1074	998
ENSGALG00000010250	134.08	123.78	123.634	53.1538	54.9668	54.6952	127.165	54.2719	1914	1711	1564	860	890	860
ENSGALG00000016323	38.5974	39.9353	42.1835	53.183	54.9217	54.659	40.2387	54.2546	1588	1591	1538	2480	2563	2477
ENSGALG00000016965	36.7659	36.6755	38.1486	52.7751	53.4882	56.4756	37.1967	54.2463	646	624	594	1051	1066	1093
ENSGALG00000018557	103.744	93.423	95.0306	56.5878	55.0302	51.0654	97.3993	54.2278	1328	1158	1078	821	799	720
ENSGALG00000014899	61.8816	72.906	57.8423	52.3684	55.1934	55.0574	64.21	54.2064	1200	1369	994	1151	1214	1176
ENSGALG00000000511	47.3119	47.5304	47.4789	53.0207	55.3287	54.0344	47.4404	54.1279	1066	1037	948	1354	1414	1341
ENSGALG00000004086	61.5224	61.9365	63.2145	51.8153	54.1265	56.4404	62.2245	54.1274	1431	1395	1303	1366	1428	1446
ENSGALG00000003936	99.1869	98.8126	95.1105	55.1629	54.1134	53.0787	97.7033	54.1183	2689	2594	2285	1695	1664	1585
ENSGALG00000016984	50.0799	47.6968	49.705	55.4066	53.3728	53.3848	49.1606	54.0547	5363	4946	4717	6725	6483	6297
ENSGALG00000005644	51.9321	48.9927	46.5774	57.4363	53.1324	51.5823	49.1674	54.0503	3041	2778	2417	3812	3529	3327
ENSGALG00000007861	47.0615	49.0295	50.2721	52.6589	54.2367	55.0186	48.7877	53.9714	2155	2174	2040	2733	2817	2775
ENSGALG00000028201	61.601	51.3849	47.0845	54.9808	52.3291	54.5358	53.3568	53.9486	1810	1462	1226	1831	1744	1765
ENSGALG00000012610	219.766	230.277	234.684	50.6487	54.7919	56.3856	228.242	53.9421	5329	5407	5043	1392	1507	1506
ENSGALG00000009725	28.6176	30.3447	28.129	53.9387	53.5913	54.2385	29.0305	53.9228	411	422	358	878	873	858
ENSGALG00000013863	47.5638	47.2768	46.0054	56.862	52.0996	52.7782	46.9486	53.9133	693	667	594	939	861	847
ENSGALG00000018760	58.0258	53.5081	47.8121	59.4179	47.3234	54.8237	53.1153	53.855	467	417	341	542	432	486
ENSGALG00000028368	65.4229	57.4509	55.1494	56.9068	52.6624	51.8962	59.3411	53.8218	2265	1926	1692	2233	2068	1979
ENSGALG00000016320	34.4951	36.5141	39.0206	52.7785	54.1668	54.328	36.6766	53.7577	1640	1681	1644	2844	2921	2845
ENSGALG00000013723	1062.48	1005.28	919.114	53.6193	53.681	53.9504	995.625	53.7502	27588	25276	21149	1578	1581	1543
ENSGALG00000000632	28.5256	28.7751	27.0283	57.5572	51.8369	51.8503	28.1097	53.7481	474	463	398	1084	977	949
ENSGALG00000005951	20.3293	23.7096	24.3877	53.979	53.3166	53.914	22.8089	53.7365	317	358	337	954	943	926
ENSGALG00000003734	40.4723	37.6832	37.8716	54.7772	51.9132	54.4867	38.6757	53.7257	2073	1869	1719	3180	3016	3074
ENSGALG00000027126	53.7678	53.9356	53.6943	55.5754	52.7974	52.788	53.7993	53.7203	2408	2339	2131	2821	2682	2604
ENSGALG00000003150	45.8326	44.6376	45.5043	56.1242	53.8672	51.1139	45.3248	53.7018	1423	1342	1252	1975	1897	1748
ENSGALG00000000988	46.0642	46.109	44.6667	53.4752	54.5731	52.8964	45.6133	53.6483	3319	3217	2852	4367	4460	4198
ENSGALG00000010624	40.1648	41.1776	40.1268	49.684	57.6129	53.4005	40.4897	53.5658	689	684	610	966	1121	1009
ENSGALG00000027173	53.4155	48.5986	53.481	55.7864	51.2221	53.4557	51.8317	53.4881	479	422	425	567	521	528
ENSGALG00000005575	43.7157	45.8619	46.3999	53.4223	53.2744	53.737	45.3258	53.4779	3215	3266	3024	4453	4444	4353
ENSGALG00000010885	47.3861	51.1605	53.9585	50.8353	52.7595	56.6441	50.835	53.413	2640	2760	2664	3210	3334	3476
ENSGALG00000006775	162.878	150.55	148.318	54.7585	53.199	52.2467	153.915	53.4014	7755	6941	6258	2955	2873	2740
ENSGALG00000005782	40.2295	42.6003	43.6898	51.7855	53.8942	54.3394	42.1732	53.3397	2048	2100	1971	2988	3112	3047
ENSGALG00000008855	68.6204	72.8497	74.069	52.9426	53.6624	53.3046	71.8464	53.3032	2071	2129	1981	1811	1837	1772
ENSGALG00000000085	70.2904	74.2312	75.687	52.8061	53.3201	53.7583	73.4029	53.2949	7164	7326	6836	6100	6164	6035
ENSGALG00000013165	44.3324	43.3634	44.8187	50.5585	55.0826	54.183	44.1715	53.2747	1268	1201	1136	1639	1787	1707
ENSGALG00000000577	44.1971	46.1189	47.3131	51.9463	53.611	54.193	45.8764	53.2501	2493	2519	2365	3321	3430	3367
ENSGALG00000005983	50.6402	45.3975	47.1067	52.2673	52.5535	54.8552	47.7148	53.2253	1372	1191	1131	1605	1615	1637
ENSGALG00000003072	47.5091	46.6977	45.7645	51.7331	53.263	54.4773	46.6571	53.1578	2323	2211	1983	2867	2954	2934
ENSGALG00000001410	21.9213	23.4685	26.1799	54.0905	53.5024	51.8113	23.8566	53.1347	600	622	635	1678	1661	1562
ENSGALG00000012550	85.6875	82.4796	87.7141	54.5398	53.7844	51.0376	85.2937	53.1206	2326	2168	2110	1678	1656	1526
ENSGALG00000027161	49.0394	49.9359	45.3971	55.876	51.4329	51.9865	48.1241	53.0985	501	494	411	647	596	585
ENSGALG00000000550	45.4304	45.3851	46.499	52.3934	53.404	53.3415	45.7715	53.0463	2022	1956	1834	2643	2696	2615
ENSGALG00000010134	39.6365	41.9564	39.4415	54.1257	51.0671	53.8141	40.3448	53.0023	440	451	388	681	643	658
ENSGALG00000002485	48.1777	43.0923	44.627	56.8721	50.4759	51.5746	45.299	52.9742	1083	938	889	1449	1287	1277
ENSGALG00000004661	128.289	134.767	134.2	52.0551	52.5541	54.3096	132.418	52.9729	6097	6202	5652	2804	2833	2843
ENSGALG00000021733	108.768	111.712	112.678	51.3914	51.8769	55.5797	111.053	52.9493	183	182	168	98	99	103
ENSGALG00000009332	52.6206	51.0773	52.5008	51.4799	53.5784	53.7577	52.0662	52.9386	3712	3489	3282	4116	4287	4177
ENSGALG00000004869	55.8742	56.949	55.9427	54.0574	52.0629	52.6597	56.2553	52.9267	1916	1891	1700	2101	2025	1989
ENSGALG00000011403	51.7019	50.3342	49.9559	49.5365	54.1051	55.0557	50.664	52.8991	1920	1810	1644	2085	2279	2252
ENSGALG00000002549	55.9035	58.8794	56.5341	51.6756	53.9383	53.0228	57.1056	52.8789	2013	2053	1804	2109	2203	2103
ENSGALG00000001792	52.4536	53.3271	53.381	54.0602	51.8625	52.666	53.0539	52.8629	1029	1013	928	1202	1154	1138
ENSGALG00000008314	54.9737	65.0731	62.1388	49.7257	53.0282	55.7811	60.7285	52.845	595	682	596	610	651	665
ENSGALG00000010209	54.5039	50.6999	52.3016	52.4343	52.2526	53.8082	52.5018	52.8317	675	608	574	736	734	734
ENSGALG00000013787	54.2135	47.0223	41.9551	57.5866	50.2513	50.632	47.7303	52.8233	662	556	454	797	696	681
ENSGALG00000026009	48.4531	52.5717	53.0327	50.1229	51.0316	57.2839	51.3525	52.8128	632	664	613	741	755	823
ENSGALG00000009698	47.9173	55.1958	54.6323	51.6559	52.8725	53.725	52.5818	52.7511	1447	1614	1462	1768	1811	1787
ENSGALG00000009325	51.322	55.0179	54.1517	51.8178	52.9368	53.4121	53.4972	52.7222	1524	1582	1425	1744	1783	1747
ENSGALG00000006098	39.8954	42.0563	45.3314	49.161	54.3775	54.5991	42.4277	52.7125	1011	1032	1018	1412	1563	1524
ENSGALG00000012638	41.1722	45.0036	41.1322	52.6714	52.1016	53.1884	42.436	52.6538	1369	1449	1212	1985	1965	1948
ENSGALG00000002383	57.1576	56.7946	54.5878	52.5758	50.8289	54.5502	56.18	52.6516	1269	1221	1074	1323	1280	1334
ENSGALG00000006677	44.5027	42.597	44.2536	51.9698	51.6783	54.3042	43.7844	52.6508	1709	1584	1506	2262	2251	2297
ENSGALG00000001067	46.5984	46.3185	45.0376	52.621	52.6347	52.6702	45.9848	52.642	1547	1489	1325	1980	1982	1926
ENSGALG00000004025	49.3814	48.2349	45.4073	54.3788	52.3093	51.1563	47.6745	52.6148	794	751	647	991	954	906
ENSGALG00000006763	29.9118	34.0656	32.7842	52.9416	51.5464	53.2452	32.2539	52.5777	1323	1459	1285	2654	2586	2594
ENSGALG00000003795	50.08	48.1862	49.1381	50.0048	54.5979	53.1183	49.1348	52.5737	820	764	713	928	1014	958
ENSGALG00000010658	40.8415	41.589	45.9801	53.7162	52.0012	51.9971	42.8035	52.5715	430	424	429	641	621	603
ENSGALG00000000802	40.0191	40.2744	36.7031	55.7342	50.0136	51.9657	38.9989	52.5712	1255	1223	1020	1981	1779	1795
ENSGALG00000026234	57.7868	51.8031	46.7558	53.8765	53.158	50.6114	52.1152	52.5487	1728	1500	1239	1826	1803	1667
ENSGALG00000001718	37.9241	40.4366	44.6832	52.2612	51.7713	53.5234	41.0146	52.5186	1632	1685	1704	2549	2527	2537
ENSGALG00000007396	50.8499	52.1369	51.0751	52.3063	52.6496	52.5626	51.354	52.5062	2930	2909	2608	3416	3441	3336
ENSGALG00000019979	41.7938	45.7943	43.6528	52.9522	52.8576	51.5515	43.747	52.4538	672	713	622	965	964	913
ENSGALG00000015679	45.8248	50.3978	50.1195	49.2774	54.7193	53.3139	48.7807	52.4369	1755	1869	1701	2139	2377	2249
ENSGALG00000009085	41.6034	45.7422	43.0011	51.9218	53.1213	52.1792	43.4489	52.4074	1392	1482	1275	1969	2016	1923
ENSGALG00000011902	128.405	118.337	106.003	55.4644	52.3461	49.3473	117.582	52.386	2686	2397	1965	1315	1242	1137
ENSGALG00000004001	57.1425	53.8007	55.4832	54.0603	51.4114	51.6058	55.4754	52.3591	3805	3469	3274	4080	3883	3785
ENSGALG00000006713	40.4461	40.2118	42.5866	51.3787	51.6129	53.8515	41.0815	52.2811	1046	1007	976	1506	1514	1534
ENSGALG00000006506	54.1398	59.539	56.9579	48.86	57.2465	50.621	56.8789	52.2425	2142	2281	1997	2191	2569	2206
Novel00577	236.648	194.899	197.347	55.1365	51.1958	50.2162	209.631	52.1829	4548	3627	3361	1201	1116	1063
ENSGALG00000016582	38.8823	38.8561	38.581	51.7542	50.3856	54.3201	38.7731	52.1533	928	898	816	1400	1364	1428
ENSGALG00000014867	59.8072	60.7524	62.1853	50.7979	54.2128	51.3819	60.915	52.1309	1527	1502	1407	1470	1570	1445
ENSGALG00000017812	31.8839	45.5563	46.3292	51.2524	52.7542	52.342	41.2565	52.1162	73	101	94	133	137	132
ENSGALG00000009863	40.4974	46.1661	42.4413	51.2309	55.919	49.0472	43.0349	52.0657	491	542	456	704	769	655
ENSGALG00000013811	37.9935	36.4108	34.6934	55.0478	50.7045	50.319	36.3659	52.0238	1347	1250	1090	2212	2039	1965
ENSGALG00000028971	48.7834	52.8453	44.0136	51.168	48.523	56.3683	48.5474	52.0198	429	450	343	510	484	546
ENSGALG00000012246	43.5512	47.488	48.0974	49.4776	52.6523	53.7396	46.3788	51.9565	3706	3913	3627	4772	5082	5037
ENSGALG00000004362	48.8286	50.5995	46.5649	55.0936	51.7921	48.9085	48.6643	51.9314	581	583	491	743	699	641
ENSGALG00000003215	55.8483	48.1047	44.8581	57.064	48.7217	49.9507	49.6037	51.9122	1145	955	815	1326	1133	1128
ENSGALG00000010014	31.5336	34.4792	38.7762	49.0165	53.108	53.6041	34.9297	51.9095	1293	1369	1409	2278	2470	2421
ENSGALG00000007138	40.9187	47.2523	43.6648	54.2516	51.6131	49.8183	43.9452	51.8943	736	823	696	1106	1053	987
ENSGALG00000001811	50.4641	53.405	52.4507	49.9312	52.5952	53.1338	52.1066	51.8867	2141	2194	1972	2401	2531	2483
Novel00305	31.9856	36.906	29.187	56.4415	49.6104	49.474	32.6929	51.8419	162	181	131	324	285	276
ENSGALG00000000615	47.7842	44.776	39.4279	53.1398	52.0764	50.2338	43.996	51.8167	1317	1195	963	1660	1628	1525
ENSGALG00000028824	43.7613	43.0387	39.7316	54.4004	49.9829	51.0543	42.1772	51.8126	1049	999	844	1478	1359	1348
ENSGALG00000012209	38.2209	43.0151	43.8561	50.2993	50.7154	54.4061	41.6974	51.8069	891	971	906	1329	1341	1397
ENSGALG00000016932	32.954	35.2498	34.0816	49.5375	52.2729	53.5911	34.0951	51.8005	503	521	461	857	905	901
ENSGALG00000011863	51.9267	52.3239	51.3605	50.589	51.6294	53.1664	51.8704	51.795	2802	2734	2456	3094	3160	3160
ENSGALG00000014371	42.9505	47.0988	46.2411	51.2151	52.823	51.3391	45.4301	51.7924	1633	1734	1558	2207	2278	2150
ENSGALG00000012310	55.0325	55.9306	58.5523	49.7109	50.9059	54.7212	56.5051	51.7793	630	620	594	645	661	690
ENSGALG00000026268	45.6354	41.2048	45.1271	51.4895	52.1332	51.6808	43.9891	51.7678	2005	1753	1757	2564	2598	2501
ENSGALG00000001053	60.9982	60.2338	62.9492	51.2792	52.5918	51.3749	61.3937	51.7486	3264	3121	2985	3110	3192	3028
Novel02771	53.6948	51.6005	47.4503	54.2075	51.1829	49.8421	50.9152	51.7442	936	871	733	1071	1012	957
ENSGALG00000027165	522.705	493.738	491.197	55.3472	47.8673	51.9874	502.547	51.7339	6691	6120	5572	803	695	733
ENSGALG00000001429	39.3963	36.848	41.5649	49.9062	51.4501	53.796	39.2697	51.7174	615	557	575	883	911	925
ENSGALG00000005707	44.8624	43.0603	40.764	52.2637	52.8665	49.6976	42.8956	51.6092	1417	1317	1141	1871	1894	1729
ENSGALG00000005572	52.5948	54.9612	52.0771	51.3709	50.7809	52.6136	53.2111	51.5885	1934	1957	1697	2141	2118	2131
ENSGALG00000001572	52.2314	46.4483	39.9827	54.3704	51.5694	48.8063	46.2208	51.582	684	589	464	807	766	704
ENSGALG00000006785	225.356	212.342	219.468	56.1954	48.8075	49.7021	219.055	51.5683	4030	3677	3478	1139	990	979
ENSGALG00000011619	52.5838	50.0065	43.9697	56.2741	49.0278	49.3883	48.8533	51.5634	695	640	515	843	735	719
ENSGALG00000001428	131.848	132.335	133.745	50.3903	52.3939	51.8749	132.643	51.553	5125	4981	4607	2220	2310	2221
ENSGALG00000015090	79.0607	81.6756	83.5922	49.6389	52.3751	52.62	81.4429	51.5447	2840	2841	2661	2021	2134	2082
ENSGALG00000028174	69.042	73.6726	74.8859	50.7994	52.0776	51.7512	72.5335	51.5427	3607	3727	3467	3008	3086	2978
ENSGALG00000002583	41.5616	43.4081	44.2395	51.82	51.63	51.1123	43.0698	51.5208	4848	4903	4573	6851	6831	6567
ENSGALG00000001175	54.8158	57.8747	56.2471	49.1447	52.93	52.4038	56.3125	51.4929	2415	2469	2196	2454	2645	2543
ENSGALG00000004152	37.9545	43.1003	44.2328	48.9359	52.8901	52.613	41.7625	51.4796	763	839	788	1115	1206	1165
ENSGALG00000009065	38.0625	41.0256	43.7281	51.3225	50.1208	52.967	40.9387	51.4701	1327	1385	1351	2028	1982	2034
ENSGALG00000015060	35.8519	37.5395	33.1428	53.1464	49.1106	52.1363	35.5114	51.4644	791	802	648	1329	1229	1267
ENSGALG00000003042	38.416	40.3929	38.7594	51.5336	51.8024	50.8646	39.1894	51.4002	661	673	591	1005	1011	964
ENSGALG00000004621	40.8147	43.4034	44.1486	50.2445	51.5606	52.3703	42.7889	51.3918	3934	4051	3771	5489	5637	5560
ENSGALG00000006371	48.7834	50.5827	46.5972	53.0408	50.3075	50.821	48.6544	51.3898	495	497	419	610	579	568
ENSGALG00000028501	28.0554	30.6677	30.2945	50.7255	51.7643	51.4459	29.6726	51.3119	2274	2407	2176	4660	4759	4593
ENSGALG00000000285	47.8654	49.7543	49.0709	49.2503	51.8533	52.8289	48.8969	51.3108	1071	1078	973	1249	1316	1302
ENSGALG00000004735	50.923	53.3119	49.3423	51.4848	50.966	51.3884	51.1924	51.2798	1309	1327	1124	1500	1486	1455
ENSGALG00000007143	47.6568	49.0643	50.6587	50.6281	51.744	51.3382	49.1266	51.2367	4224	4211	3979	5086	5202	5012
Novel00730	36.3607	34.1673	34.5621	58.2369	45.0528	50.4089	35.03	51.2329	222	202	187	403	312	339
ENSGALG00000014094	56.5103	56.1509	58.0697	51.0947	52.9413	49.5977	56.9103	51.2112	1533	1475	1396	1571	1629	1482
ENSGALG00000010156	44.7687	48.0479	46.1448	51.0349	50.5436	52.0137	46.3205	51.1974	7057	7334	6446	9118	9037	9031
ENSGALG00000011651	37.7132	37.4139	37.9845	50.4422	50.652	52.3784	37.7039	51.1575	940	903	839	1425	1432	1438
ENSGALG00000008520	70.5691	65.6083	63.8729	53.7948	50.0113	49.6336	66.6834	51.1466	6316	5686	5066	5457	5077	4893
ENSGALG00000006971	28.9743	31.5818	33.6547	49.1475	51.6757	52.451	31.4036	51.0914	3137	3311	3229	6031	6346	6255
ENSGALG00000010995	23.534	27.3462	27.0206	48.9931	51.3423	52.7463	25.9669	51.0272	687	773	699	1621	1700	1696
ENSGALG00000011564	40.9241	48.7253	45.3064	52.7256	49.5998	50.5982	44.9853	50.9745	1321	1523	1296	1929	1816	1799
ENSGALG00000021569	205.075	180.58	178.236	54.1779	49.6688	49.0236	187.964	50.9568	4208	3588	3241	1260	1156	1108
ENSGALG00000014862	71.1694	78.7039	74.6911	49.0386	51.1833	52.6228	74.8548	50.9483	2301	2464	2140	1797	1877	1874
ENSGALG00000016731	45.5231	46.128	42.2716	51.3706	52.4644	48.9087	44.6409	50.9146	638	626	525	816	834	755
ENSGALG00000000898	53.7495	50.0293	50.7137	50.5579	51.2701	50.8881	51.4975	50.9053	1074	968	898	1145	1162	1120
ENSGALG00000009927	50.4086	54.0592	56.5413	48.088	52.9116	51.6601	53.6697	50.8865	4161	4321	4136	4499	4954	4697
ENSGALG00000028230	47.6014	45.5142	39.1512	52.5287	49.5704	50.5601	44.0889	50.8864	2401	2223	1750	3003	2836	2809
ENSGALG00000010043	46.8575	51.7705	52.0335	49.9044	52.6008	50.1003	50.2205	50.8685	816	873	803	985	1039	961
ENSGALG00000002839	92.5853	80.7101	80.8424	46.8838	51.6771	53.9546	84.7126	50.8385	1251	1056	968	718	792	803
ENSGALG00000010843	58.0612	58.1164	60.6825	48.3912	50.6939	53.4074	58.9534	50.8308	1138	1103	1054	1075	1127	1153
ENSGALG00000002085	42.9949	40.8212	39.5876	55.0893	47.6728	49.7078	41.1346	50.8233	1141	1049	931	1657	1435	1453
Novel01093	45.8302	42.1163	44.8211	51.2186	56.9189	44.2616	44.2559	50.7997	345	307	299	437	486	367
ENSGALG00000023833	40.3127	34.8969	28.0971	55.836	48.8689	47.6326	34.4355	50.7792	272	228	168	427	374	354
ENSGALG00000017675	75.2235	62.5002	58.9998	53.666	49.8069	48.6864	65.5745	50.7198	1233	992	857	997	926	879
ENSGALG00000006398	44.3774	42.8758	44.3299	51.4747	49.6695	50.7691	43.8611	50.6378	2126	1989	1882	2795	2699	2679
Novel00647	40.6686	39.2071	32.1643	54.7041	48.7045	48.5004	37.3467	50.6363	692	646	485	1055	940	909
ENSGALG00000017073	27.0434	30.1321	30.8974	48.9156	50.239	52.6281	29.3576	50.5943	4891	5277	4952	10027	10306	10484
ENSGALG00000001013	43.6677	44.4926	42.1158	51.6773	50.6816	49.3857	43.4254	50.5815	1046	1032	894	1403	1377	1303
[truncated: 17,255 more rows]

## Sheet: normalised read-counts_DESeq
gene_id	C_B	B_B	log2FoldChange	pval	padj
ENSGALG00000015917	206799	139745	0.56482	3.8295e-58	9.4844e-57
ENSGALG00000027490	145461	93198.3	0.64149	1.8693e-69	5.7318e-68
ENSGALG00000018373	108143	101109	0.096916	0.0036649	0.0081532
ENSGALG00000026742	86212	132895	-0.62356	1.9357e-63	5.2915e-62
ENSGALG00000009621	83562	110784	-0.40608	1.7876e-18	1.3578e-17
ENSGALG00000018367	71175.7	60069.7	0.24449	2.4327e-13	1.4103e-12
ENSGALG00000028749	68036.2	62757.8	0.11625	0.013639	0.027315
ENSGALG00000011351	62545.3	70439.6	-0.17128	1.1241e-06	3.8985e-06
Novel00855	62198.8	94884.3	-0.60448	1.5826e-10	7.6115e-10
ENSGALG00000004594	52265.8	59125.1	-0.1777	2.3774e-06	8.0088e-06
ENSGALG00000009594	47814.4	47091.2	0.021964	0.51795	0.62399
ENSGALG00000006512	47494.6	69286.8	-0.54423	5.9342e-55	1.3756e-53
ENSGALG00000021139	42988.3	97879.1	-1.1848	6.5587e-144	5.7883e-142
ENSGALG00000001830	42470.3	30362.2	0.48367	5.1494e-46	9.6266e-45
ENSGALG00000007711	42425.5	27417.1	0.62916	4.8539e-76	1.7472e-74
ENSGALG00000018370	41904.5	37518.2	0.15931	7.2738e-06	2.3332e-05
ENSGALG00000010124	41861.3	23111.7	0.85587	4.8316e-112	3.0216e-110
ENSGALG00000004509	40887.5	58697.9	-0.5206	2.3924e-27	2.6193e-26
ENSGALG00000005587	38887.5	34933.9	0.1545	0.00013781	0.00038459
ENSGALG00000012172	37778.4	23213	0.70187	8.4526e-87	3.6647e-85
ENSGALG00000010077	36530.6	22494.4	0.69865	5.2988e-78	1.9855e-76
ENSGALG00000015082	36334.3	29111.2	0.31926	5.0733e-16	3.403e-15
ENSGALG00000018360	35287.7	27017.5	0.3848	9.1603e-28	1.017e-26
ENSGALG00000018368	34981.2	32301.6	0.11479	0.0024473	0.0056184
ENSGALG00000008684	34641.9	30077.7	0.20358	1.0239e-06	3.5682e-06
ENSGALG00000001475	34406	17192.2	0.99989	7.7254e-178	9.137e-176
ENSGALG00000026383	34400.5	53015.2	-0.62305	2.8723e-53	6.3776e-52
ENSGALG00000004871	34144.8	19424.7	0.81235	1.195e-73	4.0186e-72
ENSGALG00000013464	34042.8	20051.1	0.76257	1.1087e-74	3.8171e-73
ENSGALG00000004562	33793.9	16108.9	1.0674	5.0394e-142	4.2739e-140
ENSGALG00000002377	32708.8	25545.4	0.35626	2.6771e-26	2.7972e-25
ENSGALG00000006179	32376.1	18767.7	0.7849	1.9761e-58	4.9293e-57
ENSGALG00000017082	32057.2	20728.9	0.62833	3.5871e-66	1.0394e-64
ENSGALG00000004769	31801.6	68380.2	-1.1033	9.0348e-220	1.428e-217
ENSGALG00000028872	31775.6	23332.4	0.4451	4.6072e-37	6.9352e-36
ENSGALG00000000372	31669.8	19970.9	0.66441	2.5921e-75	9.1596e-74
ENSGALG00000016231	31362.9	35307.7	-0.17061	3.5264e-05	0.00010509
ENSGALG00000025996	31234.6	16176.8	0.94789	1.5553e-116	1.0128e-114
ENSGALG00000004818	31064.8	20037	0.63192	1.5844e-78	6.0145e-77
ENSGALG00000023294	30268.6	19265.8	0.65095	8.9589e-74	3.0186e-72
ENSGALG00000002197	30153.5	19174	0.65227	2.7837e-56	6.6479e-55
ENSGALG00000015637	30030.9	16405.8	0.87136	3.139e-132	2.4807e-130
ENSGALG00000015461	29907	14901.7	1.004	1.7514e-203	2.4959e-201
Novel03726	29537.2	26345.5	0.16447	0.0027616	0.0062819
ENSGALG00000003197	29374.7	16773.4	0.80736	1.257e-104	6.8722e-103
ENSGALG00000007220	28861.3	66594.9	-1.2046	7.726e-197	1.0413e-194
ENSGALG00000005922	28193.3	18279.8	0.6242	8.6837e-57	2.094e-55
ENSGALG00000010243	27843.8	32090.7	-0.20449	1.8606e-07	7.0261e-07
ENSGALG00000005490	27660.7	19075.9	0.5353	6.4173e-41	1.0718e-39
ENSGALG00000009250	27244.2	23365.2	0.22132	3.1202e-10	1.4693e-09
ENSGALG00000013990	27068.3	16872.5	0.68026	6.8979e-40	1.1229e-38
ENSGALG00000000122	26881.8	15639.4	0.78002	4.4028e-72	1.4335e-70
ENSGALG00000005823	26838	20841.8	0.36436	1.2877e-25	1.3162e-24
ENSGALG00000006453	25763.5	18794	0.45451	5.9995e-38	9.2635e-37
ENSGALG00000017330	25594.9	14617.1	0.80693	7.1002e-90	3.2571e-88
ENSGALG00000000150	24810	13611.5	0.86514	1.0467e-133	8.3477e-132
ENSGALG00000004831	24726.1	15022.6	0.71713	1.8185e-45	3.367e-44
ENSGALG00000016172	24665.1	15570.2	0.65322	8.6363e-07	3.0413e-06
ENSGALG00000012533	24617.7	28852.8	-0.22879	2.3745e-12	1.2901e-11
ENSGALG00000016232	24551.3	14860.5	0.72213	4.8853e-37	7.3346e-36
ENSGALG00000002160	24318.2	51569.3	-1.0828	1.6177e-144	1.4423e-142
ENSGALG00000011951	24237.2	18350.9	0.40061	2.182e-21	1.8874e-20
ENSGALG00000011036	24151.3	19793.6	0.2867	5.4868e-16	3.6704e-15
ENSGALG00000011472	23800.5	15153	0.6504	8.6614e-64	2.3827e-62
ENSGALG00000005897	23788.5	11454.6	1.0522	4.5008e-117	2.9529e-115
ENSGALG00000018361	23738.3	19866	0.25665	2.6605e-13	1.5357e-12
ENSGALG00000011523	23400.5	10749.6	1.1209	5.345e-177	6.1952e-175
ENSGALG00000015617	22471.5	20050.8	0.16278	0.12185	0.1911
ENSGALG00000028600	22392.4	18245.1	0.29487	5.3016e-11	2.6343e-10
ENSGALG00000009856	22345.6	23004.6	-0.04178	0.3572	0.46715
ENSGALG00000015195	22304.8	11815	0.91455	2.8139e-75	9.8833e-74
ENSGALG00000005955	22259.6	17855.5	0.31767	9.9581e-19	7.6743e-18
ENSGALG00000003806	21777.6	19248.3	0.17795	2.6339e-05	7.9488e-05
ENSGALG00000027035	21690.2	14788.9	0.55142	2.661e-33	3.5317e-32
ENSGALG00000011290	21663.4	14553.6	0.57224	2.2073e-26	2.316e-25
ENSGALG00000027227	21602.8	14442.7	0.57473	1.2591e-07	4.8419e-07
ENSGALG00000007114	21530.4	34105.6	-0.66211	3.9128e-37	5.9154e-36
ENSGALG00000014442	21291.2	21195.7	0.0063877	0.88866	0.92213
ENSGALG00000005948	20987.5	11820.1	0.82694	4.7089e-87	2.0622e-85
ENSGALG00000028992	20701	10022	1.0449	1.7324e-128	1.3096e-126
ENSGALG00000008667	20548.9	20716.1	-0.011668	0.7644	0.82953
ENSGALG00000018364	20405.2	17422	0.22771	1.1799e-10	5.7173e-10
ENSGALG00000014833	20361.7	12780.8	0.67102	2.2096e-68	6.6348e-67
ENSGALG00000004588	20318.3	11838.7	0.77742	1.2292e-55	2.8919e-54
ENSGALG00000004848	20161.2	14048.6	0.52057	1.6348e-50	3.3958e-49
ENSGALG00000018384	19965.8	23408	-0.22891	3.8923e-05	0.00011532
ENSGALG00000003966	19593.6	10569	0.88841	9.4664e-71	2.9979e-69
ENSGALG00000005809	19340.6	11897.9	0.69977	7.8487e-51	1.6421e-49
ENSGALG00000018382	19205.8	18492.4	0.054425	0.21803	0.31238
ENSGALG00000016392	18943.9	10111.9	0.90442	7.7571e-121	5.3946e-119
ENSGALG00000002868	18933.5	10022.4	0.91575	8.1918e-86	3.4993e-84
ENSGALG00000018967	18881.9	13963.1	0.4348	1.3761e-25	1.4049e-24
ENSGALG00000002837	18856.1	13330.8	0.495	4.9605e-06	1.6193e-05
ENSGALG00000006165	18763.2	10933.5	0.77813	7.6646e-80	2.9945e-78
ENSGALG00000006771	18550.6	11127	0.7356	1.2016e-46	2.3034e-45
ENSGALG00000007699	18473.6	11786.6	0.64703	1.3268e-48	2.6485e-47
ENSGALG00000002286	18425.4	14295.8	0.36567	2.0549e-25	2.0771e-24
ENSGALG00000003532	18391	21252.4	-0.20831	3.2937e-08	1.3316e-07
ENSGALG00000004901	18364.7	15394	0.25423	4.3186e-13	2.4617e-12
ENSGALG00000002005	18207	10382.4	0.80902	8.2471e-86	3.5143e-84
ENSGALG00000012247	18183.6	17430.8	0.060924	0.10429	0.16701
ENSGALG00000003971	18113.8	12756.4	0.50531	4.5712e-44	8.2187e-43
ENSGALG00000008590	17898.1	12036.7	0.57172	9.0608e-52	1.9424e-50
ENSGALG00000007705	17860.8	17905.6	-0.0035826	0.92014	0.94541
ENSGALG00000001529	17781.3	10086.4	0.81666	4.3949e-89	1.9898e-87
ENSGALG00000001634	17768	11357	0.64412	1.2463e-38	1.9592e-37
ENSGALG00000025926	17760.8	9621.98	0.87627	3.089e-18	2.3119e-17
ENSGALG00000016131	17759.4	11275.5	0.65431	2.0708e-60	5.3179e-59
ENSGALG00000014432	17515.2	11052.6	0.66321	8.1183e-66	2.333e-64
ENSGALG00000006546	17454.9	20030.6	-0.19836	5.2177e-08	2.0707e-07
ENSGALG00000008125	17159.4	10667.6	0.68423	3.5198e-45	6.4757e-44
ENSGALG00000004701	17126.7	13743.3	0.3171	7.1939e-17	5.015e-16
ENSGALG00000009963	17117.9	24013.7	-0.48755	2.5577e-26	2.6789e-25
ENSGALG00000001318	16962.4	10849.2	0.64342	7.8695e-45	1.4387e-43
ENSGALG00000026490	16950.8	10210.9	0.73042	7.7057e-85	3.2517e-83
ENSGALG00000006646	16930.4	9910.79	0.77149	7.5516e-74	2.5543e-72
ENSGALG00000026978	16865.6	9772.47	0.77857	2.6677e-12	1.4458e-11
ENSGALG00000015691	16750.6	12294.6	0.44548	1.3675e-20	1.148e-19
ENSGALG00000008779	16695.3	14379	0.21528	4.9206e-08	1.9563e-07
ENSGALG00000011551	16606	37397.7	-1.1696	1.8311e-199	2.5068e-197
ENSGALG00000012726	16501.1	24414.2	-0.56448	2.8323e-52	6.102e-51
ENSGALG00000014450	16477.6	15794.9	0.061025	0.14062	0.21599
ENSGALG00000010838	16396.4	8181.55	1.0012	1.7556e-99	9.0571e-98
ENSGALG00000005194	16150.8	11954.8	0.43266	7.7205e-15	4.8775e-14
ENSGALG00000002192	15931	13006.8	0.29214	7.8135e-10	3.5852e-09
ENSGALG00000029076	15919.2	13186.7	0.27102	5.0681e-09	2.1979e-08
ENSGALG00000016775	15825	9268.26	0.77075	1.396e-95	6.9346e-94
ENSGALG00000016986	15799.6	17077.1	-0.11205	0.0009515	0.0023346
ENSGALG00000010361	15674.8	12997.3	0.27	1.6491e-11	8.4326e-11
ENSGALG00000001580	15598.4	12274.3	0.34529	2.4414e-21	2.1076e-20
ENSGALG00000010725	15550.2	13137.7	0.2429	1.0577e-08	4.4784e-08
ENSGALG00000009829	15457.7	9932.15	0.63704	1.9396e-53	4.3288e-52
ENSGALG00000002696	15247.7	13256.9	0.20116	0.00017634	0.00048427
ENSGALG00000003912	15231	13250.6	0.20079	2.5205e-08	1.0299e-07
ENSGALG00000008586	15153.8	9173.2	0.72305	4.5441e-77	1.6738e-75
ENSGALG00000002157	15138.5	8491.56	0.8328	1.2646e-79	4.9185e-78
ENSGALG00000004107	15066.7	16216.7	-0.1059	0.0086721	0.018041
ENSGALG00000002813	14915.9	10404.6	0.51867	2.1391e-34	2.933e-33
ENSGALG00000004796	14839.6	12352.9	0.26434	6.0131e-12	3.1912e-11
ENSGALG00000026445	14834.3	14563.6	0.02659	0.50003	0.60802
ENSGALG00000008094	14578.9	12008.2	0.27957	2.3025e-12	1.2521e-11
ENSGALG00000024103	14576.2	9510.26	0.61473	2.9836e-41	5.0314e-40
ENSGALG00000001658	14464.7	10332.3	0.48421	5.9693e-23	5.5174e-22
ENSGALG00000011229	14229.8	11769	0.27351	5.6449e-13	3.1989e-12
ENSGALG00000021253	14164.3	10263.4	0.46417	3.0594e-38	4.7407e-37
ENSGALG00000016691	14083.4	12975	0.11821	0.0020326	0.0047345
ENSGALG00000024372	14081.2	42501.3	-1.578	1.5736e-50	3.2726e-49
ENSGALG00000017185	13962.2	16361.1	-0.22832	2.3936e-08	9.8078e-08
ENSGALG00000007611	13915.8	8696.9	0.67612	3.6291e-35	5.1507e-34
ENSGALG00000004304	13907.5	10415.9	0.41666	1.0439e-24	1.0301e-23
ENSGALG00000008620	13856.8	10972.6	0.33605	8.4465e-14	5.0464e-13
ENSGALG00000003922	13830.7	9194.74	0.5884	3.2702e-54	7.4516e-53
ENSGALG00000008038	13807.8	11218.4	0.29931	5.7771e-13	3.2696e-12
Novel00496	13804.4	15707.4	-0.18572	0.00073065	0.0018194
ENSGALG00000002644	13744.5	9082.87	0.59705	3.3878e-64	9.4392e-63
ENSGALG00000002569	13712.9	9442.42	0.53756	5.2498e-38	8.1131e-37
ENSGALG00000001992	13708.7	14606.8	-0.091538	0.01906	0.037
ENSGALG00000008054	13624.6	8318.97	0.71088	1.7507e-81	7.0131e-80
ENSGALG00000002338	13607.7	7637.22	0.83198	1.1162e-71	3.6072e-70
ENSGALG00000004122	13581.3	8821.05	0.62161	4.6034e-40	7.5221e-39
ENSGALG00000016119	13579.1	8227.39	0.72202	4.059e-75	1.4171e-73
ENSGALG00000001000	13577.4	28136.5	-1.0498	4.2446e-165	4.4726e-163
ENSGALG00000015258	13536.9	6583.62	1.0384	7.0469e-123	4.9602e-121
ENSGALG00000008806	13474.3	10317.7	0.38429	4.5381e-19	3.5717e-18
ENSGALG00000017299	13470.1	9524.77	0.49926	1.3167e-41	2.2422e-40
ENSGALG00000003522	13452.8	10246.3	0.39226	9.958e-26	1.0214e-24
ENSGALG00000020895	13378.3	6526.03	1.0342	1.7825e-129	1.3652e-127
ENSGALG00000026713	13377.9	7196.08	0.89246	5.9055e-74	2.0014e-72
ENSGALG00000002478	13266.2	9259.61	0.51811	8.4173e-35	1.1764e-33
ENSGALG00000001039	13243.4	8646.43	0.61328	1.7924e-29	2.0999e-28
ENSGALG00000005989	13151.9	6020.24	1.1259	8.3367e-163	8.6791e-161
ENSGALG00000027807	13105.5	8784.85	0.57631	1.3574e-47	2.6607e-46
ENSGALG00000001564	13055.5	6945.2	0.90901	9.5321e-108	5.5058e-106
ENSGALG00000006790	12961.1	7197.7	0.84739	1.6397e-83	6.8201e-82
ENSGALG00000011504	12950.7	7884.28	0.7146	4.0107e-46	7.5139e-45
ENSGALG00000002548	12839.8	15242.9	-0.24728	4.1998e-09	1.8346e-08
ENSGALG00000013366	12809.2	8030.22	0.67291	1.5618e-69	4.7974e-68
ENSGALG00000004143	12795.2	9902.32	0.36938	1.1119e-19	8.9952e-19
ENSGALG00000002095	12681.7	7590.3	0.73951	4.3072e-89	1.9552e-87
ENSGALG00000004377	12634	10498.4	0.26674	1.332e-07	5.1089e-07
ENSGALG00000018378	12630.9	12583.9	0.0053147	0.89551	0.92701
ENSGALG00000000812	12577.4	16708.8	-0.40871	1.616e-15	1.0566e-14
ENSGALG00000006026	12569.7	7784.94	0.68941	3.0247e-33	4.0021e-32
ENSGALG00000010671	12550.4	10789.2	0.21799	5.3559e-08	2.1231e-07
ENSGALG00000027142	12526.7	7869.05	0.66914	4.4346e-44	7.9897e-43
ENSGALG00000011330	12492	14003.7	-0.16444	0.00015961	0.00044074
ENSGALG00000007128	12478.8	7899.72	0.65842	1.5638e-40	2.582e-39
ENSGALG00000001656	12328.5	9919.26	0.31296	4.2337e-12	2.2718e-11
ENSGALG00000016447	12282.8	10474.2	0.22958	8.1376e-10	3.7271e-09
ENSGALG00000003818	12263	7508.5	0.70675	6.2189e-67	1.8202e-65
ENSGALG00000005453	12245.8	7032.87	0.79876	5.6596e-63	1.5303e-61
ENSGALG00000001688	12227.1	6941.01	0.81589	1.2542e-110	7.6511e-109
ENSGALG00000005945	12210.6	11153.1	0.13067	0.0017477	0.0041217
ENSGALG00000011038	12132.7	8927.53	0.44207	1.2897e-24	1.2668e-23
ENSGALG00000022539	12089	10935.2	0.14413	0.0067438	0.014319
ENSGALG00000003503	12013.4	6533.98	0.87768	2.0037e-127	1.4887e-125
ENSGALG00000012159	11874.6	10128.1	0.22933	1.4023e-07	5.3654e-07
ENSGALG00000001334	11855.1	12248.6	-0.046907	0.30541	0.41264
ENSGALG00000011031	11843.1	10344.4	0.195	9.0508e-07	3.1802e-06
ENSGALG00000003584	11738.6	6966.82	0.75165	1.0786e-64	3.0296e-63
ENSGALG00000002930	11717.9	5599.02	1.0631	5.0383e-86	2.1575e-84
ENSGALG00000010023	11636.9	8169.32	0.50996	1.4182e-41	2.4126e-40
ENSGALG00000008443	11627	10958.4	0.085164	0.040851	0.073622
ENSGALG00000012229	11595	8880.96	0.38345	3.3891e-12	1.8254e-11
ENSGALG00000020078	11555.6	8544.08	0.43514	3.1176e-31	3.8606e-30
ENSGALG00000003947	11453.9	9112.56	0.32961	1.3698e-19	1.1046e-18
ENSGALG00000004132	11356.1	6615.56	0.77842	4.3007e-69	1.3141e-67
ENSGALG00000010745	11256.4	6666.82	0.75488	6.3933e-82	2.591e-80
ENSGALG00000008212	11238.5	6774.67	0.72881	2.48e-67	7.2957e-66
ENSGALG00000015339	11238.3	7585.04	0.56611	6.867e-38	1.0584e-36
ENSGALG00000009305	11236.1	6502.96	0.78778	1.0003e-71	3.2386e-70
ENSGALG00000016954	11174.6	3838.37	1.5392	2.4664e-276	5.1663e-274
ENSGALG00000003220	11018.9	10004.5	0.13917	0.00011264	0.00031771
ENSGALG00000003681	10890.6	8870.65	0.29542	3.2223e-13	1.8532e-12
ENSGALG00000015699	10875.2	6410.75	0.76139	3.7765e-66	1.0925e-64
ENSGALG00000009321	10830.1	7957.21	0.44426	1.9567e-31	2.4545e-30
ENSGALG00000005177	10745.7	10240.3	0.069527	0.07014	0.11837
ENSGALG00000002514	10738.6	8589.78	0.3216	5.7335e-17	4.026e-16
ENSGALG00000024398	10736.7	6587.57	0.70232	3.7757e-32	4.8589e-31
ENSGALG00000014957	10634.4	8709.94	0.2876	9.0365e-09	3.8498e-08
ENSGALG00000016236	10580.5	9635.81	0.13483	0.0037193	0.0082689
ENSGALG00000005588	10550.7	4334.67	1.2811	4.3723e-160	4.4454e-158
ENSGALG00000005507	10545.4	8407.13	0.32644	5.6194e-19	4.4048e-18
ENSGALG00000000377	10505.5	8724.71	0.26756	9.997e-13	5.5619e-12
ENSGALG00000000251	10502.4	5666.92	0.8884	1.1647e-95	5.8021e-94
ENSGALG00000001962	10494.7	10638.7	-0.0195	0.60457	0.70032
ENSGALG00000014309	10487.3	8112.97	0.36932	4.5719e-14	2.7715e-13
ENSGALG00000006935	10338	6436.45	0.68209	5.1403e-36	7.4849e-35
ENSGALG00000029157	10307.5	10489.7	-0.025086	0.54749	0.65121
ENSGALG00000000474	10289.9	6205.01	0.72818	1.6318e-49	3.3143e-48
ENSGALG00000008169	10240.6	8769.91	0.22342	4.0695e-08	1.6295e-07
ENSGALG00000010638	10226.6	5811.86	0.814	8.1199e-68	2.4173e-66
ENSGALG00000005807	10169.5	7808.11	0.38063	8.8961e-15	5.6079e-14
ENSGALG00000009228	10086.2	7635.16	0.40122	9.7622e-27	1.0413e-25
ENSGALG00000002932	10026.3	7874.06	0.34735	2.4414e-09	1.0831e-08
ENSGALG00000005078	9982.71	6758.8	0.56185	1.056e-34	1.4618e-33
ENSGALG00000002943	9889.58	8375.84	0.23942	1.8472e-10	8.8523e-10
ENSGALG00000005425	9867.08	10179.4	-0.044731	0.28502	0.39015
ENSGALG00000012225	9830.54	6984.08	0.49257	1.345e-38	2.1085e-37
ENSGALG00000002263	9694.47	4754.28	1.0266	6.4657e-160	6.5356e-158
ENSGALG00000012357	9693.63	6474.45	0.58145	2.4365e-41	4.1127e-40
ENSGALG00000000169	9677.26	5681.57	0.76742	7.7171e-75	2.6674e-73
ENSGALG00000020927	9643.86	8634.05	0.15953	0.00023654	0.00063601
ENSGALG00000016751	9641.55	6539.06	0.55951	8.6138e-37	1.2855e-35
ENSGALG00000012311	9624.49	7830.76	0.29721	4.5613e-11	2.2749e-10
ENSGALG00000016340	9623.38	6183.86	0.63693	1.4608e-48	2.9126e-47
ENSGALG00000000562	9619.87	7039.26	0.45018	1.0921e-32	1.4308e-31
ENSGALG00000026592	9593.02	12715.8	-0.40059	0.001744	0.0041136
ENSGALG00000006267	9567.52	5521.94	0.79193	4.5891e-82	1.8704e-80
ENSGALG00000017073	9564.76	5376.5	0.82939	4.8841e-57	1.1876e-55
ENSGALG00000000366	9553.05	7272.18	0.39308	9.1102e-26	9.3563e-25
ENSGALG00000005547	9513.56	6109.42	0.63816	7.6767e-51	1.608e-49
ENSGALG00000016852	9501.64	5920.18	0.68116	2.0385e-38	3.17e-37
ENSGALG00000004908	9499.65	7544.41	0.33191	1.8865e-18	1.4304e-17
ENSGALG00000000719	9498.5	6288.95	0.58854	6.1593e-08	2.4288e-07
ENSGALG00000006264	9472.05	8724.09	0.11873	0.0029413	0.0066586
ENSGALG00000010829	9465.43	5933.65	0.67265	1.6773e-42	2.919e-41
ENSGALG00000016433	9458.86	9814.42	-0.053056	0.19983	0.29076
ENSGALG00000000823	9438.01	7520.27	0.3272	1.6122e-16	1.1088e-15
ENSGALG00000000141	9386.15	14856.9	-0.65547	2.231e-09	9.9305e-09
ENSGALG00000014922	9298.3	6988.53	0.41147	1.7927e-22	1.6242e-21
ENSGALG00000002139	9292.61	8346.35	0.15484	0.002252	0.0052073
ENSGALG00000002863	9251.95	7022.28	0.39725	7.1559e-21	6.0778e-20
ENSGALG00000002301	9240.8	7402.83	0.31968	9.2193e-14	5.4817e-13
ENSGALG00000011465	9235.68	6218.49	0.5698	3.6136e-35	5.1329e-34
ENSGALG00000013565	9235.35	8933.63	0.047716	0.29001	0.39581
ENSGALG00000004709	9207.89	8579.52	0.10185	0.0051576	0.011192
ENSGALG00000009553	9186.09	6457.82	0.50766	4.0588e-25	4.0532e-24
ENSGALG00000002531	9148.31	7915.07	0.20853	4.3299e-08	1.7314e-07
ENSGALG00000009328	9143.65	8649.12	0.080018	0.034627	0.063572
ENSGALG00000015709	9094.5	6062.51	0.58425	1.8607e-36	2.7369e-35
ENSGALG00000010541	9094.22	7751.2	0.23031	1.0784e-07	4.1685e-07
ENSGALG00000003910	9094.14	8869.3	0.036104	0.32507	0.43354
ENSGALG00000008325	9082.47	5773.16	0.65277	2.2675e-46	4.3085e-45
ENSGALG00000009690	9071.46	4130.9	1.1329	5.3047e-114	3.3783e-112
ENSGALG00000013208	9070.91	4719.12	0.9411	2.9397e-80	1.1511e-78
ENSGALG00000003085	9051.41	5211.33	0.79532	6.0548e-94	2.9e-92
ENSGALG00000008127	9021.9	9280.02	-0.040634	0.29456	0.40069
ENSGALG00000011738	9000.44	6461.24	0.47716	4.2775e-27	4.6249e-26
ENSGALG00000016093	8935.23	5869.12	0.60547	1.9848e-40	3.274e-39
ENSGALG00000007511	8886.85	9658.17	-0.11988	0.0013469	0.0032345
ENSGALG00000009474	8856.41	9556.62	-0.10948	0.0041837	0.0092248
ENSGALG00000015780	8817.64	12831.9	-0.54068	1.5568e-48	3.1004e-47
ENSGALG00000010543	8811.51	5875.62	0.5837	1.0969e-34	1.5171e-33
ENSGALG00000012348	8784.36	5969.59	0.55675	3.3316e-42	5.7351e-41
ENSGALG00000005001	8688.18	8259.65	0.072934	0.050395	0.088456
ENSGALG00000016067	8687.48	4543.62	0.93399	3.4243e-117	2.2551e-115
ENSGALG00000014834	8650.06	5393.74	0.68013	7.3268e-39	1.1591e-37
ENSGALG00000010347	8609.71	7026.27	0.29281	2.5452e-10	1.2067e-09
ENSGALG00000006167	8590.59	4759.1	0.85052	1.3634e-67	4.0381e-66
ENSGALG00000012684	8588.95	6045.01	0.50587	2.7419e-26	2.8631e-25
ENSGALG00000001258	8573.71	7631.88	0.16713	0.0042727	0.0093984
ENSGALG00000009385	8570.43	7190.11	0.25311	2.574e-08	1.051e-07
ENSGALG00000005980	8539.58	6221.29	0.43509	0.056155	0.097466
ENSGALG00000000156	8506.57	8015.37	0.085538	0.064646	0.11018
ENSGALG00000005139	8482.94	10054.2	-0.24468	5.2287e-09	2.2636e-08
ENSGALG00000003284	8438.3	6087.49	0.47057	1.9343e-24	1.8893e-23
ENSGALG00000011276	8436.4	10674.1	-0.33879	6.1144e-16	4.0777e-15
ENSGALG00000010156	8434.88	7393.24	0.1899	3.2795e-06	1.0889e-05
ENSGALG00000008600	8415.82	7555.7	0.15539	0.00069225	0.0017307
ENSGALG00000016122	8370.26	5384.49	0.63543	6.6807e-55	1.5466e-53
ENSGALG00000006809	8357.04	5075.29	0.7187	1.4322e-70	4.5108e-69
ENSGALG00000007843	8349.39	6838.04	0.28782	1.0475e-10	5.0954e-10
ENSGALG00000010313	8313.34	4856.96	0.77447	1.5253e-88	6.8346e-87
ENSGALG00000003485	8284.72	5700.67	0.53798	1.1586e-27	1.2821e-26
ENSGALG00000008482	8236.58	6015.02	0.45271	3.485e-18	2.6016e-17
ENSGALG00000012135	8229.06	11072.3	-0.42756	1.9797e-24	1.9315e-23
ENSGALG00000005962	8221.09	6124.7	0.42405	5.2742e-28	5.897e-27
ENSGALG00000017153	8195.05	7084.61	0.20981	2.5296e-05	7.6499e-05
ENSGALG00000008367	8181.42	4299.18	0.90748	8.5127e-09	3.6328e-08
ENSGALG00000010318	8138.1	8302.24	-0.028715	0.45012	0.56007
ENSGALG00000017644	8130.13	6418.73	0.34032	1.1027e-15	7.2733e-15
ENSGALG00000014331	8091.3	6206.32	0.38224	4.6049e-19	3.6194e-18
ENSGALG00000006569	8086.29	5880.64	0.45883	1.1183e-31	1.4151e-30
ENSGALG00000012640	8069.74	5199.13	0.63355	2.3313e-46	4.4248e-45
ENSGALG00000005589	8044.99	5114.95	0.65263	1.4067e-60	3.6232e-59
ENSGALG00000003396	8035.52	4990.62	0.6863	1.5261e-54	3.5051e-53
ENSGALG00000004379	8028.22	4970.98	0.69052	3.2955e-46	6.2009e-45
ENSGALG00000007131	8006.17	5092.7	0.65154	5.0734e-39	8.0701e-38
ENSGALG00000013000	7981.61	6082.32	0.39171	1.0477e-23	9.9484e-23
ENSGALG00000014805	7980.2	5567.61	0.51867	1.2196e-36	1.8077e-35
ENSGALG00000014023	7932.88	4996.21	0.66629	1.724e-59	4.382e-58
ENSGALG00000014381	7924.33	6038.21	0.39171	7.0706e-21	6.0113e-20
ENSGALG00000005961	7904.7	3933.38	1.0054	1.229e-104	6.7619e-103
ENSGALG00000014083	7897.86	5882.17	0.42422	1.9553e-15	1.2737e-14
ENSGALG00000006973	7860.02	5392.35	0.543	1.472e-36	2.1744e-35
ENSGALG00000013257	7832.73	6763.38	0.21144	4.3116e-07	1.5702e-06
ENSGALG00000011637	7807.79	6843.53	0.18996	3.1313e-06	1.0427e-05
ENSGALG00000007642	7788.39	6066.59	0.3601	7.4681e-18	5.4831e-17
ENSGALG00000026858	7774.47	8210.75	-0.078661	0.04106	0.073923
Novel03324	7769.09	7340.67	0.08191	0.079998	0.13297
ENSGALG00000013628	7767.57	7470.32	0.056382	0.1701	0.2539
ENSGALG00000008348	7755.47	11116.7	-0.51886	3.5454e-39	5.6654e-38
ENSGALG00000013041	7750.36	6102.75	0.34436	4.5741e-19	3.5968e-18
Novel02628	7741.25	5213.43	0.56946	8.17e-39	1.2866e-37
ENSGALG00000009327	7723.59	5220.53	0.56398	1.5213e-26	1.6068e-25
ENSGALG00000003634	7686.4	5556.12	0.4674	1.8872e-19	1.5148e-18
ENSGALG00000003392	7653.04	6528.02	0.22922	2.463e-07	9.1893e-07
ENSGALG00000004011	7638.91	6526.76	0.22675	2.8746e-08	1.1677e-07
ENSGALG00000009018	7597.34	6187.31	0.29596	9.0935e-11	4.4473e-10
ENSGALG00000007307	7585.07	5565.8	0.44598	1.1459e-21	1.0062e-20
ENSGALG00000004034	7545.15	6081.14	0.31082	2.763e-16	1.8824e-15
ENSGALG00000016947	7532.35	6565.71	0.19793	0.00011981	0.00033707
ENSGALG00000012852	7532.16	5556.23	0.43834	9.2816e-28	1.0291e-26
ENSGALG00000007866	7521.15	5017.42	0.58307	1.3367e-44	2.4309e-43
ENSGALG00000011901	7520.39	4624.23	0.70076	1.3119e-64	3.6728e-63
ENSGALG00000011241	7497.09	4786.93	0.64636	1.2283e-43	2.1836e-42
ENSGALG00000009086	7485.11	8086.28	-0.11128	0.0051542	0.011186
ENSGALG00000008633	7479.78	6065.16	0.30227	1.7529e-13	1.0241e-12
ENSGALG00000002870	7431.12	4083.67	0.86252	5.2572e-104	2.8653e-102
ENSGALG00000015522	7429.4	4031.38	0.87984	4.7738e-53	1.0493e-51
ENSGALG00000000533	7422.39	6089.74	0.28529	3.7345e-13	2.1414e-12
ENSGALG00000013537	7419.66	6518.73	0.18655	2.2093e-05	6.7186e-05
ENSGALG00000006388	7411.9	3655.63	1.018	2.2615e-101	1.1843e-99
ENSGALG00000008432	7408.83	7657.59	-0.04775	0.2619	0.36453
Novel01037	7402.33	5570.05	0.40872	1.3099e-12	7.2389e-12
ENSGALG00000002144	7387.95	7437.39	-0.0095547	0.80849	0.86384
ENSGALG00000007683	7379	5005.22	0.55928	8.3338e-46	1.5496e-44
ENSGALG00000010973	7371.2	7324.79	0.0091784	0.82083	0.87246
ENSGALG00000010030	7352.44	6240.23	0.23645	2.0725e-08	8.5325e-08
ENSGALG00000003349	7339.48	4175.05	0.81213	3.836e-74	1.3077e-72
ENSGALG00000013532	7338.37	6256.15	0.22998	4.9027e-09	2.1283e-08
ENSGALG00000013795	7308.36	5105.8	0.51687	3.0279e-32	3.9198e-31
ENSGALG00000016431	7303.3	5269.38	0.47028	2.055e-29	2.4027e-28
ENSGALG00000004690	7300.13	7820.5	-0.099038	0.030699	0.057121
ENSGALG00000018386	7266.57	11784.1	-0.69557	1.714e-32	2.2389e-31
ENSGALG00000015216	7260.35	4098.66	0.82345	2.1059e-60	5.4002e-59
ENSGALG00000015770	7258.46	8887.28	-0.29165	7.4597e-14	4.4707e-13
ENSGALG00000028994	7252.08	4279.45	0.76002	2.6188e-68	7.85e-67
ENSGALG00000000814	7249.54	6355.63	0.18969	2.5489e-06	8.5682e-06
ENSGALG00000014948	7242.55	6140.17	0.23803	1.3233e-06	4.5666e-06
ENSGALG00000026449	7235.19	3149.45	1.1802	3.5323e-18	2.6358e-17
ENSGALG00000007936	7222.55	6489.01	0.15419	0.0001573	0.00043489
ENSGALG00000012591	7218.09	6554.19	0.13919	0.0016759	0.0039669
ENSGALG00000014122	7189.83	5097.12	0.49563	5.0664e-35	7.1497e-34
ENSGALG00000001465	7184.87	4852.51	0.56427	1.0325e-22	9.4426e-22
ENSGALG00000011103	7171.97	5229.13	0.45525	6.3385e-26	6.5518e-25
ENSGALG00000008812	7167.24	5818.85	0.30051	1.5972e-12	8.7744e-12
ENSGALG00000005518	7157.74	5226.33	0.45325	1.0235e-28	1.1691e-27
ENSGALG00000016442	7155.52	4289.81	0.73716	3.4491e-68	1.0286e-66
ENSGALG00000007357	7141.48	4914.96	0.53825	1.5335e-41	2.6036e-40
ENSGALG00000006292	7125.58	4153.31	0.77763	2.0089e-68	6.0426e-67
ENSGALG00000005750	7113.5	5299.26	0.42427	1.9727e-25	1.9963e-24
ENSGALG00000000206	7097.03	5866.42	0.27435	1.2449e-10	6.0203e-10
ENSGALG00000003662	7095.42	6914.33	0.037172	0.36555	0.47536
ENSGALG00000005834	7092.49	5843.02	0.27932	2.9105e-10	1.3751e-09
ENSGALG00000000489	7075.15	5506.7	0.36082	1.349e-15	8.8608e-15
ENSGALG00000006020	7066.01	4126.21	0.77502	1.0975e-80	4.3366e-79
ENSGALG00000000527	7054.64	6079.97	0.21341	0.00073967	0.0018395
ENSGALG00000006096	7047.14	5057.66	0.47807	4.6626e-28	5.2232e-27
ENSGALG00000026944	7044.96	5965.01	0.23954	2.4606e-09	1.091e-08
ENSGALG00000002929	7032.31	6244.22	0.1714	8.0015e-05	0.00022884
ENSGALG00000004161	7029.89	3875.75	0.85781	7.3339e-97	3.6852e-95
ENSGALG00000011464	7026.02	9257.28	-0.39702	9.993e-19	7.6978e-18
ENSGALG00000008318	7021.23	4742.96	0.56505	1.5999e-28	1.8157e-27
ENSGALG00000004160	7000.36	6012.41	0.21934	2.8703e-08	1.1662e-07
ENSGALG00000028932	6998.25	4953.21	0.49678	1.5753e-16	1.0838e-15
ENSGALG00000008584	6994.13	3522.13	0.98789	4.969e-81	1.9769e-79
ENSGALG00000010235	6970.84	5970.72	0.22302	5.2804e-08	2.0946e-07
ENSGALG00000004730	6933.21	7455.81	-0.10485	0.023436	0.044628
ENSGALG00000002495	6917.05	5453.5	0.34208	6.3858e-14	3.8421e-13
ENSGALG00000005772	6882.56	3331.02	1.0452	5.4654e-116	3.5456e-114
ENSGALG00000015440	6866.25	4380.13	0.64778	1.2186e-55	2.8707e-54
ENSGALG00000002448	6854.52	6582.07	0.058374	0.1528	0.23188
ENSGALG00000006049	6837.43	5784.83	0.24101	4.9609e-07	1.792e-06
ENSGALG00000015803	6836.81	5184.71	0.39867	2.8108e-20	2.3371e-19
ENSGALG00000016808	6827.13	6271.56	0.12246	0.0057087	0.012293
ENSGALG00000017247	6802.56	6899.42	-0.020228	0.63365	0.72506
ENSGALG00000007965	6766.78	4425.08	0.61201	6.0554e-52	1.3014e-50
ENSGALG00000012944	6758.59	3764.7	0.84284	3.5627e-75	1.2488e-73
ENSGALG00000018366	6736.76	5649.15	0.25347	2.2593e-08	9.2687e-08
ENSGALG00000002661	6718.55	5674.52	0.24341	7.3093e-08	2.8673e-07
ENSGALG00000004626	6717.04	6463.51	0.055452	0.1592	0.24024
ENSGALG00000022490	6713.36	8325.24	-0.30989	1.9895e-08	8.2064e-08
ENSGALG00000001250	6711.58	9403.67	-0.48594	1.2803e-34	1.768e-33
ENSGALG00000001589	6686.44	7316.47	-0.12968	0.0014479	0.0034584
ENSGALG00000006037	6684	4713.16	0.50316	4.2427e-34	5.7674e-33
ENSGALG00000010164	6681.5	5577.22	0.26038	7.5449e-10	3.4647e-09
ENSGALG00000017186	6661.6	17618.8	-1.4009	4.1075e-237	7.2134e-235
ENSGALG00000008081	6655.57	3402.33	0.96615	2.3203e-78	8.7318e-77
ENSGALG00000000775	6638.71	14600.8	-1.1348	6.3043e-117	4.1205e-115
ENSGALG00000009913	6634.97	5561.51	0.25436	3.5288e-07	1.2963e-06
ENSGALG00000014644	6603.14	8034.87	-0.28272	6.2005e-14	3.734e-13
ENSGALG00000028249	6600.12	8213.47	-0.3151	5.7226e-12	3.0445e-11
ENSGALG00000000628	6597.43	4306.92	0.61368	8.7758e-37	1.3085e-35
ENSGALG00000006829	6587.15	7132.58	-0.11441	0.010946	0.022332
ENSGALG00000005105	6538.86	5024.54	0.37959	4.0199e-19	3.174e-18
ENSGALG00000002747	6527.46	6698.3	-0.036975	0.37815	0.48834
ENSGALG00000012007	6504.49	5010.68	0.37605	5.7138e-17	4.0138e-16
ENSGALG00000021136	6497.98	2484.99	1.3844	1.1017e-200	1.5323e-198
ENSGALG00000008970	6497.48	4813.83	0.43224	3.2715e-25	3.2802e-24
ENSGALG00000009052	6495.57	4560.42	0.50959	5.5184e-36	8.022e-35
ENSGALG00000011260	6490.91	3621.43	0.83952	8.6381e-42	1.4811e-40
ENSGALG00000017239	6488.09	13150.9	-1.0179	5.7754e-151	5.3984e-149
ENSGALG00000016088	6486.69	5049.64	0.36064	5.5862e-18	4.1206e-17
ENSGALG00000012830	6486.5	4115.54	0.65551	1.0943e-48	2.192e-47
ENSGALG00000004195	6483.88	3994.6	0.6976	5.1203e-63	1.3888e-61
ENSGALG00000001359	6478.39	5091.43	0.34705	4.5792e-13	2.6043e-12
ENSGALG00000016915	6453.1	6097.9	0.081819	0.085197	0.14052
ENSGALG00000008559	6451.5	5110.63	0.33566	1.6567e-12	9.0864e-12
ENSGALG00000012546	6439.1	4502.9	0.51477	2.6133e-30	3.1443e-29
ENSGALG00000000907	6437.41	5234.92	0.29803	1.8387e-13	1.0731e-12
ENSGALG00000016420	6433.94	4927.95	0.384	5.8185e-17	4.0807e-16
ENSGALG00000007386	6426.18	5832.38	0.13986	0.0011775	0.0028492
ENSGALG00000001143	6425.65	4315.32	0.57306	1.1892e-35	1.7158e-34
ENSGALG00000002781	6416.48	3818.65	0.74751	5.7396e-51	1.2066e-49
ENSGALG00000014298	6410.91	4375.47	0.55046	7.7311e-33	1.0167e-31
ENSGALG00000004269	6407.7	5193.6	0.30264	1.8964e-09	8.4931e-09
ENSGALG00000005534	6407.2	5695.42	0.16981	0.00042112	0.0010892
ENSGALG00000016878	6394.92	6926.54	-0.11493	0.011537	0.023388
ENSGALG00000009975	6391.75	5520.46	0.21123	4.2093e-07	1.5346e-06
ENSGALG00000014256	6381.45	5470.66	0.22188	2.165e-07	8.1138e-07
ENSGALG00000007520	6376.19	4999.56	0.34978	2.3179e-12	1.2601e-11
ENSGALG00000000694	6370.78	5298.97	0.26478	4.5654e-07	1.6588e-06
ENSGALG00000002080	6369.97	5764.61	0.14389	0.0079615	0.016655
ENSGALG00000017132	6365.1	4658.76	0.44957	7.9562e-19	6.1698e-18
ENSGALG00000005525	6343.56	5034.41	0.3332	4.3487e-16	2.9259e-15
ENSGALG00000006818	6330.91	4569.58	0.46987	1.5559e-25	1.5838e-24
ENSGALG00000011992	6301.51	6361.45	-0.013821	0.74785	0.81677
ENSGALG00000014773	6292.45	6011.31	0.066006	0.21229	0.30569
ENSGALG00000001730	6290.31	3876.58	0.69746	1.0466e-62	2.821e-61
ENSGALG00000002778	6281.33	5026.24	0.32097	1.8334e-14	1.1344e-13
ENSGALG00000002583	6281.07	5087.33	0.30393	5.6793e-13	3.2163e-12
ENSGALG00000007996	6268.99	4263.66	0.55549	8.471e-35	1.182e-33
ENSGALG00000008585	6223.86	5087.13	0.29061	6.9608e-11	3.4312e-10
ENSGALG00000016855	6214.29	5407.08	0.20038	7.9656e-07	2.8154e-06
ENSGALG00000009309	6207.72	4379.99	0.50253	2.0061e-26	2.1088e-25
ENSGALG00000026930	6201.11	4671.32	0.40435	0.00017325	0.00047621
ENSGALG00000015821	6196.63	5335.11	0.21591	9.9087e-07	3.4594e-06
Novel00522	6169.75	4506.63	0.44679	0.00031546	0.00083138
ENSGALG00000016479	6154.71	10446.9	-0.76235	5.3645e-89	2.4225e-87
ENSGALG00000000454	6150.43	5504.13	0.16009	0.00013319	0.00037258
ENSGALG00000027497	6150.26	7720.08	-0.32719	1.0746e-07	4.1547e-07
ENSGALG00000003512	6146.44	3540.15	0.79464	1.8978e-75	6.7198e-74
ENSGALG00000014688	6146.12	6733.39	-0.13153	0.0020834	0.004847
ENSGALG00000016065	6133.72	4591.25	0.41738	1.2375e-18	9.474e-18
ENSGALG00000002488	6129.27	4666.01	0.3931	2.1259e-19	1.7001e-18
ENSGALG00000011300	6128.3	4940.28	0.31049	2.6575e-10	1.2582e-09
ENSGALG00000005451	6122.48	3713.24	0.72002	1.9277e-43	3.4163e-42
ENSGALG00000027151	6117.74	5163.57	0.24423	1.4287e-09	6.4516e-09
ENSGALG00000014222	6111.07	4621.96	0.40218	8.766e-18	6.4279e-17
ENSGALG00000003820	6101.13	5743.34	0.08737	0.047237	0.083656
ENSGALG00000020973	6087.42	4602	0.40239	4.6339e-18	3.4327e-17
ENSGALG00000026081	6049.76	3327.16	0.86119	4.5225e-94	2.1841e-92
ENSGALG00000016984	6049.49	5331.29	0.18214	1.5148e-05	4.7031e-05
ENSGALG00000000708	6049.17	4287.43	0.49605	1.7127e-34	2.352e-33
ENSGALG00000015003	6043.95	6496.52	-0.10385	0.012381	0.024966
ENSGALG00000008507	6043.44	4874.69	0.3097	8.5569e-11	4.1919e-10
ENSGALG00000004522	6009.38	3420.51	0.81173	5.4291e-60	1.384e-58
ENSGALG00000010908	5991.04	3515.26	0.76791	3.0691e-51	6.5073e-50
ENSGALG00000015713	5981.16	3232.62	0.88633	1.348e-84	5.661e-83
ENSGALG00000013135	5977	4657.15	0.35941	1.0107e-11	5.2847e-11
ENSGALG00000005668	5976.21	6295.52	-0.074667	0.098734	0.15945
ENSGALG00000007799	5958.11	4473.83	0.41238	1.0906e-11	5.6753e-11
ENSGALG00000005701	5947.61	4119.8	0.52897	1.6201e-35	2.3241e-34
ENSGALG00000007606	5937.84	5163.99	0.20085	7.314e-06	2.3449e-05
ENSGALG00000001907	5934.5	4773.63	0.31364	1.8603e-11	9.4849e-11
ENSGALG00000003596	5933.41	4706.08	0.33394	5.5736e-16	3.7242e-15
ENSGALG00000026852	5931.9	8605.11	-0.53595	1.4337e-40	2.3716e-39
ENSGALG00000010715	5929.63	5156.9	0.20146	7.6295e-06	2.4384e-05
ENSGALG00000004571	5923.41	4383.29	0.43382	2.4672e-20	2.0554e-19
ENSGALG00000004108	5911.9	4764.85	0.31095	1.8044e-13	1.0538e-12
ENSGALG00000011514	5911.16	5267.45	0.16626	6.3004e-05	0.00018256
ENSGALG00000014857	5908.28	5360.86	0.1398	0.0015835	0.003759
ENSGALG00000005108	5907.18	4276.75	0.46514	1.33e-17	9.6551e-17
ENSGALG00000006583	5899.01	5844.54	0.013063	0.81073	0.86553
ENSGALG00000000990	5896.5	5097.34	0.20999	1.1e-06	3.8195e-06
ENSGALG00000011452	5886.69	5509.79	0.095293	0.024114	0.04583
ENSGALG00000015596	5874.83	5465.8	0.10407	0.032982	0.060841
ENSGALG00000006160	5872.33	4085.67	0.52105	8.6542e-17	6.0209e-16
ENSGALG00000012165	5872.24	3139.18	0.90241	1.4067e-84	5.8931e-83
ENSGALG00000003045	5857.29	3810.24	0.61833	6.4083e-29	7.359e-28
ENSGALG00000000041	5838.22	5314.44	0.135	0.0074228	0.015603
ENSGALG00000002559	5825.12	5213.89	0.15922	0.0017512	0.0041279
ENSGALG00000015664	5824.69	4090.97	0.50911	1.4628e-24	1.4303e-23
ENSGALG00000009778	5821.16	5859.29	-0.0095668	0.85533	0.89778
ENSGALG00000012484	5807.92	4280.45	0.43983	1.1796e-25	1.2085e-24
ENSGALG00000017129	5802.86	4657.07	0.31649	1.0039e-10	4.8933e-10
ENSGALG00000026041	5786.78	8867.41	-0.61497	3.1976e-57	7.7972e-56
ENSGALG00000012456	5786.17	4556.4	0.34388	7.5258e-15	4.7562e-14
ENSGALG00000006971	5782.37	3443.06	0.74651	1.9937e-41	3.3785e-40
ENSGALG00000013481	5774.96	3299.78	0.8045	4.0376e-44	7.282e-43
ENSGALG00000012915	5763.32	4127.6	0.48103	4.4288e-27	4.7855e-26
ENSGALG00000012138	5761.13	5076.08	0.18254	0.00016719	0.00046071
ENSGALG00000028204	5759.26	6204.9	-0.10754	0.07463	0.12505
ENSGALG00000028358	5747.63	4644.71	0.30597	1.763e-07	6.6661e-07
ENSGALG00000005508	5747.49	5237.41	0.13384	0.0015926	0.0037785
ENSGALG00000000470	5745.83	4027.23	0.51199	3.1517e-35	4.4878e-34
ENSGALG00000016764	5741.05	5299.8	0.11533	0.0057167	0.012307
ENSGALG00000009782	5741	4693.4	0.29032	1.7528e-08	7.2696e-08
ENSGALG00000009070	5729.63	3344.2	0.77559	9.5893e-53	2.0918e-51
ENSGALG00000014425	5717.09	3074.97	0.89309	5.7952e-79	2.2242e-77
ENSGALG00000002552	5700.07	7077.12	-0.31193	3.7082e-14	2.2582e-13
ENSGALG00000014286	5699.31	4270.03	0.41585	3.5137e-16	2.3742e-15
ENSGALG00000006418	5694.13	4670.05	0.28573	3.6138e-08	1.4564e-07
ENSGALG00000007753	5692.17	3154.61	0.8501	2.2496e-74	7.6992e-73
ENSGALG00000000085	5677.38	7575.64	-0.41527	3.7555e-22	3.3587e-21
ENSGALG00000005261	5672.54	3261.53	0.79724	1.1455e-54	2.6413e-53
ENSGALG00000004184	5634.74	11150.6	-0.98333	5.6746e-127	4.1628e-125
ENSGALG00000008939	5629.14	4679.35	0.26643	2.4657e-09	1.0928e-08
ENSGALG00000017384	5627.95	4125.33	0.44745	1.4899e-22	1.3555e-21
ENSGALG00000024076	5624.89	3399.53	0.72501	2.4504e-60	6.2744e-59
ENSGALG00000006127	5624.77	3197.59	0.81354	1.1487e-66	3.3509e-65
ENSGALG00000012109	5623.32	3693	0.60558	6.0234e-41	1.0069e-39
ENSGALG00000015763	5614.25	4354.87	0.36572	3.192e-10	1.5015e-09
Novel02644	5607.85	5931.87	-0.080733	0.054584	0.09505
ENSGALG00000003454	5583	4755.56	0.23119	2.3963e-08	9.8168e-08
ENSGALG00000014071	5577.83	4185.22	0.41372	9.7216e-22	8.5623e-21
ENSGALG00000010704	5575.75	4750.91	0.23079	1.5265e-07	5.8174e-07
ENSGALG00000009839	5575.46	4265.33	0.38588	2.9247e-19	2.3283e-18
ENSGALG00000005338	5569.45	3489.79	0.6446	0.0032546	0.0073022
ENSGALG00000014991	5562.94	4325.34	0.36232	8.313e-12	4.3704e-11
ENSGALG00000010576	5562.47	4087.58	0.44356	1.4425e-15	9.464e-15
ENSGALG00000010079	5562.2	4222.19	0.39698	6.059e-19	4.7408e-18
ENSGALG00000004954	5557.98	3178.11	0.80511	3.5316e-72	1.1563e-70
ENSGALG00000002279	5556.69	3614.31	0.61815	1.4318e-26	1.5151e-25
ENSGALG00000026795	5556.6	3399.85	0.70702	1.1414e-53	2.5705e-52
ENSGALG00000012222	5556.59	4010.95	0.46921	3.5525e-25	3.5557e-24
ENSGALG00000000427	5545.75	4196.16	0.40177	1.701e-22	1.5427e-21
ENSGALG00000028112	5540.23	3662.38	0.59478	9.6321e-24	9.1611e-23
ENSGALG00000014084	5532.15	3734.46	0.56623	1.9389e-31	2.4339e-30
ENSGALG00000002906	5529.61	4440.28	0.31632	1.1798e-12	6.5327e-12
ENSGALG00000011165	5507.09	5184.64	0.086858	0.037427	0.068077
ENSGALG00000004133	5497.65	3833.5	0.51945	3.1087e-25	3.1188e-24
ENSGALG00000023199	5486.82	6469.64	-0.23748	1.4631e-07	5.5869e-07
ENSGALG00000007492	5486.81	4558.88	0.26694	2.4889e-08	1.0182e-07
ENSGALG00000001547	5484.77	3796.98	0.5297	1.1391e-30	1.384e-29
ENSGALG00000009641	5482.6	7316.31	-0.41557	6.4766e-22	5.7509e-21
ENSGALG00000007089	5480.54	4733.14	0.21138	9.5196e-07	3.3328e-06
ENSGALG00000009842	5471.32	3628.79	0.59147	1.143e-33	1.5345e-32
ENSGALG00000016045	5462.61	4670.84	0.22561	7.1458e-06	2.2947e-05
ENSGALG00000016481	5457.18	5276.03	0.04884	0.31355	0.42121
ENSGALG00000004935	5454.42	4660.18	0.22682	1.9269e-07	7.267e-07
ENSGALG00000002363	5443.68	5417.98	0.0067801	0.86811	0.90757
ENSGALG00000007644	5441.11	2944.84	0.88457	6.3531e-91	2.9298e-89
ENSGALG00000004098	5435.26	4286.82	0.34206	4.8661e-15	3.1069e-14
ENSGALG00000005002	5433.6	4545.28	0.25732	3.7172e-08	1.4943e-07
ENSGALG00000016676	5433.37	3724.83	0.54341	1.1715e-32	1.5336e-31
ENSGALG00000000231	5429.21	4013.16	0.4354	5.673e-19	4.4449e-18
ENSGALG00000010185	5423.16	5432.28	-0.0021961	0.96763	0.97798
ENSGALG00000008179	5418.55	4816.65	0.16992	6.7537e-05	0.00019492
ENSGALG00000008233	5418.25	3007.59	0.8475	6.427e-64	1.7708e-62
ENSGALG00000028046	5391.17	3446.44	0.64436	2.446e-39	3.9303e-38
ENSGALG00000001373	5378.01	2945.6	0.86654	1.1143e-78	4.2392e-77
ENSGALG00000016040	5352.48	5155.64	0.054288	0.27116	0.37488
ENSGALG00000007971	5346.94	4518.84	0.24254	1.1425e-06	3.9577e-06
ENSGALG00000025759	5344.66	3957.06	0.43306	8.0922e-17	5.6344e-16
ENSGALG00000025904	5335.25	3814.8	0.48308	4.4792e-29	5.1745e-28
ENSGALG00000028664	5330.6	3142.06	0.76006	4.4779e-44	8.0593e-43
ENSGALG00000012296	5325.22	3919.48	0.44123	5.3905e-21	4.5874e-20
ENSGALG00000000404	5325.07	2745.99	0.95378	2.5566e-76	9.299e-75
ENSGALG00000001476	5307.86	5636.38	-0.086396	0.069959	0.11809
ENSGALG00000000227	5303.85	3233.87	0.71175	2.9583e-46	5.5906e-45
ENSGALG00000003717	5296.71	4885.55	0.1165	0.0087382	0.018172
ENSGALG00000016348	5279.97	11040.7	-1.0626	9.4518e-159	9.3368e-157
ENSGALG00000010276	5277.23	4607.3	0.19557	1.1283e-05	3.5545e-05
ENSGALG00000002030	5270.79	3783.89	0.47737	1.7128e-27	1.8848e-26
ENSGALG00000010612	5270.61	2656.95	0.98661	1.5541e-111	9.6158e-110
ENSGALG00000003977	5260.35	5367.72	-0.029353	0.55461	0.65715
ENSGALG00000019598	5260.01	4633.79	0.18277	0.00015388	0.00042615
ENSGALG00000004553	5256.32	3966	0.40603	3.5838e-20	2.9628e-19
ENSGALG00000003882	5253.88	3818.23	0.45984	4.8884e-26	5.071e-25
ENSGALG00000007537	5253.32	3352.63	0.64705	2.0157e-47	3.9421e-46
ENSGALG00000003835	5250.54	5342.98	-0.024895	0.58471	0.68221
ENSGALG00000005048	5249.45	4680.25	0.16513	0.00042607	0.0011008
ENSGALG00000016531	5240.43	3853.38	0.44262	9.0135e-23	8.2827e-22
ENSGALG00000001915	5231.57	3729.18	0.48707	9.8727e-16	6.5389e-15
ENSGALG00000007145	5210.85	8709.71	-0.73982	1.1603e-68	3.5144e-67
ENSGALG00000006089	5208.05	3988.57	0.38441	1.2584e-15	8.2748e-15
ENSGALG00000004956	5204.19	4662.49	0.15852	0.00055338	0.0014045
ENSGALG00000013086	5184.43	3613.8	0.52015	1.9973e-29	2.3384e-28
ENSGALG00000017046	5182.84	6257.47	-0.27089	1.6738e-07	6.3498e-07
ENSGALG00000004621	5177.71	4176.32	0.30979	3.2016e-11	1.6101e-10
ENSGALG00000028225	5170.55	3710.17	0.47813	9.6073e-29	1.0989e-27
ENSGALG00000010238	5167.54	4172.02	0.30834	1.9248e-09	8.6115e-09
ENSGALG00000001513	5167.5	3371.94	0.61508	4.3343e-35	6.1316e-34
ENSGALG00000012245	5153.6	3148.11	0.70986	6.0445e-58	1.4906e-56
ENSGALG00000014811	5150.68	7921.4	-0.61932	3.2844e-34	4.4681e-33
ENSGALG00000009153	5143.6	5451.79	-0.08369	0.059504	0.10266
ENSGALG00000014395	5142.75	4272.11	0.26738	9.2052e-10	4.1995e-09
ENSGALG00000009598	5139	5254.58	-0.031855	0.48431	0.59306
ENSGALG00000011457	5135.44	2917.61	0.81413	6.5093e-65	1.8372e-63
ENSGALG00000004237	5134.15	4417.89	0.21675	6.8617e-07	2.4376e-06
ENSGALG00000007153	5127.26	4064.88	0.33448	6.3858e-15	4.0505e-14
ENSGALG00000011662	5125.78	3594.22	0.51124	1.6646e-25	1.6915e-24
ENSGALG00000023648	5119.12	4133.82	0.30802	5.9389e-11	2.9375e-10
ENSGALG00000002258	5116.05	16085.2	-1.6368	1.1919e-55	2.8116e-54
ENSGALG00000011209	5108.87	3821.4	0.41808	2.1226e-23	1.9937e-22
ENSGALG00000002874	5106.86	2918.51	0.80551	6.0978e-49	1.2285e-47
ENSGALG00000014718	5094.79	4194.86	0.27996	1.1698e-10	5.6698e-10
ENSGALG00000003381	5081.05	4741.33	0.099652	0.027659	0.05192
ENSGALG00000028440	5078.05	5416.02	-0.092427	0.046721	0.082811
ENSGALG00000011980	5076.92	4336.37	0.22717	4.1167e-07	1.5021e-06
ENSGALG00000008472	5075.98	4087.03	0.31189	9.7486e-13	5.4271e-12
ENSGALG00000006899	5072.5	3116.82	0.70033	8.2092e-43	1.4344e-41
ENSGALG00000006691	5062.94	4147.88	0.28632	1.6085e-07	6.1142e-07
ENSGALG00000009773	5040.57	3740.92	0.42976	1.2098e-17	8.8077e-17
ENSGALG00000005550	5036.92	4184.89	0.26701	2.4187e-09	1.0736e-08
ENSGALG00000015718	5024.65	5035.8	-0.0029599	0.94853	0.9653
ENSGALG00000014106	5021.94	4459.69	0.17142	0.00036114	0.00094319
ENSGALG00000006404	5002.47	3910.86	0.35495	3.1607e-15	2.0406e-14
ENSGALG00000000701	5002.4	4136.57	0.27409	2.0456e-09	9.1286e-09
ENSGALG00000019837	4999.78	2713.57	0.87897	5.7121e-62	1.5162e-60
ENSGALG00000005357	4999.21	4883.63	0.033829	0.47569	0.58457
ENSGALG00000008167	4986.87	4668.47	0.095168	0.022799	0.043521
ENSGALG00000003307	4986.21	5243.5	-0.072651	0.08781	0.14427
ENSGALG00000007989	4981	4344.27	0.19706	1.5645e-05	4.8502e-05
ENSGALG00000010368	4966.98	3325.03	0.57822	1.212e-39	1.9584e-38
ENSGALG00000026077	4960.12	8085.92	-0.70297	1.1408e-30	1.3851e-29
ENSGALG00000010570	4959.24	4148.32	0.2575	9.1316e-08	3.5486e-07
ENSGALG00000008150	4956.77	3843.28	0.36566	1.3783e-10	6.6415e-10
ENSGALG00000002433	4954.24	3217.7	0.62169	1.6395e-35	2.3499e-34
ENSGALG00000003627	4948.51	4322.34	0.195	2.7496e-05	8.2822e-05
ENSGALG00000003876	4940.65	3319.9	0.5728	9.3879e-37	1.3974e-35
ENSGALG00000008156	4940.18	5880.38	-0.25078	2.3386e-08	9.5917e-08
ENSGALG00000012352	4938.55	2423.89	1.0253	1.0901e-105	6.0549e-104
ENSGALG00000009428	4930.66	3492.34	0.49691	6.5632e-31	8.0415e-30
ENSGALG00000011642	4919.28	5332.05	-0.11614	0.0066484	0.014143
ENSGALG00000023066	4918.05	7281.97	-0.56553	3.2413e-44	5.8701e-43
ENSGALG00000006014	4916.59	3951.21	0.31466	7.8384e-12	4.1259e-11
ENSGALG00000002734	4896.72	3543.84	0.46588	8.4087e-28	9.3474e-27
ENSGALG00000003661	4892.14	4906.74	-0.0040004	0.936	0.95601
ENSGALG00000027156	4882.75	4335.91	0.17096	0.0002941	0.00077886
ENSGALG00000002818	4877.31	4898.09	-0.006087	0.8861	0.92074
ENSGALG00000013819	4861.06	4086.82	0.24986	4.4066e-09	1.9187e-08
ENSGALG00000012438	4857.1	4950.96	-0.027803	0.53126	0.63662
ENSGALG00000018357	4856.23	5906.51	-0.26106	0.35582	0.46567
ENSGALG00000011930	4852.11	3861.91	0.32907	2.3468e-10	1.1166e-09
ENSGALG00000007977	4848.68	3849.1	0.33267	1.0358e-11	5.4079e-11
ENSGALG00000016504	4845.04	3619.15	0.42022	4.6937e-18	3.474e-17
ENSGALG00000015744	4844.24	3614.78	0.42187	2.4913e-18	1.8743e-17
ENSGALG00000009731	4843.51	2403.2	1.0089	3.3889e-73	1.1266e-71
ENSGALG00000001452	4841.8	3943.35	0.29507	5.4574e-09	2.3608e-08
ENSGALG00000006531	4836.8	3696.56	0.38705	2.9628e-19	2.3564e-18
ENSGALG00000006457	4820.16	3501.73	0.46041	3.914e-27	4.2424e-26
ENSGALG00000011916	4815.78	4477.73	0.1046	0.018738	0.036444
ENSGALG00000014561	4813.91	5974.51	-0.31122	6.5101e-15	4.1263e-14
ENSGALG00000001817	4808.11	3706.4	0.37497	6.1305e-19	4.7946e-18
ENSGALG00000016496	4803.35	3793.39	0.34031	1.1671e-11	6.0586e-11
ENSGALG00000011857	4794.95	3724.16	0.36387	1.3927e-17	1.0097e-16
ENSGALG00000006254	4790.91	2733.38	0.80827	2.596e-61	6.787e-60
ENSGALG00000008520	4783.39	6043.51	-0.33683	6.8612e-12	3.628e-11
ENSGALG00000010026	4781.04	4359.93	0.13292	0.0021776	0.0050514
ENSGALG00000008700	4779.29	3714.24	0.36348	4.3467e-14	2.6378e-13
ENSGALG00000012421	4778.11	3219.55	0.56843	4.1984e-26	4.363e-25
ENSGALG00000007205	4773.71	3539.42	0.43015	1.5678e-18	1.1924e-17
ENSGALG00000002771	4768.07	4237.78	0.16931	0.00072445	0.0018047
ENSGALG00000004958	4767.73	3609.13	0.40044	2.9058e-16	1.975e-15
ENSGALG00000003389	4758.7	5632.92	-0.24084	0.027513	0.051661
ENSGALG00000010255	4751.39	3841.04	0.30642	8.079e-13	4.5179e-12
ENSGALG00000007143	4746.73	4409.32	0.1065	0.01659	0.03262
ENSGALG00000005998	4745.01	3713.32	0.35328	6.4371e-14	3.8712e-13
ENSGALG00000014526	4741.22	4549.53	0.059489	0.16869	0.25211
ENSGALG00000001283	4740.78	4592.13	0.045834	0.27332	0.37714
ENSGALG00000016739	4740.23	5037.32	-0.087323	0.047809	0.084516
ENSGALG00000028849	4738.74	3350.05	0.49959	2.7029e-28	3.0476e-27
ENSGALG00000021442	4735.04	3345.21	0.49991	5.7874e-24	5.5285e-23
ENSGALG00000001986	4734.2	7868.23	-0.7318	1.3688e-63	3.7536e-62
ENSGALG00000006780	4729.37	3009.11	0.65082	5.8033e-32	7.4463e-31
ENSGALG00000015398	4722.52	2518.53	0.90565	8.6101e-88	3.809e-86
ENSGALG00000006596	4720.25	3753.12	0.33027	1.8446e-12	1.0094e-11
ENSGALG00000016910	4705.12	3440.16	0.45129	2.4744e-20	2.0603e-19
ENSGALG00000016590	4691.9	2660.22	0.81698	1.2156e-49	2.4834e-48
ENSGALG00000023571	4691.3	2786.85	0.74994	1.0666e-42	1.86e-41
ENSGALG00000003120	4685.08	5543.03	-0.24223	7.459e-06	2.388e-05
ENSGALG00000005181	4682.94	5478.27	-0.22588	9.4279e-07	3.3027e-06
ENSGALG00000000357	4672.33	3404.78	0.45581	2.4669e-21	2.1285e-20
ENSGALG00000015238	4672.09	8439.59	-0.84979	1.1099e-39	1.7984e-38
ENSGALG00000004838	4658.44	2583.33	0.84925	1.7851e-74	6.1214e-73
ENSGALG00000007810	4653.91	3844.32	0.2755	5.7695e-09	2.4909e-08
ENSGALG00000012093	4651.62	3328.69	0.4822	5.4958e-25	5.4726e-24
Novel03113	4645.24	4384.04	0.08365	0.085643	0.14115
ENSGALG00000002016	4642.73	3522.79	0.398	1.0464e-16	7.2627e-16
ENSGALG00000023510	4637.76	5180.73	-0.15946	0.00027428	0.00072981
ENSGALG00000028520	4636.61	4808.65	-0.052816	0.32737	0.43571
ENSGALG00000026302	4634.44	3823.92	0.27686	1.3192e-10	6.3692e-10
ENSGALG00000014984	4627.45	3512.01	0.39691	7.429e-11	3.6548e-10
ENSGALG00000000791	4626.18	2389.33	0.95056	6.118e-58	1.5066e-56
ENSGALG00000012405	4626.18	3103.28	0.57504	8.5351e-30	1.0136e-28
ENSGALG00000011005	4623.28	3001.4	0.62205	1.5644e-36	2.3089e-35
ENSGALG00000012246	4621.88	3996.35	0.20954	7.0321e-05	0.00020255
ENSGALG00000002670	4620.95	3663.54	0.3346	1.1793e-14	7.3858e-14
ENSGALG00000028997	4607.35	3507.08	0.39241	2.0869e-12	1.1385e-11
ENSGALG00000007650	4602.85	3695.08	0.31526	1.4058e-06	4.8399e-06
ENSGALG00000006474	4602.14	4219.14	0.12533	0.0080248	0.016769
ENSGALG00000015830	4594.03	4140.89	0.14978	0.0029647	0.0067089
ENSGALG00000015844	4588.39	3736.76	0.29586	1.3415e-11	6.9189e-11
ENSGALG00000013683	4587.76	3479.38	0.39845	6.698e-20	5.4698e-19
ENSGALG00000013649	4569.61	3332.69	0.45468	2.3444e-20	1.9568e-19
ENSGALG00000007849	4554.87	7470.54	-0.7124	1.2634e-61	3.3382e-60
ENSGALG00000010811	4552.82	8676.87	-0.92889	3.2577e-107	1.8631e-105
ENSGALG00000003719	4547.81	3893.27	0.2241	1.8593e-05	5.7022e-05
ENSGALG00000016198	4543.73	3744.4	0.27874	4.056e-10	1.8961e-09
Novel02468	4540.94	2288.21	0.98729	2.189e-87	9.6348e-86
ENSGALG00000009828	4539.96	3229.03	0.49076	1.0812e-28	1.2335e-27
ENSGALG00000011869	4538.21	4568.68	-0.0093333	0.85823	0.90023
ENSGALG00000013067	4528.41	3853.62	0.23239	5.5227e-08	2.1882e-07
ENSGALG00000012187	4527.39	3358.68	0.43024	4.9585e-17	3.4959e-16
ENSGALG00000007037	4525.07	3150.65	0.52141	3.4069e-25	3.4139e-24
ENSGALG00000007237	4524.18	3773.88	0.26001	5.8535e-05	0.00017015
ENSGALG00000005904	4523.39	4244.9	0.091505	0.052587	0.091905
ENSGALG00000012798	4521.62	4404.7	0.037916	0.42821	0.53889
ENSGALG00000003168	4515.69	3134.73	0.52562	6.7742e-19	5.272e-18
ENSGALG00000000468	4511.78	4476.45	0.011093	0.82332	0.87458
ENSGALG00000009704	4510.87	2723.04	0.72685	1.9096e-38	2.9749e-37
ENSGALG00000021616	4496.53	7161.66	-0.66097	6.7828e-07	2.4116e-06
ENSGALG00000010842	4493.9	3680.5	0.28754	3.6663e-11	1.8386e-10
ENSGALG00000004707	4490.84	3457.11	0.377	2.1439e-14	1.3209e-13
ENSGALG00000022570	4486.58	4007.51	0.16085	0.16579	0.24857
ENSGALG00000006222	4484.99	5555.68	-0.30834	2.9561e-10	1.3955e-09
ENSGALG00000027258	4484.86	3300.16	0.44199	1.7716e-16	1.2169e-15
ENSGALG00000006694	4484.25	5086.6	-0.18151	1.7002e-05	5.2468e-05
ENSGALG00000010641	4472.85	2939.13	0.60474	5.4124e-34	7.3343e-33
ENSGALG00000005660	4470.09	3643.47	0.29475	2.0611e-10	9.8417e-10
ENSGALG00000011881	4466.16	2602.02	0.77727	6.161e-36	8.9412e-35
Novel00177	4450.82	4121.08	0.11024	0.082804	0.13702
ENSGALG00000014801	4445.13	2828.03	0.65132	5.1059e-33	6.7353e-32
ENSGALG00000014369	4440.04	1943.92	1.189	1.671e-99	8.6465e-98
ENSGALG00000004465	4439.81	3532.52	0.32842	1.175e-09	5.3284e-09
ENSGALG00000001386	4424.19	3711.02	0.25318	1.173e-08	4.9441e-08
ENSGALG00000004728	4418.16	2963.09	0.57488	2.4438e-36	3.5824e-35
ENSGALG00000000895	4417.59	3774.86	0.22671	1.0344e-06	3.602e-06
ENSGALG00000001949	4415.88	3867.28	0.19074	6.0922e-05	0.00017674
ENSGALG00000001616	4414.71	2434.09	0.85726	2.3593e-53	5.2453e-52
ENSGALG00000006446	4407.19	3160.06	0.47927	6.4983e-19	5.0663e-18
ENSGALG00000002107	4407.13	2770.61	0.66864	4.4386e-36	6.474e-35
ENSGALG00000027961	4404.62	3309.28	0.41099	2.6504e-12	1.4369e-11
ENSGALG00000016720	4395.18	3894.06	0.17416	8.7144e-05	0.00024831
ENSGALG00000009927	4391.36	4486.21	-0.030438	0.57845	0.67687
ENSGALG00000008497	4390.12	8280.2	-0.91297	9.9162e-69	3.0088e-67
ENSGALG00000000840	4377.59	3487.67	0.32755	5.8387e-14	3.5198e-13
ENSGALG00000009971	4374.9	2566.51	0.7677	3.287e-59	8.3064e-58
ENSGALG00000000848	4374.22	4214.87	0.053594	0.25885	0.36104
ENSGALG00000019445	4366.05	3455.75	0.33587	2.4036e-09	1.0674e-08
ENSGALG00000004639	4364.87	5478.44	-0.32713	2.0495e-08	8.4457e-08
ENSGALG00000003267	4361.09	8676.21	-0.99099	3.3076e-120	2.2729e-118
ENSGALG00000003641	4360.42	3375.19	0.36895	2.0477e-15	1.3314e-14
ENSGALG00000008836	4359.67	4098.18	0.089436	0.092507	0.1508
ENSGALG00000021251	4358.73	3719.46	0.2286	4.6844e-07	1.6988e-06
ENSGALG00000007546	4356.05	2292.77	0.92444	8.3187e-86	3.5361e-84
ENSGALG00000028807	4355.61	2621.37	0.73114	3.8897e-45	7.1487e-44
ENSGALG00000016306	4349.06	3400.62	0.35443	2.5004e-11	1.2667e-10
ENSGALG00000028501	4347.15	2435.32	0.83455	1.1455e-63	3.1462e-62
ENSGALG00000005057	4345.8	2306.84	0.91222	1.0469e-77	3.8974e-76
ENSGALG00000016887	4344.42	3501.08	0.31085	9.8798e-08	3.8307e-07
ENSGALG00000015330	4338.94	3239.58	0.42098	1.6693e-17	1.2057e-16
ENSGALG00000006657	4336.42	4028.78	0.10574	0.014571	0.028989
ENSGALG00000009312	4333.76	2652.33	0.70661	2.2461e-42	3.8933e-41
ENSGALG00000001415	4328	3607.79	0.26163	6.8334e-05	0.00019716
ENSGALG00000002745	4326.64	5312.49	-0.29564	1.1974e-12	6.6279e-12
ENSGALG00000010900	4325.13	2304.64	0.90626	2.2678e-86	9.7595e-85
ENSGALG00000008220	4323.82	3761.56	0.20089	0.0001316	0.00036837
ENSGALG00000016107	4322.5	2595.83	0.73459	1.5658e-56	3.7653e-55
ENSGALG00000017025	4316.37	2580.67	0.74063	2.5988e-47	5.0654e-46
ENSGALG00000006439	4314.81	3062.71	0.49352	2.0961e-26	2.2006e-25
ENSGALG00000016457	4314.78	3999.11	0.10975	0.013838	0.027675
ENSGALG00000017077	4311.6	5095.11	-0.24021	8.2031e-08	3.2021e-07
ENSGALG00000015733	4308.75	4357.28	-0.016013	0.72833	0.80199
ENSGALG00000010957	4305.73	2978.67	0.53044	1.0974e-23	1.0409e-22
ENSGALG00000012415	4303.5	5053.89	-0.23126	4.6216e-07	1.6775e-06
ENSGALG00000005678	4300.95	8853.85	-1.0403	2.975e-156	2.8419e-154
ENSGALG00000008515	4297.27	3150.23	0.44741	8.1458e-21	6.9017e-20
ENSGALG00000002210	4292.15	6717.22	-0.645	3.5448e-39	5.6654e-38
ENSGALG00000005254	4288.91	1768.85	1.2749	2.0602e-155	1.9573e-153
ENSGALG00000001312	4287.01	2903.13	0.56139	7.5286e-28	8.3905e-27
ENSGALG00000007528	4283.66	4001.73	0.098186	0.026544	0.050042
ENSGALG00000005189	4281.85	3842.25	0.15604	0.00034244	0.00089868
ENSGALG00000019436	4279.78	3248.37	0.39738	5.8118e-14	3.5048e-13
ENSGALG00000007021	4277.53	3610.38	0.24438	6.0025e-07	2.1451e-06
ENSGALG00000025999	4275.4	2606.2	0.7125	2.7614e-51	5.8619e-50
ENSGALG00000015355	4273.58	7558.33	-0.82059	4.3314e-61	1.124e-59
ENSGALG00000011660	4268.39	3382.16	0.33511	1.1319e-09	5.1407e-09
ENSGALG00000011174	4267.37	3149.46	0.4376	8.8485e-22	7.8171e-21
ENSGALG00000027262	4266.53	3777.19	0.17572	0.00065318	0.0016406
ENSGALG00000015712	4266.38	4850.8	-0.18494	2.6048e-05	7.8665e-05
ENSGALG00000007430	4265.83	4493.79	-0.074851	0.096152	0.15601
ENSGALG00000015348	4263.03	6790.1	-0.66978	3.813e-39	6.0876e-38
ENSGALG00000015105	4263.01	3225.18	0.40162	1.4534e-14	9.0505e-14
ENSGALG00000003078	4259.41	4982.35	-0.22561	1.0793e-06	3.7507e-06
ENSGALG00000016271	4250.79	3650.83	0.2193	5.2962e-05	0.00015462
ENSGALG00000009008	4244.88	4204.74	0.013457	0.78075	0.84292
ENSGALG00000013837	4241.27	3919.86	0.11364	0.015585	0.030839
ENSGALG00000006211	4238.34	2594.31	0.70555	7.7753e-34	1.0504e-32
ENSGALG00000017249	4237.94	4572.91	-0.10957	0.0091953	0.019057
ENSGALG00000016409	4234.25	3144.03	0.42908	2.8321e-20	2.3526e-19
ENSGALG00000002447	4234.21	5662.38	-0.41888	6.5208e-23	6.0207e-22
ENSGALG00000008202	4231.78	5095.69	-0.26747	1.2252e-10	5.9287e-10
ENSGALG00000003959	4214.88	3830.17	0.13787	0.0014248	0.0034098
ENSGALG00000010623	4212.48	2875.2	0.55022	8.2568e-35	1.1558e-33
ENSGALG00000005237	4208.3	3106.89	0.43734	8.9422e-19	6.9098e-18
ENSGALG00000004683	4200.43	3369.41	0.31784	1.3122e-12	7.2493e-12
ENSGALG00000007762	4199.32	4129.66	0.023833	0.66193	0.74647
ENSGALG00000014647	4186.15	3631.48	0.20476	9.9145e-06	3.1392e-05
ENSGALG00000015704	4180.65	6244.33	-0.57793	7.5186e-46	1.4011e-44
ENSGALG00000012050	4176.17	3378.1	0.3054	1.5755e-11	8.0682e-11
ENSGALG00000002937	4173.02	3589.74	0.21703	1.0531e-06	3.6649e-06
ENSGALG00000004719	4169.93	4247.57	-0.02652	0.52815	0.63376
ENSGALG00000007615	4169.32	3855.98	0.1128	0.013446	0.026947
ENSGALG00000004259	4169.22	3420.1	0.28519	3.8521e-10	1.8042e-09
ENSGALG00000009286	4165.16	3857.45	0.11002	0.039866	0.072012
ENSGALG00000028517	4163.85	4078.85	0.02948	0.53792	0.64223
ENSGALG00000008256	4161.11	5010.43	-0.26753	3.5911e-09	1.5782e-08
ENSGALG00000004812	4156.74	2577.44	0.6882	9.7323e-48	1.9141e-46
ENSGALG00000014638	4156.5	4536.03	-0.1256	0.0042307	0.0093178
ENSGALG00000005094	4150.67	3296.19	0.33165	1.5639e-11	8.0112e-11
ENSGALG00000007403	4149.66	3556.74	0.22158	4.1833e-06	1.3749e-05
ENSGALG00000006110	4149.44	2534.1	0.71019	2.4131e-50	5.0005e-49
ENSGALG00000001302	4145.12	2952.96	0.48811	9.8704e-27	1.0522e-25
ENSGALG00000000238	4130.76	4053.43	0.02674	0.65283	0.73918
ENSGALG00000013505	4128.17	3975.96	0.054329	0.24108	0.34021
ENSGALG00000007287	4111.12	3624.91	0.18116	6.9894e-05	0.00020135
ENSGALG00000005575	4110.6	3375.46	0.28407	4.488e-10	2.0902e-09
ENSGALG00000012529	4102.7	3368.02	0.28362	4.3882e-08	1.7526e-07
ENSGALG00000008021	4092.51	3109.38	0.39589	3.3065e-16	2.2394e-15
ENSGALG00000005902	4089.09	4177.3	-0.030549	0.49378	0.60211
ENSGALG00000016267	4075.49	3820.9	0.093082	0.060526	0.10418
ENSGALG00000010481	4074.21	3030.8	0.42618	1.6646e-17	1.2028e-16
ENSGALG00000014942	4073.34	3684.46	0.14422	0.0030551	0.0068946
ENSGALG00000017092	4066.84	3174.75	0.35691	1.1991e-11	6.2104e-11
ENSGALG00000003951	4065.53	2995.65	0.43906	6.9485e-17	4.8497e-16
Novel03120	4064.28	3158.29	0.36319	3.5694e-09	1.5695e-08
ENSGALG00000005749	4059.4	3394.29	0.25765	1.4282e-08	5.9675e-08
ENSGALG00000008494	4054.57	2766.56	0.55065	1.5924e-25	1.619e-24
ENSGALG00000008249	4047.91	2838.96	0.51107	1.4348e-25	1.4622e-24
ENSGALG00000000988	4040.23	3327.87	0.27914	5.3799e-10	2.4943e-09
ENSGALG00000005796	4037.19	3892.31	0.052393	0.25227	0.35325
ENSGALG00000016152	4032.29	30478.1	-2.9135	0	0
ENSGALG00000002699	4026.02	3990.77	0.012606	0.78135	0.84327
ENSGALG00000026102	4025.61	3642.68	0.14346	0.0069882	0.014786
ENSGALG00000006294	4020.6	4100.82	-0.028889	0.57002	0.67007
ENSGALG00000025751	4019.29	2167.9	0.88835	5.0024e-63	1.3589e-61
ENSGALG00000011124	4018.32	2202.42	0.86635	4.5182e-64	1.2548e-62
ENSGALG00000001138	4017.21	2526.8	0.6672	2.0277e-25	2.0508e-24
ENSGALG00000001332	4013.59	2968.99	0.43435	8.4449e-19	6.5401e-18
ENSGALG00000010399	4008.4	3118.02	0.36193	1.5696e-14	9.7602e-14
ENSGALG00000008146	4008.38	2963.16	0.43537	1.097e-20	9.2498e-20
ENSGALG00000015906	3999.04	2948.39	0.43896	7.2373e-21	6.1439e-20
ENSGALG00000009071	3998.06	2398.9	0.73557	2.2175e-56	5.3104e-55
ENSGALG00000006799	3997.67	4083.03	-0.030006	0.56254	0.66379
ENSGALG00000013295	3992.66	3863.1	0.047353	0.30517	0.4124
ENSGALG00000014559	3990.78	3013.98	0.40451	2.8382e-16	1.9305e-15
ENSGALG00000005907	3987.32	5160.53	-0.37142	8.6708e-19	6.7089e-18
ENSGALG00000027591	3985.32	4162.89	-0.062742	0.15687	0.23734
ENSGALG00000008957	3984.04	2501.03	0.67063	2.8582e-47	5.5647e-46
ENSGALG00000011429	3976.56	4627.24	-0.21816	2.6813e-06	8.982e-06
ENSGALG00000008595	3973.42	3266.42	0.28214	2.1978e-10	1.0474e-09
ENSGALG00000013742	3971.68	2875.48	0.46553	7.5235e-21	6.3838e-20
ENSGALG00000009864	3971.23	2423.24	0.71138	8.1473e-39	1.2842e-37
ENSGALG00000008530	3967.62	3566.84	0.15323	0.00044167	0.0011385
ENSGALG00000012072	3959.99	13807.6	-1.7989	0	0
ENSGALG00000027905	3959.31	2523.16	0.64877	3.2604e-45	6.0047e-44
ENSGALG00000003297	3956.72	4382.8	-0.14719	0.00055659	0.0014117
ENSGALG00000008675	3951.87	3017.69	0.38773	2.6788e-14	1.6434e-13
ENSGALG00000000054	3951.54	3178.48	0.31381	2.0417e-10	9.752e-10
ENSGALG00000008016	3949.9	3402.01	0.21524	2.8169e-06	9.4109e-06
ENSGALG00000028530	3947.62	3591.45	0.13638	0.017826	0.034846
ENSGALG00000007250	3946.16	3235.87	0.28496	3.7436e-06	1.2358e-05
ENSGALG00000020005	3944.68	3651.06	0.11176	0.015769	0.031157
ENSGALG00000014852	3944.21	4513.65	-0.19413	2.159e-05	6.5749e-05
ENSGALG00000001586	3941.2	1598.03	1.2986	3.8396e-140	3.2249e-138
ENSGALG00000015119	3940.34	2831.33	0.47618	2.2581e-25	2.2785e-24
ENSGALG00000026970	3939.82	30628.7	-2.9544	0	0
ENSGALG00000001364	3927.08	3876.95	0.018668	0.68118	0.76307
ENSGALG00000009967	3921.23	3169.1	0.30674	1.1016e-07	4.2531e-07
ENSGALG00000028536	3921.18	16517.9	-2.0705	0	0
ENSGALG00000003570	3917.38	3310.5	0.24233	2.1816e-07	8.1725e-07
ENSGALG00000010177	3913.99	4571.81	-0.22325	3.6587e-06	1.2086e-05
ENSGALG00000012208	3913.78	3008.41	0.37905	1.5762e-11	8.0693e-11
ENSGALG00000002928	3905.51	2953.24	0.40278	5.9169e-19	4.6317e-18
ENSGALG00000021262	3905.26	3490.71	0.16177	0.00023155	0.00062357
ENSGALG00000009332	3903.6	3719.38	0.069612	0.13182	0.20444
ENSGALG00000016261	3903.4	3355.83	0.21814	2.4096e-05	7.3035e-05
ENSGALG00000013823	3902.83	3249.11	0.26322	1.2812e-06	4.431e-06
ENSGALG00000010400	3898.22	2461.97	0.662	6.0335e-36	8.7634e-35
ENSGALG00000007878	3897.61	5491.59	-0.49398	3.0092e-31	3.729e-30
ENSGALG00000010395	3896.71	2047.85	0.92539	3.3525e-71	1.0734e-69
ENSGALG00000002340	3892.68	3470.89	0.16457	0.0040831	0.009027
ENSGALG00000011214	3890.75	7198.41	-0.88607	9.1664e-99	4.6463e-97
ENSGALG00000002764	3888.5	2668.85	0.5422	2.7673e-31	3.4341e-30
ENSGALG00000028918	3887.34	2518.17	0.62504	9.777e-41	1.6266e-39
ENSGALG00000012036	3885.86	4324.84	-0.15373	0.0035728	0.0079696
ENSGALG00000017357	3874.47	3057.36	0.34063	1.0456e-11	5.456e-11
ENSGALG00000001161	3862.95	2464.32	0.64755	7.5582e-39	1.1935e-37
ENSGALG00000013921	3860.99	2547.49	0.59866	9.0049e-30	1.0687e-28
ENSGALG00000006462	3859.74	3467.53	0.15445	0.0028024	0.0063632
ENSGALG00000011950	3855.02	3612.81	0.093216	0.06548	0.11145
ENSGALG00000013747	3851.34	2145.37	0.8427	7.7658e-65	2.1883e-63
ENSGALG00000009956	3842.26	2922.01	0.39373	2.4239e-14	1.4896e-13
ENSGALG00000028828	3841.57	3131.38	0.29468	2.4851e-07	9.2655e-07
ENSGALG00000008783	3839.44	4971.51	-0.37179	8.9064e-14	5.3084e-13
ENSGALG00000010084	3833.06	3922.51	-0.033355	0.44379	0.55377
ENSGALG00000006068	3832.11	3699.54	0.050984	0.27318	0.37697
ENSGALG00000016373	3825.85	2745.28	0.47807	1.0888e-24	1.0737e-23
ENSGALG00000011292	3823.22	3253.69	0.23211	5.5379e-07	1.9881e-06
ENSGALG00000002117	3822.38	2983.97	0.35679	4.0096e-13	2.2901e-12
ENSGALG00000021316	3819.14	3543.72	0.10826	0.038919	0.070455
ENSGALG00000013167	3816.94	3568.66	0.097175	0.032786	0.060531
ENSGALG00000008380	3815.77	2943.43	0.37315	5.4764e-13	3.1054e-12
ENSGALG00000010630	3814.77	2741.99	0.47583	1.2321e-20	1.0359e-19
ENSGALG00000012526	3813.89	3451.93	0.14394	0.0017093	0.0040373
ENSGALG00000007276	3808.95	3411.21	0.15912	0.0011056	0.0026877
ENSGALG00000026433	3808.6	2540.22	0.5814	1.3026e-18	9.9549e-18
ENSGALG00000005505	3808.52	3107.76	0.29304	8.3066e-10	3.8025e-09
ENSGALG00000021397	3804.83	3429.86	0.14956	0.0044265	0.0097195
ENSGALG00000016386	3801.08	3743.9	0.022133	0.65745	0.74272
ENSGALG00000002228	3797.44	2107.14	0.84733	2.4377e-58	6.0631e-57
ENSGALG00000017380	3796.25	2780	0.44805	1.1665e-18	8.9385e-18
ENSGALG00000006475	3792.15	2728.61	0.47378	1.9431e-14	1.201e-13
ENSGALG00000004398	3786.62	2669.46	0.5037	1.0054e-26	1.0704e-25
ENSGALG00000003231	3784.08	2193.83	0.78499	9.6487e-51	2.0114e-49
ENSGALG00000007581	3780.39	2552.85	0.56574	1.3322e-25	1.3608e-24
ENSGALG00000002169	3775.26	4074.93	-0.10978	0.021793	0.041765
Novel02887	3767.46	2100.43	0.84083	3.4509e-59	8.7078e-58
ENSGALG00000008454	3766.68	3097.4	0.28162	5.9291e-09	2.5573e-08
ENSGALG00000004455	3761.44	3861.39	-0.037269	0.51329	0.62017
ENSGALG00000015540	3761.11	3456.45	0.12181	0.025168	0.04766
ENSGALG00000011966	3757.99	3416.12	0.13744	0.0033991	0.007601
ENSGALG00000015483	3756.14	3519.16	0.094064	0.034548	0.063434
ENSGALG00000004578	3756.03	3509.9	0.097824	0.038509	0.069785
ENSGALG00000014159	3754.82	3413.17	0.13777	0.014644	0.029121
ENSGALG00000013626	3754.8	1405.55	1.4148	1.395e-156	1.355e-154
ENSGALG00000017084	3752.89	3158.69	0.24835	4.9443e-05	0.00014493
ENSGALG00000010167	3752.47	3671.73	0.031427	0.47066	0.57978
ENSGALG00000005054	3746.28	3153.97	0.24726	4.4921e-06	1.4705e-05
ENSGALG00000009907	3744.64	2178.29	0.77959	1.2276e-37	1.8788e-36
ENSGALG00000006753	3744.06	2948.12	0.34416	4.4303e-12	2.3715e-11
ENSGALG00000004043	3742.71	3985.34	-0.090804	0.093583	0.15233
ENSGALG00000015200	3742.36	3245.42	0.20551	1.5825e-05	4.8992e-05
ENSGALG00000009179	3735.24	6353.22	-0.76518	7.8248e-67	2.2864e-65
ENSGALG00000016379	3734.96	2129.22	0.80947	1.3544e-54	3.1149e-53
ENSGALG00000012992	3734.64	3650.62	0.032631	0.46468	0.57422
ENSGALG00000001827	3729.19	2969.46	0.32833	2.9161e-12	1.5765e-11
ENSGALG00000006897	3727.04	2429.62	0.61616	4.6828e-37	7.0367e-36
ENSGALG00000006663	3722.93	3802.66	-0.030702	0.49359	0.60191
ENSGALG00000011878	3719.76	3043.5	0.28871	1.5468e-09	6.9672e-09
ENSGALG00000014468	3719.27	3604.42	0.044809	0.33378	0.44241
ENSGALG00000005464	3713.74	3369.62	0.14044	0.003902	0.0086553
ENSGALG00000000360	3709.11	3453.97	0.10267	0.01909	0.037054
ENSGALG00000006219	3708.58	2683.16	0.46619	2.5235e-17	1.8048e-16
ENSGALG00000005637	3700	3042.82	0.28141	9.4284e-09	4.0089e-08
ENSGALG00000007697	3697.84	2919.63	0.34067	2.3968e-11	1.2149e-10
ENSGALG00000006788	3694.22	2799	0.39994	5.7217e-13	3.2392e-12
ENSGALG00000004375	3693.68	2980.16	0.30948	4.1261e-11	2.062e-10
ENSGALG00000009748	3692.51	2742.77	0.42843	2.2706e-17	1.6306e-16
ENSGALG00000005674	3690.53	3018.63	0.28953	1.0505e-09	4.781e-09
ENSGALG00000006623	3687.61	3567.08	0.048093	0.31615	0.42428
ENSGALG00000005202	3684.1	3043.41	0.2747	1.0234e-08	4.3387e-08
ENSGALG00000013452	3682.66	3100.24	0.2481	1.2437e-07	4.787e-07
ENSGALG00000003774	3679.78	5572.66	-0.59767	5.4116e-34	7.3343e-33
ENSGALG00000000905	3669.88	3346.11	0.13228	0.021511	0.04127
ENSGALG00000020805	3669.24	2534.07	0.53305	8.0184e-26	8.2686e-25
ENSGALG00000002262	3668.42	3498.54	0.068516	0.15379	0.23314
ENSGALG00000003830	3668.07	3301.16	0.15181	0.00070378	0.001758
ENSGALG00000011740	3663.72	6626.33	-0.85286	1.1066e-53	2.4955e-52
ENSGALG00000007675	3650.39	1931.95	0.91627	2.7658e-75	9.7341e-74
ENSGALG00000010317	3647.1	2242.02	0.69952	8.1338e-39	1.2832e-37
ENSGALG00000012813	3646.17	3221.55	0.1786	0.00029112	0.0007718
ENSGALG00000020331	3643.68	1863.3	0.96541	1.5768e-88	7.0475e-87
ENSGALG00000007439	3643.54	3132.21	0.21802	0.00017021	0.00046854
ENSGALG00000004001	3643.46	3740.8	-0.037958	0.41562	0.52629
Novel01776	3637.94	3258.57	0.15871	0.0027241	0.0062056
ENSGALG00000008962	3636.1	2300.38	0.65935	2.2127e-41	3.7422e-40
ENSGALG00000001708	3634.44	3051.67	0.25186	8.6415e-08	3.3664e-07
ENSGALG00000009448	3634.44	3462.13	0.069924	0.11708	0.18454
ENSGALG00000002706	3630.69	3041.49	0.25532	3.1157e-07	1.1506e-06
ENSGALG00000014854	3630.25	3315.3	0.13095	0.0059229	0.012705
ENSGALG00000015947	3623.04	6241.43	-0.78301	5.4026e-64	1.4957e-62
ENSGALG00000010774	3608.89	2588.56	0.47812	2.1119e-19	1.6897e-18
ENSGALG00000016704	3607.1	2986.38	0.27232	6.3532e-09	2.7341e-08
ENSGALG00000010344	3605.93	3018.09	0.25649	1.5937e-08	6.6287e-08
ENSGALG00000007664	3605.06	3895.25	-0.11118	0.028774	0.053798
ENSGALG00000009288	3602.72	2982.57	0.27197	1.9057e-09	8.5305e-09
ENSGALG00000010183	3598.98	3003.77	0.26035	2.7236e-07	1.0112e-06
ENSGALG00000010565	3597.99	3092.21	0.21834	5.6435e-06	1.8326e-05
ENSGALG00000001722	3596.36	2614.97	0.45864	2.6053e-22	2.3421e-21
ENSGALG00000004698	3595.99	2934.3	0.29257	2.3966e-09	1.0646e-08
ENSGALG00000003605	3595.5	4332.93	-0.2682	4.3104e-08	1.724e-07
ENSGALG00000003046	3594.56	3204.71	0.16513	0.00076363	0.0018956
ENSGALG00000006731	3592.03	2803.03	0.35705	4.1811e-14	2.5417e-13
ENSGALG00000025810	3590.84	1966.62	0.8655	4.4614e-54	1.0126e-52
ENSGALG00000015889	3584.68	3044.74	0.23503	8.0225e-07	2.8338e-06
ENSGALG00000010961	3584.19	4162.14	-0.21517	1.7173e-06	5.8658e-06
ENSGALG00000007462	3582.68	4038.22	-0.17264	0.00010657	0.00030107
ENSGALG00000009899	3582.43	3616.34	-0.013071	0.81295	0.86689
ENSGALG00000008405	3580.82	3308.87	0.1139	0.016976	0.033324
ENSGALG00000025711	3577.65	2564.41	0.47809	3.4802e-13	1.9976e-12
ENSGALG00000015783	3576.26	3037.83	0.23462	3.5275e-06	1.1677e-05
ENSGALG00000001590	3570.62	3019.43	0.24166	1.0047e-06	3.506e-06
ENSGALG00000010905	3568.59	2319.19	0.62082	8.3955e-35	1.1743e-33
ENSGALG00000002612	3568.56	2973.44	0.26297	1.4061e-07	5.3775e-07
ENSGALG00000011388	3566.94	2917.71	0.28959	1.7972e-07	6.7925e-07
ENSGALG00000001702	3566.19	1422.06	1.3219	5.9259e-128	4.4408e-126
ENSGALG00000002774	3561.65	4162.5	-0.22409	6.1637e-06	1.993e-05
ENSGALG00000006428	3560.61	3053.1	0.22148	2.3995e-06	8.08e-06
ENSGALG00000006947	3560.12	3103.15	0.19773	6.4763e-05	0.00018744
ENSGALG00000004477	3559.4	3477.03	0.03401	0.45189	0.56187
ENSGALG00000000529	3559.3	2854.63	0.31676	1.3194e-08	5.5288e-08
ENSGALG00000004357	3552.07	3012.09	0.2368	8.6731e-06	2.7597e-05
ENSGALG00000014869	3546.56	3693.2	-0.0579	0.27922	0.38397
Novel00971	3545.69	3032.69	0.22399	0.0010754	0.0026185
ENSGALG00000000950	3544.14	2549.44	0.47484	1.0498e-22	9.5963e-22
ENSGALG00000008906	3543.25	2408.37	0.55618	1.9794e-32	2.5817e-31
ENSGALG00000026470	3542.33	3233.57	0.13143	0.017749	0.034719
ENSGALG00000017079	3542.11	3404.9	0.057348	0.28768	0.3933
ENSGALG00000015607	3538.8	2345.15	0.59235	3.8491e-35	5.454e-34
ENSGALG00000008389	3537.67	2432.2	0.53973	2.4689e-24	2.4007e-23
ENSGALG00000003483	3534.27	2905.06	0.28262	8.5528e-10	3.9121e-09
ENSGALG00000004542	3530.4	2118.52	0.73541	1.341e-38	2.1041e-37
ENSGALG00000011715	3522.74	27968	-2.9854	0	0
ENSGALG00000008858	3522.56	2881.58	0.28945	4.2436e-09	1.8514e-08
ENSGALG00000028267	3519.66	3878.68	-0.13939	0.0070143	0.014836
ENSGALG00000007659	3516.88	3849.4	-0.12978	0.0042593	0.0093725
ENSGALG00000009348	3510.7	5888.06	-0.74425	3.3462e-53	7.3923e-52
ENSGALG00000008399	3510.02	2876.86	0.2867	1.7618e-08	7.3052e-08
ENSGALG00000001474	3509.68	3957.07	-0.17245	0.00055468	0.0014076
ENSGALG00000002087	3509.47	2838.9	0.30541	4.1998e-10	1.9607e-09
ENSGALG00000012304	3509.04	3971.85	-0.1784	0.00023735	0.0006379
ENSGALG00000010925	3507.79	2527.61	0.47194	3.0692e-23	2.8689e-22
ENSGALG00000028810	3502.45	2301.77	0.57146	0.020058	0.038717
ENSGALG00000005064	3501.84	2422.03	0.53093	2.225e-25	2.2465e-24
ENSGALG00000014598	3500.92	3825.23	-0.1277	0.03138	0.058263
ENSGALG00000006284	3500.71	2203.37	0.6667	7.0106e-45	1.2844e-43
ENSGALG00000022293	3499.18	3258.15	0.10266	0.036069	0.065837
ENSGALG00000001790	3497.99	2914.76	0.26291	9.5301e-06	3.0215e-05
ENSGALG00000026345	3497.84	2697.78	0.3741	1.8931e-15	1.2345e-14
ENSGALG00000005758	3496.38	4837.67	-0.46711	6.0686e-20	4.9605e-19
ENSGALG00000010448	3491.98	4577	-0.38912	8.5898e-14	5.1267e-13
ENSGALG00000002066	3485.77	3456.37	0.012463	0.79207	0.85085
ENSGALG00000006001	3484.08	3164.31	0.13862	0.0034109	0.0076244
ENSGALG00000005309	3481.36	4394.35	-0.33486	2.0108e-11	1.0237e-10
ENSGALG00000016302	3477.48	2617.91	0.40921	4.5e-16	3.0243e-15
ENSGALG00000010702	3476.79	3229.16	0.10678	0.05354	0.093459
ENSGALG00000002563	3473.54	2735	0.34412	3.7963e-13	2.1747e-12
ENSGALG00000012936	3471.44	3962.27	-0.18973	0.00066719	0.0016734
ENSGALG00000002014	3458.29	3112.14	0.15213	0.0021754	0.0050469
ENSGALG00000003776	3456.42	3372.13	0.035639	0.42579	0.53639
ENSGALG00000014775	3453.91	3316.8	0.058581	0.26914	0.37261
ENSGALG00000002336	3448.76	2961.22	0.21982	7.9309e-06	2.531e-05
ENSGALG00000003337	3447.98	2710.95	0.34641	2.6057e-13	1.5051e-12
Novel01427	3447.79	2130.9	0.69256	4.8915e-29	5.6357e-28
ENSGALG00000008187	3447.7	3021.35	0.18995	0.00015154	0.00041993
ENSGALG00000008372	3447.15	2843.55	0.27742	6.8887e-09	2.9558e-08
ENSGALG00000017350	3447.09	2428.15	0.50411	1.7913e-25	1.817e-24
ENSGALG00000016850	3445.49	2530.63	0.44472	2.0628e-19	1.6527e-18
ENSGALG00000017070	3444.91	2456.92	0.48685	1.3355e-21	1.1697e-20
ENSGALG00000011995	3430.91	3764.89	-0.13343	0.0071367	0.015056
ENSGALG00000028773	3427.71	3250.84	0.076453	0.090353	0.14787
ENSGALG00000003815	3420.49	4716.37	-0.46227	1.9847e-22	1.7925e-21
ENSGALG00000016423	3420.22	2391.72	0.51504	1.9745e-20	1.6504e-19
ENSGALG00000009854	3420.03	1684.34	1.0189	3.5736e-88	1.589e-86
ENSGALG00000000409	3418.08	2363.91	0.53119	2.001e-29	2.3411e-28
ENSGALG00000005769	3411.56	1871.86	0.86402	3.4663e-61	9.0352e-60
ENSGALG00000015091	3410.1	2879.62	0.24356	6.9051e-05	0.00019906
ENSGALG00000028755	3409.02	3694.93	-0.11629	0.011582	0.023474
ENSGALG00000002715	3408.5	3141.78	0.11726	0.01128	0.022929
ENSGALG00000020793	3407.52	1392.1	1.2887	1.6225e-118	1.0976e-116
ENSGALG00000023547	3405.15	2565.74	0.40709	1.0237e-15	6.7645e-15
ENSGALG00000016004	3404.14	3784.62	-0.15233	0.00074634	0.0018547
ENSGALG00000013313	3402.9	3338.15	0.027491	0.58342	0.68127
ENSGALG00000001374	3399.79	2653.69	0.3566	8.1876e-12	4.3071e-11
ENSGALG00000012712	3399.1	2227.86	0.60802	1.4571e-33	1.9517e-32
ENSGALG00000023516	3398.45	2662.78	0.35135	6.8702e-13	3.8693e-12
ENSGALG00000013607	3396.2	1475.81	1.1997	6.9702e-119	4.7337e-117
ENSGALG00000000996	3394.07	4046.73	-0.25343	1.7501e-07	6.6219e-07
ENSGALG00000010105	3393.91	2855.01	0.24917	1.3662e-06	4.71e-06
ENSGALG00000027417	3391.75	3499.11	-0.04507	0.36131	0.47118
ENSGALG00000009939	3383.88	2263.07	0.57943	1.6836e-26	1.773e-25
ENSGALG00000016038	3383.33	2592.54	0.38334	8.1515e-14	4.8752e-13
ENSGALG00000008095	3382.34	1979.6	0.77118	9.3409e-52	2e-50
ENSGALG00000005869	3378.4	3499.3	-0.05074	0.25874	0.36093
ENSGALG00000004291	3377.44	3231.09	0.064157	0.17744	0.26288
ENSGALG00000006477	3370.23	2835.16	0.24914	7.3842e-06	2.366e-05
ENSGALG00000005789	3370.07	3199.32	0.074968	0.10948	0.17427
ENSGALG00000002971	3368.79	2985.77	0.17404	0.00015025	0.00041676
ENSGALG00000015049	3368.45	2759.04	0.28773	2.7216e-08	1.1087e-07
ENSGALG00000005757	3367.58	5006.89	-0.57129	1.7592e-37	2.6783e-36
ENSGALG00000012720	3367.42	3053.1	0.1415	0.010934	0.02231
ENSGALG00000016666	3366.57	16207.3	-2.2605	0	0
ENSGALG00000007838	3363.39	2387.82	0.4928	1.3998e-21	1.223e-20
ENSGALG00000000993	3363.38	2928.26	0.19973	0.00019488	0.00053157
ENSGALG00000006300	3357.14	10454.5	-1.6355	4.3415e-251	8.03e-249
ENSGALG00000001506	3352.72	1848.39	0.85725	2.9862e-66	8.6674e-65
ENSGALG00000007937	3352.7	2710.3	0.30593	2.398e-10	1.1394e-09
ENSGALG00000004039	3351.12	2557.26	0.3889	1.6156e-14	1.0025e-13
ENSGALG00000003251	3346.56	6615.15	-0.98144	3.0236e-110	1.819e-108
ENSGALG00000008435	3345.87	3139.24	0.092141	0.061384	0.10539
ENSGALG00000011340	3344.65	2385.41	0.48702	5.8568e-24	5.5917e-23
ENSGALG00000010629	3343.08	5177.09	-0.62915	2.2361e-31	2.7909e-30
ENSGALG00000019751	3343.01	3428.15	-0.036624	0.46744	0.57658
ENSGALG00000007926	3342.81	2461.94	0.43991	6.1859e-17	4.3261e-16
ENSGALG00000026421	3339.03	3042.02	0.13414	0.0066994	0.01423
ENSGALG00000003290	3338.4	3176.55	0.071644	0.13123	0.20365
ENSGALG00000002624	3331.57	2825.27	0.23761	9.8957e-07	3.4568e-06
ENSGALG00000012149	3329.93	2487.03	0.42007	1.78e-18	1.3526e-17
ENSGALG00000027409	3329.24	3329.4	0.00026495	0.99572	0.99744
ENSGALG00000010501	3325.5	2804.47	0.24544	1.6294e-07	6.1894e-07
Novel03224	3324.69	2642.94	0.33075	4.1153e-10	1.9223e-09
ENSGALG00000013935	3314.79	2844.18	0.22039	1.503e-05	4.6699e-05
ENSGALG00000006296	3313.12	2782.85	0.2517	2.1997e-06	7.4318e-06
ENSGALG00000009381	3312.84	2453.86	0.43231	1.3831e-18	1.0551e-17
ENSGALG00000013602	3310.55	2569.26	0.36512	3.3573e-12	1.8094e-11
ENSGALG00000003147	3309.11	3066	0.10968	0.041873	0.075176
ENSGALG00000005644	3307.18	2915.34	0.18107	0.001019	0.0024914
ENSGALG00000004219	3306.62	3516.66	-0.088442	0.072566	0.12192
ENSGALG00000001750	3304.12	3023.23	0.12836	0.019684	0.038072
ENSGALG00000000596	3303.07	2552.82	0.3714	2.9328e-12	1.584e-11
ENSGALG00000014868	3300.48	3320.87	-0.0084521	0.86965	0.90869
Novel00668	3299.4	4436.72	-0.42645	4.4533e-18	3.3045e-17
ENSGALG00000014567	3298.8	2533.99	0.3796	4.6195e-15	2.9549e-14
ENSGALG00000011387	3297.14	2545.96	0.37235	4.0179e-15	2.5786e-14
ENSGALG00000009560	3294.32	3116.14	0.080414	0.13779	0.21231
ENSGALG00000007863	3294.15	2279.17	0.53017	5.2838e-25	5.2674e-24
ENSGALG00000008542	3292.69	4668.66	-0.50231	5.2686e-24	5.0496e-23
ENSGALG00000009546	3291.37	6352.78	-0.94719	9.3708e-113	5.9244e-111
ENSGALG00000012705	3289.22	1762.19	0.89849	5.7552e-64	1.5882e-62
ENSGALG00000014575	3284.94	2378.38	0.46505	3.6798e-20	3.0407e-19
ENSGALG00000012037	3283.13	2763.11	0.24876	3.5004e-07	1.2861e-06
ENSGALG00000009549	3281.13	2909.42	0.17332	0.001424	0.0034083
ENSGALG00000006695	3278.56	1759.53	0.89625	2.0114e-51	4.2855e-50
ENSGALG00000001725	3277.58	3058.73	0.099295	0.037155	0.067628
ENSGALG00000016988	3277.07	2139.13	0.61456	1.9868e-28	2.2503e-27
ENSGALG00000015904	3276.72	2910.88	0.17046	0.0016063	0.00381
ENSGALG00000002990	3271.85	3147.94	0.054945	0.32435	0.43288
ENSGALG00000001054	3271.07	2773.58	0.23776	8.8121e-06	2.8024e-05
ENSGALG00000008208	3266.7	3104.48	0.073544	0.15606	0.23621
ENSGALG00000014388	3266.15	2768.49	0.23746	3.8491e-06	1.2698e-05
ENSGALG00000000220	3264.57	2970.94	0.13616	0.0091283	0.018929
Novel00856	3264.11	5436	-0.73477	3.8409e-62	1.0226e-60
ENSGALG00000013784	3258.65	2214.04	0.5547	1.0156e-18	7.8197e-18
ENSGALG00000008022	3258.51	7571.72	-1.2041	2.8122e-29	3.2682e-28
ENSGALG00000004620	3258.01	2905.64	0.16434	0.00091177	0.0022431
ENSGALG00000006113	3257.3	2549.43	0.35281	1.3291e-12	7.3379e-12
ENSGALG00000026133	3255.91	2530.11	0.36302	2.2568e-13	1.3114e-12
ENSGALG00000003688	3253.35	3219.6	0.015246	0.77099	0.83532
ENSGALG00000013499	3249.57	2761.21	0.2344	4.2307e-07	1.5417e-06
ENSGALG00000001482	3239.17	3008.33	0.10615	0.028287	0.052967
ENSGALG00000014531	3236.18	2892.44	0.16198	0.00097477	0.002389
ENSGALG00000008149	3232.73	2901.66	0.15497	0.0060687	0.012999
ENSGALG00000006197	3227.73	2905.83	0.15162	0.0012461	0.0030014
ENSGALG00000001654	3226.97	2848.06	0.17952	0.00019434	0.00053034
ENSGALG00000011905	3222.26	5943.72	-0.88131	8.9528e-76	3.1962e-74
ENSGALG00000012929	3221.46	3188.08	0.015181	0.753	0.82038
ENSGALG00000002140	3216.99	3989.2	-0.30995	4.3859e-12	2.3513e-11
ENSGALG00000004813	3216.72	2355.39	0.44901	6.9056e-19	5.3719e-18
ENSGALG00000007040	3213.01	2640.43	0.2821	2.4539e-08	1.0045e-07
ENSGALG00000008130	3210.52	3175.07	0.01627	0.72675	0.80072
ENSGALG00000003475	3209.25	2880.39	0.1559	0.0015478	0.0036777
ENSGALG00000007609	3209.03	2258.63	0.50566	1.6567e-26	1.7456e-25
ENSGALG00000004325	3204.77	3320.71	-0.050562	0.32222	0.43058
ENSGALG00000016894	3204.21	4052.97	-0.33833	1.3809e-11	7.1135e-11
ENSGALG00000016217	3203.4	2491.58	0.36203	6.4362e-13	3.6296e-12
ENSGALG00000008407	3200.5	3570.74	-0.15724	0.0023672	0.0054497
ENSGALG00000006015	3196.65	3435.95	-0.10372	0.033629	0.061897
ENSGALG00000009970	3193.94	2673.78	0.25586	5.59e-06	1.8159e-05
ENSGALG00000009681	3190.78	2565.33	0.31437	7.1196e-10	3.2772e-09
ENSGALG00000009230	3188.46	2171.24	0.55365	1.2725e-24	1.252e-23
ENSGALG00000013726	3188.23	2537.99	0.32825	1.0906e-09	4.957e-09
ENSGALG00000002141	3186.03	3183.79	0.0014232	0.97903	0.98658
ENSGALG00000001093	3185.93	2776.4	0.19776	0.00021232	0.00057571
Novel00850	3184.67	1536.75	0.44238	0.40176	0.51278
ENSGALG00000013021	3183.85	2104.62	0.5959	4.0215e-21	3.4375e-20
ENSGALG00000002364	3183.82	2981.81	0.094636	0.06392	0.10911
ENSGALG00000010976	3181.66	2104.78	0.59505	1.3379e-32	1.7503e-31
ENSGALG00000022145	3177.7	1853.28	0.77613	8.1184e-51	1.6944e-49
ENSGALG00000002045	3177.62	2735.24	0.21568	5.4833e-05	0.0001599
ENSGALG00000012137	3176.54	3363.97	-0.082343	0.092072	0.15025
ENSGALG00000000146	3169.79	3149.61	0.0092098	0.85344	0.89665
ENSGALG00000001328	3169.56	5966.04	-0.91061	4.5074e-75	1.5642e-73
ENSGALG00000009677	3165.55	2299.31	0.46023	3.1677e-21	2.721e-20
ENSGALG00000004853	3163.26	2568.9	0.29987	4.7834e-10	2.2242e-09
ENSGALG00000005597	3162.7	3667.86	-0.21291	7.4596e-05	0.00021408
ENSGALG00000007396	3162.16	2996.29	0.077569	0.091528	0.14949
ENSGALG00000001313	3158.13	2486.89	0.34445	2.4173e-12	1.3121e-11
ENSGALG00000006426	3155.7	2347.23	0.42647	4.606e-18	3.4149e-17
ENSGALG00000002922	3155.6	4212	-0.41581	4.2732e-20	3.521e-19
ENSGALG00000003247	3154.4	2496.01	0.33697	8.687e-11	4.2544e-10
ENSGALG00000027987	3150.12	2839.99	0.14967	0.0018507	0.0043439
ENSGALG00000011957	3148.94	3158.39	-0.0046768	0.92673	0.94968
ENSGALG00000010463	3148.1	2881.58	0.12671	0.016328	0.032146
ENSGALG00000003578	3144.61	15631	-2.3103	0	0
ENSGALG00000006035	3142.35	2494.81	0.33231	1.0328e-09	4.7028e-09
ENSGALG00000000577	3139.64	2620.41	0.26059	2.3327e-07	8.7198e-07
ENSGALG00000008078	3137.52	2056.35	0.60849	6.3169e-27	6.7919e-26
ENSGALG00000004212	3137.04	3165.8	-0.012566	0.80454	0.86041
ENSGALG00000009835	3131.83	2594.24	0.27121	1.5625e-06	5.356e-06
ENSGALG00000002043	3124.73	2778.07	0.16912	0.00031862	0.0008392
ENSGALG00000027324	3124.17	2582.95	0.27406	4.7114e-08	1.8779e-07
ENSGALG00000026390	3122.3	2831.46	0.1407	0.0032229	0.0072384
ENSGALG00000000787	3120.73	2827.95	0.14125	0.0047208	0.010316
ENSGALG00000010885	3110.68	2867.98	0.11725	0.048193	0.085055
ENSGALG00000009384	3109	2219.56	0.48502	1.9184e-16	1.3162e-15
ENSGALG00000010746	3108.68	3940.49	-0.34109	1.0979e-11	5.7117e-11
ENSGALG00000027963	3104.48	3411.87	-0.1364	0.0084583	0.017631
ENSGALG00000001551	3101.13	3294.3	-0.087111	0.059475	0.10263
ENSGALG00000012039	3100.18	2765.32	0.16472	0.0015103	0.0035975
ENSGALG00000000541	3099.58	2752.76	0.17057	0.00063606	0.0016001
ENSGALG00000003837	3096.98	2071.21	0.57958	4.0634e-26	4.2252e-25
ENSGALG00000005135	3092.01	15805.8	-2.3485	0	0
ENSGALG00000002460	3089.21	2076.22	0.57224	1.4395e-26	1.5223e-25
ENSGALG00000016719	3088.41	4285.11	-0.47163	1.9878e-21	1.7271e-20
ENSGALG00000016841	3085.75	5179.9	-0.74613	3.2295e-61	8.4308e-60
ENSGALG00000009946	3085.09	3361.78	-0.12344	0.013352	0.026774
ENSGALG00000004336	3081.86	2618.87	0.23368	3.5428e-05	0.00010556
ENSGALG00000010411	3080.94	3435.45	-0.15625	0.004275	0.0094022
ENSGALG00000015285	3079.17	2209.41	0.47785	6.3701e-18	4.6849e-17
ENSGALG00000004363	3073.58	2975.61	0.047172	0.34291	0.45204
ENSGALG00000005157	3073.57	2275.72	0.43274	9.3245e-19	7.1955e-18
ENSGALG00000012879	3072.97	2722.76	0.17473	0.001751	0.0041278
ENSGALG00000009427	3071.05	2394.02	0.35908	8.6774e-12	4.5551e-11
ENSGALG00000006126	3071.01	7973.18	-1.3744	2.1248e-242	3.8482e-240
ENSGALG00000007579	3069.23	1657.45	0.88702	7.9565e-70	2.4614e-68
ENSGALG00000010053	3067.05	2634.82	0.21826	1.3663e-05	4.2623e-05
ENSGALG00000005326	3065.95	2474.81	0.30772	2.7905e-08	1.1354e-07
ENSGALG00000023440	3065.07	1937.09	0.66011	1.923e-28	2.1795e-27
ENSGALG00000017436	3061.55	2962.34	0.04775	0.33625	0.44521
ENSGALG00000008044	3059.21	3449.44	-0.17237	0.00073061	0.0018194
ENSGALG00000022980	3057.84	2934.26	0.059199	0.21088	0.30411
ENSGALG00000026722	3056.14	2695.7	0.18092	0.00012767	0.0003579
ENSGALG00000014453	3055.5	2189.94	0.47973	1.1023e-19	8.9219e-19
ENSGALG00000008793	3055.13	2857.99	0.095836	0.041378	0.074411
ENSGALG00000007552	3052.73	2549.63	0.25978	4.8085e-06	1.5705e-05
ENSGALG00000008837	3052.06	2330.07	0.38877	1.1821e-13	6.986e-13
ENSGALG00000004115	3052.02	2661.36	0.19732	6.7908e-05	0.00019596
ENSGALG00000002655	3049.9	3616.29	-0.2449	1.5069e-06	5.1725e-06
ENSGALG00000001613	3048.9	2895.33	0.074707	0.13077	0.20316
ENSGALG00000005931	3046.27	2158.72	0.49583	2.96e-23	2.7683e-22
ENSGALG00000028708	3046.21	2570.19	0.24481	1.0245e-06	3.5697e-06
ENSGALG00000002076	3043.08	2036.2	0.5785	4.0593e-24	3.9078e-23
Novel01393	3042.25	1134.95	1.4194	1.391e-142	1.1972e-140
ENSGALG00000003449	3041.78	2820.78	0.10882	0.025908	0.048891
ENSGALG00000002942	3039.77	2948.26	0.044507	0.39332	0.50382
ENSGALG00000015881	3034.87	2391.87	0.34297	2.9695e-09	1.3117e-08
ENSGALG00000014011	3033.4	1479.84	1.033	6.1857e-83	2.5545e-81
ENSGALG00000021043	3032.25	6207.33	-1.0318	1.1048e-106	6.2161e-105
ENSGALG00000005302	3026.86	2495.28	0.27854	5.713e-07	2.048e-06
ENSGALG00000000597	3024.28	2667.03	0.1813	0.00014916	0.00041386
ENSGALG00000003052	3020.1	2751.12	0.13465	0.010436	0.021399
ENSGALG00000011643	3017.25	2106.18	0.51752	9.6483e-22	8.502e-21
ENSGALG00000014121	3015.91	2561.71	0.23419	7.9134e-05	0.00022647
ENSGALG00000003893	3015.52	2496.71	0.2715	3.2594e-08	1.3182e-07
ENSGALG00000012408	3013.14	2463.2	0.2896	4.396e-07	1.5999e-06
ENSGALG00000014897	3012.44	1884.55	0.67524	1.2998e-37	1.9876e-36
ENSGALG00000001965	3008.96	2662.7	0.17576	0.00033576	0.0008818
ENSGALG00000004529	3007.97	2649.11	0.18291	0.00045295	0.0011642
ENSGALG00000007924	3005.63	2550.93	0.2365	0.00033462	0.00087933
ENSGALG00000008099	3003.46	3550.04	-0.24103	3.1003e-06	1.0328e-05
ENSGALG00000007845	3002.47	2880.89	0.059966	0.21561	0.30939
ENSGALG00000008236	3000.47	2855.63	0.071447	0.13312	0.20626
ENSGALG00000011442	2996.81	1906.39	0.65158	2.8619e-37	4.338e-36
ENSGALG00000026760	2996.77	2440.94	0.29377	8.0691e-05	0.00023059
ENSGALG00000013039	2995.77	2659.17	0.17119	0.002242	0.0051875
ENSGALG00000005638	2985.21	4070.27	-0.44661	6.4934e-19	5.0648e-18
ENSGALG00000019355	2984.55	2461.33	0.27768	1.4399e-08	6.0151e-08
ENSGALG00000002910	2981.01	2787.62	0.096605	0.086213	0.14201
ENSGALG00000003171	2978.95	2271.95	0.39043	1.9507e-14	1.2052e-13
ENSGALG00000000751	2976.43	2650.98	0.16628	0.00099762	0.0024412
ENSGALG00000006839	2974.07	2118.21	0.4884	1.8617e-21	1.62e-20
ENSGALG00000025902	2973.53	3056.82	-0.040215	0.50789	0.61564
ENSGALG00000010426	2973.34	2098.21	0.50197	5.7202e-24	5.4703e-23
ENSGALG00000002844	2973.01	2550.88	0.22098	1.6737e-05	5.1693e-05
ENSGALG00000011795	2972.07	2746.52	0.11402	0.019958	0.038537
ENSGALG00000009565	2967.7	2458.59	0.27086	2.4709e-08	1.0113e-07
ENSGALG00000013552	2967.68	2906.24	0.029597	0.54909	0.65253
ENSGALG00000007978	2964.72	3438.69	-0.21351	5.7724e-06	1.8734e-05
ENSGALG00000007709	2963.6	2183.41	0.43982	1.1748e-17	8.564e-17
ENSGALG00000015998	2960.24	2565.67	0.20647	0.00015154	0.00041993
ENSGALG00000007100	2958.34	2603.17	0.18423	0.00077979	0.0019332
ENSGALG00000013757	2957.8	2387.73	0.30874	1.8313e-08	7.5789e-08
ENSGALG00000008088	2957.7	2232.03	0.4053	6.7597e-15	4.2814e-14
ENSGALG00000005090	2953.09	1729.31	0.77022	4.4015e-50	9.0991e-49
ENSGALG00000027891	2952.68	2405.69	0.29524	5.3047e-07	1.9103e-06
ENSGALG00000004971	2950.29	1931.07	0.60848	4.8879e-22	4.358e-21
ENSGALG00000011020	2949.07	2650.41	0.15342	0.0018319	0.004304
ENSGALG00000026517	2947.5	1900.65	0.63107	1.0422e-33	1.4014e-32
ENSGALG00000010325	2944.29	2432.23	0.27504	3.0496e-08	1.2359e-07
ENSGALG00000008108	2938.53	2662.08	0.14172	0.0039826	0.0088206
ENSGALG00000013457	2936.93	2345.74	0.32328	5.1949e-11	2.582e-10
ENSGALG00000015930	2934.18	2286.92	0.3591	1.2138e-13	7.1559e-13
ENSGALG00000005475	2934.04	2225.13	0.39846	1.9501e-15	1.2708e-14
ENSGALG00000015758	2933.46	1796.1	0.7066	1.1753e-40	1.9516e-39
ENSGALG00000004548	2931.27	2717.43	0.1091	0.031262	0.058087
ENSGALG00000001189	2928.71	3053.57	-0.060256	0.22306	0.31843
ENSGALG00000008015	2928.66	2188.24	0.41943	1.272e-16	8.7865e-16
ENSGALG00000011842	2927.16	2169.6	0.43023	2.4253e-14	1.4899e-13
ENSGALG00000014439	2926.75	2197.02	0.41275	1.1562e-15	7.6198e-15
ENSGALG00000007934	2926.09	2671.07	0.13178	0.0096324	0.019882
ENSGALG00000028529	2925.65	6336.84	-1.112	1.7478e-86	7.5405e-85
ENSGALG00000007103	2924.13	2169.42	0.42941	2.7387e-16	1.8665e-15
ENSGALG00000011863	2921.38	2834.21	0.04343	0.36882	0.47882
ENSGALG00000014692	2920.24	2260.28	0.36871	4.4853e-11	2.2376e-10
ENSGALG00000026634	2919.45	3798.02	-0.37886	1.0354e-10	5.0422e-10
ENSGALG00000022337	2919.18	2691.49	0.11606	0.10599	0.16932
ENSGALG00000007672	2912.39	3067.63	-0.074105	0.22719	0.32329
ENSGALG00000006086	2911.76	2525.02	0.20548	0.00032784	0.00086242
ENSGALG00000015484	2910.82	1492.8	0.9599	1.2112e-65	3.4577e-64
ENSGALG00000008978	2904.84	1787.07	0.69962	5.6131e-35	7.8892e-34
ENSGALG00000000056	2898.69	2367.1	0.29181	5.5848e-08	2.2123e-07
Novel00146	2897.36	2460.35	0.23457	0.00062012	0.0015621
ENSGALG00000006743	2896.88	2238.61	0.37103	4.1406e-12	2.2239e-11
ENSGALG00000011931	2896.51	2131.9	0.44147	6.5645e-19	5.1156e-18
ENSGALG00000005573	2895.78	2903.65	-0.0042838	0.92913	0.95123
ENSGALG00000001053	2894.32	3326.78	-0.20024	2.6483e-05	7.9909e-05
ENSGALG00000008254	2893.2	2640.8	0.13162	0.0077543	0.016245
ENSGALG00000011483	2892.48	2021.11	0.51563	1.4599e-16	1.0068e-15
ENSGALG00000011305	2890.86	2670.87	0.1137	0.019349	0.037479
ENSGALG00000009930	2888.23	2623.77	0.13851	0.011156	0.022699
ENSGALG00000001803	2886.93	2392.98	0.26989	2.8764e-08	1.1682e-07
ENSGALG00000006100	2886.91	2253.13	0.35674	5.5964e-08	2.2159e-07
ENSGALG00000013092	2886.49	2183.83	0.40191	9.4142e-15	5.9281e-14
ENSGALG00000000890	2885.18	2240.48	0.36376	1.4542e-13	8.5302e-13
ENSGALG00000008720	2884.7	1672.42	0.78482	4.4723e-51	9.4363e-50
ENSGALG00000015405	2880.87	1941.71	0.56785	2.2459e-26	2.3551e-25
ENSGALG00000004089	2880.05	2170.78	0.40749	9.712e-15	6.1068e-14
ENSGALG00000003786	2877.25	2366.14	0.28163	1.7382e-08	7.2108e-08
ENSGALG00000003734	2875.79	2006.03	0.51797	9.9766e-23	9.1387e-22
ENSGALG00000006139	2875.63	3255.01	-0.17775	0.0010453	0.0025527
ENSGALG00000005820	2874.47	2003.63	0.51902	2.4262e-23	2.2727e-22
ENSGALG00000026493	2873.03	2755.11	0.06071	0.23647	0.33458
ENSGALG00000017120	2871.55	2263.31	0.34298	1.4017e-09	6.3349e-09
ENSGALG00000009455	2867.22	2231.3	0.36123	2.0917e-13	1.2183e-12
ENSGALG00000015693	2863.97	3664.49	-0.35449	1.0437e-12	5.7955e-12
ENSGALG00000007260	2863.84	2694.21	0.088305	0.090884	0.14863
ENSGALG00000010435	2860.91	1532.66	0.89852	2.1219e-59	5.3699e-58
ENSGALG00000016245	2858.75	1725.35	0.72653	6.3792e-39	1.0119e-37
ENSGALG00000008238	2857.92	2251.24	0.34376	6.085e-11	3.0081e-10
ENSGALG00000001103	2857.22	2937.86	-0.040729	0.46634	0.57579
ENSGALG00000016243	2856.92	2216.78	0.36563	1.2015e-11	6.2189e-11
ENSGALG00000004442	2855.04	2182.14	0.38654	7.3646e-14	4.4152e-13
ENSGALG00000005700	2854.9	1953.42	0.5461	3.0982e-20	2.5687e-19
ENSGALG00000006982	2854.46	1858.02	0.61843	3.3755e-33	4.4629e-32
ENSGALG00000014878	2852.51	2484.13	0.19939	0.0010601	0.0025857
ENSGALG00000003277	2850.87	2177.28	0.38831	1.6665e-14	1.0326e-13
ENSGALG00000027069	2850.23	2485.09	0.19617	0.0053879	0.011654
ENSGALG00000005598	2849.46	2515.68	0.17972	0.0004048	0.0010498
ENSGALG00000019316	2847.46	2479.68	0.19848	0.00073516	0.0018298
ENSGALG00000026546	2843.99	2114.07	0.42533	1.1832e-09	5.3639e-09
ENSGALG00000002664	2843.74	2948.99	-0.052548	0.28377	0.38875
ENSGALG00000007302	2838.5	1886.56	0.58838	2.6234e-29	3.059e-28
ENSGALG00000005782	2838.43	2174.06	0.3842	6.8515e-13	3.86e-12
ENSGALG00000014281	2836.12	2426.32	0.22505	7.2826e-05	0.00020946
ENSGALG00000002229	2835.41	2892.48	-0.028333	0.57353	0.67297
ENSGALG00000008086	2831.32	2499.87	0.17949	0.00051568	0.0013146
ENSGALG00000013728	2830.72	1968.95	0.52269	1.865e-21	1.622e-20
ENSGALG00000018947	2829.99	5545.13	-0.96838	4.3776e-79	1.6838e-77
ENSGALG00000010522	2824.74	2075.11	0.44387	1.2595e-14	7.8654e-14
ENSGALG00000011974	2824.23	2677.7	0.076738	0.12064	0.18936
ENSGALG00000000707	2823.14	2398.04	0.23516	7.2498e-06	2.326e-05
ENSGALG00000016327	2822.46	2335.16	0.27279	5.5606e-06	1.8067e-05
ENSGALG00000010809	2822.25	2582.25	0.12824	0.0084273	0.01757
ENSGALG00000012585	2820.31	3223.88	-0.19195	0.00080372	0.0019888
ENSGALG00000003149	2819.21	3096.19	-0.13494	0.0050788	0.011033
ENSGALG00000014124	2817.75	1582.56	0.83071	6.8257e-49	1.3719e-47
ENSGALG00000012473	2816.56	2076.88	0.43869	1.8712e-14	1.1569e-13
ENSGALG00000005535	2816.01	2772.55	0.022501	0.64502	0.73338
ENSGALG00000027886	2815.41	2149.38	0.38906	1.9853e-14	1.2254e-13
ENSGALG00000028174	2814.61	3837.2	-0.44584	1.6809e-19	1.3511e-18
ENSGALG00000002490	2813.83	2597.88	0.1153	0.018203	0.035499
ENSGALG00000004170	2813.79	1236.22	1.1835	8.6241e-109	5.1174e-107
ENSGALG00000002719	2813.72	2692.6	0.063778	0.2521	0.35308
ENSGALG00000008703	2812.13	1663.72	0.7546	5.0218e-39	7.9954e-38
ENSGALG00000028470	2810.61	2273.2	0.30572	4.6306e-09	2.0132e-08
ENSGALG00000006311	2807.76	2364.61	0.24731	7.8222e-07	2.7664e-06
ENSGALG00000001446	2807.67	3430	-0.28808	6.7953e-10	3.1321e-09
ENSGALG00000028136	2805.34	5687.27	-1.0171	1.2055e-92	5.6798e-91
ENSGALG00000010652	2803.96	2257.16	0.3121	1.5259e-08	6.3619e-08
ENSGALG00000009906	2802.76	2335.38	0.26298	3.808e-07	1.3938e-06
ENSGALG00000003691	2800.17	1877.03	0.57546	8.1291e-30	9.667e-29
ENSGALG00000010284	2796.39	2612.78	0.098201	0.04672	0.082811
ENSGALG00000027376	2796.05	3300.56	-0.23905	9.0468e-07	3.1795e-06
ENSGALG00000000726	2794.26	2234.54	0.32228	6.595e-08	2.5959e-07
ENSGALG00000000258	2791.77	2325.65	0.26325	2.2962e-07	8.587e-07
ENSGALG00000012043	2789.48	3081.73	-0.14315	0.0027743	0.0063085
ENSGALG00000012468	2785.25	2364.32	0.23613	2.344e-06	7.8993e-06
ENSGALG00000007870	2784.13	1659.81	0.7444	2.6094e-42	4.5051e-41
ENSGALG00000000255	2783.67	3346.03	-0.26398	6.8609e-05	0.00019788
ENSGALG00000005269	2782.62	1937.56	0.52142	4.8293e-23	4.4804e-22
Novel03673	2780.67	3060.03	-0.13739	0.010128	0.020829
ENSGALG00000006357	2777.7	2060.32	0.43028	1.2026e-15	7.9166e-15
ENSGALG00000003299	2776.39	2841.81	-0.033398	0.51185	0.61889
ENSGALG00000016007	2773.62	2340.08	0.24374	5.8945e-05	0.00017126
ENSGALG00000004625	2771.04	2666.44	0.055665	0.26994	0.37348
ENSGALG00000004670	2770.96	1886.75	0.55361	3.6622e-26	3.8172e-25
ENSGALG00000005974	2763.74	8793.76	-1.6669	8.8282e-290	2.0465e-287
ENSGALG00000006880	2762.1	2717.65	0.022805	0.68249	0.7639
ENSGALG00000014684	2760.12	5702.4	-1.0446	5.6405e-107	3.2153e-105
ENSGALG00000009733	2759.82	2461.13	0.16407	0.0037751	0.0083898
ENSGALG00000000833	2759.57	2482.93	0.15179	0.0043609	0.0095828
ENSGALG00000012356	2757.53	2422.11	0.18732	0.00064539	0.0016221
ENSGALG00000007992	2756.84	2251.99	0.29176	2.628e-08	1.0715e-07
ENSGALG00000013365	2756.6	2373.94	0.2149	1.6433e-05	5.0819e-05
ENSGALG00000006425	2756.42	3189.35	-0.2097	9.8691e-06	3.1259e-05
ENSGALG00000003143	2755.97	2178.07	0.33911	4.9074e-08	1.9515e-07
ENSGALG00000016463	2755	4256.91	-0.62572	1.2309e-29	1.4538e-28
ENSGALG00000015635	2754.55	2393.1	0.20279	4.0922e-05	0.00012098
ENSGALG00000006613	2752.25	6737.98	-1.2894	1.2459e-174	1.4251e-172
ENSGALG00000000581	2751.94	2475.79	0.15158	0.0038412	0.0085313
ENSGALG00000016050	2750.96	4355.62	-0.66075	1.6677e-29	1.9584e-28
ENSGALG00000008864	2747.15	2963.98	-0.10899	0.049531	0.087081
ENSGALG00000009229	2746.95	5823.29	-1.0822	6.8949e-137	5.6813e-135
ENSGALG00000025743	2746.27	1572.16	0.80288	1.9401e-49	3.9314e-48
ENSGALG00000000408	2745.07	1837.79	0.57799	5.9804e-26	6.1926e-25
ENSGALG00000016363	2744.95	1854.64	0.56456	3.708e-20	3.0626e-19
ENSGALG00000006525	2744.21	1567.06	0.8066	3.9137e-41	6.5679e-40
ENSGALG00000004767	2742.76	1739.26	0.6553	2.3317e-36	3.421e-35
ENSGALG00000004040	2741.5	2352.85	0.22057	8.4738e-05	0.00024168
ENSGALG00000014321	2740.1	1607.4	0.76708	2.4879e-30	2.9955e-29
ENSGALG00000008172	2738.79	3111.88	-0.18367	0.00011476	0.00032347
ENSGALG00000001597	2735.33	1978.95	0.46509	1.077e-15	7.1089e-15
ENSGALG00000006417	2732.78	2294.88	0.2519	2.4166e-06	8.136e-06
ENSGALG00000005282	2731.92	3599.92	-0.39677	1.0722e-13	6.36e-13
ENSGALG00000000065	2730.53	2749.77	-0.010206	0.85191	0.89571
ENSGALG00000001099	2729.94	2755.09	-0.013095	0.8091	0.86428
ENSGALG00000003294	2725.84	1606.88	0.76104	1.6125e-33	2.1566e-32
ENSGALG00000028409	2722	2140.46	0.34556	4.8506e-11	2.4136e-10
ENSGALG00000006939	2721.43	4760.7	-0.80503	1.2752e-62	3.432e-61
ENSGALG00000016461	2718.13	2380.39	0.19068	0.00032435	0.00085352
ENSGALG00000016865	2717.41	1819.52	0.57731	6.4359e-19	5.0222e-18
ENSGALG00000003072	2716.89	2310.09	0.23313	4.593e-06	1.5022e-05
ENSGALG00000028484	2716.25	2393.58	0.18242	0.00071296	0.0017787
ENSGALG00000007974	2715.18	2125.97	0.35225	2.76e-11	1.3937e-10
ENSGALG00000016312	2713.54	1989.52	0.44711	7.1337e-19	5.5443e-18
ENSGALG00000011491	2712.83	2390.04	0.18282	0.00037158	0.00096885
ENSGALG00000009443	2711.23	3071.86	-0.17923	0.001304	0.0031383
ENSGALG00000018686	2709.91	1605.41	0.75385	2.4214e-34	3.3096e-33
ENSGALG00000002969	2709.04	2533.5	0.096425	0.047442	0.083969
ENSGALG00000006382	2708.37	3784.84	-0.48107	2.7305e-18	2.0489e-17
ENSGALG00000010341	2708.1	2531.14	0.09746	0.044851	0.079919
ENSGALG00000015965	2707.18	2122.48	0.35049	5.5743e-12	2.9674e-11
ENSGALG00000026172	2705.68	3105.26	-0.1985	0.0047543	0.01038
ENSGALG00000015611	2702.42	2423.43	0.15734	0.006962	0.014732
ENSGALG00000003087	2702.34	2653.05	0.026457	0.57946	0.67764
ENSGALG00000000811	2701.31	2915.95	-0.10998	0.022522	0.043039
ENSGALG00000008838	2699.66	2895.95	-0.10032	0.070876	0.11946
ENSGALG00000008839	2695.88	2198.45	0.29403	2.1359e-07	8.0117e-07
ENSGALG00000005070	2694.85	1931.27	0.47979	5.2171e-18	3.8549e-17
ENSGALG00000011745	2691.41	2238.94	0.26466	5.4889e-07	1.9729e-06
ENSGALG00000005127	2691.25	3009.93	-0.16096	0.00058659	0.0014821
ENSGALG00000014089	2688.06	2510.82	0.098294	0.050532	0.088661
ENSGALG00000001972	2685.03	2373.32	0.17775	0.00030119	0.0007963
ENSGALG00000001901	2683.27	2003.63	0.42072	2.6439e-15	1.712e-14
ENSGALG00000008151	2682.39	1852.73	0.53161	1.6506e-19	1.3274e-18
ENSGALG00000028230	2682.22	2251.58	0.25065	8.2688e-05	0.00023606
ENSGALG00000004780	2681.98	2105.6	0.34824	6.5508e-09	2.8149e-08
ENSGALG00000001838	2680.7	2238.1	0.26005	1.1477e-06	3.975e-06
ENSGALG00000016829	2679	7282.27	-1.4401	2.0662e-227	3.4876e-225
ENSGALG00000004763	2678.38	3173.88	-0.24456	1.8899e-06	6.425e-06
ENSGALG00000004937	2678.14	2730.9	-0.02757	0.61302	0.7072
ENSGALG00000015874	2676.62	1543.1	0.79189	1.675e-30	2.0238e-29
ENSGALG00000028587	2675.33	2287.73	0.22591	1.8167e-05	5.5834e-05
ENSGALG00000016056	2674.39	3049.22	-0.18891	5.4829e-05	0.0001599
ENSGALG00000016320	2671.47	1765.81	0.59647	1.9203e-25	1.9456e-24
ENSGALG00000007477	2667.83	1897.97	0.4904	1.7487e-15	1.1412e-14
ENSGALG00000003702	2666	2653.54	0.0070189	0.89298	0.92545
ENSGALG00000014433	2663.57	2005.13	0.40733	9.8989e-11	4.8289e-10
ENSGALG00000019602	2662.53	1685.18	0.65781	5.1843e-22	4.6152e-21
ENSGALG00000002060	2660.93	2306.4	0.20596	4.3879e-05	0.00012933
ENSGALG00000004624	2660.68	2506.35	0.08626	0.081355	0.13497
ENSGALG00000007651	2660.25	22565.1	-3.0768	0	0
ENSGALG00000008653	2660.17	2342.94	0.18314	0.00023693	0.00063688
ENSGALG00000014203	2660.16	2382.46	0.15836	0.004645	0.010165
ENSGALG00000011488	2659.73	2391.32	0.15342	0.0040909	0.0090408
ENSGALG00000001948	2657.94	2582.91	0.041083	0.40685	0.51751
ENSGALG00000006775	2657.17	7420.82	-1.4788	1.9362e-205	2.8052e-203
ENSGALG00000000272	2655.13	1351.29	0.97197	6.5817e-47	1.27e-45
ENSGALG00000000671	2655.02	2745.58	-0.047852	0.38614	0.49593
ENSGALG00000009079	2653.31	2090.25	0.34356	3.0709e-11	1.5467e-10
ENSGALG00000012316	2652.73	2501.1	0.084691	0.083265	0.13766
Novel01634	2650.23	2707.49	-0.030355	0.54054	0.64483
ENSGALG00000026838	2647.81	3138.81	-0.24425	3.0596e-06	1.02e-05
ENSGALG00000010675	2645.8	2414.42	0.13165	0.0070533	0.014902
ENSGALG00000003205	2645.69	2150.22	0.29767	1.8372e-07	6.9395e-07
Novel02532	2645.18	1887.66	0.48389	1.1749e-13	6.9456e-13
ENSGALG00000003473	2643.08	1566.59	0.75334	6.6255e-44	1.1839e-42
ENSGALG00000009783	2640.73	2873.23	-0.12142	0.01409	0.028137
ENSGALG00000010061	2639.63	2292.33	0.20331	0.00034972	0.00091612
ENSGALG00000010025	2639.19	2357.07	0.16314	0.0056797	0.012235
ENSGALG00000004088	2638.73	2751.27	-0.059911	0.2275	0.32365
ENSGALG00000015751	2636.33	1824.37	0.53018	1.1143e-24	1.0983e-23
ENSGALG00000002850	2635.91	2109.13	0.32127	2.0957e-07	7.873e-07
ENSGALG00000016427	2634.86	2523.84	0.061785	0.24345	0.34311
ENSGALG00000000623	2634.15	1391.15	0.91689	5.1725e-44	9.2902e-43
ENSGALG00000000860	2633.43	2307.03	0.19093	0.00044863	0.0011547
ENSGALG00000006902	2631.57	2444.84	0.10557	0.040636	0.073289
ENSGALG00000004661	2631.44	6372.54	-1.2737	5.1071e-174	5.8034e-172
ENSGALG00000001540	2628.71	2204.89	0.25335	2.729e-07	1.0129e-06
ENSGALG00000027540	2628.32	2136.57	0.29715	1.7709e-06	6.0407e-06
ENSGALG00000003861	2628.29	2011.51	0.38564	2.2182e-11	1.1266e-10
ENSGALG00000026456	2627.77	2454.45	0.097827	0.04949	0.087027
ENSGALG00000014953	2622.79	1736.59	0.59376	2.6643e-26	2.7855e-25
ENSGALG00000003745	2621.32	3436.73	-0.39037	1.4363e-15	9.4271e-15
ENSGALG00000001441	2619.49	2126.64	0.30017	4.3708e-06	1.4324e-05
ENSGALG00000002803	2619.11	2357.42	0.15171	0.0022606	0.0052251
ENSGALG00000009668	2618.48	1695.84	0.62413	1.6683e-29	1.9584e-28
ENSGALG00000008873	2618.24	1646.55	0.66782	2.6882e-33	3.5651e-32
ENSGALG00000006326	2615.17	2071.28	0.3342	1.1261e-06	3.9048e-06
ENSGALG00000016034	2613.86	2688.87	-0.040104	0.44222	0.5523
ENSGALG00000008985	2613.41	2928.77	-0.16381	0.0007354	0.0018302
ENSGALG00000008323	2610.95	2805.89	-0.10348	0.066601	0.1131
ENSGALG00000011405	2609.9	1889.13	0.46552	3.1946e-16	2.1653e-15
ENSGALG00000015548	2609.07	3022.34	-0.21153	2.5703e-05	7.7663e-05
ENSGALG00000028401	2608.15	3645.52	-0.48205	8.8576e-18	6.4923e-17
ENSGALG00000011377	2607.88	2283.82	0.19053	0.00029932	0.00079185
ENSGALG00000010195	2607.87	1529.66	0.76839	6.7212e-44	1.1997e-42
ENSGALG00000007931	2607.32	2085.41	0.32188	1.3505e-08	5.6535e-08
ENSGALG00000016953	2607.02	2009.4	0.37497	1.2073e-11	6.2471e-11
ENSGALG00000007308	2603.97	2262.96	0.2019	8.1691e-05	0.00023329
ENSGALG00000009257	2603.35	1857.1	0.48664	6.9757e-19	5.424e-18
ENSGALG00000001420	2602.62	2724.8	-0.065887	0.18899	0.27733
ENSGALG00000013702	2602.37	2704.88	-0.055578	0.27784	0.38237
ENSGALG00000015605	2598.93	1556.72	0.73781	1.7157e-45	3.1801e-44
ENSGALG00000009569	2598.16	1656.09	0.64863	1.5853e-29	1.8648e-28
ENSGALG00000028472	2597.07	3911.89	-0.58342	1.4897e-06	5.1167e-06
ENSGALG00000026300	2595.64	2678.92	-0.045481	0.34405	0.45319
ENSGALG00000012259	2595.28	2576.7	0.0099263	0.84092	0.88775
ENSGALG00000012355	2593.88	2321.44	0.15981	0.0023851	0.0054879
ENSGALG00000012946	2592.93	1795.63	0.52887	3.9176e-23	3.6521e-22
ENSGALG00000028933	2592.63	2015.13	0.36187	2.1684e-09	9.6668e-09
ENSGALG00000006403	2591.16	2165.17	0.25864	2.0187e-06	6.8455e-06
ENSGALG00000012584	2588.37	1777.71	0.54095	1.4439e-17	1.0451e-16
ENSGALG00000010120	2585.92	1612.47	0.67957	8.0974e-37	1.2105e-35
ENSGALG00000008618	2584.71	2428.17	0.090036	0.071476	0.12036
ENSGALG00000007861	2583.3	2262.26	0.19136	0.00025841	0.00069065
ENSGALG00000014589	2582.35	2142.75	0.26748	6.0614e-06	1.9617e-05
ENSGALG00000001231	2581.97	6158.96	-1.2516	1.3329e-158	1.3092e-156
ENSGALG00000016536	2580.3	2453.09	0.07277	0.15569	0.23568
ENSGALG00000003955	2579.5	2359.41	0.12877	0.031841	0.059036
ENSGALG00000004493	2576.47	2313.17	0.15531	0.002262	0.0052275
ENSGALG00000007215	2574.02	2753.66	-0.096434	0.068323	0.11562
ENSGALG00000008419	2572.61	2544.08	0.015922	0.7549	0.82187
ENSGALG00000001473	2569.56	1796.35	0.5155	8.9454e-24	8.5126e-23
ENSGALG00000014846	2567.06	2081.56	0.30191	4.0399e-09	1.767e-08
ENSGALG00000012048	2565.88	1693.94	0.59726	4.2404e-30	5.0844e-29
ENSGALG00000015915	2565.56	1544.57	0.73019	1.9533e-38	3.0403e-37
ENSGALG00000007379	2560.15	2269.72	0.17386	0.0011455	0.0027773
ENSGALG00000011481	2560.02	1856.19	0.46278	3.2431e-17	2.3052e-16
ENSGALG00000006767	2559.76	2374.86	0.10773	0.035667	0.065227
ENSGALG00000000734	2556.94	1774.44	0.52587	2.1345e-22	1.9248e-21
ENSGALG00000005459	2553.55	2319.29	0.13892	0.010212	0.020989
ENSGALG00000001382	2553.08	2437.26	0.067126	0.1704	0.25421
ENSGALG00000015170	2548.75	2485.65	0.036432	0.5801	0.67825
ENSGALG00000008969	2547.16	8078.03	-1.6608	1.1837e-206	1.744e-204
ENSGALG00000014301	2546.26	2519.54	0.014623	0.80294	0.85913
ENSGALG00000004091	2544.01	1944.32	0.38745	8.6324e-14	5.1504e-13
ENSGALG00000000843	2543.79	2712.63	-0.09268	0.057702	0.099872
ENSGALG00000009438	2542.87	2327	0.12784	0.010863	0.022176
ENSGALG00000015702	2542.06	2058.07	0.30438	4.6819e-07	1.6983e-06
ENSGALG00000001802	2541.25	3454.92	-0.44223	8.3302e-21	7.0545e-20
ENSGALG00000015308	2537.69	2380.14	0.092024	0.072684	0.12211
ENSGALG00000006398	2535.28	2127.87	0.25229	6.0008e-07	2.1451e-06
ENSGALG00000004727	2533.48	1677.46	0.59348	7.9665e-27	8.534e-26
ENSGALG00000004564	2533.43	1798.12	0.49361	1.4434e-19	1.1629e-18
ENSGALG00000016073	2528.95	1857.65	0.44386	5.0157e-14	3.0342e-13
ENSGALG00000011580	2527.53	2112.56	0.25846	1.0016e-05	3.1694e-05
ENSGALG00000011123	2526.5	2966.7	-0.23085	7.6915e-05	0.00022049
Novel00933	2526.43	1794.25	0.49205	2.405e-18	1.8109e-17
ENSGALG00000005308	2525.45	2030.72	0.31277	2.2616e-07	8.4631e-07
ENSGALG00000005230	2524.52	2666.43	-0.078851	0.11453	0.18112
Novel03245	2523.16	2078.82	0.278	1.2652e-05	3.9661e-05
ENSGALG00000012966	2521.38	1622.17	0.63517	1.9381e-33	2.5801e-32
ENSGALG00000002701	2520.57	1688.14	0.57679	5.3254e-27	5.7401e-26
ENSGALG00000016747	2520.46	2297.89	0.13359	0.027515	0.051661
ENSGALG00000021285	2520.22	1624.89	0.63186	1.0384e-31	1.3168e-30
ENSGALG00000014280	2519.9	1369.97	0.87599	4.6385e-53	1.0208e-51
ENSGALG00000012104	2519.31	1646.51	0.61234	3.2349e-27	3.5195e-26
ENSGALG00000001546	2517.62	2841.65	-0.17431	0.00087402	0.0021542
ENSGALG00000014366	2514.37	465.898	2.4232	1.2935e-299	3.1675e-297
ENSGALG00000027126	2514.17	2439.79	0.043322	0.38048	0.49058
ENSGALG00000010039	2513.92	2156.57	0.22091	0.00034174	0.00089696
ENSGALG00000013410	2513.86	1863.66	0.43052	7.5853e-13	4.2528e-12
ENSGALG00000008870	2511.14	2099.94	0.25789	3.3895e-06	1.124e-05
ENSGALG00000004725	2510.21	2288.61	0.13246	0.013611	0.027262
ENSGALG00000007663	2507.59	2279.23	0.13767	0.008561	0.01783
ENSGALG00000008394	2507.47	1764.52	0.50537	1.4378e-21	1.2543e-20
ENSGALG00000000764	2506.96	2581.98	-0.042541	0.4821	0.59085
ENSGALG00000015553	2506.41	2111.43	0.24692	4.6049e-06	1.5058e-05
ENSGALG00000014435	2505.08	1721.61	0.53855	3.4749e-19	2.7512e-18
ENSGALG00000008606	2504.79	2357.71	0.087316	0.096152	0.15601
ENSGALG00000016823	2503.18	1658.36	0.59273	4.9892e-20	4.0974e-19
ENSGALG00000004144	2502.17	2314.3	0.11264	0.041481	0.074558
ENSGALG00000003272	2501.87	2086.99	0.26001	7.5935e-06	2.4277e-05
ENSGALG00000001895	2500.72	1899.64	0.39573	1.4029e-12	7.7283e-12
ENSGALG00000015933	2499.77	2210.79	0.17704	0.0010718	0.002611
ENSGALG00000015471	2498.76	1707.59	0.5483	2.5908e-18	1.9474e-17
ENSGALG00000015749	2497.39	1073.55	1.2145	3.442e-82	1.4081e-80
ENSGALG00000008154	2492.86	2364.94	0.076557	0.18543	0.27286
ENSGALG00000004104	2492.77	2224.02	0.16419	0.0014438	0.0034509
ENSGALG00000002797	2492.13	2414.07	0.045913	0.35323	0.46287
ENSGALG00000007233	2491.9	2957.86	-0.24675	2.0254e-07	7.6186e-07
ENSGALG00000012239	2490	1798.14	0.46925	1.1427e-16	7.9184e-16
ENSGALG00000026995	2487.78	3034.21	-0.28557	0.00011973	0.00033688
ENSGALG00000001018	2487.59	2433.36	0.031425	0.52582	0.63153
ENSGALG00000007768	2487.19	1219.12	1.0257	1.3444e-64	3.7579e-63
ENSGALG00000014974	2485.95	1881.03	0.40193	1.2608e-13	7.4255e-13
Novel01931	2485.12	1855.36	0.41425	0.0024851	0.0056963
ENSGALG00000004222	2484.66	2789.95	-0.16678	0.00054841	0.0013921
ENSGALG00000014698	2479.73	1677.97	0.56178	5.5685e-20	4.5624e-19
ENSGALG00000016410	2479.2	1980.63	0.32378	7.6493e-09	3.2732e-08
ENSGALG00000014155	2478.95	3153.77	-0.34663	3.063e-10	1.4439e-09
ENSGALG00000013879	2478.27	2516.82	-0.02212	0.68798	0.76803
ENSGALG00000006520	2476.61	4179.29	-0.75349	1.4432e-55	3.3907e-54
ENSGALG00000025819	2476.42	2014.13	0.29763	1.012e-08	4.2923e-08
ENSGALG00000005027	2476.41	2319.71	0.093712	0.084311	0.13919
ENSGALG00000012653	2475.33	1701.3	0.53976	2.0368e-19	1.6326e-18
ENSGALG00000008180	2473.52	2162.13	0.19367	0.00027039	0.00072014
ENSGALG00000016444	2468.87	2524.89	-0.031797	0.54756	0.65125
ENSGALG00000000550	2467.76	2062.94	0.25812	4.1374e-07	1.509e-06
ENSGALG00000008436	2466.78	2186.83	0.17412	0.0015149	0.0036071
ENSGALG00000010783	2466.77	1699.91	0.53614	2.9974e-22	2.6876e-21
ENSGALG00000014464	2466.05	1629.32	0.59688	9.8026e-25	9.6889e-24
ENSGALG00000015061	2463.68	1722.16	0.51512	8.039e-21	6.8145e-20
ENSGALG00000015961	2462.99	1941.37	0.34236	2.3395e-11	1.1862e-10
ENSGALG00000007191	2460.53	1597.51	0.62109	2.6194e-31	3.2552e-30
ENSGALG00000001007	2460.43	4385.38	-0.83166	5.2052e-49	1.0499e-47
ENSGALG00000008525	2459.91	3711.9	-0.59246	1.3129e-37	2.0058e-36
ENSGALG00000006147	2459.09	2339.31	0.072313	0.2266	0.32281
ENSGALG00000005997	2458.05	1911.18	0.36221	1.6517e-10	7.9391e-10
ENSGALG00000001337	2451.64	1604.19	0.61005	4.1868e-29	4.8398e-28
ENSGALG00000005947	2450.9	5184.2	-1.0783	3.5263e-108	2.0504e-106
ENSGALG00000011997	2449.78	2204.98	0.15095	0.012384	0.024968
ENSGALG00000011311	2449.42	1999.36	0.29264	6.7332e-07	2.3969e-06
ENSGALG00000003950	2448.23	1726.7	0.5026	4.7913e-21	4.0874e-20
ENSGALG00000001737	2447.84	2219.05	0.14179	0.012077	0.024391
ENSGALG00000010733	2446.64	1886.65	0.37404	7.2632e-12	3.8336e-11
ENSGALG00000009379	2446.04	2556.41	-0.063107	0.24474	0.34456
ENSGALG00000004169	2442.49	3397.08	-0.47445	1.4267e-19	1.15e-18
ENSGALG00000015274	2442.19	1790.5	0.4466	2.4701e-14	1.517e-13
ENSGALG00000011184	2441.28	2228.98	0.13094	0.010986	0.0224
ENSGALG00000005124	2441.2	2470.66	-0.016998	0.74156	0.81199
ENSGALG00000010073	2440.52	3304.42	-0.43614	7.375e-13	4.1402e-12
ENSGALG00000008302	2440.25	1953.21	0.31919	2.3023e-06	7.7695e-06
ENSGALG00000016506	2438.45	2005.15	0.28194	9.2827e-08	3.6048e-07
ENSGALG00000008163	2438.44	2168.72	0.16863	0.0020341	0.0047374
ENSGALG00000010127	2437.98	1786.19	0.44757	4.6598e-13	2.6493e-12
ENSGALG00000004302	2437.57	2059.2	0.24294	3.4244e-06	1.1353e-05
ENSGALG00000000490	2437.19	2189.23	0.15456	0.0032661	0.0073241
ENSGALG00000005699	2436.82	2129.15	0.19384	0.00032258	0.00084936
ENSGALG00000011559	2436.7	1647.77	0.56319	6.4919e-18	4.7704e-17
ENSGALG00000002773	2434.53	1990.99	0.28847	1.7846e-05	5.4887e-05
ENSGALG00000001182	2433.19	2268.63	0.10105	0.051006	0.089412
ENSGALG00000009044	2432.19	1980.87	0.29553	6.7304e-09	2.89e-08
ENSGALG00000003521	2431.91	3679.01	-0.59569	3.4085e-35	4.8494e-34
ENSGALG00000011657	2431.67	1486.56	0.70836	3.2316e-32	4.1804e-31
ENSGALG00000006763	2430.43	1444.47	0.74886	4.2319e-37	6.3923e-36
ENSGALG00000000181	2429.95	5701.01	-1.2261	1.1843e-79	4.6166e-78
ENSGALG00000006378	2426.18	13299.8	-2.4503	0	0
ENSGALG00000008713	2422.1	1444.18	0.7439	4.145e-40	6.7793e-39
ENSGALG00000004029	2420.36	2601.32	-0.10382	0.037547	0.068233
ENSGALG00000010805	2418.75	2093.16	0.2082	5.488e-05	0.00016001
ENSGALG00000006631	2415.82	1478.65	0.70705	8.2564e-37	1.2332e-35
Novel03361	2415.57	1847.16	0.38612	1.0906e-12	6.0463e-12
ENSGALG00000022808	2414.99	1843.81	0.38875	1.6618e-13	9.7282e-13
ENSGALG00000015846	2414.96	1500	0.68579	3.6087e-31	4.4624e-30
ENSGALG00000000660	2412.76	1888.94	0.3526	1.11e-11	5.7709e-11
ENSGALG00000005328	2410.31	1652.55	0.54315	1.2097e-22	1.1041e-21
ENSGALG00000013919	2408.23	2027.97	0.24682	1.4307e-05	4.4554e-05
ENSGALG00000007093	2407.19	4764.2	-0.98264	1.5191e-72	4.9925e-71
ENSGALG00000010363	2406.25	2575.55	-0.097343	0.056506	0.098025
ENSGALG00000015995	2404.51	2349.9	0.033454	0.51626	0.62279
ENSGALG00000007643	2402.66	1744.28	0.46134	1.5636e-18	1.1897e-17
ENSGALG00000027561	2402.15	2136.12	0.16845	0.0015441	0.0036694
ENSGALG00000006022	2401.36	2131.31	0.17167	0.0010528	0.0025691
ENSGALG00000010277	2400.02	2344.54	0.033539	0.50816	0.61576
ENSGALG00000008989	2398.65	2098.33	0.1926	0.00075006	0.0018629
ENSGALG00000005753	2396.86	2031.71	0.23754	1.018e-05	3.2179e-05
ENSGALG00000008527	2396.02	1850.42	0.37157	2.6652e-10	1.2616e-09
ENSGALG00000005800	2395.94	1981.09	0.27361	7.28e-08	2.8571e-07
ENSGALG00000004079	2393.64	1745.18	0.45499	1.9126e-18	1.4496e-17
ENSGALG00000001278	2391.95	1758.79	0.44299	3.3105e-17	2.3521e-16
ENSGALG00000007589	2390.71	2395.29	-0.002983	0.9538	0.96904
ENSGALG00000003293	2388.12	2211.25	0.11076	0.036629	0.066754
ENSGALG00000001939	2387.34	2314.28	0.044795	0.36972	0.47984
ENSGALG00000026497	2385.49	2184.3	0.12726	0.026551	0.05005
ENSGALG00000014012	2384.53	2136.46	0.1575	0.0037893	0.0084192
ENSGALG00000004205	2382.13	2538.74	-0.09143	0.068215	0.11548
ENSGALG00000016513	2381.9	1978.93	0.26619	2.7837e-06	9.3089e-06
ENSGALG00000008294	2380.87	2540.53	-0.093034	0.075538	0.12635
ENSGALG00000004555	2379.63	1969.74	0.27169	1.5278e-07	5.8213e-07
ENSGALG00000010175	2379.42	1909.62	0.31635	2.2363e-09	9.9515e-09
ENSGALG00000010689	2379.36	1807.51	0.39532	1.1377e-12	6.3016e-12
ENSGALG00000006157	2378.58	2975.32	-0.32157	9.5807e-10	4.3685e-09
ENSGALG00000003824	2377.6	1970.59	0.26971	2.7334e-07	1.0144e-06
ENSGALG00000026412	2377.4	2015.61	0.23806	0.00021869	0.0005915
ENSGALG00000026268	2377.25	1957.31	0.27982	6.7364e-07	2.3975e-06
ENSGALG00000011334	2373.93	1789.73	0.4054	8.0865e-11	3.9715e-10
ENSGALG00000001175	2371.58	2512.12	-0.082876	0.12367	0.19355
ENSGALG00000004952	2370.88	1998.26	0.22266	0.48091	0.5898
ENSGALG00000008611	2370.05	1700.74	0.47769	2.2228e-18	1.6773e-17
ENSGALG00000013255	2367.77	2024.78	0.22444	9.9396e-05	0.00028168
ENSGALG00000015920	2366.12	2002.17	0.24069	1.6642e-05	5.143e-05
ENSGALG00000013354	2362.49	2074.16	0.18782	0.00042057	0.0010879
ENSGALG00000001718	2362.13	1787.42	0.4019	8.3503e-11	4.0987e-10
ENSGALG00000010060	2362.01	2264.73	0.0607	0.23813	0.33666
ENSGALG00000008791	2360.36	1378.34	0.77435	9.1487e-35	1.2745e-33
ENSGALG00000008547	2358.53	1875.62	0.32992	1.1396e-06	3.9484e-06
ENSGALG00000002487	2358.32	2073.39	0.18531	0.00033508	0.00088029
ENSGALG00000015157	2356.56	2234.79	0.076716	0.20408	0.296
ENSGALG00000000766	2356.39	1975.67	0.25381	2.8238e-06	9.4303e-06
ENSGALG00000004515	2356.01	1774.15	0.40832	5.5956e-11	2.7772e-10
ENSGALG00000009001	2355.44	1816.04	0.37472	3.386e-12	1.8243e-11
ENSGALG00000015792	2354.93	2195.55	0.10128	0.047748	0.084458
ENSGALG00000000296	2353.98	2201.83	0.096887	0.087348	0.14363
ENSGALG00000002682	2353.95	1852.51	0.34449	1.4653e-10	7.0591e-10
ENSGALG00000011432	2353.56	2809.81	-0.25456	5.0194e-06	1.637e-05
ENSGALG00000013420	2353	1357.79	0.79125	2.4312e-44	4.4075e-43
ENSGALG00000028846	2352.97	1955.51	0.26621	4.1163e-07	1.5021e-06
ENSGALG00000014496	2352.26	2413.66	-0.036405	0.56669	0.66733
ENSGALG00000014754	2351.67	1737.06	0.43659	3.2476e-12	1.7513e-11
ENSGALG00000016971	2351.2	2799.16	-0.25139	2.7334e-06	9.146e-06
ENSGALG00000003265	2346.57	2143.35	0.13033	0.0098136	0.020227
Novel00244	2346.34	2027.89	0.20972	0.00014215	0.0003958
ENSGALG00000027864	2344.96	3105.32	-0.40369	2.061e-14	1.2707e-13
ENSGALG00000014525	2344.36	2016.19	0.21646	4.7878e-05	0.00014056
ENSGALG00000000410	2344.04	2660.17	-0.18212	0.00045041	0.0011586
ENSGALG00000014901	2342.64	1291.65	0.8568	1.3102e-51	2.7985e-50
Novel03624	2339.33	1609.78	0.53755	9.7893e-23	8.9813e-22
ENSGALG00000017064	2338.8	1468.83	0.66988	9.2416e-29	1.0578e-27
ENSGALG00000006988	2338.34	24542.4	-3.387	0	0
ENSGALG00000000230	2337.44	2125.48	0.13596	0.056713	0.098355
ENSGALG00000001522	2336.92	1665.72	0.48791	1.6148e-17	1.1674e-16
ENSGALG00000013512	2336.86	2334.95	0.0011445	0.98382	0.98963
ENSGALG00000009934	2334.49	2045.51	0.19031	0.00025496	0.00068228
ENSGALG00000016323	2333.23	1676.5	0.47626	2.4939e-17	1.7858e-16
ENSGALG00000021475	2332.93	3946.85	-0.75707	1.6521e-52	3.5771e-51
ENSGALG00000014645	2332.62	1448.58	0.68571	1.188e-36	1.7624e-35
ENSGALG00000015629	2331.61	2876.05	-0.30184	1.3432e-08	5.6243e-08
ENSGALG00000005500	2331.49	1780.88	0.38805	8.7233e-14	5.2011e-13
ENSGALG00000009961	2330.74	1740.81	0.4201	8.9719e-14	5.3438e-13
ENSGALG00000002783	2330.7	1767.12	0.39833	2.3808e-14	1.4637e-13
ENSGALG00000007686	2329.33	1765.66	0.39846	5.9478e-13	3.364e-12
ENSGALG00000001942	2329.23	1343.49	0.79222	2.4005e-43	4.2458e-42
ENSGALG00000003693	2328.83	2975.3	-0.35285	1.6388e-13	9.5963e-13
ENSGALG00000001576	2328.41	1766.55	0.39746	3.348e-13	1.923e-12
ENSGALG00000004997	2328.15	2448.5	-0.072878	0.15098	0.22943
ENSGALG00000014327	2328.12	2026.73	0.19965	0.00015482	0.00042854
ENSGALG00000005911	2328.07	1919.41	0.27815	8.9782e-07	3.1573e-06
ENSGALG00000014103	2326.89	3166.41	-0.44317	2.5538e-17	1.8257e-16
ENSGALG00000004905	2325.86	1749.29	0.40985	8.4275e-14	5.0368e-13
ENSGALG00000024094	2325.33	2293.05	0.019594	0.72896	0.80249
ENSGALG00000003199	2324.11	2420.45	-0.057981	0.28817	0.39388
ENSGALG00000010356	2323.97	1017.35	1.1886	1.7508e-91	8.1173e-90
ENSGALG00000015320	2322.95	2201.22	0.077543	0.16961	0.25327
ENSGALG00000004554	2322.74	1867.99	0.31357	2.4464e-09	1.085e-08
ENSGALG00000002175	2320.78	1144.18	1.0179	5.3011e-71	1.688e-69
ENSGALG00000000363	2320.43	2195.42	0.079488	0.1286	0.2004
ENSGALG00000009201	2318.06	1207.76	0.93837	5.3557e-61	1.3877e-59
ENSGALG00000008269	2317.24	1873.81	0.30574	9.2474e-09	3.9348e-08
ENSGALG00000008587	2316.81	1612.33	0.52163	4.9884e-22	4.443e-21
ENSGALG00000028537	2315.82	1497.24	0.62703	1.3107e-29	1.5439e-28
ENSGALG00000010464	2314.55	1770.29	0.38633	3.0548e-11	1.539e-10
ENSGALG00000009838	2313.65	1796.56	0.36421	1.2525e-11	6.4752e-11
ENSGALG00000008222	2312.7	1992.24	0.21507	0.00099459	0.0024352
ENSGALG00000000137	2312.33	1826.66	0.33838	3.2999e-08	1.3333e-07
ENSGALG00000001731	2312.09	2112.86	0.12968	0.011036	0.022485
ENSGALG00000012202	2311.3	1864.35	0.30991	3.4298e-08	1.3838e-07
Novel00913	2311.24	2278.88	0.02013	0.70058	0.77904
ENSGALG00000015901	2310.34	1828.19	0.3374	2.4102e-09	1.0701e-08
ENSGALG00000006057	2307.85	1989.29	0.21449	0.00042502	0.0010985
ENSGALG00000021683	2307.19	1987.54	0.2151	0.00040797	0.0010574
ENSGALG00000005321	2303.87	3869.61	-0.74657	2.4875e-51	5.287e-50
ENSGALG00000012452	2303.61	1424.72	0.69099	9.279e-37	1.3824e-35
ENSGALG00000010186	2303.17	3764.81	-0.70735	4.6648e-36	6.7981e-35
ENSGALG00000027042	2303.07	2066.28	0.15487	0.019584	0.037908
ENSGALG00000016763	2303.02	1659.12	0.47195	1.5851e-15	1.0368e-14
ENSGALG00000000117	2302.27	1731.16	0.4096	6.1524e-12	3.2632e-11
ENSGALG00000015705	2301.39	1411.78	0.7031	7.1746e-34	9.6997e-33
ENSGALG00000001811	2301.16	2238.49	0.039799	0.46041	0.5705
ENSGALG00000009369	2299.98	1794.86	0.35632	2.461e-10	1.1681e-09
ENSGALG00000017335	2299.58	2789.02	-0.27781	7.7501e-08	3.0293e-07
ENSGALG00000010074	2297.88	2334.97	-0.022925	0.64946	0.73661
ENSGALG00000017090	2296.23	1723.91	0.41258	6.5066e-09	2.7987e-08
ENSGALG00000011339	2295.72	3107.52	-0.43067	0.00079509	0.0019686
ENSGALG00000005353	2295.23	1830.93	0.32582	6.3429e-08	2.4989e-07
ENSGALG00000013824	2292.09	2198.59	0.060272	0.24894	0.34949
ENSGALG00000009627	2289.19	1565.95	0.5465	4.891e-17	3.4511e-16
ENSGALG00000016282	2289.16	1678.02	0.44726	8.3898e-15	5.2926e-14
ENSGALG00000016853	2289.12	1647.98	0.47328	1.8354e-13	1.0715e-12
ENSGALG00000001712	2288.67	3793.12	-0.72727	1.6468e-50	3.4167e-49
ENSGALG00000015331	2288.55	3305.78	-0.52852	8.9115e-21	7.5395e-20
ENSGALG00000014737	2286.59	2089.76	0.1299	0.025155	0.047641
ENSGALG00000004887	2284.5	2320.91	-0.022371	0.69281	0.77233
ENSGALG00000014467	2284.08	2216.49	0.042603	0.43118	0.54169
ENSGALG00000002388	2282.74	1846.37	0.30514	1.303e-08	5.4639e-08
ENSGALG00000015433	2282.74	2669.67	-0.22516	6.1907e-06	2.0009e-05
ENSGALG00000011708	2282.17	4986.38	-1.1247	3.6128e-103	1.9327e-101
ENSGALG00000000542	2281.46	1596.3	0.51199	3.2132e-14	1.9636e-13
Novel03820	2279.64	3217.44	-0.4959	2.4795e-24	2.407e-23
ENSGALG00000000657	2278.37	1762.94	0.3694	1.5978e-12	8.7744e-12
ENSGALG00000012634	2278.32	1711.6	0.41207	1.2256e-14	7.6647e-14
ENSGALG00000007170	2277.8	1645.95	0.46687	1.0654e-15	7.035e-15
ENSGALG00000012790	2277.4	4100.39	-0.84654	8.8126e-72	2.8585e-70
ENSGALG00000008963	2276.94	1526.05	0.5761	9.7769e-26	1.0034e-24
ENSGALG00000004225	2274.56	1991.32	0.19173	0.00021624	0.00058535
ENSGALG00000010999	2272.02	1599.92	0.50453	6.4172e-15	4.0689e-14
ENSGALG00000010763	2270.54	2122.56	0.09732	0.096531	0.15647
ENSGALG00000001227	2269.31	1639.54	0.46774	4.2358e-17	2.9973e-16
ENSGALG00000016535	2268.18	2413.93	-0.089041	0.11178	0.1774
ENSGALG00000027774	2267.48	1722.38	0.39569	2.2148e-12	1.2063e-11
ENSGALG00000024128	2267.05	1272.28	0.83139	1.0281e-34	1.4243e-33
ENSGALG00000011870	2265.46	4677.14	-1.0426	2.0333e-79	7.8731e-78
ENSGALG00000028683	2262.58	2731.52	-0.27145	4.8114e-08	1.916e-07
ENSGALG00000004561	2262.18	4893.54	-1.1103	4.8759e-86	2.0932e-84
ENSGALG00000009061	2262.07	1753.68	0.36693	1.3703e-10	6.6103e-10
ENSGALG00000007769	2261.16	1963.95	0.20282	0.0001321	0.00036967
ENSGALG00000014486	2260.96	1676.28	0.43104	6.371e-13	3.5952e-12
ENSGALG00000005929	2259.26	2394.96	-0.083251	0.14045	0.21578
ENSGALG00000016813	2259.03	1862.95	0.27753	6.1781e-06	1.9973e-05
ENSGALG00000007289	2257.31	2445.11	-0.11475	0.037111	0.067554
ENSGALG00000016806	2257.04	1642.95	0.45675	1.372e-12	7.5608e-12
ENSGALG00000005243	2256.03	1923.21	0.22997	5.1862e-05	0.00015157
ENSGALG00000014404	2255.47	1395.25	0.69134	1.7928e-35	2.5675e-34
Novel02549	2255.43	2466.36	-0.12896	0.014957	0.029711
ENSGALG00000014916	2255.39	2597.7	-0.20277	0.00051244	0.0013067
Novel03440	2254.87	2480.73	-0.13728	0.0090956	0.018868
ENSGALG00000009674	2254.06	1823.47	0.30519	8.6761e-09	3.7008e-08
ENSGALG00000016665	2251.89	1875.15	0.26293	8.248e-07	2.9087e-06
ENSGALG00000020813	2250.91	1627.06	0.46737	1.2318e-17	8.961e-17
ENSGALG00000002147	2250.88	1528.12	0.55733	1.3188e-24	1.2939e-23
ENSGALG00000001330	2250.45	2065.07	0.1228	0.061759	0.10593
ENSGALG00000006261	2249.52	2492.02	-0.14652	0.027793	0.05216
ENSGALG00000005006	2249.38	2065.01	0.12359	0.04586	0.081534
ENSGALG00000001850	2248.58	1851.45	0.2798	1.035e-07	4.0069e-07
ENSGALG00000006865	2247.75	1378.66	0.70357	8.838e-32	1.124e-30
ENSGALG00000004496	2247.51	3331.32	-0.56652	6.3447e-23	5.8613e-22
ENSGALG00000001668	2246.78	2700.74	-0.26476	9.2701e-07	3.2507e-06
ENSGALG00000016579	2245	1774.79	0.33826	1.716e-09	7.7052e-09
ENSGALG00000009253	2244.78	1928.05	0.21886	2.7377e-05	8.249e-05
ENSGALG00000009944	2244	1720.36	0.38267	1.5913e-12	8.7468e-12
ENSGALG00000015286	2243.76	3053.96	-0.44344	4.2438e-18	3.1531e-17
ENSGALG00000013569	2242.07	3923.76	-0.80439	8.1593e-31	9.9689e-30
ENSGALG00000001967	2241.95	3940.42	-0.81168	1.2671e-46	2.4236e-45
ENSGALG00000016997	2239.63	2101.61	0.092032	0.083084	0.13741
ENSGALG00000003799	2238.58	1766.43	0.34104	2.6917e-10	1.2737e-09
ENSGALG00000005891	2237.3	2339.14	-0.063915	0.21523	0.309
ENSGALG00000027365	2237.23	2538.72	-0.18194	0.00051665	0.0013169
ENSGALG00000016289	2236.2	3892.05	-0.79666	1.1606e-43	2.0654e-42
ENSGALG00000000790	2235.97	2165.46	0.04594	0.38303	0.49295
Novel01989	2234.51	2718.35	-0.28162	1.6738e-07	6.3498e-07
ENSGALG00000015558	2234	1173.62	0.92669	1.3019e-49	2.6535e-48
ENSGALG00000022565	2233.42	2210.37	0.014447	0.80773	0.86324
ENSGALG00000007299	2232.53	1504.45	0.56798	2.8001e-22	2.5146e-21
ENSGALG00000029169	2230.3	1621.34	0.45808	4.6266e-15	2.9584e-14
ENSGALG00000012718	2229.77	1933.15	0.20579	0.00058156	0.0014705
ENSGALG00000014022	2229.1	2156.43	0.047426	0.35843	0.46848
ENSGALG00000027238	2228.13	2207.64	0.013037	0.83851	0.88623
ENSGALG00000000725	2227.3	1543.63	0.5278	7.5835e-20	6.1871e-19
ENSGALG00000010014	2225.18	1450.47	0.61577	5.6881e-18	4.1922e-17
ENSGALG00000008532	2223.05	1605.97	0.46791	1.1109e-18	8.5232e-18
ENSGALG00000003189	2221.12	1740.72	0.3505	1.5096e-10	7.2706e-10
ENSGALG00000007130	2219.67	2341.2	-0.076438	0.16094	0.24253
ENSGALG00000027070	2218.07	2977.84	-0.42374	1.4031e-11	7.2195e-11
ENSGALG00000016728	2215.81	2557.78	-0.20604	0.00037913	0.0009869
Novel02659	2215.61	1566.84	0.49864	1.0048e-20	8.4847e-20
ENSGALG00000008677	2213.69	3515.56	-0.66567	6.4957e-39	1.0295e-37
ENSGALG00000004168	2213.42	1773.71	0.31853	1.5249e-09	6.8736e-09
ENSGALG00000010836	2212.58	2480.76	-0.16397	0.01103	0.022475
ENSGALG00000001636	2211.34	2524.68	-0.19078	0.00025027	0.00067064
ENSGALG00000010410	2206.41	1904.3	0.21216	0.00012186	0.00034238
ENSGALG00000008064	2204.42	1999.44	0.14045	0.0078078	0.016347
ENSGALG00000007527	2203	1678.92	0.39144	1.5138e-10	7.2888e-10
ENSGALG00000002158	2199.68	2702.5	-0.29584	1.3677e-08	5.7228e-08
ENSGALG00000007590	2199	1621	0.43907	1.5344e-13	8.9913e-13
ENSGALG00000000847	2198.81	1395.53	0.65448	9.2866e-27	9.9175e-26
ENSGALG00000007005	2197.71	1857.58	0.24215	9.2459e-06	2.9344e-05
ENSGALG00000026900	2197.21	1372.49	0.67716	2.2813e-28	2.5776e-27
ENSGALG00000027593	2195.75	1498.57	0.55003	3.3991e-24	3.2832e-23
ENSGALG00000013867	2195.23	2252.53	-0.036772	0.51875	0.62458
ENSGALG00000006794	2193.71	2263.5	-0.044592	0.46056	0.57064
ENSGALG00000002524	2193.3	1575.59	0.47534	4.1357e-14	2.5158e-13
ENSGALG00000010734	2193.29	2039.54	0.10484	0.072977	0.12255
ENSGALG00000003770	2192.94	7029.71	-1.6771	6.7921e-260	1.2977e-257
ENSGALG00000006470	2188.98	1210.34	0.85282	1.8215e-38	2.8428e-37
ENSGALG00000005283	2188.11	2179.9	0.0058918	0.92557	0.94894
ENSGALG00000011153	2186.62	4932.19	-1.1706	1.886e-108	1.1078e-106
ENSGALG00000003487	2182.29	1877.66	0.2164	7.1643e-05	0.00020615
ENSGALG00000014375	2182.09	1644.09	0.40782	2.3281e-10	1.108e-09
ENSGALG00000011695	2181.85	1976.83	0.14233	0.015389	0.030496
ENSGALG00000001500	2181.36	1725.25	0.33783	4.1546e-10	1.9402e-09
ENSGALG00000012659	2181.18	2923.55	-0.42094	6.0836e-15	3.8644e-14
ENSGALG00000004667	2180.69	1990.25	0.13133	0.010919	0.022281
ENSGALG00000001487	2177.3	2202.23	-0.016138	0.7618	0.82727
ENSGALG00000007393	2174.65	1794.36	0.27638	1.5613e-07	5.9411e-07
ENSGALG00000026129	2174.04	2118.34	0.036525	0.57411	0.67324
ENSGALG00000008082	2173.94	1892.92	0.19847	0.00075682	0.0018795
ENSGALG00000017145	2171.69	1744.84	0.31487	2.255e-08	9.2533e-08
ENSGALG00000015436	2168.8	4034.65	-0.89367	2.7988e-70	8.7361e-69
ENSGALG00000000668	2168.73	1814.06	0.2574	1.5501e-06	5.3144e-06
ENSGALG00000014808	2168.52	1466.97	0.56281	2.1559e-23	2.0239e-22
ENSGALG00000002899	2167.06	1991.68	0.12199	0.047745	0.084458
ENSGALG00000002663	2166.01	1599.37	0.43697	7.8428e-15	4.9512e-14
ENSGALG00000006648	2165.63	2084.38	0.055418	0.304	0.41105
ENSGALG00000011395	2165.18	7794.19	-1.8436	6.0701e-282	1.3359e-279
ENSGALG00000011435	2164.29	1748.88	0.30735	3.9576e-08	1.5865e-07
ENSGALG00000001525	2164.27	6510.59	-1.5852	7.5651e-226	1.2526e-223
ENSGALG00000027308	2161.83	6554.4	-1.5976	2.6879e-284	5.9912e-282
ENSGALG00000002398	2161.37	1873.26	0.20588	0.00012157	0.00034161
ENSGALG00000006506	2161.15	2278.58	-0.075955	0.24545	0.34531
ENSGALG00000000453	2160.66	1697.12	0.34702	2.0969e-10	1.0008e-09
ENSGALG00000003580	2160.15	3590.69	-0.73115	8.5776e-47	1.6497e-45
ENSGALG00000000439	2159.39	1862.09	0.21355	0.00043995	0.0011343
ENSGALG00000009871	2158.07	1449.24	0.57359	9.5865e-22	8.4518e-21
ENSGALG00000008355	2156.58	1874.18	0.20238	0.00020913	0.00056732
ENSGALG00000004192	2155.85	1849.48	0.22108	9.4663e-05	0.0002687
ENSGALG00000016946	2155.14	2192.67	-0.024079	0.6796	0.76175
ENSGALG00000000241	2153.83	2388.1	-0.1482	0.0053096	0.011496
ENSGALG00000008956	2152.83	1408.57	0.61016	1.4518e-24	1.4212e-23
Novel03904	2152.34	1258.93	0.77147	8.9285e-29	1.0226e-27
ENSGALG00000026809	2150.04	1906.23	0.17201	0.011464	0.023255
ENSGALG00000007273	2148.14	1854.41	0.20613	0.24156	0.34078
ENSGALG00000004750	2148.09	1548.7	0.47074	1.2575e-11	6.499e-11
ENSGALG00000003141	2148.08	2186.27	-0.025715	0.6495	0.73661
ENSGALG00000011479	2143.98	1664.62	0.3643	1.6881e-08	7.0112e-08
ENSGALG00000007778	2143.4	1972.82	0.11901	0.028092	0.052658
ENSGALG00000009168	2142.49	1415.74	0.5966	4.6334e-22	4.1332e-21
ENSGALG00000008561	2142.49	1957.87	0.1301	0.049579	0.087157
ENSGALG00000003781	2142.06	1935.72	0.1462	0.012122	0.024475
ENSGALG00000000055	2140.14	1859.83	0.20255	0.00018388	0.00050377
ENSGALG00000005160	2138.39	3103.62	-0.5356	3.4076e-24	3.2895e-23
ENSGALG00000001938	2136.68	1418.39	0.59014	8.6851e-20	7.056e-19
ENSGALG00000011814	2136.08	1693.77	0.33426	3.1075e-09	1.3719e-08
ENSGALG00000004245	2134.59	1444.19	0.56168	2.0245e-21	1.7572e-20
ENSGALG00000007494	2134.46	1907	0.16232	0.0076398	0.016024
ENSGALG00000006410	2134.38	1561.9	0.44968	1.5451e-14	9.6148e-14
ENSGALG00000002536	2134.26	1799.45	0.24596	3.0059e-05	9.0121e-05
ENSGALG00000005034	2134.13	2199.45	-0.04393	0.42277	0.53371
ENSGALG00000005725	2132.14	3915.69	-0.87519	7.8097e-79	2.9908e-77
ENSGALG00000003081	2131.68	1838.34	0.21344	0.00012254	0.00034417
ENSGALG00000013708	2131.57	2438.81	-0.19311	0.00070344	0.0017574
ENSGALG00000012611	2131.25	2033.35	0.067353	0.21418	0.30782
ENSGALG00000002948	2130.3	2162.61	-0.021422	0.71646	0.79234
ENSGALG00000027397	2129.56	2174.18	-0.029197	0.60279	0.69891
ENSGALG00000011047	2129.05	3452.06	-0.69535	2.8138e-37	4.2688e-36
ENSGALG00000007572	2127.21	1597.94	0.41085	4.7542e-11	2.3684e-10
ENSGALG00000015804	2127.15	1911.5	0.15444	0.01853	0.036093
ENSGALG00000028958	2127.11	2086.8	0.0274	0.62988	0.72203
ENSGALG00000006542	2125.02	1950.17	0.12393	0.062656	0.10729
ENSGALG00000002629	2124.81	2433.39	-0.1949	0.00025594	0.00068457
ENSGALG00000006910	2124.29	1828.94	0.21523	0.00019413	0.00052994
ENSGALG00000011652	2122.87	1630.12	0.37993	1.0655e-12	5.9129e-12
ENSGALG00000009013	2121.81	1693	0.32465	1.1347e-08	4.7907e-08
ENSGALG00000006697	2120.99	2223.86	-0.06765	0.2564	0.35805
ENSGALG00000002917	2120.8	2260.79	-0.091585	0.08785	0.1443
ENSGALG00000012454	2120.26	1896.46	0.161	0.0035748	0.0079723
ENSGALG00000023073	2120	1396.72	0.60084	1.4035e-25	1.4311e-24
ENSGALG00000005622	2119.95	4456.3	-1.0688	3.831e-88	1.6991e-86
ENSGALG00000004663	2119.55	1739.34	0.28492	5.3559e-06	1.7431e-05
ENSGALG00000014383	2119.46	1419.88	0.57688	2.2718e-19	1.8143e-18
ENSGALG00000009665	2119.11	1808.29	0.22859	4.9385e-05	0.00014482
ENSGALG00000001491	2117.93	1411.65	0.58435	5.0601e-24	4.8552e-23
ENSGALG00000016769	2117.74	1550.61	0.44891	3.4015e-13	1.953e-12
ENSGALG00000009840	2116.68	2069.25	0.033459	0.58166	0.67971
ENSGALG00000005930	2115.49	2282.47	-0.10882	0.045707	0.081295
ENSGALG00000014643	2114.03	1705.45	0.30881	1.9425e-08	8.024e-08
ENSGALG00000006677	2113.28	1702.72	0.3108	1.913e-08	7.904e-08
ENSGALG00000008526	2113.03	1850.45	0.19123	0.0070827	0.014955
ENSGALG00000011692	2109.13	1932.69	0.12613	0.048863	0.086019
ENSGALG00000006906	2108.85	1396.8	0.59333	8.7173e-25	8.6358e-24
ENSGALG00000002591	2108.77	1807.77	0.2208	0.00029891	0.00079112
ENSGALG00000007582	2108.26	1626.29	0.37316	6.5833e-11	3.247e-10
ENSGALG00000010526	2108.15	1961.32	0.10416	0.051872	0.090784
[truncated: 17,255 more rows]
