# Supplementary material for: Transcriptome profile in bursa of Fabricius reveals potential mode for stress-influenced immune function in chicken stress model
Source: BMC Genomics. 2018 Dec 13;19:918. doi: 10.1186/s12864-018-5333-2 (PMC6293626; doi:10.1186/s12864-018-5333-2)
Supplement: Supplementary file 5 — Table S3. The DEGs in the C_B group compared with the B_B group. Sheet 1 showed the SDEGs, sheet 2 showed the downregulated SDEGs (padj < 0.05, |log2FC| ≥ 1, and FPKM > 1), sheet 3 showed the upregulated SDEGs, sheet 4 showed the DEGs (padj < 0.05, FPKM > 1). (XLSX 1358 kb) [file 12864_2018_5333_MOESM5_ESM.xlsx]

## Sheet: Table S3. SDEGs
gene_id	C_B_readcount	B_B_readcount	log2FoldChange	pval	padj	Associated Gene Name	Interpro Description	序号
ENSGALG00000000162	976.659	41.3558	4.459	7.9972e-186	1.0003e-183		Uncharacterized protein [Source:UniProtKB/TrEMBL;Acc:F1NIV8]	134
Novel01166	328.551	33.0736	3.1965	2.9618e-65	8.4003e-64	--	PREDICTED: coiled-coil domain-containing protein 81-like [Gallus gallus]	470
Novel00688	90.7015	12.4159	2.6104	3.8349e-18	2.8559e-17	--	PREDICTED: coiled-coil domain-containing protein 81-like [Gallus gallus]	1028
Novel00526	359.575	61.9816	2.4682	3.0916e-51	6.5469e-50	--	hypothetical protein RCJMB04_7i8 [Gallus gallus]	576
ENSGALG00000014366	2514.37	465.898	2.4232	1.2935e-299	3.1675e-297	HNRPK	heterogeneous nuclear ribonucleoprotein K [Source:RefSeq peptide;Acc:NP_001026556]	69
ENSGALG00000022685	1437.78	273.844	2.3755	5.0904e-177	5.9397e-175		Uncharacterized protein [Source:UniProtKB/TrEMBL;Acc:H9L3G8]	142
ENSGALG00000014063	94.2747	16.1511	2.3423	6.164e-17	4.3126e-16		Uncharacterized protein [Source:UniProtKB/TrEMBL;Acc:H9L0E6]	1055
Novel00293	80.632	14.6438	2.2531	3.5069e-14	2.1371e-13	--	PREDICTED: leucine-rich repeat extensin-like protein 5-like isoform X3 [Gallus gallus]	1112
Novel00120	78.9798	17.1205	2.009	7.7995e-12	4.1079e-11	--	PREDICTED: IgGFc-binding protein [Aquila chrysaetos canadensis]	1181
Novel02657	166.909	41.3378	1.94	2.269e-21	1.9616e-20	--	apolipoprotein C-III precursor [Gallus gallus]>gi|513222341|ref|XP_004948134.1| PREDICTED: apolipoprotein C-III [Gallus gallus]	956
Novel00870	182.656	46.3282	1.9157	3.458e-23	3.2306e-22	--	PREDICTED: transitional endoplasmic reticulum ATPase-like, partial [Gallus gallus]	917
ENSGALG00000012531	397.943	102.963	1.9136	1.0218e-41	1.7469e-40		Uncharacterized protein [Source:UniProtKB/TrEMBL;Acc:H9KZV9]	659
Novel00735	117.727	29.0407	1.9036	1.0375e-14	6.5142e-14	--	immunoglobulin-like receptor CHIR-B2-like precursor [Gallus gallus]>gi|53130768|emb|CAG31713.1| hypothetical protein RCJMB04_9p17 [Gallus gallus]	1103
ENSGALG00000012511	354.19	94.6343	1.8727	2.7692e-40	4.5419e-39	CACNB4	voltage-dependent L-type calcium channel subunit beta-4 isoform c [Source:RefSeq peptide;Acc:NP_989675]	677
ENSGALG00000028093	159.97	40.9783	1.8553	3.6901e-15	2.3718e-14		Uncharacterized protein [Source:UniProtKB/TrEMBL;Acc:R4GK95]	1090
ENSGALG00000004995	112.409	29.1919	1.8134	1.9449e-11	9.9134e-11		Uncharacterized protein [Source:UniProtKB/TrEMBL;Acc:H9KZ97]	1191
ENSGALG00000016669	106.345	28.0759	1.7995	7.4162e-13	4.162e-12	GAL2	Gallinacin-2 [Source:UniProtKB/Swiss-Prot;Acc:P46158]	1147
ENSGALG00000020911	64.1887	16.5002	1.7632	1.7641e-08	7.3112e-08	CLEC19A	C-type lectin domain family 19, member A [Source:HGNC Symbol;Acc:HGNC:34522]	1275
ENSGALG00000029099	50.3042	12.9035	1.7196	4.6293e-07	1.6799e-06		Uncharacterized protein [Source:UniProtKB/TrEMBL;Acc:R4GIL0]	1325
Novel00535	57.3056	15.1909	1.7194	7.2331e-08	2.8393e-07	--	PREDICTED: leucine-rich repeat extensin-like protein 5-like isoform X4 [Gallus gallus]	1296
ENSGALG00000022174	1504.15	443.669	1.7142	8.6581e-23	7.9603e-22		Uncharacterized protein [Source:UniProtKB/TrEMBL;Acc:H9L213]	929
ENSGALG00000014835	1268.69	387.924	1.7013	2.248e-99	1.1529e-97	C7	complement component 7 [Source:HGNC Symbol;Acc:HGNC:1346]	308
ENSGALG00000028307	212.098	64.2817	1.6707	5.1272e-20	4.2067e-19		Uncharacterized protein [Source:UniProtKB/TrEMBL;Acc:R4GFR9]	984
ENSGALG00000003316	808.673	252.795	1.6627	2.3722e-62	6.3452e-61	FMO3	flavin containing monooxygenase 6 pseudogene [Source:RefSeq peptide;Acc:NP_989910]	488
ENSGALG00000012694	133.688	29.3847	1.6359	0.0003863	0.0010045	C12orf45	chromosome 12 open reading frame 45 [Source:HGNC Symbol;Acc:HGNC:28628]	1405
ENSGALG00000023497	433.005	139.018	1.6168	2.442e-39	3.9276e-38		Uncharacterized protein [Source:UniProtKB/TrEMBL;Acc:E1BVW3]	687
ENSGALG00000013312	1026.37	334.355	1.6062	6.7061e-69	2.0419e-67		Gallus gallus Nipped-B homolog-like (LOC427025), mRNA. [Source:RefSeq mRNA;Acc:NM_001257348]	449
ENSGALG00000014545	305.437	98.9536	1.595	9.0231e-28	1.0024e-26		Uncharacterized protein [Source:UniProtKB/TrEMBL;Acc:F1N855]	845
ENSGALG00000013403	473.897	155.602	1.5875	2.6835e-40	4.4098e-39	MSANTD3	Myb/SANT-like DNA-binding domain containing 3 [Source:HGNC Symbol;Acc:HGNC:23370]	675
ENSGALG00000022815	53.988	15.9623	1.5842	5.5971e-07	2.0085e-06	GAL1	Gallinacin-1 [Source:UniProtKB/Swiss-Prot;Acc:P46156]	1331
ENSGALG00000012494	640.96	212.376	1.5756	2.4109e-47	4.7043e-46	CD1A1	CD1c molecule precursor [Source:RefSeq peptide;Acc:NP_001017412]	608
ENSGALG00000027625	14.2061	2.78424	1.5563	0.0017008	0.0040209			1419
ENSGALG00000009227	137.062	44.4744	1.553	1.9938e-12	1.089e-11			1161
ENSGALG00000022683	347.823	116.978	1.5473	1.7022e-29	1.9969e-28	HINTW	Uncharacterized protein [Source:UniProtKB/TrEMBL;Acc:H9L3G3]	819
ENSGALG00000026536	280.9	94.1386	1.5435	1.3417e-24	1.3157e-23	IP6K3	inositol hexakisphosphate kinase 3 [Source:HGNC Symbol;Acc:HGNC:17269]	893
ENSGALG00000000386	924.833	315.263	1.5406	3.6925e-62	9.8463e-61		Uncharacterized protein [Source:UniProtKB/TrEMBL;Acc:H9KYT1]	490
ENSGALG00000000395	264.655	88.3037	1.5401	4.3213e-20	3.559e-19	BTF3	basic transcription factor 3 [Source:HGNC Symbol;Acc:HGNC:1125]	981
ENSGALG00000016954	11174.6	3838.37	1.5392	2.4664e-276	5.1663e-274	RGCC	regulator of cell cycle [Source:HGNC Symbol;Acc:HGNC:20369]	81
ENSGALG00000026789	239.866	79.8128	1.539	3.236e-19	2.569e-18	LRRC3C	leucine rich repeat containing 3C [Source:HGNC Symbol;Acc:HGNC:40034]	998
ENSGALG00000001756	1009.67	345.94	1.5357	4.443e-74	1.5117e-72	ATP5A1W	ATP synthase subunit alpha [Source:UniProtKB/TrEMBL;Acc:F1NGA2]	413
Novel00477	85.0073	27.4233	1.531	3.8836e-09	1.7016e-08	--	PREDICTED: proline-rich receptor-like protein kinase PERK2-like [Gallus gallus]	1249
ENSGALG00000026974	93.6932	30.2034	1.5243	1.1071e-08	4.6798e-08	TMEM213	transmembrane protein 213 [Source:HGNC Symbol;Acc:HGNC:27220]	1268
Novel00087	201.186	66.6223	1.5148	1.8215e-11	9.298e-11	--	hypothetical protein AS27_04080, partial [Aptenodytes forsteri]	1190
ENSGALG00000013803	1661.27	584.733	1.5009	1.4206e-81	5.7306e-80	GPR126	G-protein coupled receptor 126 precursor [Source:RefSeq peptide;Acc:NP_001026242]	370
ENSGALG00000016125	473.971	166.629	1.4914	1.0737e-35	1.5505e-34	LCA5L	Leber congenital amaurosis 5-like [Source:HGNC Symbol;Acc:HGNC:1255]	728
ENSGALG00000014184	316.197	110.666	1.4875	4.8817e-26	5.067e-25		Mothers against decapentaplegic homolog [Source:UniProtKB/TrEMBL;Acc:H9L0G3]	873
ENSGALG00000022250	42.2144	13.0711	1.4854	1.6213e-05	5.0175e-05		Uncharacterized protein [Source:UniProtKB/TrEMBL;Acc:H9L299]	1377
Novel00421	90.8406	30.4899	1.4808	4.3417e-09	1.8918e-08	--	PREDICTED: coiled-coil domain-containing protein 81-like [Gallus gallus]	1253
ENSGALG00000000140	57.1079	18.3665	1.4796	1.7937e-06	6.1149e-06		Uncharacterized protein [Source:UniProtKB/TrEMBL;Acc:H9KYQ7]	1349
ENSGALG00000014100	46.7828	14.8345	1.477	6.7148e-06	2.1611e-05	C8orf46	chromosome 8 open reading frame 46 [Source:HGNC Symbol;Acc:HGNC:28498]	1369
Novel00160	1091.14	393.504	1.4608	4.8513e-66	1.4011e-64	--	envelope polyprotein precursor [Gallus gallus]	463
ENSGALG00000009771	486.937	174.564	1.4606	3.7582e-35	5.3296e-34		Gallus gallus C-type lectin domain family 2 member D-like (LOC425783), mRNA. [Source:RefSeq mRNA;Acc:NM_001277858]	734
ENSGALG00000022674	1786.16	647.63	1.4572	1.0515e-106	5.9355e-105	HINTW	Wpkci [Source:RefSeq peptide;Acc:NP_990019]	280
ENSGALG00000006323	156.068	55.331	1.4456	4.9587e-14	3.0008e-13	LECT2	myeloid protein 1 precursor [Source:RefSeq peptide;Acc:NP_990809]	1114
Novel01393	3042.25	1134.95	1.4194	1.391e-142	1.1972e-140	--	PREDICTED: uncharacterized protein LOC104691101 [Corvus cornix cornix]>gi|726994565|ref|XP_010412007.1| PREDICTED: uncharacterized protein LOC104698400 [Corvus cornix cornix]>gi|726996491|ref|XP_010388599.1| PREDICTED: uncharacterized protein LOC104683409 [Corvus cornix cornix]>gi|727004470|ref|XP_010392338.1| PREDICTED: uncharacterized protein LOC104685941 [Corvus cornix cornix]>gi|727004798|ref…	193
ENSGALG00000013626	3754.8	1405.55	1.4148	1.395e-156	1.355e-154	GMNN	geminin [Source:RefSeq peptide;Acc:NP_001026181]	170
Novel02843	453.347	168.81	1.4087	1.5116e-32	1.976e-31	-//-	0	772
ENSGALG00000021529	320.982	119.171	1.4073	9.836e-23	9.0194e-22	GP1BB	glycoprotein Ib (platelet), beta polypeptide [Source:HGNC Symbol;Acc:HGNC:4440]	930
ENSGALG00000025257	39.03	12.8587	1.4013	7.8342e-05	0.00022443	gga-mir-1674	gga-mir-1674 [Source:miRBase;Acc:MI0007408]	1396
ENSGALG00000026618	67.3768	22.8309	1.3987	1.137e-05	3.5774e-05			1372
Novel03124	709.711	267.871	1.3956	1.2521e-48	2.5021e-47	--	PREDICTED: uncharacterized protein C8orf48 homolog isoform X1 [Meleagris gallopavo]>gi|733899256|ref|XP_010713626.1| PREDICTED: uncharacterized protein C8orf48 homolog isoform X1 [Meleagris gallopavo]	598
ENSGALG00000027897	383.236	143.166	1.3947	3.5893e-24	3.4592e-23	DTX1	deltex 1, E3 ubiquitin ligase [Source:HGNC Symbol;Acc:HGNC:3060]	905
ENSGALG00000023760	597.907	225.292	1.3882	2.7371e-29	3.1895e-28	CHIA	acidic chitinase precursor [Source:RefSeq peptide;Acc:NP_989760]	823
ENSGALG00000022679	1133.85	414.007	1.3871	3.8124e-10	1.7866e-09	Wpkci	Uncharacterized protein [Source:UniProtKB/TrEMBL;Acc:H9L3F3]	1231
ENSGALG00000021136	6497.98	2484.99	1.3844	1.1017e-200	1.5323e-198	VPREB3	pre-B lymphocyte 3 [Source:HGNC Symbol;Acc:HGNC:12710]	121
ENSGALG00000027788	591.943	227.284	1.3667	4.4339e-38	6.8583e-37	CPE	carboxypeptidase E [Source:HGNC Symbol;Acc:HGNC:2303]	701
Novel01150	86.2401	31.8619	1.3526	4.7327e-08	1.8859e-07	--	PREDICTED: uncharacterized protein LOC101748759 [Gallus gallus]	1293
ENSGALG00000027261	200.592	76.7543	1.3501	2.2013e-13	1.2804e-12		Uncharacterized protein [Source:UniProtKB/TrEMBL;Acc:R4GIX7]	1134
ENSGALG00000020700	212.095	81.7967	1.3384	1.0522e-15	6.9504e-15		Uncharacterized protein [Source:UniProtKB/TrEMBL;Acc:F1NE99]	1078
ENSGALG00000001702	3566.19	1422.06	1.3219	5.9259e-128	4.4408e-126	EXOC3L1	exocyst complex component 3-like 1 [Source:HGNC Symbol;Acc:HGNC:27540]	219
ENSGALG00000018595	449.586	177.967	1.3191	5.8412e-28	6.5225e-27	HRSP12	heat-responsive protein 12 [Source:HGNC Symbol;Acc:HGNC:16897]	842
Novel03390	100.857	38.4255	1.3182	1.2831e-08	5.3859e-08	-//-	0	1271
Novel03173	1025.6	408.844	1.3175	3.3363e-43	5.865e-42	--	hypothetical protein N340_12953, partial [Tauraco erythrolophus]	647
Novel00892	141.541	54.9093	1.3149	2.8649e-10	1.3546e-09	-//-	0	1228
Novel00939	153.343	59.4457	1.3125	2.8787e-11	1.4519e-10	--	PREDICTED: coiled-coil domain-containing protein 81-like isoform X2 [Gallus gallus]	1198
ENSGALG00000014825	337.205	134.26	1.3069	1.3831e-21	1.2102e-20		Uncharacterized protein [Source:UniProtKB/TrEMBL;Acc:F1NB45]	951
ENSGALG00000001586	3941.2	1598.03	1.2986	3.8396e-140	3.2249e-138	NEIL1	endonuclease VIII-like 1 [Source:RefSeq peptide;Acc:NP_001074345]	198
ENSGALG00000014680	99.3225	38.0923	1.2947	1.3858e-07	5.3047e-07		Uncharacterized protein [Source:UniProtKB/TrEMBL;Acc:F1NB96]	1302
ENSGALG00000020793	3407.52	1392.1	1.2887	1.6225e-118	1.0976e-116	UBE2E3	ubiquitin-conjugating enzyme E2 E3 [Source:RefSeq peptide;Acc:NP_001182353]	238
Novel03024	449.162	182.617	1.2842	4.2683e-27	4.6178e-26	--	hypothetical protein N309_03617, partial [Tinamus guttatus]	858
ENSGALG00000018479	140.505	55.9856	1.284	8.427e-11	4.1329e-10		Uncharacterized protein [Source:UniProtKB/TrEMBL;Acc:E1BTQ7]	1211
ENSGALG00000005588	10550.7	4334.67	1.2811	4.3723e-160	4.4454e-158	EVI2A	protein EVI2A precursor [Source:RefSeq peptide;Acc:NP_001074362]	162
Novel03018	369.516	150.568	1.2766	5.0057e-23	4.6391e-22	--	hypothetical protein N327_05625, partial [Fulmarus glacialis]	924
ENSGALG00000005254	4288.91	1768.85	1.2749	2.0602e-155	1.9573e-153		Uncharacterized protein [Source:UniProtKB/TrEMBL;Acc:E1BXP9]	174
ENSGALG00000005951	875.756	360.146	1.2749	3.2704e-46	6.1602e-45		vacuolar protein sorting 29 homolog [Source:RefSeq peptide;Acc:NP_001264434]	623
ENSGALG00000026818	308.444	104.051	1.2694	0.0023918	0.0055027	SCNM1	sodium channel modifier 1 [Source:HGNC Symbol;Acc:HGNC:23136]	1424
ENSGALG00000014441	176.228	71.4003	1.2682	4.5307e-13	2.5776e-12		Uncharacterized protein [Source:UniProtKB/TrEMBL;Acc:H9L0J4]	1143
ENSGALG00000015363	1603.18	665.481	1.2638	2.0798e-72	6.8226e-71	HJURP	uncharacterized protein LOC418413 [Source:RefSeq peptide;Acc:NP_001006255]	424
ENSGALG00000016161	149.521	60.8434	1.2571	3.2664e-11	1.6418e-10	TSNARE1	t-SNARE domain containing 1 [Source:HGNC Symbol;Acc:HGNC:26437]	1202
ENSGALG00000002763	88.9699	35.2685	1.2561	3.1092e-07	1.1484e-06	FRZB	secreted frizzled-related protein 3 precursor [Source:RefSeq peptide;Acc:NP_990103]	1315
Novel00250	39.8414	14.8582	1.242	0.00041553	0.0010757	--	PREDICTED: uncharacterized protein LOC101752046 [Gallus gallus]	1406
ENSGALG00000008439	206.091	85.3981	1.241	1.12e-13	6.6325e-13	CD36	platelet glycoprotein 4 [Source:RefSeq peptide;Acc:NP_001025902]	1127
ENSGALG00000007846	1110.13	471.215	1.2297	2.8043e-56	6.688e-55		Uncharacterized protein [Source:UniProtKB/TrEMBL;Acc:E1C8H4]	529
Novel03791	133.929	55.2446	1.2263	2.4652e-09	1.0928e-08	-//-	0	1242
ENSGALG00000012351	1574.72	672.199	1.2242	8.375e-71	2.6619e-69	STK17A	serine/threonine-protein kinase 17A [Source:RefSeq peptide;Acc:NP_001026166]	434
ENSGALG00000012171	230.481	97.1249	1.216	9.8789e-15	6.2095e-14	GPR39	G-protein coupled receptor 39 [Source:RefSeq peptide;Acc:NP_001073574]	1101
ENSGALG00000008279	836.412	357.79	1.2157	9.2668e-38	1.4233e-36	Lrrn1	leucine-rich repeat neuronal protein 1 precursor [Source:RefSeq peptide;Acc:NP_001091008]	706
ENSGALG00000015749	2497.39	1073.55	1.2145	3.442e-82	1.4081e-80	ST3GAL5	lactosylceramide alpha-2,3-sialyltransferase [Source:RefSeq peptide;Acc:NP_001001192]	366
ENSGALG00000012068	1625.84	700.188	1.2111	9.8453e-62	2.6093e-60	ZGRF1	zinc finger, GRF-type containing 1 [Source:HGNC Symbol;Acc:HGNC:25654]	491
ENSGALG00000001812	563.251	241.693	1.206	2.6175e-28	2.9532e-27	ATCAY	ataxia, cerebellar, Cayman type [Source:HGNC Symbol;Acc:HGNC:779]	839
ENSGALG00000001740	734.142	316.812	1.2009	9.4232e-35	1.3096e-33	MGAT5B	mannosyl (alpha-1,6-)-glycoprotein beta-1,6-N-acetyl-glucosaminyltransferase, isozyme B [Source:HGNC Symbol;Acc:HGNC:24140]	746
ENSGALG00000013607	3396.2	1475.81	1.1997	6.9702e-119	4.7337e-117	FBXO5	F-box protein 5 [Source:HGNC Symbol;Acc:HGNC:13584]	237
ENSGALG00000001410	1519.95	661.272	1.1971	1.7856e-59	4.5322e-58	SPNS3	spinster homolog 3 (Drosophila) [Source:HGNC Symbol;Acc:HGNC:28433]	506
ENSGALG00000014369	4440.04	1943.92	1.189	1.671e-99	8.6465e-98	EDARADD	ectodysplasin-A receptor-associated adapter protein [Source:RefSeq peptide;Acc:NP_001012405]	305
ENSGALG00000010356	2323.97	1017.35	1.1886	1.7508e-91	8.1173e-90	RAD54L	RAD54-like (S. cerevisiae) [Source:HGNC Symbol;Acc:HGNC:9826]	336
ENSGALG00000004170	2813.79	1236.22	1.1835	8.6241e-109	5.1174e-107	ADA	adenosine deaminase [Source:RefSeq peptide;Acc:NP_001006290]	267
ENSGALG00000026449	7235.19	3149.45	1.1802	3.5323e-18	2.6358e-17		Histone H2A [Source:UniProtKB/TrEMBL;Acc:R4GJP9]	1026
ENSGALG00000008168	449.329	196.573	1.1776	9.7884e-25	9.6804e-24	ANKRD16	ankyrin repeat domain-containing protein 16 [Source:RefSeq peptide;Acc:NP_001186243]	892
ENSGALG00000015410	1925.11	850.365	1.1755	5.0543e-75	1.7505e-73	BVES	Blood vessel epicardial substance [Source:UniProtKB/Swiss-Prot;Acc:Q9DG23]	410
ENSGALG00000027956	370.405	123.345	1.1734	0.012089	0.024412			1431
ENSGALG00000012004	269.576	118.098	1.1692	4.5134e-15	2.8881e-14	PRSS12	protease, serine, 12 (neurotrypsin, motopsin) [Source:HGNC Symbol;Acc:HGNC:9477]	1094
ENSGALG00000014827	579.99	256.35	1.1688	2.7657e-28	3.1162e-27	KIAA0408	KIAA0408 [Source:HGNC Symbol;Acc:HGNC:21636]	840
ENSGALG00000020615	141.063	60.9905	1.1608	6.5408e-09	2.8113e-08	STK32C	serine/threonine kinase 32C [Source:HGNC Symbol;Acc:HGNC:21332]	1259
ENSGALG00000009373	785.073	349.947	1.1585	9.6814e-35	1.3433e-33	CTSO	cathepsin O precursor [Source:RefSeq peptide;Acc:NP_001026300]	748
ENSGALG00000004128	82.8427	35.4124	1.1575	1.8532e-06	6.3089e-06	CYSLTR1	cysteinyl leukotriene receptor 1 [Source:HGNC Symbol;Acc:HGNC:17451]	1350
ENSGALG00000007868	654.344	291.797	1.1567	1.9987e-31	2.5053e-30	BCO2	beta-carotene oxygenase 2 [Source:HGNC Symbol;Acc:HGNC:18503]	788
ENSGALG00000016931	1671.67	751.142	1.1506	2.5983e-65	7.3933e-64	BORA	protein aurora borealis [Source:RefSeq peptide;Acc:NP_001073209]	469
Novel01340	188.201	82.9436	1.1454	1.0302e-10	5.0187e-10	--	V-type proton ATPase 116 kDa subunit a isoform 4 [Gallus gallus]	1219
ENSGALG00000007473	345.693	144.463	1.1372	0.00030257	0.00079983	melanoma	Gallus gallus mitochondrial ribosomal protein L28 (MRPL28), nuclear gene encoding mitochondrial protein, mRNA. [Source:RefSeq mRNA;Acc:NM_001031359]	1402
ENSGALG00000009690	9071.46	4130.9	1.1329	5.3047e-114	3.3783e-112	CENPF	centromere protein F [Source:RefSeq peptide;Acc:NP_989976]	252
ENSGALG00000003443	117.835	52.1276	1.1306	4.3967e-08	1.7557e-07	LRRC52	leucine rich repeat containing 52 [Source:HGNC Symbol;Acc:HGNC:32156]	1292
ENSGALG00000005989	13151.9	6020.24	1.1259	8.3367e-163	8.6791e-161	RUFY1	RUN and FYVE domain containing 1 [Source:RefSeq peptide;Acc:NP_001244198]	158
ENSGALG00000021225	559.395	254.281	1.1259	1.0742e-28	1.2262e-27		Uncharacterized protein [Source:UniProtKB/TrEMBL;Acc:E1BZF2]	834
ENSGALG00000017074	68.1605	29.5153	1.125	3.4954e-05	0.00010419	ZAR1	ZAR1-like protein [Source:RefSeq peptide;Acc:NP_001165014]	1388
ENSGALG00000006720	34.7432	13.8657	1.1236	0.0024777	0.0056801		Uncharacterized protein [Source:UniProtKB/TrEMBL;Acc:H9KZF7]	1426
ENSGALG00000011523	23400.5	10749.6	1.1209	5.345e-177	6.1952e-175	RPL14	Uncharacterized protein [Source:UniProtKB/TrEMBL;Acc:F6R347]	143
Novel03743	164.08	73.9191	1.1187	1.8179e-09	8.1482e-09	-//-	0	1239
ENSGALG00000015111	1480.34	680.398	1.1171	6.5884e-56	1.5627e-54	APBA1	amyloid beta (A4) precursor protein-binding, family A, member 1 [Source:HGNC Symbol;Acc:HGNC:578]	533
ENSGALG00000027993	831.205	380.664	1.1143	4.0212e-29	4.6547e-28	MXD3	MAX dimerization protein 3 [Source:HGNC Symbol;Acc:HGNC:14008]	828
ENSGALG00000015066	120.812	54.2402	1.1114	4.1948e-07	1.5296e-06	WASF1	WAS protein family, member 1 [Source:HGNC Symbol;Acc:HGNC:12732]	1323
ENSGALG00000003465	41.2601	16.8104	1.1033	0.0030948	0.0069796		Parvalbumin, thymic [Source:UniProtKB/Swiss-Prot;Acc:P19753]	1427
ENSGALG00000009841	476.587	220.179	1.1	3.9197e-21	3.3537e-20	FASTKD1	FAST kinase domains 1 [Source:HGNC Symbol;Acc:HGNC:26150]	964
ENSGALG00000016138	293.987	136.211	1.0919	1.0024e-14	6.2982e-14	DSCAM	Down syndrome cell adhesion molecule [Source:HGNC Symbol;Acc:HGNC:3039]	1102
ENSGALG00000017201	756.244	355.071	1.0828	1.2627e-31	1.5931e-30	CEP57	centrosomal protein 57kDa [Source:HGNC Symbol;Acc:HGNC:30794]	787
ENSGALG00000025352	32.9136	13.9865	1.0812	0.0024702	0.0056636			1425
Novel00520	135.036	61.7908	1.08	2.195e-07	8.2213e-07	-//-	0	1308
ENSGALG00000013422	240.883	112.294	1.0779	8.8603e-13	4.9452e-12	C12ORF32	RAD9, RAD1, HUS1-interacting nuclear orphan protein [Source:RefSeq peptide;Acc:NP_001006563]	1151
ENSGALG00000011084	552.001	260.269	1.0751	5.0532e-24	4.8535e-23	CCSAP	centriole, cilia and spindle-associated protein [Source:HGNC Symbol;Acc:HGNC:29578]	907
ENSGALG00000003155	125.642	57.5753	1.0741	2.7391e-07	1.0161e-06	SRR	serine racemase [Source:HGNC Symbol;Acc:HGNC:14398]	1314
ENSGALG00000028044	116.77	53.5722	1.0732	5.3294e-07	1.918e-06	ADMP	anti-dorsalizing morphogenetic protein precursor [Source:RefSeq peptide;Acc:NP_990153]	1329
ENSGALG00000029162	277.565	130.633	1.0699	6.3866e-14	3.8421e-13	SPINW	Gallus gallus spindlin 1 (SPINW), mRNA. [Source:RefSeq mRNA;Acc:NM_204191]	1118
ENSGALG00000004562	33793.9	16108.9	1.0674	5.0394e-142	4.2739e-140	HVCN1	voltage-gated hydrogen channel 1 [Source:RefSeq peptide;Acc:NP_001025834]	196
ENSGALG00000026363	987.386	469.508	1.0652	2.7566e-40	4.5257e-39	FIGNL1	fidgetin-like 1 [Source:HGNC Symbol;Acc:HGNC:13286]	676
ENSGALG00000017202	2025.05	966.2	1.0637	6.8122e-57	1.6473e-55	FAM76B	family with sequence similarity 76, member B [Source:HGNC Symbol;Acc:HGNC:28492]	523
ENSGALG00000002930	11717.9	5599.02	1.0631	5.0383e-86	2.1575e-84	STX7	syntaxin-7 [Source:RefSeq peptide;Acc:NP_001012961]	354
ENSGALG00000011185	1745.43	834.307	1.061	2.8791e-48	5.7012e-47	PLEKHA8	pleckstrin homology domain containing, family A (phosphoinositide binding specific) member 8 [Source:HGNC Symbol;Acc:HGNC:30037]	602
ENSGALG00000014261	102.215	47.1346	1.0572	3.4454e-06	1.1421e-05	UCH-L1	ubiquitin carboxyl-terminal hydrolase isozyme L1 [Source:RefSeq peptide;Acc:NP_001073681]	1361
ENSGALG00000004158	568.082	271.017	1.0557	5.6437e-24	5.4002e-23	GPT2	glutamic pyruvate transaminase (alanine aminotransferase) 2 [Source:HGNC Symbol;Acc:HGNC:18062]	908
ENSGALG00000009032	627.339	299.798	1.0547	9.4823e-27	1.012e-25	PIF1	PIF1 5'-to-3' DNA helicase [Source:HGNC Symbol;Acc:HGNC:26220]	864
ENSGALG00000006490	89.9064	41.5069	1.053	1.6923e-05	5.225e-05	SCN3B	sodium channel, voltage gated, type III beta subunit [Source:HGNC Symbol;Acc:HGNC:20665]	1378
ENSGALG00000011281	2057.86	990.51	1.0524	1.3376e-68	4.0373e-67	SGOL1	shugoshin-like 1 [Source:RefSeq peptide;Acc:NP_001186577]	451
ENSGALG00000005897	23788.5	11454.6	1.0522	4.5008e-117	2.9529e-115	C12H3ORF37	UPF0361 protein C3orf37 homolog [Source:RefSeq peptide;Acc:NP_001006137]	245
ENSGALG00000003097	810.838	388.389	1.0522	3.8052e-32	4.8932e-31	FAM83D	family with sequence similarity 83, member D [Source:HGNC Symbol;Acc:HGNC:16122]	777
ENSGALG00000003930	165.612	78.1937	1.0512	2.3911e-08	9.7999e-08	APBA2	amyloid beta (A4) precursor protein-binding, family A, member 2 [Source:HGNC Symbol;Acc:HGNC:579]	1279
Novel03155	252.861	120.675	1.049	8.06e-13	4.5102e-12	-//-	0	1149
Novel01149	93.0972	43.2087	1.0474	1.4508e-05	4.514e-05	--	PREDICTED: class I histocompatibility antigen, F10 alpha chain-like [Gallus gallus]	1375
ENSGALG00000028268	103.413	48.0089	1.0472	9.8975e-06	3.1344e-05		Uncharacterized protein [Source:UniProtKB/TrEMBL;Acc:H9KZS3]	1371
ENSGALG00000005772	6882.56	3331.02	1.0452	5.4654e-116	3.5456e-114	BOK	bcl-2-related ovarian killer protein [Source:RefSeq peptide;Acc:NP_990037]	247
ENSGALG00000028992	20701	10022	1.0449	1.7324e-128	1.3096e-126		Uncharacterized protein [Source:UniProtKB/TrEMBL;Acc:R4GIM2]	217
ENSGALG00000025389	33.7493	14.7178	1.0433	0.0041001	0.0090578	SNORD99	Small nucleolar RNA SNORD99 [Source:RFAM;Acc:RF00608]	1428
ENSGALG00000009884	79.7915	37.0925	1.0406	1.9943e-05	6.0937e-05	SYT14	synaptotagmin XIV [Source:HGNC Symbol;Acc:HGNC:23143]	1380
ENSGALG00000010986	120.356	56.9828	1.0392	4.9746e-07	1.7966e-06	GNG4	guanine nucleotide binding protein (G protein), gamma 4 [Source:HGNC Symbol;Acc:HGNC:4407]	1328
ENSGALG00000015258	13536.9	6583.62	1.0384	7.0469e-123	4.9602e-121	DCBLD2	discoidin, CUB and LCCL domain containing 2 [Source:HGNC Symbol;Acc:HGNC:24627]	231
ENSGALG00000013776	888.235	431.172	1.037	8.6838e-34	1.1713e-32	CEP135	centrosomal protein 135kDa [Source:HGNC Symbol;Acc:HGNC:29086]	757
ENSGALG00000009016	326.243	157.27	1.035	6.4231e-12	3.4057e-11	C3H20ORF94	uncharacterized protein LOC416738 [Source:RefSeq peptide;Acc:NP_001186341]	1178
ENSGALG00000008304	945.55	459.751	1.0345	1.685e-38	2.6322e-37	OBFC1	oligonucleotide/oligosaccharide-binding fold containing 1 [Source:HGNC Symbol;Acc:HGNC:26200]	697
ENSGALG00000020895	13378.3	6526.03	1.0342	1.7825e-129	1.3652e-127		Uncharacterized protein [Source:UniProtKB/TrEMBL;Acc:E1BVU8]	214
ENSGALG00000013846	409.772	198.216	1.0339	3.4573e-19	2.7385e-18	ARFGEF3	ARFGEF family member 3 [Source:HGNC Symbol;Acc:HGNC:21213]	999
ENSGALG00000014011	3033.4	1479.84	1.033	6.1857e-83	2.5545e-81	LRMP	lymphoid-restricted membrane protein [Source:HGNC Symbol;Acc:HGNC:6690]	362
ENSGALG00000011275	1369.65	668.512	1.0309	1.7877e-43	3.1715e-42	DEPDC1	DEP domain-containing protein 1A [Source:RefSeq peptide;Acc:NP_001012946]	643
ENSGALG00000013494	1026.84	502.011	1.0276	4.9e-35	6.9205e-34	CENPN	Centromere protein N [Source:UniProtKB/Swiss-Prot;Acc:Q1T765]	737
ENSGALG00000002263	9694.47	4754.28	1.0266	6.4657e-160	6.5356e-158	KLHL6	kelch-like 6 [Source:RefSeq peptide;Acc:NP_001026474]	163
ENSGALG00000020210	785.426	383.499	1.0265	1.0653e-29	1.26e-28	MLF1IP	centromere protein U [Source:RefSeq peptide;Acc:NP_001034388]	816
ENSGALG00000024495	17.677	7.15757	1.0261	0.019108	0.037076	gga-mir-16c	gga-mir-16c [Source:miRBase;Acc:MI0007563]	1434
ENSGALG00000007768	2487.19	1219.12	1.0257	1.3444e-64	3.7579e-63	AURKA	aurora kinase A [Source:HGNC Symbol;Acc:HGNC:11393]	474
ENSGALG00000012352	4938.55	2423.89	1.0253	1.0901e-105	6.0549e-104	BLVRA	biliverdin reductase A [Source:HGNC Symbol;Acc:HGNC:1062]	285
ENSGALG00000017031	210.626	102.282	1.0197	9.7924e-11	4.7783e-10		Uncharacterized protein [Source:UniProtKB/TrEMBL;Acc:E1BUX1]	1216
ENSGALG00000009854	3420.03	1684.34	1.0189	3.5736e-88	1.589e-86	NEK2	serine/threonine-protein kinase Nek2 [Source:RefSeq peptide;Acc:NP_001026221]	345
ENSGALG00000011139	742.572	363.756	1.0183	2.0465e-24	1.9955e-23	CCDC85C	coiled-coil domain containing 85C [Source:HGNC Symbol;Acc:HGNC:35459]	896
ENSGALG00000006388	7411.9	3655.63	1.018	2.2615e-101	1.1843e-99	IL16	interleukin 16 [Source:RefSeq peptide;Acc:NP_001264925]	302
ENSGALG00000002175	2320.78	1144.18	1.0179	5.3011e-71	1.688e-69	KIF14	kinesin family member 14 [Source:HGNC Symbol;Acc:HGNC:19181]	433
ENSGALG00000028978	377.347	184.186	1.0171	4.9844e-16	3.3446e-15	BTBD19	BTB (POZ) domain containing 19 [Source:HGNC Symbol;Acc:HGNC:27145]	1069
ENSGALG00000010995	1557.11	767.538	1.0167	2.1458e-44	3.8943e-43	ITGB3BP	centromere protein R [Source:RefSeq peptide;Acc:NP_001038123]	636
ENSGALG00000019921	494.888	243.216	1.0161	1.399e-21	1.2229e-20	NDUFAF4	NADH dehydrogenase (ubiquinone) complex I, assembly factor 4 [Source:HGNC Symbol;Acc:HGNC:21034]	952
ENSGALG00000018267	37.5341	17.1179	1.0121	0.0023359	0.0053848	gga-mir-146a	gga-mir-146a [Source:miRBase;Acc:MI0001235]	1423
ENSGALG00000017485	1997.65	989.846	1.0099	1.7103e-56	4.1071e-55	TLR1LA	toll-like receptor1 precursor [Source:RefSeq peptide;Acc:NP_001007489]	526
ENSGALG00000012160	1898.4	940.853	1.0098	6.2396e-44	1.1172e-42	KIF18A	kinesin-like protein KIF18A [Source:RefSeq peptide;Acc:NP_001186355]	639
ENSGALG00000016202	106.994	51.5794	1.0098	2.7621e-06	9.2385e-06	HSF2BP	heat shock transcription factor 2 binding protein [Source:HGNC Symbol;Acc:HGNC:5226]	1359
ENSGALG00000009731	4843.51	2403.2	1.0089	3.3889e-73	1.1266e-71	ARHGAP11A	rho GTPase-activating protein 11A [Source:RefSeq peptide;Acc:NP_001006479]	419
ENSGALG00000024012	132.88	64.3338	1.0073	3.603e-07	1.3224e-06	TDRKH	tudor and KH domain containing [Source:HGNC Symbol;Acc:HGNC:11713]	1319
ENSGALG00000009241	1363.52	676.409	1.0066	1.0626e-48	2.1308e-47	SFRP2	secreted frizzled-related protein 2 precursor [Source:RefSeq peptide;Acc:NP_990104]	596
ENSGALG00000015890	1766.47	877.803	1.0063	3.6274e-54	8.2547e-53		Uncharacterized protein [Source:UniProtKB/TrEMBL;Acc:E1BQ92]	548
ENSGALG00000028797	41.5423	18.998	1.0063	0.0019582	0.004576	PPP1R1B	protein phosphatase 1, regulatory (inhibitor) subunit 1B [Source:HGNC Symbol;Acc:HGNC:9287]	1421
ENSGALG00000025224	40.3558	18.5599	1.0058	0.0021185	0.004924	gga-mir-1683	gga-mir-1683 [Source:miRBase;Acc:MI0007417]	1422
ENSGALG00000005961	7904.7	3933.38	1.0054	1.229e-104	6.7619e-103	dAK	deoxyguanosine kinase [Source:RefSeq peptide;Acc:NP_001072968]	288
ENSGALG00000015461	29907	14901.7	1.004	1.7514e-203	2.4959e-201		B6.1 precursor [Source:RefSeq peptide;Acc:NP_990513]	118
Novel02568	100.55	48.5627	1.0027	5.0102e-06	1.6343e-05	-//-	0	1364
ENSGALG00000010838	16396.4	8181.55	1.0012	1.7556e-99	9.0571e-98	ERO1B	endoplasmic reticulum oxidoreductase beta [Source:HGNC Symbol;Acc:HGNC:14355]	306
ENSGALG00000015463	149.6	72.996	1.001	1.0618e-07	4.1069e-07	CD2	CD2 molecule [Source:HGNC Symbol;Acc:HGNC:1639]	1300
ENSGALG00000004802	2081.89	4173.33	-1.0009	1.4758e-94	7.1871e-93	TRAFD1	TRAF-type zinc finger domain containing 1 [Source:HGNC Symbol;Acc:HGNC:24808]	321
Novel02762	46.8367	97.1446	-1.0018	1.5356e-05	4.7639e-05	--	PREDICTED: homeobox protein Hox-B8 isoform X1 [Aptenodytes forsteri]	1376
ENSGALG00000009724	23.5438	50.3642	-1.0019	0.00079807	0.0019757	GREM1	Gremlin-1 [Source:UniProtKB/Swiss-Prot;Acc:O73755]	1411
ENSGALG00000007132	72.4975	148.955	-1.002	1.4516e-07	5.5442e-07	ACOX2	acyl-CoA oxidase 2, branched chain [Source:HGNC Symbol;Acc:HGNC:120]	1304
ENSGALG00000007811	193.11	390.122	-1.0022	1.6768e-17	1.2107e-16	ELF5	E74-like factor 5 (ets domain transcription factor) [Source:HGNC Symbol;Acc:HGNC:3320]	1042
ENSGALG00000014041	109.555	223.191	-1.0026	2.4206e-10	1.1496e-09	RASSF8	Ras association (RalGDS/AF-6) domain family (N-terminal) member 8 [Source:HGNC Symbol;Acc:HGNC:13232]	1227
ENSGALG00000002355	52.5105	108.549	-1.004	2.2254e-06	7.5157e-06	RBPMS2	RNA-binding protein with multiple splicing [Source:UniProtKB/Swiss-Prot;Acc:Q9W6I1]	1354
ENSGALG00000005192	224.445	453.739	-1.0045	6.5934e-19	5.1359e-18	CD5	T-cell surface glycoprotein CD5 precursor [Source:RefSeq peptide;Acc:NP_990252]	1009
ENSGALG00000016834	552.468	1113.03	-1.0047	1.1989e-34	1.6569e-33	MCF2L	guanine nucleotide exchange factor DBS [Source:RefSeq peptide;Acc:NP_001238992]	749
ENSGALG00000005941	216.138	438.513	-1.0057	6.6514e-14	3.9973e-13		Uncharacterized protein [Source:UniProtKB/TrEMBL;Acc:F1NSD3]	1119
ENSGALG00000005086	1019.34	2053.26	-1.0062	6.6975e-59	1.6803e-57	PLAU	urokinase-type plasminogen activator preproprotein [Source:RefSeq peptide;Acc:NP_990774]	510
ENSGALG00000012080	22.3481	47.924	-1.0064	0.00073683	0.0018332		Uncharacterized protein [Source:UniProtKB/TrEMBL;Acc:F1NFB6]	1409
Novel03890	84.556	173.2	-1.0067	9.7249e-09	4.1279e-08	--	PREDICTED: LOW QUALITY PROTEIN: uncharacterized protein LOC105760880 [Taeniopygia guttata]	1265
ENSGALG00000014812	69.7614	143.677	-1.0076	2.6342e-07	9.7944e-07	SIDT1	SID1 transmembrane family, member 1 [Source:HGNC Symbol;Acc:HGNC:25967]	1311
ENSGALG00000006915	194.455	394.725	-1.0082	1.2283e-15	8.0801e-15	BAIAP2	BAI1-associated protein 2 [Source:HGNC Symbol;Acc:HGNC:947]	1080
ENSGALG00000014267	315.286	637.8	-1.0083	1.6508e-26	1.7405e-25	RBM47	RNA binding motif protein 47 [Source:HGNC Symbol;Acc:HGNC:30358]	868
ENSGALG00000028262	61.3244	126.592	-1.0086	3.623e-07	1.3292e-06		Uncharacterized protein [Source:UniProtKB/TrEMBL;Acc:R4GKP2]	1320
Novel01217	118.613	242.053	-1.0087	3.1192e-11	1.5701e-10	--	PREDICTED: C-type lectin domain family 2 member D-like isoform X2 [Gallus gallus]	1200
ENSGALG00000017371	14.9672	33.5837	-1.0095	0.0063959	0.013641	SPSB4	splA/ryanodine receptor domain and SOCS box containing 4 [Source:HGNC Symbol;Acc:HGNC:30630]	1429
Novel01716	763.749	1542.5	-1.0096	3.5185e-48	6.9594e-47	--	Guanine nucleotide-binding protein subunit beta-5, partial [Buceros rhinoceros silvestris]>gi|677204497|gb|KFP47989.1| Guanine nucleotide-binding protein subunit beta-5, partial [Cathartes aura]>gi|677367649|gb|KFP95520.1| Guanine nucleotide-binding protein subunit beta-5, partial [Haliaeetus albicilla]>gi|677407712|gb|KFQ17679.1| Guanine nucleotide-binding protein subunit beta-5, partial [Merops…	603
ENSGALG00000003311	199.796	405.722	-1.0096	2.6611e-18	1.9986e-17	FGFR1	fibroblast growth factor receptor 1 precursor [Source:RefSeq peptide;Acc:NP_990841]	1020
ENSGALG00000009898	200.154	406.788	-1.0101	3.188e-18	2.3829e-17	GAB1	GRB2-associated binding protein 1 [Source:HGNC Symbol;Acc:HGNC:4066]	1025
ENSGALG00000007438	101.79	208.03	-1.0101	9.7283e-11	4.7497e-10	IFT46	intraflagellar transport 46 [Source:HGNC Symbol;Acc:HGNC:26146]	1215
ENSGALG00000007668	597.487	1210.29	-1.012	7.8947e-37	1.1812e-35	BMP7	bone morphogenetic protein 7 [Source:HGNC Symbol;Acc:HGNC:1074]	716
ENSGALG00000017136	150.548	307.654	-1.0125	5.3011e-14	3.2013e-13	GJB6	Gap junction beta-6 protein [Source:UniProtKB/Swiss-Prot;Acc:O93533]	1116
ENSGALG00000007408	173.669	354.144	-1.0128	1.9706e-15	1.2832e-14	MPP7	membrane protein, palmitoylated 7 (MAGUK p55 subfamily member 7) [Source:HGNC Symbol;Acc:HGNC:26542]	1085
ENSGALG00000006702	526.362	1066.27	-1.0129	9.0417e-35	1.2606e-33	MFGE8	lactadherin isoform 2 precursor [Source:RefSeq peptide;Acc:NP_001264040]	744
ENSGALG00000007895	24.1057	52.3508	-1.0132	0.0012396	0.0029878	LDLRAD3	low density lipoprotein receptor class A domain containing 3 [Source:HGNC Symbol;Acc:HGNC:27046]	1414
ENSGALG00000019768	735.155	1487.99	-1.0133	1.5652e-54	3.5901e-53	ACSF2	acyl-CoA synthetase family member 2 [Source:HGNC Symbol;Acc:HGNC:26101]	545
ENSGALG00000000587	245.828	500.277	-1.0133	5.9867e-18	4.4085e-17	PLEKHA6	pleckstrin homology domain containing, family A member 6 [Source:HGNC Symbol;Acc:HGNC:17053]	1037
ENSGALG00000012885	198.893	404.883	-1.0137	6.1427e-19	4.802e-18	BCL2	Apoptosis regulator Bcl-2 [Source:UniProtKB/Swiss-Prot;Acc:Q00709]	1008
ENSGALG00000001352	66.8511	138.811	-1.0138	6.0222e-07	2.1517e-06	MORN5	MORN repeat containing 5 [Source:HGNC Symbol;Acc:HGNC:17841]	1334
ENSGALG00000018733	73.2479	151.022	-1.0144	3.6196e-08	1.4584e-07			1288
Novel00798	243.453	496.527	-1.0146	4.9153e-17	3.4668e-16	--	PREDICTED: uncharacterized protein LOC104914722 [Meleagris gallopavo]	1053
ENSGALG00000004320	701.321	1421.71	-1.0155	5.4033e-53	1.1846e-51	FAT2	FAT atypical cadherin 2 [Source:HGNC Symbol;Acc:HGNC:3596]	563
ENSGALG00000015865	1968.39	3989.32	-1.0166	8.3423e-79	3.1877e-77	FAM46A	uncharacterized protein LOC421845 [Source:RefSeq peptide;Acc:NP_001026256]	381
ENSGALG00000013741	39.8994	84.2682	-1.0169	2.7405e-05	8.2563e-05	SYTL3	synaptotagmin-like 3 [Source:HGNC Symbol;Acc:HGNC:15587]	1384
ENSGALG00000008424	261.428	532.789	-1.017	1.1976e-20	1.0078e-19	CALML3	calmodulin, striated muscle [Source:RefSeq peptide;Acc:NP_001075166]	970
ENSGALG00000028136	2805.34	5687.27	-1.0171	1.2055e-92	5.6798e-91	CXCL12	stromal cell-derived factor 1 precursor [Source:RefSeq peptide;Acc:NP_989841]	331
ENSGALG00000002022	536.491	1090.23	-1.0175	4.7609e-41	7.9743e-40	CKI	beta-1,4-galactosyltransferase 1 [Source:RefSeq peptide;Acc:NP_990533]	668
ENSGALG00000017239	6488.09	13150.9	-1.0179	5.7754e-151	5.3984e-149	CTSC	cathepsin C [Source:HGNC Symbol;Acc:HGNC:2528]	177
ENSGALG00000010118	19.5632	42.6867	-1.0191	0.0012521	0.0030155	MIPOL1	mirror-image polydactyly 1 [Source:HGNC Symbol;Acc:HGNC:21460]	1415
ENSGALG00000014640	360.922	735.456	-1.0196	2.3114e-27	2.5338e-26	GOLPH3L	golgi phosphoprotein 3-like [Source:HGNC Symbol;Acc:HGNC:24882]	850
ENSGALG00000006252	491.282	1000.6	-1.0198	6.1186e-38	9.4391e-37	LMO4	LIM domain transcription factor LMO4 [Source:RefSeq peptide;Acc:NP_989443]	702
ENSGALG00000011355	82.5929	171.451	-1.021	3.0311e-08	1.2287e-07	Wnt10a	protein Wnt-10a precursor [Source:RefSeq peptide;Acc:NP_001006590]	1286
ENSGALG00000011972	122.491	252.331	-1.0211	5.9052e-12	3.1368e-11	CRTAP	cartilage-associated protein precursor [Source:RefSeq peptide;Acc:NP_990431]	1176
ENSGALG00000007522	605.22	1233.47	-1.0222	1.032e-44	1.8827e-43	ABCC3	ATP-binding cassette, sub-family C (CFTR/MRP), member 3 [Source:HGNC Symbol;Acc:HGNC:54]	633
ENSGALG00000021685	176.433	362.167	-1.0224	3.3999e-16	2.3e-15	SERINC2	serine incorporator 2 precursor [Source:RefSeq peptide;Acc:NP_001026061]	1065
ENSGALG00000007748	249.083	509.879	-1.0231	2.8609e-20	2.3754e-19	SLC16A2	solute carrier family 16, member 2 (thyroid hormone transporter) [Source:HGNC Symbol;Acc:HGNC:10923]	979
ENSGALG00000000461	477.049	974.006	-1.0236	8.5094e-30	1.0112e-28	MRC2	mannose receptor, C type 2 [Source:HGNC Symbol;Acc:HGNC:16875]	812
ENSGALG00000002852	282.65	579.135	-1.024	1.5794e-21	1.3765e-20		Uncharacterized protein [Source:UniProtKB/TrEMBL;Acc:E1C422]	955
ENSGALG00000014880	181.231	372.425	-1.0248	7.3484e-16	4.8893e-15	PARP8	poly (ADP-ribose) polymerase family, member 8 [Source:HGNC Symbol;Acc:HGNC:26124]	1075
Novel00397	23.85	51.8037	-1.0258	0.00055755	0.0014137	--	PREDICTED: lens fiber membrane intrinsic protein-like, partial [Gallus gallus]	1408
ENSGALG00000022440	20.102	44.1987	-1.0259	0.0011451	0.0027768	EVA1B	eva-1 homolog B (C. elegans) [Source:HGNC Symbol;Acc:HGNC:25558]	1413
ENSGALG00000009020	670.663	1369.76	-1.026	1.2206e-49	2.4907e-48	JAG1	jagged 1 [Source:HGNC Symbol;Acc:HGNC:6188]	591
ENSGALG00000010934	249.785	512.497	-1.0262	3.7368e-22	3.3437e-21	INADL	InaD-like (Drosophila) [Source:HGNC Symbol;Acc:HGNC:28881]	939
ENSGALG00000002162	1092.22	2231.1	-1.0265	3.9305e-59	9.9037e-58	ACO1	cytoplasmic aconitate hydratase [Source:RefSeq peptide;Acc:NP_001025707]	508
ENSGALG00000028903	94.9531	196.841	-1.0275	1.7418e-10	8.3585e-10			1223
ENSGALG00000006705	1252.2	2558.44	-1.0276	2.213e-70	6.92e-69	MYOF	myoferlin [Source:HGNC Symbol;Acc:HGNC:3656]	440
ENSGALG00000003993	836.066	1709.63	-1.0278	1.1875e-46	2.2788e-45	DNMT3A	DNA (cytosine-5)-methyltransferase 3A [Source:RefSeq peptide;Acc:NP_001020003]	615
ENSGALG00000017268	25.4269	55.131	-1.0285	0.00030732	0.00081139	KCTD21	potassium channel tetramerization domain containing 21 [Source:HGNC Symbol;Acc:HGNC:27452]	1403
ENSGALG00000011298	192.362	395.861	-1.0288	9.1076e-19	7.0345e-18	RARB	Retinoic acid receptor beta [Source:UniProtKB/Swiss-Prot;Acc:P22448]	1012
ENSGALG00000009039	149.149	307.634	-1.0289	2.1333e-15	1.386e-14	NPDC1	neural proliferation, differentiation and control, 1 [Source:HGNC Symbol;Acc:HGNC:7899]	1086
ENSGALG00000026439	31.6903	67.8735	-1.0291	0.00011983	0.00033707	TMEM132A	transmembrane protein 132A [Source:HGNC Symbol;Acc:HGNC:31092]	1398
ENSGALG00000009968	1765.53	3609.31	-1.0292	2.8467e-94	1.3825e-92	OTUD4	OTU deubiquitinase 4 [Source:HGNC Symbol;Acc:HGNC:24949]	322
ENSGALG00000027986	109.267	226.962	-1.0304	3.1427e-11	1.5814e-10	NIPAL1	NIPA-like domain containing 1 [Source:HGNC Symbol;Acc:HGNC:27194]	1201
ENSGALG00000008359	115.124	238.575	-1.0306	5.7267e-12	3.0457e-11	CD93	complement component C1q receptor precursor [Source:RefSeq peptide;Acc:NP_001186380]	1174
ENSGALG00000005176	55.3306	116.873	-1.0307	1.8546e-06	6.3124e-06	SCG2	secretogranin II [Source:HGNC Symbol;Acc:HGNC:10575]	1351
ENSGALG00000014930	57.1696	120.388	-1.0308	1.9154e-06	6.5078e-06	ENC1	ectodermal-neural cortex 1 (with BTB domain) [Source:HGNC Symbol;Acc:HGNC:3345]	1352
ENSGALG00000021043	3032.25	6207.33	-1.0318	1.1048e-106	6.2161e-105		Uncharacterized protein [Source:UniProtKB/TrEMBL;Acc:F1NXX4]	281
ENSGALG00000001574	452.848	929.898	-1.0324	8.1895e-35	1.1483e-33	MLLT6	myeloid/lymphoid or mixed-lineage leukemia; translocated to, 6 [Source:HGNC Symbol;Acc:HGNC:7138]	742
Novel03785	247.922	510.852	-1.0326	1.8829e-23	1.7714e-22	--	PREDICTED: interleukin-31 receptor subunit alpha isoform X6 [Gallus gallus]	914
ENSGALG00000005171	126.075	261.487	-1.0338	9.2035e-13	5.1295e-12	AP1S3	AP-1 complex subunit sigma-3 [Source:RefSeq peptide;Acc:NP_001025179]	1153
ENSGALG00000026957	112.815	234.802	-1.0353	1.5087e-11	7.7422e-11	SEMA4G	sema domain, immunoglobulin domain (Ig), transmembrane domain (TM) and short cytoplasmic domain, (semaphorin) 4G [Source:HGNC Symbol;Acc:HGNC:10735]	1186
ENSGALG00000010628	253.998	524.92	-1.0356	1.9343e-22	1.7488e-21	ACSL1	long-chain-fatty-acid--CoA ligase 1 [Source:RefSeq peptide;Acc:NP_001012596]	935
ENSGALG00000008952	118.789	247.024	-1.0358	2.5994e-11	1.3145e-10	noxa1	Uncharacterized protein [Source:UniProtKB/TrEMBL;Acc:E1BWX5]	1195
ENSGALG00000011706	676.611	1392.63	-1.0361	3.1566e-46	5.9524e-45	ACKR4	atypical chemokine receptor 4 [Source:HGNC Symbol;Acc:HGNC:1611]	622
ENSGALG00000016292	196.898	407.903	-1.0365	2.2123e-17	1.59e-16	COL21A1	collagen, type XXI, alpha 1 [Source:HGNC Symbol;Acc:HGNC:17025]	1043
ENSGALG00000011175	84.9721	178.222	-1.0367	5.6333e-09	2.4351e-08	TMEM150C	transmembrane protein 150C [Source:HGNC Symbol;Acc:HGNC:37263]	1257
ENSGALG00000012370	1229.53	2528.37	-1.0369	1.5594e-71	5.0205e-70	C3H6ORF72	uncharacterized protein LOC395778 precursor [Source:RefSeq peptide;Acc:NP_001186315]	429
ENSGALG00000025898	201.903	417.919	-1.037	2.4883e-19	1.9835e-18	SMAD6	Mothers against decapentaplegic homolog 6 [Source:UniProtKB/Swiss-Prot;Acc:Q9W734]	995
ENSGALG00000011443	144.04	300.057	-1.0379	1.5973e-12	8.7744e-12	EXOC3L4	exocyst complex component 3-like 4 [Source:HGNC Symbol;Acc:HGNC:20120]	1157
ENSGALG00000019077	93.6852	195.842	-1.0384	8.7774e-11	4.2975e-10		Uncharacterized protein [Source:UniProtKB/TrEMBL;Acc:F1NPT5]	1213
ENSGALG00000014759	234.017	485.049	-1.0395	1.0945e-20	9.2326e-20	STYK1	serine/threonine/tyrosine kinase 1 [Source:HGNC Symbol;Acc:HGNC:18889]	968
ENSGALG00000012066	615.374	1270.68	-1.04	5.4209e-43	9.4912e-42	STARD3NL	STARD3 N-terminal like [Source:HGNC Symbol;Acc:HGNC:19169]	650
ENSGALG00000005678	4300.95	8853.85	-1.0403	2.975e-156	2.8419e-154	FLNB	filamin-B [Source:RefSeq peptide;Acc:NP_001025512]	173
ENSGALG00000007766	478.679	989.281	-1.0407	1.4818e-35	2.1273e-34	KIAA1217	KIAA1217 [Source:HGNC Symbol;Acc:HGNC:25428]	732
Novel01701	19.5954	43.5723	-1.0408	0.0010725	0.0026122	--	PREDICTED: ecto-ADP-ribosyltransferase 5-like [Gallus gallus]	1412
ENSGALG00000000449	370.034	765.645	-1.0413	9.2222e-27	9.8548e-26	ARHGEF10L	Rho guanine nucleotide exchange factor (GEF) 10-like [Source:HGNC Symbol;Acc:HGNC:25540]	863
Novel03566	597.773	1235	-1.0417	6.5249e-44	1.1671e-42	--	tensin, partial [Gallus gallus]>gi|212755|gb|AAA73949.1| tensin, partial [Gallus gallus]	640
ENSGALG00000009638	425.275	880.097	-1.0423	2.0897e-36	3.0686e-35	ANO6	anoctamin 6 [Source:HGNC Symbol;Acc:HGNC:25240]	723
ENSGALG00000002709	1211.76	2502.09	-1.0425	7.5352e-73	2.4906e-71	MYO1C	unconventional myosin-Ic [Source:RefSeq peptide;Acc:NP_001006220]	422
ENSGALG00000011870	2265.46	4677.14	-1.0426	2.0333e-79	7.8731e-78	HIF1A	hypoxia-inducible factor 1-alpha [Source:RefSeq peptide;Acc:NP_989628]	378
ENSGALG00000027352	2069.05	4272.96	-1.043	1.191e-65	3.4058e-64			467
ENSGALG00000002420	126.614	265.125	-1.0431	2.6775e-12	1.4506e-11	EGFL7	EGF-like-domain, multiple 7 [Source:HGNC Symbol;Acc:HGNC:20594]	1164
ENSGALG00000011529	723.806	1499.08	-1.0433	1.4529e-35	2.0876e-34	NAAA	N-acylethanolamine acid amidase [Source:HGNC Symbol;Acc:HGNC:736]	731
ENSGALG00000005582	1123.69	2321.78	-1.0434	1.3847e-63	3.7914e-62	KLHL18	kelch-like protein 18 [Source:RefSeq peptide;Acc:NP_001026131]	479
ENSGALG00000014684	2760.12	5702.4	-1.0446	5.6405e-107	3.2153e-105	ERAP1	endoplasmic reticulum aminopeptidase 1 [Source:HGNC Symbol;Acc:HGNC:18173]	277
ENSGALG00000005919	629.38	1304.71	-1.0446	2.6012e-31	3.2372e-30		Uncharacterized protein [Source:UniProtKB/TrEMBL;Acc:F1NSC8]	793
ENSGALG00000001805	76.9409	162.219	-1.045	1.7634e-08	7.3099e-08	MXRA7	matrix-remodelling associated 7 [Source:HGNC Symbol;Acc:HGNC:7541]	1274
ENSGALG00000009222	677.83	1405.35	-1.0452	3.7485e-41	6.3028e-40	FNDC3B	fibronectin type III domain-containing protein 3B [Source:RefSeq peptide;Acc:NP_001239253]	666
ENSGALG00000021593	26.9318	59.0358	-1.0454	0.00018904	0.00051702	HEYL	hes-related family bHLH transcription factor with YRPW motif-like [Source:HGNC Symbol;Acc:HGNC:4882]	1401
ENSGALG00000017188	242.45	505.245	-1.0479	2.3531e-22	2.1176e-21	YAP1	yorkie homolog [Source:RefSeq peptide;Acc:NP_990574]	937
Novel01961	44.0745	94.7295	-1.0479	1.2778e-05	4.0044e-05	-//-	0	1373
ENSGALG00000001405	368.51	766.326	-1.0487	1.336e-33	1.7922e-32	IRF6	interferon regulatory factor 6 [Source:HGNC Symbol;Acc:HGNC:6121]	762
ENSGALG00000027330	103.711	218.025	-1.0488	9.0148e-11	4.4112e-10	SYNPO	synaptopodin [Source:HGNC Symbol;Acc:HGNC:30672]	1214
ENSGALG00000029027	121.661	255.157	-1.0494	1.4195e-13	8.3378e-13			1128
Novel02057	132.188	278.522	-1.0497	3.8418e-11	1.9232e-10	--	PREDICTED: E3 ubiquitin-protein ligase TRIM39-like [Gallus gallus]	1203
ENSGALG00000001000	13577.4	28136.5	-1.0498	4.2446e-165	4.4726e-163	HSPA5	78 kDa glucose-regulated protein [Source:UniProtKB/Swiss-Prot;Acc:Q90593]	157
ENSGALG00000006229	223.1	465.135	-1.0499	1.4134e-21	1.2343e-20		Uncharacterized protein [Source:UniProtKB/TrEMBL;Acc:H9KZE1]	953
ENSGALG00000013196	119.539	251.468	-1.0504	4.4543e-12	2.3828e-11	ANKS6	ankyrin repeat and sterile alpha motif domain containing 6 [Source:HGNC Symbol;Acc:HGNC:26724]	1171
ENSGALG00000000299	311.294	648.576	-1.0507	1.6365e-29	1.9237e-28	PKP1	plakophilin 1 [Source:HGNC Symbol;Acc:HGNC:9023]	818
Novel00523	35.8744	78.0153	-1.0532	2.688e-05	8.1064e-05	--	receptor tyrosine-protein kinase erbB-3 precursor [Gallus gallus]>gi|86277774|gb|ABC88378.1| receptor tyrosine-protein kinase precursor [Gallus gallus]	1383
ENSGALG00000016543	174.125	364.815	-1.0537	3.8356e-18	2.8559e-17	NHS	Nance-Horan syndrome (congenital cataracts and dental anomalies) [Source:HGNC Symbol;Acc:HGNC:7820]	1027
Novel02134	214.359	449.341	-1.0543	7.1852e-19	5.5794e-18	--	PREDICTED: lysosomal alpha-glucosidase-like, partial [Gallus gallus]	1010
ENSGALG00000005969	85.3429	180.714	-1.0565	3.1848e-10	1.4989e-09			1230
ENSGALG00000017196	152.826	322.315	-1.0571	5.1154e-15	3.2602e-14	ARHGAP42	Rho GTPase activating protein 42 [Source:HGNC Symbol;Acc:HGNC:26545]	1095
ENSGALG00000016785	248.359	521.073	-1.058	4.0787e-23	3.8003e-22	IL1RL1	interleukin-1 receptor-like 1 isoform L precursor [Source:RefSeq peptide;Acc:NP_989606]	920
ENSGALG00000008398	54.5894	117.671	-1.059	8.1456e-07	2.8752e-06	MPP4	membrane protein, palmitoylated 4 (MAGUK p55 subfamily member 4) [Source:HGNC Symbol;Acc:HGNC:13680]	1340
ENSGALG00000017295	21.6804	48.5535	-1.0591	0.00048171	0.0012334	PTHrP	Parathyroid hormone-related protein Osteostatin [Source:UniProtKB/Swiss-Prot;Acc:P17251]	1407
ENSGALG00000014872	92.6975	196.934	-1.0596	9.9403e-11	4.8477e-10	FGF10	fibroblast growth factor 10 precursor [Source:RefSeq peptide;Acc:NP_990027]	1217
ENSGALG00000009452	110.069	233.129	-1.06	1.1296e-12	6.2588e-12	GALNT16	polypeptide N-acetylgalactosaminyltransferase 16 [Source:HGNC Symbol;Acc:HGNC:23233]	1155
ENSGALG00000010924	187.777	395.483	-1.0608	1.0392e-18	7.9872e-18	cNFI-A4	nuclear factor 1 A-type [Source:RefSeq peptide;Acc:NP_990604]	1013
ENSGALG00000014877	138.272	293.211	-1.0612	4.7186e-13	2.6809e-12	ZOV3	embigin [Source:RefSeq peptide;Acc:NP_989888]	1144
ENSGALG00000004351	86.9122	185.047	-1.0612	4.751e-09	2.064e-08		Uncharacterized protein [Source:UniProtKB/TrEMBL;Acc:E1BWX6]	1255
ENSGALG00000016348	5279.97	11040.7	-1.0626	9.4518e-159	9.3368e-157	SAT1	Diamine acetyltransferase 1 [Source:UniProtKB/Swiss-Prot;Acc:Q8AXL1]	167
ENSGALG00000012292	66.9477	143.399	-1.0633	1.2328e-08	5.1881e-08	BANK1	B-cell scaffold protein with ankyrin repeats 1 [Source:HGNC Symbol;Acc:HGNC:18233]	1270
ENSGALG00000012891	754.55	1582.2	-1.0637	4.7566e-58	1.1764e-56	TNFRSF11A	tumor necrosis factor receptor superfamily, member 11a, NFKB activator [Source:HGNC Symbol;Acc:HGNC:11908]	516
ENSGALG00000024031	49.6336	107.099	-1.0637	5.6237e-07	2.0172e-06	CYB561	cytochrome b561 [Source:HGNC Symbol;Acc:HGNC:2571]	1332
Novel00471	17.9158	41.1228	-1.0642	0.0014351	0.0034316	--	PREDICTED: transmembrane protein 132A [Meleagris gallopavo]	1416
ENSGALG00000004700	295.846	622.735	-1.0646	1.1701e-27	1.2932e-26	NCF2	neutrophil cytosolic factor 2 [Source:HGNC Symbol;Acc:HGNC:7661]	846
ENSGALG00000000761	139.214	294.884	-1.0646	1.703e-15	1.1119e-14	TSKU	Gallus gallus tsukushi small leucine rich proteoglycan homolog (Xenopus laevis) (TSKU), mRNA. [Source:RefSeq mRNA;Acc:NM_001005346]	1083
ENSGALG00000008250	620.821	1303.79	-1.0652	6.5611e-46	1.2239e-44	TBX3	T-box transcription factor TBX3 [Source:RefSeq peptide;Acc:NP_001257807]	625
ENSGALG00000006928	442.85	930.777	-1.0652	1.3914e-34	1.9168e-33	DALRD3	DALR anticodon binding domain containing 3 [Source:HGNC Symbol;Acc:HGNC:25536]	751
ENSGALG00000011068	535.414	1125.35	-1.0659	5.3451e-44	9.5902e-43	COBLL1	cordon-bleu WH2 repeat protein-like 1 [Source:HGNC Symbol;Acc:HGNC:23571]	638
ENSGALG00000028635	921.32	1936.35	-1.0669	6.2122e-61	1.6048e-59	AIF1L	allograft inflammatory factor 1-like [Source:HGNC Symbol;Acc:HGNC:28904]	501
ENSGALG00000023120	161.247	341.538	-1.0676	1.1938e-17	8.6989e-17	SULT1B1	Sulfotransferase family cytosolic 1B member 1 [Source:UniProtKB/Swiss-Prot;Acc:Q8JG30]	1040
ENSGALG00000005990	957.51	2011.86	-1.0678	5.542e-63	1.5008e-61	MGLL	monoglyceride lipase isoform 1 [Source:RefSeq peptide;Acc:NP_001264071]	483
ENSGALG00000000452	155.097	328.529	-1.0682	3.8927e-17	2.7579e-16	tvb	tumor necrosis factor receptor superfamily member 10B precursor [Source:RefSeq peptide;Acc:NP_989446]	1050
ENSGALG00000017926	53.4307	115.756	-1.0686	6.2953e-07	2.2465e-06	7SK	7SK RNA [Source:RFAM;Acc:RF00100]	1337
ENSGALG00000005622	2119.95	4456.3	-1.0688	3.831e-88	1.6991e-86	ARF4	ADP-ribosylation factor 4 [Source:HGNC Symbol;Acc:HGNC:655]	346
ENSGALG00000000816	439.662	927.357	-1.0695	8.5936e-38	1.3222e-36			704
ENSGALG00000016224	433.008	912.612	-1.0696	2.3842e-40	3.9291e-39	MAOA	monoamine oxidase A [Source:RefSeq peptide;Acc:NP_001025970]	673
ENSGALG00000006584	87.3638	187.293	-1.071	2.3806e-10	1.1315e-09		Uncharacterized protein [Source:UniProtKB/TrEMBL;Acc:E1BUE1]	1226
ENSGALG00000026557	66.5649	143.516	-1.0719	2.0589e-08	8.4803e-08	PGF	placental growth factor [Source:HGNC Symbol;Acc:HGNC:8893]	1276
ENSGALG00000014127	133.13	284.151	-1.0721	5.9327e-14	3.5752e-13	TXK	TXK tyrosine kinase [Source:HGNC Symbol;Acc:HGNC:12434]	1117
ENSGALG00000004844	210.043	445.86	-1.0722	6.1671e-20	5.0386e-19	SEMA6D	sema domain, transmembrane domain (TM), and cytoplasmic domain, (semaphorin) 6D [Source:HGNC Symbol;Acc:HGNC:16770]	987
ENSGALG00000014516	129.371	276.002	-1.0725	3.4298e-14	2.0923e-13	CPEB2	cytoplasmic polyadenylation element binding protein 2 [Source:HGNC Symbol;Acc:HGNC:21745]	1110
ENSGALG00000019719	1982.3	4177.49	-1.0733	7.6883e-95	3.7653e-93	KRT19	keratin, type I cytoskeletal 19 [Source:RefSeq peptide;Acc:NP_990340]	319
ENSGALG00000015912	664.308	1403.61	-1.0738	2.3416e-48	4.6526e-47	NBN	nibrin [Source:RefSeq peptide;Acc:NP_989668]	600
ENSGALG00000010221	148.481	316.303	-1.0741	5.1068e-16	3.4241e-15	ZSWIM5	zinc finger, SWIM-type containing 5 [Source:HGNC Symbol;Acc:HGNC:29299]	1070
ENSGALG00000007902	1186.86	2505.18	-1.0746	1.5539e-80	6.1122e-79	ATP7A	ATPase, Cu++ transporting, alpha polypeptide [Source:HGNC Symbol;Acc:HGNC:869]	375
Novel03136	35.6693	78.8341	-1.0778	2.2792e-05	6.9227e-05	--	hypothetical protein Z169_01494, partial [Egretta garzetta]	1381
Novel02965	701.776	1486.34	-1.078	1.9649e-54	4.4949e-53	-//-	0	546
ENSGALG00000015399	71.2205	154.361	-1.0781	9.2468e-09	3.9348e-08	FUT10	alpha-(1,3)-fucosyltransferase 10 [Source:RefSeq peptide;Acc:NP_989761]	1264
ENSGALG00000005947	2450.9	5184.2	-1.0783	3.5263e-108	2.0504e-106	MYD88	Myeloid differentiation primary response protein MyD88 [Source:UniProtKB/Swiss-Prot;Acc:A5HNF6]	273
ENSGALG00000006409	508.91	1078.93	-1.0785	1.0356e-46	1.9894e-45	PODXL	podocalyxin precursor [Source:RefSeq peptide;Acc:NP_001258823]	614
Novel03792	115.603	248.802	-1.0801	1.7398e-12	9.5329e-12	-//-	0	1159
ENSGALG00000006325	140.173	300.056	-1.0806	5.1806e-15	3.3005e-14		Uncharacterized protein [Source:UniProtKB/TrEMBL;Acc:F1P486]	1096
ENSGALG00000009229	2746.95	5823.29	-1.0822	6.8949e-137	5.6813e-135	ATP6V0C	ATPase, H+ transporting, lysosomal 16kDa, V0 subunit c [Source:RefSeq peptide;Acc:NP_001264953]	202
ENSGALG00000016886	340.009	724.745	-1.0825	4.767e-31	5.8779e-30	FARP1	FERM, RhoGEF and pleckstrin domain-containing protein 1 [Source:RefSeq peptide;Acc:NP_001238993]	796
ENSGALG00000002160	24318.2	51569.3	-1.0828	1.6177e-144	1.4423e-142	B2M	beta-2-microglobulin [Source:HGNC Symbol;Acc:HGNC:914]	186
ENSGALG00000013768	325.807	694.25	-1.083	2.0019e-31	2.5076e-30	PHACTR2	phosphatase and actin regulator 2 [Source:HGNC Symbol;Acc:HGNC:20956]	789
ENSGALG00000004900	241.939	516.37	-1.083	1.9088e-22	1.7267e-21	FAM101B	family with sequence similarity 101, member B [Source:HGNC Symbol;Acc:HGNC:28705]	934
ENSGALG00000010291	299.002	637.169	-1.0831	2.3934e-29	2.7927e-28	RBPMS	RNA binding protein with multiple splicing [Source:HGNC Symbol;Acc:HGNC:19097]	822
ENSGALG00000014074	237.722	507.195	-1.0831	8.7499e-25	8.6632e-24	CPEB4	cytoplasmic polyadenylation element binding protein 4 [Source:HGNC Symbol;Acc:HGNC:21747]	891
ENSGALG00000017191	94.261	204.147	-1.0848	4.9827e-10	2.3144e-09	ANGPTL5	angiopoietin-related protein 5 precursor [Source:RefSeq peptide;Acc:NP_001184165]	1232
ENSGALG00000017099	157.651	338.486	-1.0853	3.1014e-15	2.003e-14	RASL11A	RAS-like, family 11, member A [Source:HGNC Symbol;Acc:HGNC:23802]	1088
ENSGALG00000027865	375.055	800.197	-1.0864	1.7553e-33	2.3439e-32	CD1.2	T-cell surface glycoprotein CD1b precursor [Source:RefSeq peptide;Acc:NP_001019753]	765
ENSGALG00000000674	153.512	329.718	-1.0866	3.0586e-17	2.1767e-16	MYO1D	myosin ID [Source:HGNC Symbol;Acc:HGNC:7598]	1047
ENSGALG00000000584	420.259	898.234	-1.088	5.2138e-37	7.8212e-36		Uncharacterized protein [Source:UniProtKB/TrEMBL;Acc:E1C6Q8]	713
ENSGALG00000023441	62.3901	136.049	-1.0886	1.0909e-08	4.6134e-08	RTN4RL2	reticulon 4 receptor-like 2 [Source:HGNC Symbol;Acc:HGNC:23053]	1266
ENSGALG00000026262	248.155	532.617	-1.0904	1.0009e-23	9.5148e-23	PMP22	peripheral myelin protein 22 [Source:RefSeq peptide;Acc:NP_001264001]	910
ENSGALG00000001077	294.025	630.519	-1.0906	9.1109e-26	9.3563e-25	TIRAP	toll/interleukin-1 receptor domain-containing adapter protein [Source:RefSeq peptide;Acc:NP_001020000]	878
ENSGALG00000013625	41.8424	92.6704	-1.0918	1.4426e-06	4.9638e-06	IPCEF1	interaction protein for cytohesin exchange factors 1 [Source:HGNC Symbol;Acc:HGNC:21204]	1346
ENSGALG00000027076	187.289	402.976	-1.0922	3.5785e-19	2.8293e-18	MTURN	maturin, neural progenitor differentiation regulator homolog (Xenopus) [Source:HGNC Symbol;Acc:HGNC:25457]	1002
Novel03551	766.44	1641.73	-1.0933	4.9612e-51	1.0455e-49	--	Neuropilin-2, partial [Balearica regulorum gibbericeps]	579
ENSGALG00000007700	719.704	1541.73	-1.0946	6.4827e-57	1.5719e-55	CTTN	src substrate protein p85 precursor [Source:RefSeq peptide;Acc:NP_990799]	521
ENSGALG00000027641	70.103	153.782	-1.0964	3.3726e-09	1.486e-08	DUSP14	dual specificity phosphatase 14 [Source:HGNC Symbol;Acc:HGNC:17007]	1245
ENSGALG00000008850	41.8744	93.0129	-1.0973	1.5094e-06	5.1801e-06	TTLL7	tubulin tyrosine ligase-like family member 7 [Source:HGNC Symbol;Acc:HGNC:26242]	1347
ENSGALG00000015086	356.876	767.865	-1.0976	1.0484e-31	1.3286e-30	OSBPL1A	oxysterol binding protein-like 1A [Source:HGNC Symbol;Acc:HGNC:16398]	785
Novel00448	127.321	277.212	-1.0976	1.9673e-13	1.147e-12	-//-	0	1133
ENSGALG00000004827	56.4283	124.555	-1.0978	5.7952e-08	2.2935e-07		Uncharacterized protein [Source:UniProtKB/TrEMBL;Acc:E1BY10]	1295
ENSGALG00000003137	25.7652	58.7812	-1.0982	0.00010028	0.00028396	FAM101A	family with sequence similarity 101, member A [Source:HGNC Symbol;Acc:HGNC:27051]	1397
ENSGALG00000004438	404.937	871.84	-1.0988	1.0547e-39	1.7105e-38	ARSB	arylsulfatase B [Source:HGNC Symbol;Acc:HGNC:714]	681
Novel00279	106.399	231.565	-1.0989	2.9317e-12	1.5839e-11	--	PREDICTED: EMILIN-1-like [Gallus gallus]	1166
Novel00031	65.6555	145.141	-1.0989	3.7425e-08	1.5031e-07	--	PREDICTED: CD44 antigen isoform X12 [Meleagris gallopavo]	1289
ENSGALG00000007254	409.996	884.649	-1.101	5.0955e-35	7.1849e-34	ARHGAP12	Rho GTPase activating protein 12 [Source:HGNC Symbol;Acc:HGNC:16348]	738
ENSGALG00000001889	530.15	1141.76	-1.1011	1.0772e-49	2.2086e-48	CARD9	caspase recruitment domain family, member 9 [Source:HGNC Symbol;Acc:HGNC:16391]	589
ENSGALG00000007963	109.568	238.651	-1.1012	6.489e-13	3.6581e-12	NFATC2	nuclear factor of activated T-cells, cytoplasmic, calcineurin-dependent 2 [Source:HGNC Symbol;Acc:HGNC:7776]	1146
ENSGALG00000003856	38.3167	86.1484	-1.1017	1.2936e-05	4.0488e-05			1374
ENSGALG00000003553	369.097	796.941	-1.102	1.3654e-34	1.8826e-33	ABCA12	ATP-binding cassette, sub-family A (ABC1), member 12 [Source:HGNC Symbol;Acc:HGNC:14637]	750
ENSGALG00000027345	154.864	336	-1.102	4.2485e-18	3.1553e-17	SLC46A2	solute carrier family 46, member 2 [Source:HGNC Symbol;Acc:HGNC:16055]	1032
ENSGALG00000008437	1973.39	4244.48	-1.1023	1.3478e-109	8.0802e-108	NET1	neuroepithelial cell-transforming gene 1 protein [Source:RefSeq peptide;Acc:NP_001025819]	264
ENSGALG00000005349	189.592	411.682	-1.1028	5.7137e-20	4.6769e-19	MSLN	mesothelin [Source:HGNC Symbol;Acc:HGNC:7371]	986
ENSGALG00000008393	186.305	404.156	-1.1028	8.8704e-20	7.1965e-19	CREB3L1	cAMP responsive element binding protein 3-like 1 [Source:HGNC Symbol;Acc:HGNC:18856]	989
ENSGALG00000004769	31801.6	68380.2	-1.1033	9.0348e-220	1.428e-217	PSAP	proactivator polypeptide precursor [Source:RefSeq peptide;Acc:NP_990142]	107
ENSGALG00000006740	683.602	1476.07	-1.1042	2.2031e-45	4.0661e-44			630
ENSGALG00000005299	248.31	538.505	-1.1043	5.3097e-25	5.2903e-24	ANXA7	annexin A7 [Source:RefSeq peptide;Acc:NP_001264276]	889
ENSGALG00000004873	77.4188	170.603	-1.1049	3.7069e-09	1.6258e-08	PHACTR3	phosphatase and actin regulator 3 [Source:HGNC Symbol;Acc:HGNC:15833]	1248
Novel00675	31.3825	71.0254	-1.1053	1.8293e-05	5.6191e-05	--	PREDICTED: leukotriene-B(4) omega-hydroxylase 2-like [Gallus gallus]	1379
Novel03199	107.888	235.835	-1.1057	8.5804e-14	5.1246e-13	--	PREDICTED: rho GTPase-activating protein 20 isoform X3 [Gallus gallus]	1120
Novel03857	203.597	443.824	-1.1076	5.3784e-19	4.2216e-18	--	PREDICTED: C-C motif chemokine 28 [Pygoscelis adeliae]	1006
ENSGALG00000025433	6.85121	18.5512	-1.1077	0.013733	0.027486	gga-mir-1631	gga-mir-1631 [Source:miRBase;Acc:MI0007360]	1432
ENSGALG00000003640	216.472	470.613	-1.1086	2.0996e-24	2.045e-23	FAM20C	family with sequence similarity 20, member C [Source:HGNC Symbol;Acc:HGNC:22140]	898
ENSGALG00000007140	462.653	1002.47	-1.1093	1.6625e-44	3.0202e-43	NRP1	neuropilin-1 precursor [Source:RefSeq peptide;Acc:NP_990113]	635
ENSGALG00000004561	2262.18	4893.54	-1.1103	4.8759e-86	2.0932e-84	TNRC18	Uncharacterized protein [Source:UniProtKB/TrEMBL;Acc:Q5F3E9]	353
ENSGALG00000016538	67.5556	149.531	-1.1105	3.248e-09	1.4325e-08	RAI2	retinoic acid induced 2 [Source:HGNC Symbol;Acc:HGNC:9835]	1244
Novel00441	105.97	233.259	-1.1108	2.9655e-12	1.6002e-11	--	PREDICTED: low-density lipoprotein receptor-related protein 1-like, partial [Leptosomus discolor]	1167
ENSGALG00000028529	2925.65	6336.84	-1.112	1.7478e-86	7.5405e-85	PTGDS	prostaglandin-H2 D-isomerase precursor [Source:RefSeq peptide;Acc:NP_989590]	352
ENSGALG00000001085	118.164	259.309	-1.1135	3.3711e-15	2.1739e-14	ADGRG1	adhesion G protein-coupled receptor G1 [Source:HGNC Symbol;Acc:HGNC:4512]	1089
ENSGALG00000008305	111.601	246.562	-1.1135	6.9458e-12	3.6694e-11	CASP10	caspase 10, apoptosis-related cysteine peptidase [Source:HGNC Symbol;Acc:HGNC:1500]	1180
Novel03215	27.2319	63.3704	-1.1137	0.0001424	0.00039639	--	PREDICTED: uncharacterized protein LOC771657 isoform X4 [Gallus gallus]	1400
ENSGALG00000010119	132.612	291.576	-1.1156	5.9471e-16	3.9707e-15	CDKL2	cyclin-dependent kinase-like 2 (CDC2-related kinase) [Source:HGNC Symbol;Acc:HGNC:1782]	1073
ENSGALG00000016595	146.812	322.395	-1.116	6.1295e-17	4.2919e-16	TRIM35	tripartite motif containing 35 [Source:HGNC Symbol;Acc:HGNC:16285]	1054
ENSGALG00000013754	157.516	345.33	-1.1164	2.3927e-19	1.91e-18	PLAGL1	pleiomorphic adenoma gene-like 1 [Source:HGNC Symbol;Acc:HGNC:9046]	993
ENSGALG00000027684	836.457	1818.77	-1.1165	1.2494e-70	3.9422e-69	TUBB6	Tubulin beta-5 chain [Source:UniProtKB/Swiss-Prot;Acc:P09653]	437
ENSGALG00000011902	1145.08	2490.43	-1.1165	9.9074e-57	2.3857e-55	TAGLN	Transgelin [Source:UniProtKB/Swiss-Prot;Acc:P19966]	525
ENSGALG00000007561	829.099	1803.8	-1.1169	2.9004e-58	7.2038e-57	CLCN7	H(+)/Cl(-) exchange transporter 7 [Source:RefSeq peptide;Acc:NP_001025815]	514
ENSGALG00000028158	295.449	645.561	-1.1173	4.1353e-30	4.9618e-29	FGF7	keratinocyte growth factor [Source:RefSeq peptide;Acc:NP_001012543]	808
ENSGALG00000013579	503.616	1097.32	-1.1174	1.2361e-47	2.4257e-46	FAT1	FAT atypical cadherin 1 [Source:HGNC Symbol;Acc:HGNC:3595]	605
ENSGALG00000029069	289.494	632.693	-1.1174	1.4152e-30	1.7134e-29	AHNAK	AHNAK nucleoprotein [Source:HGNC Symbol;Acc:HGNC:347]	806
ENSGALG00000010975	117.145	259.042	-1.1186	7.7426e-13	4.3367e-12	TMTC2	transmembrane and tetratricopeptide repeat containing 2 [Source:HGNC Symbol;Acc:HGNC:25440]	1148
ENSGALG00000009058	85.9109	190.349	-1.1192	5.8397e-11	2.8926e-10	ENTPD2	ectonucleoside triphosphate diphosphohydrolase 2 precursor [Source:RefSeq peptide;Acc:NP_990285]	1205
ENSGALG00000005175	51.3482	115.641	-1.1194	4.0239e-07	1.4694e-06	BAAT	bile acid CoA:amino acid N-acyltransferase [Source:HGNC Symbol;Acc:HGNC:932]	1321
ENSGALG00000027074	234.746	514.594	-1.1199	1.5196e-22	1.3818e-21	CD244	CD244 molecule, natural killer cell receptor 2B4 [Source:HGNC Symbol;Acc:HGNC:18171]	932
ENSGALG00000007356	229.089	502.27	-1.1204	3.7494e-25	3.7507e-24	MAP3K8	mitogen-activated protein kinase kinase kinase 8 [Source:HGNC Symbol;Acc:HGNC:6860]	885
ENSGALG00000029058	87.9075	195.033	-1.1211	7.8313e-11	3.8494e-10	PLD3	phospholipase D family, member 3 [Source:HGNC Symbol;Acc:HGNC:17158]	1210
ENSGALG00000008815	100.803	223.025	-1.1212	1.91e-13	1.1143e-12	LRRN4	leucine rich repeat neuronal 4 [Source:HGNC Symbol;Acc:HGNC:16208]	1132
ENSGALG00000025744	96.4578	213.461	-1.1213	4.9124e-13	2.7902e-12		Uncharacterized protein [Source:UniProtKB/TrEMBL;Acc:R4GF85]	1145
ENSGALG00000015056	886.686	1936.15	-1.1217	2.6755e-63	7.291e-62	LAMA3	laminin, alpha 3 [Source:HGNC Symbol;Acc:HGNC:6483]	481
ENSGALG00000010290	182.072	400.198	-1.1232	1.4994e-21	1.3073e-20	VEGFA	Vascular endothelial growth factor A [Source:UniProtKB/Swiss-Prot;Acc:P67964]	954
ENSGALG00000002832	1447.91	3161.7	-1.1239	5.7336e-81	2.2759e-79	IFI35	interferon-induced protein 35 [Source:HGNC Symbol;Acc:HGNC:5399]	374
ENSGALG00000026663	1430.37	3124.03	-1.1242	1.2379e-104	6.7891e-103	CX3CL1	Gallus gallus chemokine (C-X3-C motif) ligand 1 (CX3CL1), mRNA. [Source:RefSeq mRNA;Acc:NM_001077232]	289
ENSGALG00000011708	2282.17	4986.38	-1.1247	3.6128e-103	1.9327e-101	MYLK	myosin light chain kinase, smooth muscle [Source:RefSeq peptide;Acc:NP_990790]	295
Novel01557	204.375	449.745	-1.1253	4.307e-24	4.144e-23	--	PREDICTED: poly [ADP-ribose] polymerase 12-like isoform X4 [Gallus gallus]>gi|513159810|ref|XP_004937915.1| PREDICTED: poly [ADP-ribose] polymerase 12-like isoform X5 [Gallus gallus]	906
ENSGALG00000016567	105.624	234.463	-1.1264	2.4085e-13	1.3967e-12	EPHX2	epoxide hydrolase 2 [Source:RefSeq peptide;Acc:NP_001028817]	1136
ENSGALG00000001153	123.736	273.98	-1.1268	9.7504e-16	6.4604e-15	AUTS2	autism susceptibility candidate 2 [Source:HGNC Symbol;Acc:HGNC:14262]	1076
ENSGALG00000001256	836.441	1832.89	-1.1275	2.2496e-66	6.5404e-65	NLRC5	NLR family, CARD domain containing 5 [Source:HGNC Symbol;Acc:HGNC:29933]	462
ENSGALG00000008916	275.218	605.462	-1.1276	5.2925e-31	6.5121e-30	DNAJB4	DnaJ (Hsp40) homolog, subfamily B, member 4 [Source:HGNC Symbol;Acc:HGNC:14886]	797
ENSGALG00000009612	193.328	426.3	-1.1276	4.9309e-23	4.5722e-22	TGFB2	transforming growth factor, beta 2 [Source:HGNC Symbol;Acc:HGNC:11768]	923
ENSGALG00000011426	855.005	1876.39	-1.1288	4.2524e-61	1.1051e-59	RNASET2	ribonuclease T2 precursor [Source:RefSeq peptide;Acc:NP_001034580]	499
ENSGALG00000014952	208.742	461.068	-1.131	2.4139e-23	2.2624e-22	COL4A3BP	collagen, type IV, alpha 3 (Goodpasture antigen) binding protein [Source:HGNC Symbol;Acc:HGNC:2205]	915
ENSGALG00000015905	158.263	350.596	-1.1313	2.8413e-19	2.2629e-18		Uncharacterized protein [Source:UniProtKB/TrEMBL;Acc:F1NX29]	996
ENSGALG00000027524	723.773	1592.74	-1.1323	1.5822e-52	3.43e-51	TNKS1BP1	tankyrase 1 binding protein 1, 182kDa [Source:HGNC Symbol;Acc:HGNC:19081]	569
ENSGALG00000026704	63.6959	143.841	-1.1332	8.6753e-09	3.7008e-08	GPX8	glutathione peroxidase 8 (putative) [Source:HGNC Symbol;Acc:HGNC:33100]	1263
ENSGALG00000007472	37.4377	86.2637	-1.1338	4.4101e-06	1.4448e-05		Uncharacterized protein [Source:UniProtKB/TrEMBL;Acc:E1C4L0]	1362
ENSGALG00000001806	36.3125	83.358	-1.1339	2.7437e-06	9.1787e-06		Uncharacterized protein [Source:UniProtKB/TrEMBL;Acc:F1NTW7]	1358
ENSGALG00000005805	601.471	1324.64	-1.1341	2.9066e-57	7.0974e-56	PLCD1	phospholipase C, delta 1 [Source:HGNC Symbol;Acc:HGNC:9060]	518
ENSGALG00000012796	321.321	710.035	-1.1346	9.6717e-35	1.3431e-33	KIAA1549	KIAA1549 [Source:HGNC Symbol;Acc:HGNC:22219]	747
ENSGALG00000000775	6638.71	14600.8	-1.1348	6.3043e-117	4.1205e-115	CTSS	cathepsin S precursor [Source:RefSeq peptide;Acc:NP_001026516]	246
ENSGALG00000011256	1419.26	3124.14	-1.1352	3.2226e-103	1.7292e-101	WDFY3	WD repeat and FYVE domain containing 3 [Source:HGNC Symbol;Acc:HGNC:20751]	294
ENSGALG00000008911	88.4769	198.369	-1.1366	5.8287e-12	3.0988e-11	RNF208	ring finger protein 208 [Source:HGNC Symbol;Acc:HGNC:25420]	1175
ENSGALG00000016105	351.025	778.135	-1.1385	1.4688e-28	1.669e-27	DYSF	dysferlin [Source:HGNC Symbol;Acc:HGNC:3097]	837
ENSGALG00000026971	486.539	1077.21	-1.139	3.2753e-42	5.6437e-41	RRAGD	Ras-related GTP binding D [Source:HGNC Symbol;Acc:HGNC:19903]	655
ENSGALG00000008153	61.5344	139.434	-1.1391	5.5026e-09	2.3792e-08		Uncharacterized protein [Source:UniProtKB/TrEMBL;Acc:E1C7S7]	1256
ENSGALG00000027938	128.266	287.337	-1.1414	6.6012e-15	4.1825e-14			1099
ENSGALG00000006855	77.1456	174.134	-1.1425	5.5054e-11	2.734e-10	MFI2	melanotransferrin precursor [Source:RefSeq peptide;Acc:NP_990538]	1204
ENSGALG00000002855	71.9754	163.112	-1.1434	7.8191e-10	3.5869e-09	SARDH	sarcosine dehydrogenase [Source:HGNC Symbol;Acc:HGNC:10536]	1236
ENSGALG00000012169	304.703	677.392	-1.1436	3.8267e-32	4.9174e-31	KRT8	keratin 8, type II [Source:HGNC Symbol;Acc:HGNC:6446]	778
Novel01057	73.8664	167.011	-1.1457	6.6654e-11	3.2866e-10	--	Phospholipase D3, partial [Anas platyrhynchos]	1208
Novel01603	91.1389	227.922	-1.1459	0.0015356	0.0036512	#N/A	#N/A	1417
Novel00723	197.17	442.779	-1.1467	1.3485e-15	8.8605e-15	-//-	0	1081
ENSGALG00000010870	724.911	1611.56	-1.148	2.6424e-63	7.212e-62	JUN	transcription factor AP-1 [Source:RefSeq peptide;Acc:NP_001026460]	480
ENSGALG00000018828	112.884	254.07	-1.148	4.2719e-14	2.5951e-13	ERBB2	receptor tyrosine-protein kinase erbB-2 precursor [Source:RefSeq peptide;Acc:NP_001038126]	1113
ENSGALG00000024379	54.9478	125.705	-1.1481	2.1255e-08	8.7446e-08		Uncharacterized protein [Source:UniProtKB/TrEMBL;Acc:F1NUH5]	1277
ENSGALG00000008623	710.858	1580.75	-1.1487	9.3688e-65	2.6357e-63	TOR4A	torsin family 4, member A [Source:HGNC Symbol;Acc:HGNC:25981]	472
ENSGALG00000028570	199.385	446.546	-1.1495	2.6974e-21	2.3228e-20	C6orf132	chromosome 6 open reading frame 132 [Source:HGNC Symbol;Acc:HGNC:21288]	960
ENSGALG00000016140	41.9756	97.2431	-1.15	9.5094e-07	3.3299e-06	FAM3B	family with sequence similarity 3, member B [Source:HGNC Symbol;Acc:HGNC:1253]	1343
ENSGALG00000007050	41.1824	95.2942	-1.1513	4.6983e-07	1.7028e-06			1326
Novel03910	176.549	396.344	-1.1525	6.4989e-21	5.5279e-20	-//-	0	967
ENSGALG00000024483	50.6059	116.58	-1.1534	4.2055e-08	1.6824e-07	HSBP1L1	heat shock factor binding protein 1-like 1 [Source:RefSeq peptide;Acc:NP_001129654]	1290
ENSGALG00000014687	117.606	265.637	-1.1553	3.1603e-16	2.1438e-15	EPHA1	ephrin type-A receptor 1 precursor [Source:RefSeq peptide;Acc:NP_989691]	1064
ENSGALG00000023655	64.8226	148.227	-1.1555	6.2373e-10	2.8803e-09		Uncharacterized protein [Source:UniProtKB/TrEMBL;Acc:F1NHP0]	1234
ENSGALG00000021273	93.0681	211.294	-1.157	1.7259e-13	1.0093e-12	TMPRSS13	transmembrane protease, serine 13 [Source:HGNC Symbol;Acc:HGNC:29808]	1131
ENSGALG00000027630	171.355	386.176	-1.1575	2.5308e-20	2.1063e-19	NPR2	natriuretic peptide receptor 2 [Source:HGNC Symbol;Acc:HGNC:7944]	978
ENSGALG00000015708	641.933	1437.31	-1.1579	1.3603e-61	3.5834e-60	FGFR3	fibroblast growth factor receptor 3 precursor [Source:RefSeq peptide;Acc:NP_990840]	494
ENSGALG00000026910	732.439	1640.61	-1.1579	2.596e-54	5.9231e-53	SMPD1	sphingomyelin phosphodiesterase 1, acid lysosomal [Source:HGNC Symbol;Acc:HGNC:11120]	547
ENSGALG00000000935	166.908	377.513	-1.1599	1.2773e-19	1.0319e-18	TUFT1	tuftelin 1 [Source:HGNC Symbol;Acc:HGNC:12422]	991
ENSGALG00000008009	1959.75	4392.8	-1.1619	9.6589e-109	5.7119e-107	BCAP29	B-cell receptor-associated protein 29 [Source:RefSeq peptide;Acc:NP_001091114]	268
ENSGALG00000011110	179.48	405.889	-1.1635	8.2383e-23	7.5784e-22	DPP4	dipeptidyl peptidase 4 [Source:RefSeq peptide;Acc:NP_001026426]	928
ENSGALG00000026616	1857.95	4173.87	-1.1651	8.4961e-111	5.2196e-109			259
ENSGALG00000005097	483.367	1088.82	-1.1658	2.1875e-52	4.7244e-51		Uncharacterized protein [Source:UniProtKB/TrEMBL;Acc:F1NUB0]	571
ENSGALG00000012396	54.888	127.033	-1.1662	1.2215e-08	5.1436e-08	PTGER2	prostaglandin E2 receptor EP2 subtype [Source:RefSeq peptide;Acc:NP_001076834]	1269
ENSGALG00000012530	48.6952	113.269	-1.1681	2.7033e-08	1.1014e-07	FOXRED2	FAD-dependent oxidoreductase domain containing 2 [Source:HGNC Symbol;Acc:HGNC:26264]	1284
ENSGALG00000026626	383.615	867.027	-1.1684	1.1156e-41	1.9034e-40	SLC44A2	solute carrier family 44 (choline transporter), member 2 [Source:HGNC Symbol;Acc:HGNC:17292]	660
ENSGALG00000000769	213.783	485.034	-1.1685	5.8667e-26	6.0786e-25	RAB7B	RAB7B, member RAS oncogene family [Source:HGNC Symbol;Acc:HGNC:30513]	874
ENSGALG00000026258	46.6331	108.8	-1.1686	9.7201e-08	3.7713e-07	MAF	transcription factor Maf [Source:RefSeq peptide;Acc:NP_001038136]	1299
ENSGALG00000014080	456.128	1030.23	-1.1687	1.7196e-46	3.2818e-45	CWH43	cell wall biogenesis 43 C-terminal homolog [Source:HGNC Symbol;Acc:HGNC:26133]	617
ENSGALG00000026884	214.235	486.096	-1.169	3.1301e-27	3.4098e-26	PINLYP	phospholipase A2 inhibitor and LY6/PLAUR domain containing [Source:HGNC Symbol;Acc:HGNC:44206]	853
ENSGALG00000011551	16606	37397.7	-1.1696	1.8311e-199	2.5068e-197	IGJ	immunoglobulin J polypeptide, linker protein for immunoglobulin alpha and mu polypeptides precursor [Source:RefSeq peptide;Acc:NP_989594]	123
ENSGALG00000005546	74.4467	171.248	-1.1699	1.9571e-11	9.9726e-11		Uncharacterized protein [Source:UniProtKB/TrEMBL;Acc:E1C3X2]	1192
ENSGALG00000011225	33.1033	78.5486	-1.1701	3.3833e-06	1.1221e-05	SLC25A47	solute carrier family 25, member 47 [Source:HGNC Symbol;Acc:HGNC:20115]	1360
ENSGALG00000011153	2186.62	4932.19	-1.1706	1.886e-108	1.1078e-106	LY75	lymphocyte antigen 75 precursor [Source:RefSeq peptide;Acc:NP_001032925]	270
ENSGALG00000006169	793.977	1793.06	-1.1709	8.3859e-79	3.1973e-77	LIMA1	LIM domain and actin binding 1 [Source:HGNC Symbol;Acc:HGNC:24636]	382
ENSGALG00000011678	2090.93	4724.42	-1.1725	5.9702e-101	3.1171e-99	DNAJC13	DnaJ (Hsp40) homolog, subfamily C, member 13 [Source:HGNC Symbol;Acc:HGNC:30343]	303
ENSGALG00000005473	245.318	557.557	-1.1728	4.8242e-29	5.5619e-28	PNAT3	Arylamine N-acetyltransferase, pineal gland isozyme NAT-3 [Source:UniProtKB/Swiss-Prot;Acc:P13914]	831
ENSGALG00000004888	335.914	762.966	-1.1739	1.0814e-33	1.453e-32	RAI1	retinoic acid induced 1 [Source:HGNC Symbol;Acc:HGNC:9834]	761
ENSGALG00000022819	49.1084	114.987	-1.1742	8.2591e-08	3.2232e-07	PCP4	Purkinje cell protein 4 [Source:HGNC Symbol;Acc:HGNC:8742]	1298
ENSGALG00000006090	184.102	419.925	-1.1754	2.6438e-23	2.4739e-22	PLEKHA7	pleckstrin homology domain containing, family A member 7 [Source:HGNC Symbol;Acc:HGNC:27049]	916
ENSGALG00000003136	122.903	281.451	-1.1754	2.6724e-17	1.9073e-16	HELIOS	zinc finger protein Helios [Source:RefSeq peptide;Acc:NP_989938]	1046
Novel01253	90.1487	208.033	-1.1756	8.6901e-12	4.5604e-11	--	receptor tyrosine-protein kinase erbB-3 precursor [Gallus gallus]>gi|86277774|gb|ABC88378.1| receptor tyrosine-protein kinase precursor [Gallus gallus]	1183
ENSGALG00000003748	665.288	1510.12	-1.1758	2.3906e-48	4.7446e-47	ANO5	anoctamin-5 [Source:RefSeq peptide;Acc:NP_001161856]	601
ENSGALG00000000667	138.948	318.088	-1.1761	2.9345e-19	2.335e-18	EDN2	endothelin-2 precursor [Source:RefSeq peptide;Acc:NP_001185584]	997
ENSGALG00000001518	109.008	250.697	-1.1762	5.9231e-15	3.7639e-14	ZNF750	zinc finger protein 750 [Source:HGNC Symbol;Acc:HGNC:25843]	1098
ENSGALG00000005492	1562.39	3539.91	-1.1771	4.2038e-109	2.503e-107	NBEAL2	neurobeachin-like 2 [Source:HGNC Symbol;Acc:HGNC:31928]	266
ENSGALG00000001569	207.058	472.183	-1.1772	1.3387e-26	1.421e-25	RHOC	Rho-related GTP-binding protein RhoC [Source:UniProtKB/Swiss-Prot;Acc:Q9PSX7]	866
ENSGALG00000011320	33.4709	79.6163	-1.1776	2.4603e-06	8.2783e-06	TMCC3	transmembrane and coiled-coil domain family 3 [Source:HGNC Symbol;Acc:HGNC:29199]	1355
ENSGALG00000028774	441.725	1005.36	-1.1777	1.7398e-43	3.0896e-42	S100A10	Gallus gallus S100 calcium binding protein A10 (S100A10), mRNA. [Source:RefSeq mRNA;Acc:NM_205506]	642
ENSGALG00000010250	809.809	1838.23	-1.1787	3.9524e-73	1.3089e-71		Uncharacterized protein [Source:UniProtKB/TrEMBL;Acc:H9KZP6]	421
ENSGALG00000011254	215.688	494.38	-1.1799	1.1231e-22	1.0261e-21	SATB1	DNA-binding protein SATB1 [Source:RefSeq peptide;Acc:NP_001186573]	931
ENSGALG00000008469	1129.81	2569.92	-1.1824	6.816e-91	3.135e-89	SPINT1	serine peptidase inhibitor, Kunitz type 1 [Source:HGNC Symbol;Acc:HGNC:11246]	338
Novel00071	89.2635	206.646	-1.1824	2.2734e-13	1.3197e-12	--	PREDICTED: rho guanine nucleotide exchange factor 11-like [Gallus gallus]	1135
ENSGALG00000008433	40.0205	94.9676	-1.1829	8.8784e-07	3.1234e-06	FZD2	frizzled-2 precursor [Source:RefSeq peptide;Acc:NP_989553]	1341
ENSGALG00000006379	103.343	238.552	-1.1831	7.214e-15	4.5642e-14	SHH	sonic hedgehog protein precursor [Source:RefSeq peptide;Acc:NP_990152]	1100
ENSGALG00000001535	1061.82	2417.81	-1.1837	2.0048e-93	9.5496e-92	STAB1	stabilin 1 [Source:HGNC Symbol;Acc:HGNC:18628]	327
ENSGALG00000021139	42988.3	97879.1	-1.1848	6.5587e-144	5.7883e-142	IGLL1	Ig lambda chain V-1 region [Source:UniProtKB/Swiss-Prot;Acc:P04210]	188
ENSGALG00000010507	30.118	72.3353	-1.1852	6.1075e-06	1.9752e-05	FCRL2	Fc receptor-like 2 precursor [Source:RefSeq peptide;Acc:NP_001090998]	1367
ENSGALG00000010013	273.238	626.817	-1.1865	2.8707e-31	3.56e-30	EDNRA	endothelin-1 receptor precursor [Source:RefSeq peptide;Acc:NP_989450]	795
Novel00871	45.5154	108.06	-1.1867	2.6314e-07	9.7861e-07	--	PREDICTED: small cell adhesion glycoprotein-like, partial [Gallus gallus]	1310
ENSGALG00000005430	287.034	658.795	-1.1873	3.2841e-32	4.2452e-31	ALS2CL	ALS2 C-terminal like [Source:HGNC Symbol;Acc:HGNC:20605]	775
ENSGALG00000011855	52.134	123.034	-1.1879	1.5316e-08	6.3843e-08	RHOJ	rho-related GTP-binding protein RhoJ [Source:RefSeq peptide;Acc:NP_001264477]	1272
ENSGALG00000022871	220.347	507.064	-1.1889	2.3684e-27	2.5947e-26	HHLA2	HERV-H LTR-associating 2 [Source:HGNC Symbol;Acc:HGNC:4905]	851
ENSGALG00000006099	80.6239	188.399	-1.1902	1.7399e-11	8.8895e-11	ZFPM1	zinc finger protein, FOG family member 1 [Source:HGNC Symbol;Acc:HGNC:19762]	1189
ENSGALG00000026830	71.0402	166.377	-1.1914	2.528e-11	1.2795e-10	FMR1NB	fragile X mental retardation 1 neighbor [Source:HGNC Symbol;Acc:HGNC:26372]	1193
ENSGALG00000027536	208.104	480.325	-1.1918	3.1835e-24	3.0766e-23	PERP	PERP, TP53 apoptosis effector [Source:RefSeq peptide;Acc:NP_001264632]	903
ENSGALG00000015669	94.4112	219.869	-1.1918	9.1053e-14	5.4177e-13	PTBP3	polypyrimidine tract binding protein 3 [Source:HGNC Symbol;Acc:HGNC:10253]	1123
Novel02081	21.9468	54.3035	-1.1923	7.7677e-05	0.00022256	-//-	0	1395
ENSGALG00000013341	147.571	341.907	-1.1931	3.4999e-19	2.7696e-18	AGAP3	ArfGAP with GTPase domain, ankyrin repeat and PH domain 3 [Source:HGNC Symbol;Acc:HGNC:16923]	1000
ENSGALG00000012921	705.73	1618.72	-1.1933	6.2512e-76	2.2409e-74	TEL	transcription factor ETV6 [Source:RefSeq peptide;Acc:NP_001186202]	402
ENSGALG00000004777	36.0399	86.5886	-1.194	9.2143e-07	3.2338e-06	AIFM2	apoptosis-inducing factor, mitochondrion-associated, 2 [Source:HGNC Symbol;Acc:HGNC:21411]	1342
ENSGALG00000000446	10.835	28.7768	-1.1953	0.0016647	0.003941		Uncharacterized protein [Source:UniProtKB/TrEMBL;Acc:E1C0Y9]	1418
ENSGALG00000009847	140.944	326.787	-1.1954	2.4722e-19	1.9717e-18	STXBP6	syntaxin-binding protein 6 [Source:RefSeq peptide;Acc:NP_001186640]	994
ENSGALG00000003819	219.23	506.763	-1.1959	3.2019e-29	3.7187e-28	ADAP1	ArfGAP with dual PH domains 1 [Source:HGNC Symbol;Acc:HGNC:16486]	826
ENSGALG00000003160	53.9035	127.501	-1.1961	4.0015e-09	1.7511e-08	CERS1	ceramide synthase 1 [Source:RefSeq peptide;Acc:NP_001264694]	1251
ENSGALG00000008555	317.069	732.196	-1.1965	2.6168e-36	3.8328e-35	MXI1	max-interacting protein 1 [Source:RefSeq peptide;Acc:NP_001012929]	724
ENSGALG00000026834	325.587	750.615	-1.1966	5.6008e-39	8.8928e-38	PLPP2	phospholipid phosphatase 2 [Source:HGNC Symbol;Acc:HGNC:9230]	691
ENSGALG00000002201	596.279	1372.12	-1.1968	7.1241e-66	2.0506e-64	PPL	Uncharacterized protein [Source:UniProtKB/TrEMBL;Acc:F1NV96]	464
ENSGALG00000026639	97.954	228.996	-1.1979	8.588e-14	5.1267e-13	C11ORF75	UPF0443 protein C11orf75 homolog [Source:RefSeq peptide;Acc:NP_001157812]	1121
ENSGALG00000016486	70.0631	164.891	-1.1983	2.7653e-11	1.396e-10	HS1BP3	HCLS1 binding protein 3 [Source:HGNC Symbol;Acc:HGNC:24979]	1197
ENSGALG00000023122	146.304	340.794	-1.1999	1.7931e-18	1.3613e-17		Sulfotransferase [Source:UniProtKB/TrEMBL;Acc:F1NMA3]	1016
ENSGALG00000008455	348.699	806.693	-1.2005	7.2394e-41	1.2056e-39	SEMA3C	semaphorin-3C precursor [Source:RefSeq peptide;Acc:NP_989574]	670
ENSGALG00000014343	362.598	839.924	-1.2006	3.6338e-33	4.8007e-32	ARAP2	ArfGAP with RhoGAP domain, ankyrin repeat and PH domain 2 [Source:HGNC Symbol;Acc:HGNC:16924]	770
ENSGALG00000002846	66.8971	158.207	-1.2026	6.395e-11	3.1568e-10	NEURL1B	neuralized E3 ubiquitin protein ligase 1B [Source:HGNC Symbol;Acc:HGNC:35422]	1207
ENSGALG00000025880	18.9661	47.635	-1.2028	0.00013896	0.00038767		Uncharacterized protein [Source:UniProtKB/TrEMBL;Acc:R4GJD8]	1399
ENSGALG00000004969	302.24	700.221	-1.2035	3.083e-39	4.9447e-38	TIMP4	TIMP metallopeptidase inhibitor 4 [Source:HGNC Symbol;Acc:HGNC:11823]	688
ENSGALG00000014963	213.195	495.553	-1.2038	1.3805e-28	1.5708e-27	DSE	dermatan sulfate epimerase [Source:HGNC Symbol;Acc:HGNC:21144]	836
ENSGALG00000008827	246.866	573.278	-1.2041	9.2793e-31	1.1314e-29	FERMT1	fermitin family member 1 [Source:HGNC Symbol;Acc:HGNC:15889]	802
ENSGALG00000008022	3258.51	7571.72	-1.2041	2.8122e-29	3.2682e-28	TPN	tapasin isoform 1 precursor [Source:RefSeq peptide;Acc:NP_001029988]	825
ENSGALG00000007220	28861.3	66594.9	-1.2046	7.726e-197	1.0413e-194	FTH1	Ferritin heavy chain [Source:UniProtKB/Swiss-Prot;Acc:P08267]	125
ENSGALG00000016102	23.184	57.6776	-1.2051	3.9545e-05	0.00011709	CYP26B1	cytochrome P450, family 26, subfamily B, polypeptide 1 [Source:HGNC Symbol;Acc:HGNC:20581]	1391
ENSGALG00000005478	166.971	389.635	-1.2069	7.6947e-22	6.8151e-21	SNX7	sorting nexin 7 [Source:HGNC Symbol;Acc:HGNC:14971]	943
ENSGALG00000015094	63.9288	151.703	-1.2073	2.2278e-10	1.0612e-09	ZBTB20	zinc finger and BTB domain containing 20 [Source:HGNC Symbol;Acc:HGNC:13503]	1225
ENSGALG00000003161	67.3398	159.655	-1.2085	2.6022e-11	1.3155e-10	cVg1	growth differentiation factor 3 [Source:RefSeq peptide;Acc:NP_990542]	1196
ENSGALG00000012055	45.6361	109.471	-1.2086	2.6356e-08	1.0744e-07		Uncharacterized protein [Source:UniProtKB/TrEMBL;Acc:E1BQF4]	1282
ENSGALG00000005811	238.906	557.365	-1.2092	3.1373e-27	3.4155e-26	COL7A1	collagen, type VII, alpha 1 [Source:HGNC Symbol;Acc:HGNC:2214]	854
ENSGALG00000008871	306.083	713.067	-1.2094	3.0457e-36	4.4535e-35	LPHN2	latrophilin-2 precursor [Source:RefSeq peptide;Acc:NP_001177406]	726
ENSGALG00000011888	1537.68	3564.33	-1.2098	3.612e-118	2.4153e-116	TGM4	protein-glutamine gamma-glutamyltransferase 4 [Source:RefSeq peptide;Acc:NP_001006368]	241
ENSGALG00000002991	228.799	533.781	-1.2106	7.751e-30	9.2237e-29	ARID5B	AT-rich interactive domain-containing protein 5B [Source:RefSeq peptide;Acc:NP_001026391]	811
ENSGALG00000008975	668.571	1555.08	-1.2113	5.4925e-61	1.421e-59	FAM3C	protein FAM3C [Source:RefSeq peptide;Acc:NP_001091115]	500
Novel03779	1241.59	2882.72	-1.2118	1.7833e-101	9.3672e-100	--	PREDICTED: phorbol-12-myristate-13-acetate-induced protein 1 [Gallus gallus]	301
ENSGALG00000011149	808.683	1880.05	-1.2119	5.2458e-76	1.8844e-74	PLA2R1	secretory phospholipase A2 receptor precursor [Source:RefSeq peptide;Acc:NP_996866]	401
ENSGALG00000008270	49.4166	119.368	-1.2121	1.2448e-07	4.7893e-07	CALHM2	calcium homeostasis modulator 2 [Source:HGNC Symbol;Acc:HGNC:23493]	1301
ENSGALG00000009252	752.625	1749.24	-1.2122	1.7152e-81	6.903e-80	PLD1	phospholipase D1, phosphatidylcholine-specific [Source:HGNC Symbol;Acc:HGNC:9067]	371
ENSGALG00000028301	266.051	620.773	-1.2128	1.4325e-33	1.9203e-32	TRIM47	tripartite motif containing 47 [Source:HGNC Symbol;Acc:HGNC:19020]	763
ENSGALG00000008612	209.057	490.143	-1.2141	3.031e-27	3.3039e-26	MAPK11	mitogen-activated protein kinase 11 [Source:RefSeq peptide;Acc:NP_001006227]	852
ENSGALG00000014262	158.351	372.619	-1.2147	1.7674e-20	1.4802e-19	APBB2	amyloid beta (A4) precursor protein-binding, family B, member 2 [Source:HGNC Symbol;Acc:HGNC:582]	974
Novel00162	25.1807	62.9412	-1.2148	3.4488e-05	0.00010283	--	PREDICTED: formin-like protein 3, partial [Melopsittacus undulatus]	1387
ENSGALG00000028785	86.8876	205.954	-1.2171	9.8329e-14	5.8406e-13	MAP3K6	mitogen-activated protein kinase kinase kinase 6 [Source:HGNC Symbol;Acc:HGNC:6858]	1125
ENSGALG00000013102	360.249	843.365	-1.2183	1.9815e-43	3.5081e-42	COBL	cordon-bleu WH2 repeat protein [Source:HGNC Symbol;Acc:HGNC:22199]	644
ENSGALG00000005791	59.0277	142.68	-1.22	3.9866e-09	1.7454e-08	JPH3	junctophilin 3 [Source:HGNC Symbol;Acc:HGNC:14203]	1250
ENSGALG00000010566	227.749	535.029	-1.2202	6.4002e-32	8.1879e-31	NPNT	nephronectin [Source:HGNC Symbol;Acc:HGNC:27405]	780
ENSGALG00000003253	319.098	748.47	-1.2205	1.5144e-41	2.5737e-40	ATP8B1	ATPase, class I, type 8B, member 1 [Source:RefSeq peptide;Acc:NP_001264704]	662
ENSGALG00000016759	1182.35	2764.93	-1.2217	2.0348e-99	1.0466e-97	MITD1	MIT, microtubule interacting and transport, domain containing 1 [Source:HGNC Symbol;Acc:HGNC:25207]	307
ENSGALG00000008272	203.569	479.288	-1.2226	4.0616e-27	4.397e-26	TMED3	transmembrane p24 trafficking protein 3 [Source:HGNC Symbol;Acc:HGNC:28889]	857
Novel00529	24.1977	60.8743	-1.2228	3.3506e-05	0.00010001	--	neuron-glia cell adhesion molecule (Ng-CAM) [Gallus gallus]	1386
Novel02938	889.099	2082.87	-1.2235	7.4171e-84	3.0924e-82	--	PREDICTED: signal transducer CD24 [Meleagris gallopavo]	359
ENSGALG00000011681	36.6215	89.9561	-1.225	4.2633e-07	1.5529e-06	DEPDC7	DEP domain-containing protein 7 [Source:RefSeq peptide;Acc:NP_001186335]	1324
ENSGALG00000026940	313.406	738.074	-1.2256	7.2549e-38	1.1172e-36	TTYH2	tweety family member 2 [Source:HGNC Symbol;Acc:HGNC:13877]	703
ENSGALG00000029047	156.314	369.767	-1.2257	5.0599e-23	4.6868e-22	TMEM204	transmembrane protein 204 [Source:HGNC Symbol;Acc:HGNC:14158]	925
ENSGALG00000000181	2429.95	5701.01	-1.2261	1.1843e-79	4.6166e-78	TAP2	antigen peptide transporter 2 [Source:RefSeq peptide;Acc:NP_001092827]	377
ENSGALG00000011436	1209.68	2838.33	-1.2263	4.3941e-84	1.8364e-82	TMBIM1	transmembrane BAX inhibitor motif containing 1 [Source:HGNC Symbol;Acc:HGNC:23410]	358
ENSGALG00000004070	266.746	628.751	-1.2264	8.2389e-35	1.1542e-33	MICALL2	MICAL-like 2 [Source:HGNC Symbol;Acc:HGNC:29672]	743
ENSGALG00000015941	472.922	1112.19	-1.2269	5.2604e-58	1.2991e-56	IL10R2	interleukin-10 receptor subunit beta precursor [Source:RefSeq peptide;Acc:NP_990188]	517
ENSGALG00000019690	34.509	84.8324	-1.2272	6.217e-07	2.219e-06	WDR86	WD repeat domain 86 [Source:HGNC Symbol;Acc:HGNC:28020]	1336
Novel00300	54.7489	132.694	-1.23	1.8081e-09	8.1076e-09	--	PREDICTED: nuclear factor 1 C-type [Nipponia nippon]	1238
ENSGALG00000009437	184.087	436.771	-1.2305	3.8782e-23	3.6173e-22	MECOM	MDS1 and EVI1 complex locus [Source:HGNC Symbol;Acc:HGNC:3498]	919
ENSGALG00000011535	279.563	663.312	-1.2316	1.3615e-27	1.502e-26	NOD1	nucleotide-binding oligomerization domain containing 1 [Source:HGNC Symbol;Acc:HGNC:16390]	847
ENSGALG00000004260	118.04	281.649	-1.2316	4.9508e-18	3.6612e-17	PKP3	plakophilin 3 [Source:HGNC Symbol;Acc:HGNC:9025]	1034
Novel02639	39.6438	97.4362	-1.232	1.5365e-07	5.8518e-07	--	PREDICTED: arf-GAP with SH3 domain, ANK repeat and PH domain-containing protein 3-like [Gallus gallus]	1305
Novel01873	25.7637	64.4921	-1.2322	5.6773e-06	1.8432e-05	-//-	0	1365
ENSGALG00000009945	452.522	1068.72	-1.2326	3.1812e-55	7.4041e-54	CPM	carboxypeptidase M precursor [Source:RefSeq peptide;Acc:NP_001186554]	540
ENSGALG00000005543	21.0804	53.7182	-1.2332	3.9873e-05	0.000118		Uncharacterized protein [Source:UniProtKB/TrEMBL;Acc:E1C3Y1]	1392
ENSGALG00000005849	377.079	892.058	-1.2341	3.6221e-40	5.9353e-39	PPDPF	chromosome 20 open reading frame 149 [Source:RefSeq peptide;Acc:NP_001183966]	678
ENSGALG00000015472	426.599	1008.76	-1.235	1.4459e-55	3.3925e-54	CHD7	Chromodomain-helicase-DNA-binding protein 7 [Source:UniProtKB/Swiss-Prot;Acc:Q06A37]	537
ENSGALG00000003548	255.557	606.713	-1.2361	1.0032e-33	1.35e-32	BAIAP2L1	brain-specific angiogenesis inhibitor 1-associated protein 2-like protein 1 [Source:RefSeq peptide;Acc:NP_001264458]	760
ENSGALG00000002041	253.392	601.97	-1.2379	6.025e-34	8.1518e-33	AGRN	agrin [Source:RefSeq peptide;Acc:NP_990858]	756
ENSGALG00000017205	79.1486	191.128	-1.2383	3.767e-13	2.1594e-12	ENDOD1	endonuclease domain containing 1 [Source:HGNC Symbol;Acc:HGNC:29129]	1140
ENSGALG00000011885	1458.97	3454.91	-1.2397	1.5052e-106	8.4417e-105	ANXA5	annexin A5 [Source:RefSeq peptide;Acc:NP_001026709]	282
ENSGALG00000018700	124.205	298.461	-1.2397	2.2173e-17	1.593e-16	PLPP7	phospholipid phosphatase 7 (inactive) [Source:HGNC Symbol;Acc:HGNC:28174]	1044
ENSGALG00000011473	91.5143	220.614	-1.2418	1.4015e-14	8.7335e-14	RPS6KA2	ribosomal protein S6 kinase, 90kDa, polypeptide 2 [Source:HGNC Symbol;Acc:HGNC:10431]	1105
ENSGALG00000007448	24.5483	62.5617	-1.2418	2.4198e-05	7.3306e-05	SPRY3	protein sprouty homolog 3 [Source:RefSeq peptide;Acc:NP_001073204]	1382
ENSGALG00000007174	136.473	327.712	-1.2422	1.3938e-18	1.0628e-17	ChTL1A	tumor necrosis factor ligand superfamily member 15 [Source:RefSeq peptide;Acc:NP_001019749]	1014
ENSGALG00000017179	417.536	993.173	-1.2424	1.35e-53	3.0286e-52	PDGFD	Gallus gallus platelet derived growth factor D (PDGFD), mRNA. [Source:RefSeq mRNA;Acc:NM_001277811]	553
ENSGALG00000015026	245.242	585.556	-1.2441	2.8926e-34	3.9444e-33	TRAF3IP2	TRAF3 interacting protein 2 [Source:HGNC Symbol;Acc:HGNC:1343]	754
ENSGALG00000026313	131.446	316.066	-1.2457	8.7602e-20	7.1104e-19	RND3	Rho family GTPase 3 [Source:HGNC Symbol;Acc:HGNC:671]	988
ENSGALG00000028182	76.2149	185.068	-1.2458	2.5393e-13	1.4687e-12		Uncharacterized protein [Source:UniProtKB/TrEMBL;Acc:R4GKE7]	1138
ENSGALG00000013535	80.2199	194.75	-1.2464	1.5677e-13	9.1831e-13	CYP4V2	cytochrome P450, family 4, subfamily V, polypeptide 2 [Source:RefSeq peptide;Acc:NP_001001879]	1130
ENSGALG00000007710	24.7992	63.101	-1.2465	6.7819e-06	2.1819e-05		Uncharacterized protein [Source:UniProtKB/TrEMBL;Acc:E1C536]	1370
ENSGALG00000009928	11.1488	30.5824	-1.2468	0.00078217	0.0019388		Uncharacterized protein [Source:UniProtKB/TrEMBL;Acc:E1C0K8]	1410
ENSGALG00000005610	113.951	274.929	-1.2479	2.8899e-18	2.1657e-17	SLC44A3	solute carrier family 44, member 3 [Source:HGNC Symbol;Acc:HGNC:28689]	1022
ENSGALG00000028497	3.70656	13.2428	-1.2479	0.011448	0.023224	gga-mir-6664	gga-mir-6664 [Source:miRBase;Acc:MI0022484]	1430
ENSGALG00000018666	44.2949	109.888	-1.2495	4.3616e-08	1.7428e-07	KRT4	keratin 4, type II [Source:HGNC Symbol;Acc:HGNC:6441]	1291
ENSGALG00000002467	83.0417	202.272	-1.2506	9.1143e-13	5.0834e-12	MTSS1L	metastasis suppressor 1-like [Source:HGNC Symbol;Acc:HGNC:25094]	1152
ENSGALG00000001231	2581.97	6158.96	-1.2516	1.3329e-158	1.3092e-156	SAMHD1	SAM domain and HD domain-containing protein 1 [Source:RefSeq peptide;Acc:NP_001026016]	168
ENSGALG00000005763	368.028	881.8	-1.2518	3.3293e-46	6.2577e-45	VILL	villin-like [Source:HGNC Symbol;Acc:HGNC:30906]	624
ENSGALG00000026562	40.3589	100.257	-1.253	2.24e-08	9.1937e-08		Anoctamin [Source:UniProtKB/TrEMBL;Acc:R4GL17]	1278
Novel00831	60.4412	148.909	-1.2533	6.5396e-10	3.0183e-09	--	PREDICTED: N-acylglucosamine 2-epimerase [Alligator sinensis]	1235
ENSGALG00000003464	74.0639	181.562	-1.2554	8.7516e-13	4.8862e-12	TTC25	tetratricopeptide repeat domain 25 [Source:HGNC Symbol;Acc:HGNC:25280]	1150
ENSGALG00000001875	113.679	276.613	-1.2566	4.2546e-17	3.0094e-16	TNFRSF4	tumor necrosis factor receptor superfamily, member 4 [Source:HGNC Symbol;Acc:HGNC:11918]	1052
ENSGALG00000012076	177.292	428.616	-1.2583	3.8912e-26	4.0535e-25	TIFA	TRAF-interacting protein with forkhead-associated domain [Source:HGNC Symbol;Acc:HGNC:19075]	870
ENSGALG00000027422	1.54787	7.89604	-1.2583	0.017536	0.034338			1433
ENSGALG00000015346	581.479	1398.32	-1.2593	1.4336e-67	4.2387e-66	NFKBIZ	NF-kappa-B inhibitor zeta [Source:RefSeq peptide;Acc:NP_001006254]	456
ENSGALG00000010252	75.939	186.951	-1.2634	4.5119e-13	2.5677e-12	KRT80	keratin 80, type II [Source:HGNC Symbol;Acc:HGNC:27056]	1142
ENSGALG00000008263	108.935	266.171	-1.2638	5.0121e-18	3.705e-17	FAR-1	Uncharacterized protein [Source:UniProtKB/TrEMBL;Acc:F1P3U6]	1035
ENSGALG00000008676	1237.78	2980.04	-1.2641	2.6118e-108	1.5289e-106	RRBP1	ribosome-binding protein 1 [Source:RefSeq peptide;Acc:NP_001244275]	271
ENSGALG00000026057	98.5919	241.296	-1.2646	3.9395e-17	2.7899e-16		Uncharacterized protein [Source:UniProtKB/TrEMBL;Acc:R4GGX5]	1051
ENSGALG00000005148	423.259	1022.42	-1.265	4.2734e-56	1.0164e-54		Uncharacterized protein [Source:UniProtKB/TrEMBL;Acc:F1N8G0]	531
ENSGALG00000012074	110.15	269.49	-1.2659	1.8563e-18	1.4081e-17	ALPK1	alpha-kinase 1 [Source:HGNC Symbol;Acc:HGNC:20917]	1017
ENSGALG00000007000	405.563	980.961	-1.2674	2.9161e-53	6.4667e-52	NR2F2	COUP transcription factor 2 [Source:UniProtKB/Swiss-Prot;Acc:Q90733]	559
ENSGALG00000001728	155.568	379.396	-1.268	4.4209e-23	4.1103e-22	NACC2	nucleus accumbens-associated protein 2 [Source:RefSeq peptide;Acc:NP_001025852]	922
ENSGALG00000006822	69.7005	172.571	-1.2692	4.6167e-12	2.4674e-11	Pcdh19	protocadherin-19 precursor [Source:RefSeq peptide;Acc:NP_001092077]	1172
ENSGALG00000022733	38.7711	97.6243	-1.2692	2.6964e-08	1.0989e-07	ARL11	ADP-ribosylation factor-like 11 [Source:HGNC Symbol;Acc:HGNC:24046]	1283
ENSGALG00000012395	426.781	1034.78	-1.2693	1.4206e-53	3.1829e-52	PLEKHG1	pleckstrin homology domain containing, family G (with RhoGef domain) member 1 [Source:HGNC Symbol;Acc:HGNC:20884]	554
ENSGALG00000001527	398.72	966.281	-1.2702	2.6587e-55	6.2046e-54	VWA1	von Willebrand factor A domain containing 1 [Source:HGNC Symbol;Acc:HGNC:30910]	538
ENSGALG00000001956	215.429	525.045	-1.2706	2.2041e-31	2.753e-30	OLFML3	Olfactomedin-like protein 3 [Source:UniProtKB/Swiss-Prot;Acc:Q25C36]	791
ENSGALG00000019470	112.682	276.356	-1.2716	5.458e-19	4.2822e-18	MSC	musculin [Source:HGNC Symbol;Acc:HGNC:7321]	1007
Novel00011	199.554	487.588	-1.273	9.1779e-30	1.0884e-28	--	PREDICTED: dual specificity protein phosphatase 16-like, partial [Gallus gallus]	813
ENSGALG00000022586	2059.87	4996.78	-1.2733	4.1242e-76	1.4938e-74	HPX	hemopexin [Source:HGNC Symbol;Acc:HGNC:5171]	398
ENSGALG00000015575	200.232	488.835	-1.2733	5.0459e-29	5.806e-28	HTRA3	HtrA serine peptidase 3 [Source:HGNC Symbol;Acc:HGNC:30406]	832
ENSGALG00000004661	2631.44	6372.54	-1.2737	5.1071e-174	5.8034e-172	SHISA5	protein shisa-5 [Source:RefSeq peptide;Acc:NP_001025762]	146
ENSGALG00000014711	134.148	329.509	-1.2739	2.6525e-21	2.2853e-20	PLPP1	phospholipid phosphatase 1 [Source:HGNC Symbol;Acc:HGNC:9228]	959
ENSGALG00000027458	102.354	252.312	-1.2741	5.1758e-16	3.469e-15			1071
ENSGALG00000014681	188.624	462.31	-1.2742	1.7972e-23	1.6945e-22	PCSK1	proprotein convertase subtilisin/kexin type 1 [Source:HGNC Symbol;Acc:HGNC:8743]	913
ENSGALG00000015428	104.607	257.292	-1.2742	3.9787e-18	2.9599e-17	PSD3	pleckstrin and Sec7 domain containing 3 [Source:HGNC Symbol;Acc:HGNC:19093]	1030
Novel00369	87.9929	218.648	-1.2744	5.937e-12	3.1527e-11	--	PREDICTED: claudin-7-like [Clupea harengus]	1177
ENSGALG00000002626	144.802	354.831	-1.2749	3.0805e-24	2.982e-23	RXRA	retinoid X receptor, alpha [Source:HGNC Symbol;Acc:HGNC:10477]	900
Novel00903	50.9261	128.304	-1.2755	2.8303e-09	1.2512e-08	--	PREDICTED: class I histocompatibility antigen, F10 alpha chain-like isoform X4 [Gallus gallus]	1243
ENSGALG00000007418	666.768	1620.23	-1.2758	7.5723e-72	2.4608e-70	CD3D	T-cell surface glycoprotein CD3 delta chain precursor [Source:RefSeq peptide;Acc:NP_990843]	427
ENSGALG00000003295	139.125	342.26	-1.2763	8.7975e-22	7.776e-21	ADAMTS12	ADAM metallopeptidase with thrombospondin type 1 motif, 12 [Source:HGNC Symbol;Acc:HGNC:14605]	945
ENSGALG00000010551	85.1485	210.98	-1.2769	1.8509e-14	1.1448e-13	CDC42EP3	CDC42 effector protein (Rho GTPase binding) 3 [Source:HGNC Symbol;Acc:HGNC:16943]	1106
ENSGALG00000008999	603.358	1468.71	-1.278	4.2835e-75	1.4924e-73	AFAP1L2	actin filament associated protein 1-like 2 [Source:HGNC Symbol;Acc:HGNC:25901]	408
ENSGALG00000002081	67.1792	167.399	-1.2783	6.5886e-12	3.4902e-11	MMP28	matrix metallopeptidase 28 [Source:HGNC Symbol;Acc:HGNC:14366]	1179
ENSGALG00000021143	523.196	1276.03	-1.2795	3.0517e-68	9.1163e-67	RGS18	regulator of G-protein signaling 18 [Source:RefSeq peptide;Acc:NP_001244256]	454
ENSGALG00000020326	259.859	636.008	-1.2801	1.1348e-39	1.837e-38	VSIG4	V-set and immunoglobulin domain containing 4 [Source:HGNC Symbol;Acc:HGNC:17032]	682
ENSGALG00000007113	631.883	1541.7	-1.2813	2.6026e-75	9.1783e-74	TNC	tenascin precursor [Source:RefSeq peptide;Acc:NP_990787]	406
ENSGALG00000014428	295.283	724.452	-1.2841	3.5725e-43	6.2739e-42	TAPBPL	tapasin-related protein [Source:RefSeq peptide;Acc:NP_001026543]	648
ENSGALG00000028533	187.718	462.043	-1.2844	1.2062e-26	1.2811e-25		Uncharacterized protein [Source:UniProtKB/TrEMBL;Acc:R4GKM3]	865
ENSGALG00000003527	196.578	483.849	-1.2852	1.0961e-31	1.388e-30	ARRDC2	arrestin domain containing 2 [Source:HGNC Symbol;Acc:HGNC:25225]	786
ENSGALG00000009240	1041.8	2550.41	-1.2875	1.6768e-106	9.3738e-105	NFE2L2	nuclear factor erythroid 2-related factor 2 [Source:RefSeq peptide;Acc:NP_990448]	283
ENSGALG00000029131	116.662	289.616	-1.2878	5.5791e-18	4.117e-17	ASAP3	ArfGAP with SH3 domain, ankyrin repeat and PH domain 3 [Source:HGNC Symbol;Acc:HGNC:14987]	1036
ENSGALG00000000608	2013.59	4929.93	-1.2883	2.6856e-113	1.7041e-111	CDH1	cadherin-1 precursor [Source:RefSeq peptide;Acc:NP_001034347]	253
ENSGALG00000000957	44.3134	112.828	-1.2888	4.5137e-09	1.9639e-08	ESAM	endothelial cell adhesion molecule [Source:HGNC Symbol;Acc:HGNC:17474]	1254
ENSGALG00000006613	2752.25	6737.98	-1.2894	1.2459e-174	1.4251e-172	CTSD	Cathepsin D Cathepsin D light chain Cathepsin D heavy chain [Source:UniProtKB/Swiss-Prot;Acc:Q05744]	145
ENSGALG00000023959	27.3254	71.1488	-1.2894	1.0214e-06	3.5609e-06		Uncharacterized protein [Source:UniProtKB/TrEMBL;Acc:F1P2K7]	1345
ENSGALG00000014627	198.749	491.128	-1.2909	4.1723e-28	4.6769e-27	FRMD4B	FERM domain containing 4B [Source:HGNC Symbol;Acc:HGNC:24886]	841
Novel02634	32.9091	85.0217	-1.2911	2.1444e-07	8.0419e-07	-//-	0	1307
ENSGALG00000013941	142.177	353.422	-1.2914	6.2992e-22	5.5962e-21	PDE7B	phosphodiesterase 7B [Source:HGNC Symbol;Acc:HGNC:8792]	942
ENSGALG00000002470	45.5396	116.102	-1.2926	1.9622e-09	8.7723e-09	CYP27A1	cytochrome P450, family 27, subfamily A, polypeptide 1 [Source:HGNC Symbol;Acc:HGNC:2605]	1240
Novel01269	188.384	465.998	-1.2928	1.0743e-30	1.3062e-29	--	PREDICTED: uncharacterized protein LOC769729 isoformX2 [Gallus gallus]>gi|513233648|ref|XP_004949823.1| PREDICTED: uncharacterized protein LOC769729 isoform X3 [Gallus gallus]>gi|513233651|ref|XP_004949824.1| PREDICTED: uncharacterized protein LOC769729 isoform X4 [Gallus gallus]	803
ENSGALG00000023577	140.427	348.697	-1.2928	1.6844e-22	1.5285e-21	TBX2	T-box 2 [Source:HGNC Symbol;Acc:HGNC:11597]	933
ENSGALG00000000921	418.662	1034.03	-1.2957	3.1018e-47	6.0323e-46	NHE1	sodium/hydrogen exchanger 1 precursor [Source:RefSeq peptide;Acc:NP_001038108]	609
ENSGALG00000013875	119.633	298.501	-1.2961	3.5565e-21	3.0475e-20	FAM83H	family with sequence similarity 83, member H [Source:HGNC Symbol;Acc:HGNC:24797]	963
Novel01170	103.205	258.185	-1.2962	2.5171e-17	1.8009e-16	--	PREDICTED: low-density lipoprotein receptor-related protein 1-like, partial [Tinamus guttatus]	1045
ENSGALG00000021345	100.083	250.814	-1.2979	4.6881e-18	3.4713e-17	B3GNT9	UDP-GlcNAc:betaGal beta-1,3-N-acetylglucosaminyltransferase 9 [Source:HGNC Symbol;Acc:HGNC:28714]	1033
ENSGALG00000027357	103.764	259.995	-1.2981	4.243e-18	3.1531e-17	PTGES	prostaglandin E synthase [Source:RefSeq peptide;Acc:NP_001181912]	1031
ENSGALG00000028567	707.728	1747.03	-1.2983	2.9947e-70	9.3308e-69	MYL9	Myosin regulatory light chain 2, smooth muscle major isoform [Source:UniProtKB/Swiss-Prot;Acc:P02612]	441
ENSGALG00000028582	612.235	1513.57	-1.2994	3.302e-60	8.4424e-59	LMO2	Gallus gallus LIM domain only 2 (rhombotin-like 1) (LMO2), mRNA. [Source:RefSeq mRNA;Acc:NM_204271]	504
ENSGALG00000008932	39.9821	102.885	-1.2996	6.9155e-09	2.9665e-08	ENTPD8	ectonucleoside triphosphate diphosphohydrolase 8 [Source:RefSeq peptide;Acc:NP_989578]	1261
ENSGALG00000014182	35.0095	90.6159	-1.2997	4.9047e-08	1.9509e-07	7	Adenosine receptor A2b [Source:UniProtKB/Swiss-Prot;Acc:O13076]	1294
ENSGALG00000021017	35.6386	92.2461	-1.3006	3.4064e-08	1.3754e-07	DUSP15	dual specificity phosphatase 15 [Source:HGNC Symbol;Acc:HGNC:16236]	1287
ENSGALG00000028622	73.8036	186.362	-1.3009	1.9854e-14	1.2254e-13	PEAR1	platelet endothelial aggregation receptor 1 [Source:HGNC Symbol;Acc:HGNC:33631]	1108
ENSGALG00000020538	120.104	300.384	-1.3011	1.7727e-20	1.4839e-19	MFSD7	major facilitator superfamily domain containing 7 [Source:HGNC Symbol;Acc:HGNC:26177]	975
ENSGALG00000007178	203.436	506.374	-1.3015	2.4476e-32	3.1756e-31	FADS2	fatty acid desaturase 2 [Source:RefSeq peptide;Acc:NP_001153900]	774
ENSGALG00000004221	255.19	635.326	-1.3021	3.1536e-36	4.6075e-35	IL22RA1	interleukin 22 receptor, alpha 1 [Source:HGNC Symbol;Acc:HGNC:13700]	727
ENSGALG00000004419	571.881	1420.19	-1.3053	1.58e-68	4.7609e-67	TNFRSF1B	tumor necrosis factor receptor superfamily member 1B precursor [Source:RefSeq peptide;Acc:NP_989770]	452
ENSGALG00000010149	1479.73	3667.21	-1.3054	2.2883e-125	1.6508e-123	CMTR1	cap methyltransferase 1 [Source:HGNC Symbol;Acc:HGNC:21077]	225
Novel00597	108.199	272.315	-1.3056	3.0798e-18	2.306e-17	-//-	0	1023
ENSGALG00000013748	26.6456	70.3661	-1.3065	8.1061e-07	2.8622e-06	CD226	CD226 molecule [Source:HGNC Symbol;Acc:HGNC:16961]	1339
ENSGALG00000003863	1633.79	4053.37	-1.3074	2.776e-142	2.3658e-140	P2RX7	purinergic receptor P2X, ligand gated ion channel, 7 [Source:HGNC Symbol;Acc:HGNC:8537]	195
ENSGALG00000004376	117.067	294.973	-1.3096	1.1794e-20	9.9301e-20	IRK1	inward rectifier potassium channel 2 [Source:RefSeq peptide;Acc:NP_990701]	969
ENSGALG00000012019	56.6698	145.857	-1.3113	1.037e-10	5.0488e-10	ARSJ	arylsulfatase family, member J [Source:HGNC Symbol;Acc:HGNC:26286]	1220
ENSGALG00000005609	498.318	1241.96	-1.3117	9.7245e-71	3.074e-69	OGFR	opioid growth factor receptor [Source:HGNC Symbol;Acc:HGNC:15768]	436
ENSGALG00000005937	283.915	713.07	-1.3117	3.9503e-26	4.1101e-25		Uncharacterized protein [Source:UniProtKB/TrEMBL;Acc:F1NC22]	872
ENSGALG00000016603	106.383	269.385	-1.3141	4.1482e-19	3.2722e-18	MID1	midline 1 (Opitz/BBB syndrome) [Source:RefSeq peptide;Acc:NP_989460]	1003
ENSGALG00000003855	230.115	577.592	-1.3149	1.7169e-36	2.5318e-35	c-src	Proto-oncogene tyrosine-protein kinase Src [Source:UniProtKB/Swiss-Prot;Acc:P00523]	720
ENSGALG00000001428	2094.64	5220.99	-1.3152	3.2248e-179	3.8667e-177	EFHD1	EF-hand domain-containing protein D1 [Source:RefSeq peptide;Acc:NP_001026943]	139
ENSGALG00000027359	151.301	381.967	-1.3175	3.1321e-24	3.0303e-23			901
ENSGALG00000006609	138.772	350.827	-1.3192	3.1653e-24	3.0607e-23	EPHB1	EPH receptor B1 [Source:HGNC Symbol;Acc:HGNC:3392]	902
ENSGALG00000014600	12.1011	35.0453	-1.3199	0.00037986	0.00098851		Uncharacterized protein [Source:UniProtKB/TrEMBL;Acc:H9KZ33]	1404
Novel03206	30.3137	80.5079	-1.3202	2.7047e-07	1.0046e-06	--	PREDICTED: LOW QUALITY PROTEIN: protein Shroom4, partial [Gallus gallus]	1313
Novel00604	191.665	484.586	-1.3205	3.6963e-27	4.014e-26	--	PREDICTED: claudin-7-like, partial [Gallus gallus]	856
ENSGALG00000011566	22.6206	61.4497	-1.3207	5.7927e-06	1.8793e-05	GYPC	glycophorin C (Gerbich blood group) [Source:RefSeq peptide;Acc:NP_001004407]	1366
ENSGALG00000002631	23.2299	62.5004	-1.3208	2.6936e-06	9.0198e-06	LRRC75A	leucine rich repeat containing 75A [Source:HGNC Symbol;Acc:HGNC:32403]	1357
ENSGALG00000005474	89.5558	229.47	-1.3218	3.718e-15	2.3888e-14	PNAT10	arylamine N-acetyltransferase, pineal gland isozyme NAT-10 [Source:RefSeq peptide;Acc:NP_990671]	1091
ENSGALG00000011172	346.391	872.51	-1.3242	1.44e-53	3.2222e-52		Uncharacterized protein [Source:UniProtKB/TrEMBL;Acc:F1NEA4]	555
ENSGALG00000028217	55.5128	143.656	-1.3244	1.5535e-11	7.9621e-11	CSF1	colony stimulating factor 1 (macrophage) [Source:HGNC Symbol;Acc:HGNC:2432]	1187
ENSGALG00000019861	301.459	760.712	-1.3257	1.1245e-47	2.209e-46		Uncharacterized protein [Source:UniProtKB/TrEMBL;Acc:E1C9B4]	604
ENSGALG00000008133	113.836	290.651	-1.3276	2.0884e-19	1.6725e-18	AS3MT	arsenite methyltransferase [Source:HGNC Symbol;Acc:HGNC:17452]	992
ENSGALG00000023541	500.548	1262.26	-1.328	1.2315e-64	3.4533e-63	SPHK1	sphingosine kinase 1 [Source:HGNC Symbol;Acc:HGNC:11240]	473
ENSGALG00000013091	458.042	1155.49	-1.3281	2.4436e-61	6.408e-60	EPS8	epidermal growth factor receptor pathway substrate 8 [Source:HGNC Symbol;Acc:HGNC:3420]	497
ENSGALG00000008340	297.376	753.174	-1.3302	8.2063e-42	1.4084e-40	FES	FES proto-oncogene, tyrosine kinase [Source:HGNC Symbol;Acc:HGNC:3657]	657
ENSGALG00000000974	281.767	714.235	-1.3313	1.9457e-45	3.5949e-44	IGSF1	immunoglobulin superfamily member 1 [Source:RefSeq peptide;Acc:NP_001138698]	629
ENSGALG00000005483	94.691	243.053	-1.3318	3.1158e-18	2.3299e-17	CDH13	cadherin-13 precursor [Source:RefSeq peptide;Acc:NP_001001760]	1024
ENSGALG00000015138	280.59	713.203	-1.3328	9.2688e-42	1.5861e-40	TMEM2	transmembrane protein 2 [Source:HGNC Symbol;Acc:HGNC:11869]	658
ENSGALG00000027483	147.202	375.756	-1.3328	1.4585e-24	1.427e-23	GLRX	glutaredoxin-1 [Source:RefSeq peptide;Acc:NP_990491]	894
ENSGALG00000017674	243.384	620.34	-1.3348	4.1378e-29	4.7864e-28		Uncharacterized protein [Source:UniProtKB/TrEMBL;Acc:F1N8J5]	829
Novel00537	82.8243	215.643	-1.3383	1.6386e-12	8.9929e-12	-//-	0	1158
ENSGALG00000016123	89.7985	232.663	-1.3386	5.7192e-15	3.6369e-14	TRPS1	trichorhinophalangeal syndrome I [Source:HGNC Symbol;Acc:HGNC:12340]	1097
ENSGALG00000017126	251.393	642.701	-1.3396	2.709e-36	3.9645e-35	ZDHHC20	zinc finger, DHHC-type containing 20 [Source:HGNC Symbol;Acc:HGNC:20749]	725
Novel02055	60.0534	157.392	-1.3399	2.9097e-11	1.4668e-10	--	leukocyte receptor cluster member 9-like protein [Meleagris gallopavo]	1199
ENSGALG00000025842	1253.98	3185.19	-1.3402	7.1476e-95	3.5104e-93	BRT-1	tropomyosin beta chain [Source:RefSeq peptide;Acc:NP_990777]	318
ENSGALG00000006647	56.7543	148.374	-1.3406	2.7126e-12	1.4688e-11	DUSP8	dual specificity phosphatase 8 [Source:HGNC Symbol;Acc:HGNC:3074]	1165
ENSGALG00000005503	65.8882	172.502	-1.3412	8.978e-12	4.7072e-11	WFDC1	WAP four-disulfide core domain protein 1 [Source:UniProtKB/Swiss-Prot;Acc:Q8JG33]	1184
ENSGALG00000002206	77.1135	200.923	-1.3418	5.1152e-14	3.0933e-13	SNX22	sorting nexin 22 [Source:HGNC Symbol;Acc:HGNC:16315]	1115
ENSGALG00000009885	640.997	1634.79	-1.3436	1.5263e-73	5.1129e-72	HELB	helicase (DNA) B [Source:HGNC Symbol;Acc:HGNC:17196]	416
ENSGALG00000004673	507.661	1295.52	-1.3445	4.5096e-64	1.2545e-62	C10orf54	chromosome 10 open reading frame 54 [Source:HGNC Symbol;Acc:HGNC:30085]	476
ENSGALG00000013722	51.123	135.313	-1.345	5.7907e-10	2.6811e-09	SEMA3B	sema domain, immunoglobulin domain (Ig), short basic domain, secreted, (semaphorin) 3B [Source:HGNC Symbol;Acc:HGNC:10724]	1233
ENSGALG00000006259	749.289	1913.14	-1.3455	4.3386e-65	1.2265e-63	KIRREL	kin of IRRE like (Drosophila) [Source:HGNC Symbol;Acc:HGNC:15734]	471
ENSGALG00000015512	115.491	300.066	-1.3477	2.6653e-18	2.0008e-17	CYP7B1	cytochrome P450, family 7, subfamily B, polypeptide 1 [Source:HGNC Symbol;Acc:HGNC:2652]	1021
ENSGALG00000024248	197.948	511.171	-1.3496	1.0308e-29	1.2208e-28		Uncharacterized protein [Source:UniProtKB/TrEMBL;Acc:F1NSG2]	815
ENSGALG00000011686	95.6115	248.706	-1.3498	1.4819e-18	1.1285e-17	SEMA5B	sema domain, seven thrombospondin repeats (type 1 and type 1-like), transmembrane domain (TM) and short cytoplasmic domain, (semaphorin) 5B [Source:HGNC Symbol;Acc:HGNC:10737]	1015
ENSGALG00000015013	26.3961	71.9758	-1.3504	5.5187e-07	1.9824e-06	MSX1	Homeobox protein GHOX-7 [Source:UniProtKB/Swiss-Prot;Acc:P50223]	1330
ENSGALG00000017208	212.046	545.991	-1.3511	6.9821e-37	1.0456e-35	AMOTL1	angiomotin like 1 [Source:HGNC Symbol;Acc:HGNC:17811]	715
ENSGALG00000003332	51.8599	137.462	-1.3544	5.8816e-11	2.9108e-10		Uncharacterized protein [Source:UniProtKB/TrEMBL;Acc:H9KZ68]	1206
ENSGALG00000027208	79.4397	209.218	-1.355	3.5112e-13	2.0147e-12	SHROOM4	shroom family member 4 [Source:HGNC Symbol;Acc:HGNC:29215]	1139
ENSGALG00000001100	74.0869	194.594	-1.3556	1.9451e-15	1.268e-14	ST3GAL4	ST3 beta-galactoside alpha-2,3-sialyltransferase 4 [Source:HGNC Symbol;Acc:HGNC:10864]	1084
ENSGALG00000022798	15.898	45.6083	-1.3558	4.3298e-05	0.00012776	IL7	Gallus gallus interleukin 7 (IL7), mRNA. [Source:RefSeq mRNA;Acc:NM_001037833]	1393
ENSGALG00000001331	777.031	1995.62	-1.3564	2.4741e-107	1.4243e-105	ST14	suppression of tumorigenicity 14 (colon carcinoma) [Source:HGNC Symbol;Acc:HGNC:11344]	275
ENSGALG00000003690	53.9372	142.802	-1.3565	4.393e-12	2.3537e-11		keratin, type I cytoskeletal 14-like [Source:RefSeq peptide;Acc:NP_001264913]	1170
ENSGALG00000007807	160.002	415.149	-1.3566	2.7539e-29	3.207e-28	VASN	vasorin [Source:HGNC Symbol;Acc:HGNC:18517]	824
ENSGALG00000026811	318.587	822.145	-1.3567	3.9361e-47	7.6377e-46			610
ENSGALG00000028186	97.0254	255.098	-1.3578	3.746e-16	2.5273e-15	RERG	RAS-like, estrogen-regulated, growth inhibitor [Source:HGNC Symbol;Acc:HGNC:15980]	1067
ENSGALG00000021128	63.7632	168.804	-1.3578	2.2523e-12	1.226e-11	FSCN1	fascin [Source:RefSeq peptide;Acc:NP_001171603]	1162
ENSGALG00000007874	734.921	1891.59	-1.3586	5.5841e-94	2.6819e-92	IL18	Gallus gallus interleukin 18 (interferon-gamma-inducing factor) (IL18), mRNA. [Source:RefSeq mRNA;Acc:NM_204608]	325
ENSGALG00000006352	93.3758	244.618	-1.3589	2.2654e-18	1.7087e-17	CH25H	cholesterol 25-hydroxylase [Source:RefSeq peptide;Acc:NP_001264283]	1019
ENSGALG00000028931	138.277	359.676	-1.3594	9.0873e-27	9.7166e-26	IGFBP4	Gallus gallus insulin-like growth factor binding protein 4 (IGFBP4), mRNA. [Source:RefSeq mRNA;Acc:NM_204353]	862
ENSGALG00000016926	53.8821	143.658	-1.3597	1.1728e-11	6.0848e-11	KLF12	Kruppel-like factor 12 [Source:HGNC Symbol;Acc:HGNC:6346]	1185
ENSGALG00000027710	415.566	1077.77	-1.3644	5.4847e-53	1.201e-51	DAG1	dystroglycan precursor [Source:RefSeq peptide;Acc:NP_001091009]	564
ENSGALG00000013098	732.889	1895.07	-1.3653	5.103e-92	2.385e-90	MGST1	microsomal glutathione S-transferase 1 [Source:RefSeq peptide;Acc:NP_001129022]	333
Novel00531	45.8459	122.953	-1.3653	1.1841e-10	5.7363e-10	--	PREDICTED: low-density lipoprotein receptor-related protein 1-like, partial [Meleagris gallopavo]	1221
ENSGALG00000014824	47.5548	127.573	-1.3664	8.4739e-11	4.1547e-10	EP4	prostaglandin E2 receptor EP4 subtype [Source:RefSeq peptide;Acc:NP_001074972]	1212
ENSGALG00000000886	46.8932	125.894	-1.3664	1.343e-10	6.4822e-10	CCDC113	coiled-coil domain containing 113 [Source:HGNC Symbol;Acc:HGNC:25002]	1222
ENSGALG00000023536	210.449	549.118	-1.3685	5.2305e-35	7.3573e-34	FZD7	frizzled-7 precursor [Source:RefSeq peptide;Acc:NP_989552]	741
ENSGALG00000008997	100.524	265.967	-1.3688	3.5138e-17	2.4946e-16	STEAP4	STEAP family member 4 [Source:HGNC Symbol;Acc:HGNC:21923]	1048
ENSGALG00000001449	77.5912	205.723	-1.3688	1.9527e-14	1.206e-13	STRA6	stimulated by retinoic acid 6 [Source:HGNC Symbol;Acc:HGNC:30650]	1107
ENSGALG00000006443	26.2658	73.2182	-1.3701	5.8504e-07	2.0938e-06	ART1	ADP-ribosyltransferase 1 precursor [Source:RefSeq peptide;Acc:NP_001029998]	1333
ENSGALG00000026047	193.176	505.226	-1.3722	8.7915e-34	1.1849e-32	AEBP1	AE binding protein 1 [Source:HGNC Symbol;Acc:HGNC:303]	758
ENSGALG00000000818	55.1036	147.931	-1.3724	3.9993e-12	2.1494e-11	LRRC32	leucine rich repeat containing 32 [Source:HGNC Symbol;Acc:HGNC:4161]	1168
ENSGALG00000015729	231.609	605.062	-1.3725	4.1719e-41	6.9945e-40	LPAR1	lysophosphatidic acid receptor 1 [Source:RefSeq peptide;Acc:NP_001108554]	667
ENSGALG00000011882	222.816	582.354	-1.3725	2.4949e-40	4.1056e-39	CDCP1	CUB domain containing protein 1 [Source:HGNC Symbol;Acc:HGNC:24357]	674
ENSGALG00000023241	48.4149	130.563	-1.3732	7.1563e-11	3.5256e-10		Uncharacterized protein [Source:UniProtKB/TrEMBL;Acc:E1C4S5]	1209
ENSGALG00000010051	79.1039	210.086	-1.3733	1.3019e-16	8.9859e-16	MOCS1	molybdenum cofactor synthesis 1 [Source:HGNC Symbol;Acc:HGNC:7190]	1060
ENSGALG00000008537	210.627	552.006	-1.374	9.2223e-30	1.093e-28	EPHB3	EPH receptor B3 [Source:HGNC Symbol;Acc:HGNC:3394]	814
ENSGALG00000026252	25.7546	71.6734	-1.374	6.0961e-07	2.1772e-06	FOXE3	forkhead box E3 [Source:HGNC Symbol;Acc:HGNC:3808]	1335
ENSGALG00000006126	3071.01	7973.18	-1.3744	2.1248e-242	3.8482e-240	COL6A2	Collagen alpha-2(VI) chain [Source:UniProtKB/Swiss-Prot;Acc:P15988]	93
ENSGALG00000012657	182.16	477.447	-1.375	9.1757e-35	1.277e-33	SALL3	sal-like protein 3 [Source:RefSeq peptide;Acc:NP_989978]	745
ENSGALG00000025851	191.94	503.575	-1.3755	2.0019e-32	2.6071e-31	GPRIN3	GPRIN family member 3 [Source:HGNC Symbol;Acc:HGNC:27733]	773
Novel00216	144.748	381.427	-1.3771	2.0325e-26	2.1352e-25	--	Integrin alpha-3 precursor [Gallus gallus]>gi|13161045|gb|AAK13464.1|AF330146_1 integrin alpha 3A subunit cytoplasmic domain variant [Gallus gallus]	869
ENSGALG00000011132	449.047	1172.85	-1.3774	1.7029e-70	5.344e-69	RBMS1	RNA-binding motif, single-stranded-interacting protein 1 [Source:RefSeq peptide;Acc:NP_990355]	439
ENSGALG00000016216	534.896	1397.73	-1.3793	1.422e-77	5.2827e-76	NDRG1	N-myc downstream regulated 1 [Source:HGNC Symbol;Acc:HGNC:7679]	389
ENSGALG00000012374	248.591	653.901	-1.3821	1.1902e-39	1.925e-38	FRMD6	FERM domain containing 6 [Source:HGNC Symbol;Acc:HGNC:19839]	683
ENSGALG00000026651	78.5025	209.776	-1.3826	5.5279e-16	3.6951e-15	SCARA3	scavenger receptor class A, member 3 [Source:HGNC Symbol;Acc:HGNC:19000]	1072
Novel00096	824.443	2159.97	-1.3828	4.6146e-71	1.4721e-69	--	PREDICTED: dnaJ homolog subfamily B member 1-like, partial [Gallus gallus]	432
ENSGALG00000026823	128.889	343.174	-1.3868	1.0193e-21	8.9728e-21	GPX2	glutathione peroxidase 2 [Source:RefSeq peptide;Acc:NP_001264783]	948
ENSGALG00000014873	190.066	504.486	-1.388	5.7658e-29	6.6256e-28	GJA1	gap junction alpha-1 protein [Source:RefSeq peptide;Acc:NP_989917]	833
ENSGALG00000005472	44.2277	122.133	-1.3885	3.384e-09	1.4906e-08	NAT	arylamine N-acetyltransferase, liver isozyme [Source:RefSeq peptide;Acc:NP_990857]	1246
ENSGALG00000012394	305.613	806.229	-1.389	6.4336e-50	1.3284e-48	NID2	nidogen 2 (osteonidogen) [Source:HGNC Symbol;Acc:HGNC:13389]	585
ENSGALG00000021021	292.146	772.289	-1.3896	2.5432e-42	4.3952e-41	ARL4C	ADP-ribosylation factor-like 4C [Source:HGNC Symbol;Acc:HGNC:698]	654
ENSGALG00000005946	206.455	549.937	-1.3905	2.9327e-25	2.949e-24		Uncharacterized protein [Source:UniProtKB/TrEMBL;Acc:F1NBX7]	884
ENSGALG00000002102	164.034	435.875	-1.3906	5.9769e-31	7.3386e-30		Uncharacterized protein [Source:UniProtKB/TrEMBL;Acc:E1BR15]	799
ENSGALG00000027907	23.53	66.9648	-1.3914	8.0006e-07	2.8266e-06	NR2F1	nuclear receptor subfamily 2, group F, member 1 [Source:HGNC Symbol;Acc:HGNC:7975]	1338
ENSGALG00000026582	127.225	339.374	-1.3923	2.4232e-25	2.4423e-24	SOX18	transcription factor SOX-18 [Source:RefSeq peptide;Acc:NP_989640]	883
ENSGALG00000015701	73.8218	199.453	-1.3936	6.5961e-16	4.3922e-15		Uncharacterized protein [Source:UniProtKB/TrEMBL;Acc:F1NSL7]	1074
ENSGALG00000011446	429.903	1136.3	-1.3937	1.3737e-64	3.8335e-63	TNFAIP2	tumor necrosis factor, alpha-induced protein 2 [Source:HGNC Symbol;Acc:HGNC:11895]	475
ENSGALG00000001192	327.725	867.266	-1.3937	1.347e-54	3.1019e-53			544
ENSGALG00000009258	154.463	411.351	-1.3942	5.363e-31	6.5942e-30	SHTN1	shootin 1 [Source:HGNC Symbol;Acc:HGNC:29319]	798
ENSGALG00000018702	83.3326	224.528	-1.3949	1.037e-17	7.5819e-17		Uncharacterized protein [Source:UniProtKB/TrEMBL;Acc:H9L116]	1039
ENSGALG00000006963	422.009	1117.07	-1.3954	6.2674e-59	1.5746e-57	ENDOV	endonuclease V [Source:HGNC Symbol;Acc:HGNC:26640]	509
Novel01733	315.172	835.2	-1.3959	3.2016e-56	7.6251e-55	-//-	0	530
ENSGALG00000026269	1737.6	4635.13	-1.3978	8.4933e-32	1.081e-30	TAP1	antigen peptide transporter 1 [Source:RefSeq peptide;Acc:NP_001129440]	783
ENSGALG00000007152	112.862	302.875	-1.3978	3.8029e-22	3.3993e-21	FAM3D	family with sequence similarity 3, member D [Source:HGNC Symbol;Acc:HGNC:18665]	940
ENSGALG00000017186	6661.6	17618.8	-1.4009	4.1075e-237	7.2134e-235	BIRC2	Inhibitor of apoptosis protein [Source:UniProtKB/Swiss-Prot;Acc:Q90660]	96
ENSGALG00000027744	5.28353	18.8278	-1.4018	0.001804	0.004243			1420
ENSGALG00000008918	35.0401	97.559	-1.4027	1.6824e-09	7.5581e-09	LAMP5	lysosomal-associated membrane protein family, member 5 [Source:HGNC Symbol;Acc:HGNC:16097]	1237
ENSGALG00000023576	614.02	1631.54	-1.4034	5.458e-89	2.4584e-87	PIM3	Pim-3 proto-oncogene, serine/threonine kinase [Source:HGNC Symbol;Acc:HGNC:19310]	342
ENSGALG00000015954	628.394	1672.28	-1.4063	4.2158e-99	2.1432e-97	GEM	GTP-binding protein GEM [Source:RefSeq peptide;Acc:NP_998744]	311
ENSGALG00000028956	14.5584	43.6304	-1.4065	2.9513e-05	8.8561e-05			1385
ENSGALG00000005256	135.739	365.04	-1.4068	1.4544e-27	1.6024e-26	EPHA4	Ephrin type-A receptor 4 [Source:UniProtKB/Swiss-Prot;Acc:Q07496]	848
ENSGALG00000012021	57.964	159.124	-1.4083	1.0543e-13	6.2604e-13		Uncharacterized protein [Source:UniProtKB/TrEMBL;Acc:F7AVB9]	1126
ENSGALG00000008118	244.114	655.08	-1.4099	2.329e-39	3.7493e-38	RFTN2	raftlin-2 [Source:RefSeq peptide;Acc:NP_001264351]	686
ENSGALG00000018783	53.9402	148.544	-1.4099	4.0019e-13	2.2865e-12	HOXC10	homeobox C10 [Source:HGNC Symbol;Acc:HGNC:5122]	1141
ENSGALG00000008306	1435.94	3839.88	-1.4139	1.432e-108	8.4398e-107	FGL2	fibroleukin precursor [Source:RefSeq peptide;Acc:NP_001072954]	269
ENSGALG00000028308	43.5754	122.06	-1.4143	3.0895e-10	1.4557e-09	TNS4	tensin 4 [Source:HGNC Symbol;Acc:HGNC:24352]	1229
ENSGALG00000013993	989.799	2647.95	-1.4153	9.6794e-139	8.0519e-137	VNN1	Gallus gallus vanin 1 (VNN1), mRNA. [Source:RefSeq mRNA;Acc:NM_001039288]	200
ENSGALG00000001709	23.2744	67.0989	-1.4157	3.2502e-07	1.1977e-06	MUSTN1	Musculoskeletal embryonic nuclear protein 1 [Source:UniProtKB/Swiss-Prot;Acc:Q76MS9]	1317
ENSGALG00000027572	379.326	1020.04	-1.4174	2.0253e-62	5.4339e-61	CCR7	C-C chemokine receptor type 7 precursor [Source:RefSeq peptide;Acc:NP_001185681]	486
ENSGALG00000003551	365.307	985.023	-1.4219	7.4404e-57	1.7966e-55	PRELP	proline/arginine-rich end leucine-rich repeat protein [Source:HGNC Symbol;Acc:HGNC:9357]	524
ENSGALG00000006783	708.399	1908.76	-1.4235	8.5844e-89	3.8565e-87	PLOD2	procollagen-lysine, 2-oxoglutarate 5-dioxygenase 2 [Source:HGNC Symbol;Acc:HGNC:9082]	343
ENSGALG00000017001	70.6773	194.886	-1.4241	6.7319e-17	4.7023e-16	CYSLTR2	cysteinyl leukotriene receptor 2 [Source:HGNC Symbol;Acc:HGNC:18274]	1056
ENSGALG00000027054	28.8135	82.5208	-1.4246	2.5152e-08	1.0282e-07	ACKR1	atypical chemokine receptor 1 (Duffy blood group) [Source:HGNC Symbol;Acc:HGNC:4035]	1280
Novel00353	16.7462	49.8536	-1.425	4.9988e-06	1.6309e-05	--	PREDICTED: arf-GAP with SH3 domain, ANK repeat and PH domain-containing protein 3-like, partial [Caprimulgus carolinensis]	1363
ENSGALG00000015112	79.1102	218.084	-1.4257	1.3525e-17	9.8102e-17	ZNF521	zinc finger protein 521 [Source:HGNC Symbol;Acc:HGNC:24605]	1041
ENSGALG00000000534	191.763	520.948	-1.426	1.4117e-36	2.0871e-35	il-1beta	Gallus gallus interleukin 1, beta (IL1B), mRNA. [Source:RefSeq mRNA;Acc:NM_204524]	719
ENSGALG00000002562	226.896	617.559	-1.4267	1.0068e-36	1.4962e-35	ARAP3	ArfGAP with RhoGAP domain, ankyrin repeat and PH domain 3 [Source:HGNC Symbol;Acc:HGNC:24097]	717
ENSGALG00000007617	170.144	463.841	-1.4268	3.7196e-32	4.7903e-31	ANO1	anoctamin 1, calcium activated chloride channel [Source:HGNC Symbol;Acc:HGNC:21625]	776
ENSGALG00000026842	40.0696	112.817	-1.4272	1.0036e-10	4.8932e-10	SHE	Src homology 2 domain containing E [Source:HGNC Symbol;Acc:HGNC:27004]	1218
ENSGALG00000009360	120.335	331.178	-1.4283	2.8921e-20	2.399e-19	CAPN2	calpain-2 catalytic subunit precursor [Source:RefSeq peptide;Acc:NP_990411]	980
ENSGALG00000019657	27.9286	80.2524	-1.4283	2.5792e-08	1.0529e-07		Uncharacterized protein [Source:UniProtKB/TrEMBL;Acc:F1NKC3]	1281
ENSGALG00000002594	47.824	133.828	-1.4292	1.7786e-12	9.7392e-12	TFPI	tissue factor pathway inhibitor (lipoprotein-associated coagulation inhibitor) [Source:HGNC Symbol;Acc:HGNC:11760]	1160
ENSGALG00000016443	248.995	676.617	-1.4301	1.8914e-49	3.837e-48	HPCAL1	Hippocalcin-like protein 1 [Source:UniProtKB/Swiss-Prot;Acc:P42324]	593
ENSGALG00000012075	1301.73	3517.93	-1.4302	4.1608e-149	3.8275e-147	DTX3L	deltex 3 like, E3 ubiquitin ligase [Source:HGNC Symbol;Acc:HGNC:30323]	180
ENSGALG00000002982	353.809	959.679	-1.4307	5.4348e-64	1.5022e-62	SLC2A6	solute carrier family 2 (facilitated glucose transporter), member 6 [Source:HGNC Symbol;Acc:HGNC:11011]	478
ENSGALG00000007001	277.497	755.663	-1.4312	8.1586e-46	1.5187e-44	TLR4	toll-like receptor 4 precursor [Source:RefSeq peptide;Acc:NP_001025864]	626
ENSGALG00000002155	103.199	284.967	-1.4319	1.8766e-20	1.5694e-19	HS6ST1	Heparan-sulfate 6-O-sulfotransferase 1 [Source:UniProtKB/Swiss-Prot;Acc:Q76KB2]	977
Novel00616	26.8812	78.1295	-1.4324	8.1536e-08	3.1834e-07	--	PREDICTED: protein shisa-4-like isoform X1 [Gallus gallus]	1297
ENSGALG00000001434	1259.04	3412.55	-1.4343	1.1238e-128	8.5322e-127	STOM	stomatin [Source:HGNC Symbol;Acc:HGNC:3383]	216
ENSGALG00000028203	557.194	1515.69	-1.4358	1.7412e-80	6.8336e-79	SPRED1	sprouty-related, EVH1 domain containing 1 [Source:HGNC Symbol;Acc:HGNC:20249]	376
ENSGALG00000003412	1127.87	3065.12	-1.4384	2.9233e-145	2.6198e-143		Uncharacterized protein [Source:UniProtKB/TrEMBL;Acc:E1C4E7]	185
ENSGALG00000016829	2679	7282.27	-1.4401	2.0662e-227	3.4876e-225	LAMP1	lysosome-associated membrane glycoprotein 1 precursor [Source:RefSeq peptide;Acc:NP_990614]	100
Novel00605	198.401	546.565	-1.443	1.4153e-34	1.9482e-33	--	Integrin alpha-3 precursor [Gallus gallus]>gi|13161045|gb|AAK13464.1|AF330146_1 integrin alpha 3A subunit cytoplasmic domain variant [Gallus gallus]	752
Novel00740	23.2023	68.3975	-1.4432	2.6495e-07	9.847e-07	--	neuron-glia cell adhesion molecule (Ng-CAM) [Gallus gallus]	1312
ENSGALG00000010322	78.9275	220.7	-1.4436	7.3386e-17	5.1117e-16	JDP2	Jun dimerization protein 2 [Source:RefSeq peptide;Acc:NP_001264816]	1057
ENSGALG00000001603	526.569	1441.42	-1.4458	5.6174e-92	2.6183e-90	NARF	nuclear prelamin A recognition factor [Source:HGNC Symbol;Acc:HGNC:29916]	334
ENSGALG00000011449	212.413	584.625	-1.4462	3.2926e-44	5.9567e-43		Uncharacterized protein [Source:UniProtKB/TrEMBL;Acc:E1BTH4]	637
ENSGALG00000009407	112.806	314.446	-1.4465	8.6311e-22	7.6328e-21		Uncharacterized protein [Source:UniProtKB/TrEMBL;Acc:E1BY17]	944
ENSGALG00000027217	65.792	185.765	-1.4506	3.4787e-14	2.1206e-13			1111
ENSGALG00000004613	291.245	802.138	-1.4509	1.1713e-58	2.9343e-57	P2RX5	P2X purinoceptor 5 [Source:RefSeq peptide;Acc:NP_990079]	511
ENSGALG00000014616	49.9061	142.138	-1.4511	5.4698e-12	2.9145e-11	MT1	metallothionein-3 [Source:RefSeq peptide;Acc:NP_001091007]	1173
ENSGALG00000006340	475.415	1307.87	-1.4515	1.5433e-70	4.8521e-69	PIEZO1	piezo-type mechanosensitive ion channel component 1 [Source:HGNC Symbol;Acc:HGNC:28993]	438
ENSGALG00000000616	889.763	2444.2	-1.4529	4.2245e-108	2.4483e-106	ELF3	E74-like factor 3 (ets domain transcription factor, epithelial-specific ) [Source:HGNC Symbol;Acc:HGNC:3318]	274
ENSGALG00000006032	254.929	704.061	-1.453	3.5107e-51	7.4255e-50	IL13RA1	interleukin 13 receptor, alpha 1 [Source:HGNC Symbol;Acc:HGNC:5974]	577
ENSGALG00000015899	264.858	732.233	-1.4532	2.2152e-46	4.2136e-45	RIPK2	receptor-interacting serine/threonine-protein kinase 2 [Source:RefSeq peptide;Acc:NP_001026114]	619
ENSGALG00000000783	104.559	292.385	-1.4544	4.3684e-23	4.068e-22	PTAFR	platelet-activating factor receptor [Source:HGNC Symbol;Acc:HGNC:9582]	921
ENSGALG00000010703	47.7475	136.673	-1.4547	2.3019e-12	1.2521e-11	C14orf159	chromosome 14 open reading frame 159 [Source:HGNC Symbol;Acc:HGNC:20498]	1163
ENSGALG00000026360	483.045	1331.01	-1.4548	1.4055e-69	4.325e-68	SOWAHC	sosondowah ankyrin repeat domain family member C [Source:HGNC Symbol;Acc:HGNC:26149]	447
ENSGALG00000003750	245.734	679.041	-1.4548	1.1301e-49	2.3143e-48	PLCG1	phospholipase C, gamma 1 [Source:HGNC Symbol;Acc:HGNC:9065]	590
ENSGALG00000017119	67.7088	191.151	-1.4549	1.1857e-16	8.203e-16	TNFRSF19	tumor necrosis factor receptor superfamily member 19 precursor [Source:RefSeq peptide;Acc:NP_001073572]	1059
ENSGALG00000027067	138.92	386.672	-1.4557	2.1376e-31	2.6718e-30			790
ENSGALG00000008514	180.856	503.78	-1.4586	2.9231e-33	3.8706e-32	DLL4	delta-like 4 (Drosophila) [Source:HGNC Symbol;Acc:HGNC:2910]	769
Novel01205	82.6302	265.564	-1.4588	5.8758e-05	0.00017077	--	immunoglobulin heavy chain V-region, partial [Gallus gallus]	1394
ENSGALG00000004575	379.533	1051.65	-1.4611	4.3264e-63	1.1771e-61	STARD8	StAR-related lipid transfer (START) domain containing 8 [Source:HGNC Symbol;Acc:HGNC:19161]	482
ENSGALG00000002326	656.907	1817.16	-1.4625	2.2995e-102	1.2226e-100		Uncharacterized protein [Source:UniProtKB/TrEMBL;Acc:E1BVN3]	297
ENSGALG00000026661	93.4679	263.309	-1.4627	5.8143e-22	5.1681e-21	MSRB3	methionine-R-sulfoxide reductase B3, mitochondrial [Source:RefSeq peptide;Acc:NP_001186507]	941
ENSGALG00000012791	95.1488	268.62	-1.4631	2.5035e-21	2.159e-20	TBXAS1	thromboxane A synthase 1 (platelet) [Source:HGNC Symbol;Acc:HGNC:11609]	957
ENSGALG00000006483	201.35	560.892	-1.4636	1.2709e-41	2.1663e-40	AMOTL2	angiomotin like 2 [Source:HGNC Symbol;Acc:HGNC:17812]	661
ENSGALG00000007248	261.69	728.967	-1.4659	9.8843e-53	2.1535e-51		Uncharacterized protein [Source:UniProtKB/TrEMBL;Acc:F1NB67]	566
ENSGALG00000027283	510.893	1421.41	-1.4691	2.0818e-78	7.8512e-77	SLC12A9	solute carrier family 12, member 9 [Source:HGNC Symbol;Acc:HGNC:17435]	385
ENSGALG00000017326	173.87	487.47	-1.4696	1.2386e-35	1.7833e-34	ARHGEF17	Rho guanine nucleotide exchange factor (GEF) 17 [Source:HGNC Symbol;Acc:HGNC:21726]	730
ENSGALG00000008830	22.7401	68.5929	-1.4722	2.5657e-07	9.5519e-07	BMP2	bone morphogenetic protein 2 precursor [Source:RefSeq peptide;Acc:NP_989689]	1309
ENSGALG00000014725	487.485	1359.85	-1.473	3.2194e-89	1.4653e-87	PLK2	polo-like kinase 2 [Source:HGNC Symbol;Acc:HGNC:19699]	341
ENSGALG00000015241	241.774	677.484	-1.4732	1.1045e-48	2.2097e-47	SNAI2	snail family zinc finger 2 [Source:HGNC Symbol;Acc:HGNC:11094]	597
ENSGALG00000006775	2657.17	7420.82	-1.4788	1.9362e-205	2.8052e-203	TGM2	protein-glutamine gamma-glutamyltransferase 2 [Source:RefSeq peptide;Acc:NP_990779]	116
ENSGALG00000005060	419.422	1177.77	-1.481	3.8381e-73	1.2735e-71	ENG	endoglin precursor [Source:RefSeq peptide;Acc:NP_001074356]	420
ENSGALG00000012545	181.706	514.19	-1.483	1.7221e-36	2.5373e-35	CYTIP	cytohesin 1 interacting protein [Source:HGNC Symbol;Acc:HGNC:9506]	721
ENSGALG00000009520	95.899	274.044	-1.4851	1.0443e-23	9.9218e-23	MARCH1	membrane-associated ring finger (C3HC4) 1, E3 ubiquitin protein ligase [Source:HGNC Symbol;Acc:HGNC:26077]	911
Novel01858	68.6913	198.849	-1.487	2.3883e-16	1.6316e-15	--	PREDICTED: ras association domain-containing protein 1 [Gallus gallus]	1063
ENSGALG00000021142	325.198	921.138	-1.4871	6.8056e-41	1.1344e-39		Uncharacterized protein [Source:UniProtKB/TrEMBL;Acc:F1NSC7]	669
ENSGALG00000007052	475.793	1343.7	-1.4888	9.4941e-78	3.5422e-76	PXK	PX domain containing serine/threonine kinase [Source:HGNC Symbol;Acc:HGNC:23326]	388
ENSGALG00000021226	105.86	303.061	-1.4892	1.5868e-25	1.6143e-24		Uncharacterized protein [Source:UniProtKB/TrEMBL;Acc:F1NLP5]	881
ENSGALG00000012576	151.853	431.996	-1.4894	3.0356e-34	4.1329e-33	RASEF	RAS and EF-hand domain containing [Source:HGNC Symbol;Acc:HGNC:26464]	755
ENSGALG00000026165	601.953	1699.96	-1.4905	3.1533e-81	1.2574e-79	TTC31	tetratricopeptide repeat domain 31 [Source:HGNC Symbol;Acc:HGNC:25759]	373
ENSGALG00000026622	503.641	1424.91	-1.4929	2.672e-91	1.2355e-89		transmembrane protein 110-like [Source:RefSeq peptide;Acc:NP_001026013]	337
Novel03780	122.555	351.536	-1.4958	1.302e-29	1.5357e-28	--	PREDICTED: A disintegrin and metalloproteinase with thrombospondin motifs 12 isoform X1 [Gallus gallus]	817
ENSGALG00000021362	57.7002	168.721	-1.496	1.242e-14	7.7644e-14	GPRC5C	G protein-coupled receptor, class C, group 5, member C [Source:HGNC Symbol;Acc:HGNC:13309]	1104
ENSGALG00000008461	339.241	965.615	-1.4975	2.1133e-59	5.3559e-58	HGF/SF	hepatocyte growth factor precursor [Source:RefSeq peptide;Acc:NP_001025541]	507
ENSGALG00000027335	49.9674	146.588	-1.4975	8.6945e-14	5.1857e-13	ARID5A	AT rich interactive domain 5A (MRF1-like) [Source:HGNC Symbol;Acc:HGNC:17361]	1122
ENSGALG00000016141	195.953	559.965	-1.499	1.0947e-44	1.9951e-43		Phosphoinositide phospholipase C [Source:UniProtKB/TrEMBL;Acc:F1NY90]	634
ENSGALG00000007645	265.097	755.698	-1.4993	7.3571e-50	1.5173e-48		Uncharacterized protein [Source:UniProtKB/TrEMBL;Acc:F1NI31]	586
ENSGALG00000006337	1620.12	4590.39	-1.4994	1.2326e-198	1.6742e-196	k123	K123 protein precursor [Source:RefSeq peptide;Acc:NP_990350]	124
ENSGALG00000003319	145.139	416.877	-1.5008	6.8935e-32	8.8126e-31	ADAP2	ArfGAP with dual PH domains 2 [Source:HGNC Symbol;Acc:HGNC:16487]	781
ENSGALG00000002260	127.068	366.329	-1.502	1.5964e-27	1.7578e-26	CISH	Cytokine-inducible SH2-containing protein [Source:UniProtKB/Swiss-Prot;Acc:Q9PW70]	849
ENSGALG00000027980	60.4607	178.368	-1.5028	2.498e-13	1.4467e-12	NANOS1	nanos homolog 1 (Drosophila) [Source:HGNC Symbol;Acc:HGNC:23044]	1137
ENSGALG00000003651	753.239	2148.89	-1.5074	1.714e-120	1.1873e-118	NT5C3B	7-methylguanosine phosphate-specific 5'-nucleotidase [Source:UniProtKB/Swiss-Prot;Acc:Q5ZKF6]	234
ENSGALG00000003706	544.465	1558.78	-1.5097	4.1737e-97	2.1033e-95	DUSP1	dual specificity protein phosphatase 1 [Source:RefSeq peptide;Acc:NP_001078828]	313
ENSGALG00000006401	228.195	658.33	-1.512	6.4078e-45	1.1752e-43	OSBPL5	oxysterol binding protein-like 5 [Source:HGNC Symbol;Acc:HGNC:16392]	632
ENSGALG00000010336	1091.1	3123.62	-1.5122	9.284e-118	6.1843e-116		Uncharacterized protein [Source:UniProtKB/TrEMBL;Acc:E1C5J8]	242
ENSGALG00000011803	79.1272	232.361	-1.5169	1.6893e-20	1.4161e-19	EMP1	epithelial membrane protein 1 [Source:RefSeq peptide;Acc:NP_001264299]	972
ENSGALG00000012281	267.982	775.193	-1.5192	2.412e-56	5.7683e-55	PLA2G6	85 kDa calcium-independent phospholipase A2 [Source:RefSeq peptide;Acc:NP_001124210]	528
ENSGALG00000011182	822.837	2367.74	-1.5194	2.5078e-129	1.9123e-127	DLL1	delta-like 1 precursor [Source:RefSeq peptide;Acc:NP_990304]	215
ENSGALG00000026652	158.915	461.769	-1.52	1.3576e-38	2.1246e-37	CYBRD1	cytochrome b reductase 1 [Source:HGNC Symbol;Acc:HGNC:20797]	696
ENSGALG00000008950	193.252	561.392	-1.5201	9.8649e-39	1.5521e-37	EHD4	EH-domain containing 4 [Source:HGNC Symbol;Acc:HGNC:3245]	693
ENSGALG00000013985	90.0108	264.095	-1.5216	3.5651e-24	3.4378e-23		Uncharacterized protein [Source:UniProtKB/TrEMBL;Acc:H9L0P9]	904
ENSGALG00000013992	121.727	355.513	-1.5229	2.0214e-30	2.4371e-29		Uncharacterized protein [Source:UniProtKB/TrEMBL;Acc:E1BUA6]	807
ENSGALG00000003457	1544.5	4451.8	-1.5239	7.109e-195	9.3635e-193	CNP	2',3'-cyclic-nucleotide 3'-phosphodiesterase [Source:RefSeq peptide;Acc:NP_990381]	128
ENSGALG00000028806	106.08	311.092	-1.526	7.7357e-28	8.6103e-27	GRB7	growth factor receptor-bound protein 7 [Source:HGNC Symbol;Acc:HGNC:4567]	844
ENSGALG00000014213	286.79	834.963	-1.5285	5.8364e-56	1.3862e-54	PRR5	proline-rich protein 5 [Source:RefSeq peptide;Acc:NP_001025151]	532
ENSGALG00000013994	58.2545	174.659	-1.5294	1.4179e-15	9.3098e-15	TAAR1	trace amine associated receptor 1 [Source:HGNC Symbol;Acc:HGNC:17734]	1082
ENSGALG00000013878	314.493	914.587	-1.53	4.9962e-64	1.3854e-62	PCYOX1	prenylcysteine oxidase 1 [Source:HGNC Symbol;Acc:HGNC:20588]	477
ENSGALG00000000949	71.0525	211.114	-1.5322	1.0023e-19	8.12e-19	HBEGF	Proheparin-binding EGF-like growth factor Heparin-binding EGF-like growth factor [Source:UniProtKB/Swiss-Prot;Acc:Q9W7C5]	990
ENSGALG00000002786	206.826	605.042	-1.5337	1.0741e-49	2.2049e-48	PSTPIP1	proline-serine-threonine phosphatase interacting protein 1 [Source:HGNC Symbol;Acc:HGNC:9580]	588
ENSGALG00000002775	81.6286	241.958	-1.5339	2.7839e-22	2.5013e-21	FA2H	fatty acid 2-hydroxylase [Source:HGNC Symbol;Acc:HGNC:21197]	938
ENSGALG00000009803	152.041	446.802	-1.5357	2.6541e-38	4.12e-37	MGST2	microsomal glutathione S-transferase 2 [Source:HGNC Symbol;Acc:HGNC:7063]	700
ENSGALG00000001571	1139.77	3318.71	-1.5373	6.758e-143	5.9341e-141	MYO1F	myosin-If [Source:RefSeq peptide;Acc:NP_990585]	189
ENSGALG00000005616	97.9996	290.41	-1.5373	6.1138e-26	6.327e-25	ARSI	arylsulfatase family, member I [Source:HGNC Symbol;Acc:HGNC:32521]	875
ENSGALG00000003439	779.961	2274.23	-1.5386	2.1479e-127	1.5891e-125	PLEKHM2	pleckstrin homology domain containing, family M (with RUN domain) member 2 [Source:HGNC Symbol;Acc:HGNC:29131]	220
ENSGALG00000027269	38.4894	117.935	-1.5386	7.8348e-12	4.1252e-11	GUCA2B	guanylate cyclase activator 2A (guanylin) precursor [Source:RefSeq peptide;Acc:NP_001183967]	1182
ENSGALG00000003433	76.0158	226.86	-1.5402	1.3435e-21	1.1762e-20		Dipeptidase [Source:UniProtKB/TrEMBL;Acc:F1NQJ0]	950
ENSGALG00000027513	20.7773	66.4171	-1.5414	1.3969e-07	5.346e-07	HOXD9	homeobox D9 [Source:HGNC Symbol;Acc:HGNC:5140]	1303
ENSGALG00000008337	372.407	1090.95	-1.5417	4.5936e-82	1.8704e-80	SLC8B1	solute carrier family 8 (sodium/lithium/calcium exchanger), member B1 [Source:HGNC Symbol;Acc:HGNC:26175]	367
ENSGALG00000026836	352.157	1034.27	-1.5431	8.8885e-61	2.2928e-59	COL16A1	collagen, type XVI, alpha 1 [Source:HGNC Symbol;Acc:HGNC:2193]	502
ENSGALG00000008758	48.7394	148.043	-1.5432	3.3971e-14	2.0731e-13	B3GNT5	UDP-GlcNAc:betaGal beta-1,3-N-acetylglucosaminyltransferase 5 [Source:RefSeq peptide;Acc:NP_001107233]	1109
ENSGALG00000023950	231.013	680.532	-1.5448	1.7966e-51	3.8327e-50	CR1L	complement component (3b/4b) receptor 1-like precursor [Source:RefSeq peptide;Acc:NP_001028815]	574
ENSGALG00000026465	53.5911	162.375	-1.5451	1.1837e-15	7.7985e-15	TMEM100	transmembrane protein 100 [Source:HGNC Symbol;Acc:HGNC:25607]	1079
ENSGALG00000009163	603.585	1771.71	-1.5472	2.3664e-110	1.4335e-108	S100A11	Protein S100-A11 [Source:UniProtKB/Swiss-Prot;Acc:P24479]	262
ENSGALG00000027456	210.395	622.36	-1.5479	6.7425e-44	1.202e-42	OCLN	Gallus gallus occludin (OCLN), mRNA. [Source:RefSeq mRNA;Acc:NM_205128]	641
Novel01052	9.64848	33.9077	-1.5485	3.8881e-05	0.00011522	--	PREDICTED: zinc finger and BTB domain-containing protein 7B, partial [Manacus vitellinus]	1390
ENSGALG00000024024	15.8751	52.7581	-1.5518	2.0849e-06	7.0604e-06	TGFA	protransforming growth factor alpha precursor [Source:RefSeq peptide;Acc:NP_001001614]	1353
ENSGALG00000006039	322.064	951.351	-1.5521	4.0035e-72	1.3084e-70	SNED1	sushi, nidogen and EGF-like domains 1 [Source:HGNC Symbol;Acc:HGNC:24696]	425
ENSGALG00000016782	199.38	591.849	-1.5535	1.9254e-45	3.5611e-44	IL1R2	interleukin 1 receptor, type II [Source:HGNC Symbol;Acc:HGNC:5994]	628
ENSGALG00000009579	151.22	450.322	-1.5537	1.616e-37	2.4624e-36	IQCJ-SCHIP1	IQCJ-SCHIP1 readthrough [Source:HGNC Symbol;Acc:HGNC:38842]	710
ENSGALG00000009512	185.572	552.221	-1.5539	1.3273e-38	2.0846e-37	TFPI2	tissue factor pathway inhibitor 2 [Source:HGNC Symbol;Acc:HGNC:11761]	694
ENSGALG00000007018	105.338	316.672	-1.5572	8.2369e-25	8.1693e-24	SLC26A11	solute carrier family 26 (anion exchanger), member 11 [Source:HGNC Symbol;Acc:HGNC:14471]	890
ENSGALG00000008346	228.548	679.824	-1.5577	3.126e-53	6.9234e-52	CASP18	caspase 18 [Source:RefSeq peptide;Acc:NP_001038154]	560
ENSGALG00000016397	25.4698	80.9508	-1.558	6.6516e-09	2.8568e-08	Sox11	transcription factor SOX-11 [Source:RefSeq peptide;Acc:NP_990518]	1260
ENSGALG00000017091	103.9	312.06	-1.5582	1.2019e-28	1.3693e-27	FLT1	vascular endothelial growth factor receptor 1 precursor [Source:RefSeq peptide;Acc:NP_989583]	835
ENSGALG00000004223	23.7916	80.1781	-1.5616	2.6138e-06	8.7713e-06		Uncharacterized protein [Source:UniProtKB/TrEMBL;Acc:E1BRU2]	1356
ENSGALG00000011046	1605.35	4752	-1.5621	4.3447e-210	6.7444e-208	SNX10	sorting nexin-10 [Source:RefSeq peptide;Acc:NP_001026157]	109
ENSGALG00000019249	10.6037	37.8377	-1.5621	3.5928e-05	0.00010692		Uncharacterized protein [Source:UniProtKB/TrEMBL;Acc:F1NQ25]	1389
ENSGALG00000011998	337.962	1006.67	-1.564	8.4737e-68	2.5184e-66	SEC24D	SEC24 homolog D, COPII coat complex component [Source:HGNC Symbol;Acc:HGNC:10706]	455
ENSGALG00000008912	382.591	1140.07	-1.5642	4.4459e-75	1.5459e-73	ABCB1LB	multidrug resistance protein 1 [Source:RefSeq peptide;Acc:NP_990225]	409
ENSGALG00000024020	86.3808	262.631	-1.5659	5.3813e-23	4.9792e-22		Uncharacterized protein [Source:UniProtKB/TrEMBL;Acc:H9L3I5]	927
ENSGALG00000026862	1593.39	4730.49	-1.5663	2.0645e-201	2.8946e-199	CLDN1	claudin-1 [Source:RefSeq peptide;Acc:NP_001013629]	120
Novel00706	80.1221	244.993	-1.5663	8.0973e-19	6.2764e-18	--	This CDS feature is included to show the translation of the corresponding V_region. Presently translation qualifiers on V_region features are illegal, partial [Gallus gallus]	1011
ENSGALG00000011812	209.786	628.377	-1.5671	2.1205e-47	4.1423e-46	SULT1E1	sulfotransferase family 1E, estrogen-preferring, member 1 [Source:HGNC Symbol;Acc:HGNC:11377]	607
ENSGALG00000016584	94.5456	286.222	-1.5674	3.4922e-27	3.7971e-26	EGFL6	epidermal growth factor-like protein 6 precursor [Source:RefSeq peptide;Acc:NP_001264667]	855
ENSGALG00000001091	215.774	647.72	-1.5712	2.2589e-51	4.807e-50	C1orf116	chromosome 1 open reading frame 116 [Source:HGNC Symbol;Acc:HGNC:28667]	575
ENSGALG00000002888	144.713	437.388	-1.5721	1.8992e-33	2.5302e-32	CASZ1	castor zinc finger 1 [Source:HGNC Symbol;Acc:HGNC:26002]	767
Novel00782	225.027	676.467	-1.5737	5.8447e-55	1.3567e-53	--	complement C3 precursor [Gallus gallus]>gi|755815|gb|AAA64694.1| complement C3 precursor [Gallus gallus]	542
ENSGALG00000009866	308.99	927.086	-1.5739	2.4304e-67	7.162e-66	CAMK1D	calcium/calmodulin-dependent protein kinase ID [Source:HGNC Symbol;Acc:HGNC:19341]	458
ENSGALG00000029177	19.2617	63.5907	-1.5761	1.6391e-07	6.2221e-07	IL17RE	interleukin 17 receptor E [Source:HGNC Symbol;Acc:HGNC:18439]	1306
ENSGALG00000024372	14081.2	42501.3	-1.578	1.5736e-50	3.2726e-49	BFIV21	MHC BF2 class I precursor [Source:RefSeq peptide;Acc:NP_001026509]	584
ENSGALG00000003923	805.241	2413.38	-1.5787	1.1364e-149	1.051e-147	COL6A3	collagen alpha-3(VI) chain precursor [Source:RefSeq peptide;Acc:NP_990865]	179
ENSGALG00000010237	1001.91	3003.39	-1.5791	1.2026e-150	1.1181e-148	NPC2	epididymal secretory protein E1 precursor [Source:RefSeq peptide;Acc:NP_001026374]	178
ENSGALG00000004751	82.495	252.819	-1.5791	1.2474e-23	1.1818e-22		Uncharacterized protein [Source:UniProtKB/TrEMBL;Acc:F1NHA7]	912
ENSGALG00000011511	1476.54	4423.23	-1.5792	1.8892e-216	2.9591e-214	CKB	creatine kinase B-type [Source:RefSeq peptide;Acc:NP_990641]	108
ENSGALG00000012792	459.56	1380.47	-1.5793	3.3466e-102	1.7632e-100	HIPK2	homeodomain interacting protein kinase 2 [Source:HGNC Symbol;Acc:HGNC:14402]	300
ENSGALG00000028291	366.383	1104	-1.5807	2.883e-71	9.2481e-70	BCAR1	breast cancer anti-estrogen resistance 1 [Source:HGNC Symbol;Acc:HGNC:971]	430
ENSGALG00000015677	49.9597	155.325	-1.5813	4.3589e-16	2.9316e-15	SUSD1	sushi domain containing 1 [Source:HGNC Symbol;Acc:HGNC:25413]	1068
ENSGALG00000006415	24.7717	80.5568	-1.5813	4.2182e-09	1.8413e-08	CD40LG	CD40 ligand CD40 ligand, membrane form CD40 ligand, soluble form [Source:UniProtKB/Swiss-Prot;Acc:Q9I8D8]	1252
ENSGALG00000009754	308.842	933.275	-1.582	2.2693e-58	5.6523e-57	HK2	Gallus gallus hexokinase 2 (HK2), mRNA. [Source:RefSeq mRNA;Acc:NM_204212]	513
ENSGALG00000024348	383.683	1158.16	-1.5833	1.0976e-72	3.6212e-71		Uncharacterized protein [Source:UniProtKB/TrEMBL;Acc:F1NFX9]	423
ENSGALG00000028128	25.3825	82.5321	-1.5839	3.7016e-09	1.6243e-08	HOXD8	Homeobox protein Hox-D8 [Source:UniProtKB/Swiss-Prot;Acc:P23459]	1247
ENSGALG00000001525	2164.27	6510.59	-1.5852	7.5651e-226	1.2526e-223	CALCOCO2	calcium binding and coiled-coil domain 2 [Source:HGNC Symbol;Acc:HGNC:29912]	102
ENSGALG00000025776	24.5956	80.3851	-1.5873	1.0963e-08	4.6353e-08	EMID1	EMI domain containing 1 [Source:HGNC Symbol;Acc:HGNC:18036]	1267
ENSGALG00000028448	21.059	69.749	-1.5934	1.6682e-08	6.9319e-08	SH2D1B	SH2 domain-containing protein 1B [Source:RefSeq peptide;Acc:NP_001265002]	1273
ENSGALG00000004785	152.949	468.772	-1.5949	8.6253e-38	1.3259e-36			705
ENSGALG00000028750	235.665	720.478	-1.5974	4.6049e-53	1.0147e-51	STAT2	signal transducer and activator of transcription 2, 113kDa [Source:HGNC Symbol;Acc:HGNC:11363]	562
ENSGALG00000027308	2161.83	6554.4	-1.5976	2.6879e-284	5.9912e-282			76
ENSGALG00000002792	124.526	383.869	-1.5997	1.6662e-33	2.2266e-32	SPDEF	SAM pointed domain containing ETS transcription factor [Source:HGNC Symbol;Acc:HGNC:17257]	764
ENSGALG00000026027	79.7611	248.641	-1.6026	3.668e-23	3.4249e-22	CLIC3	chloride intracellular channel 3 [Source:HGNC Symbol;Acc:HGNC:2064]	918
ENSGALG00000005065	502.103	1533.8	-1.6042	1.1454e-114	7.3752e-113	PLA2G4A	Cytosolic phospholipase A2 Phospholipase A2 Lysophospholipase [Source:UniProtKB/Swiss-Prot;Acc:P49147]	249
ENSGALG00000005688	199.202	612.142	-1.6049	1.9623e-53	4.374e-52	DNASE1L3	deoxyribonuclease gamma precursor [Source:RefSeq peptide;Acc:NP_001029987]	557
ENSGALG00000005649	65.0676	204.803	-1.6096	1.5086e-20	1.2658e-19	TMEM150A	transmembrane protein 150A [Source:HGNC Symbol;Acc:HGNC:24677]	971
ENSGALG00000009192	69.7447	219.355	-1.6108	9.0872e-22	8.0238e-21	SLITRK2	SLIT and NTRK-like family, member 2 [Source:HGNC Symbol;Acc:HGNC:13449]	946
ENSGALG00000014582	310.507	956.905	-1.6126	5.1399e-77	1.8893e-75	CADM1	cell adhesion molecule 1 [Source:HGNC Symbol;Acc:HGNC:5951]	392
ENSGALG00000007371	58.6345	185.772	-1.6134	3.5288e-19	2.7913e-18	IGDCC3	immunoglobulin superfamily, DCC subclass, member 3 [Source:HGNC Symbol;Acc:HGNC:9700]	1001
ENSGALG00000027621	101.09	315.838	-1.6138	4.4919e-29	5.1857e-28		Uncharacterized protein [Source:UniProtKB/TrEMBL;Acc:R4GHY1]	830
ENSGALG00000016786	268.333	830.732	-1.6153	3.424e-58	8.4922e-57	IL18R1	interleukin-18 receptor 1 precursor [Source:RefSeq peptide;Acc:NP_001138697]	515
ENSGALG00000026928	73.5834	232.322	-1.617	3.4636e-21	2.9708e-20	KLF4	Kruppel-like factor 4 (gut) [Source:HGNC Symbol;Acc:HGNC:6348]	962
ENSGALG00000000379	139.453	435.044	-1.6179	5.1648e-35	7.2767e-34	ITGB3	integrin beta-3 precursor [Source:RefSeq peptide;Acc:NP_989646]	739
ENSGALG00000017019	683.181	2106.87	-1.6185	1.0993e-142	9.5085e-141	WDFY2	WD repeat and FYVE domain-containing protein 2 [Source:RefSeq peptide;Acc:NP_001073218]	192
ENSGALG00000005905	92.4878	291.151	-1.6205	7.8139e-27	8.3807e-26	ZDHHC4	zinc finger, DHHC-type containing 4 [Source:HGNC Symbol;Acc:HGNC:18471]	859
ENSGALG00000023296	16.466	57.2436	-1.6206	4.0993e-07	1.4963e-06	SCL	Gallus gallus T-cell acute lymphocytic leukemia 1 (TAL1), mRNA. [Source:RefSeq mRNA;Acc:NM_205352]	1322
ENSGALG00000008632	108.129	339.548	-1.6209	2.6964e-31	3.3486e-30	ACSS1	acyl-CoA synthetase short-chain family member 1 [Source:HGNC Symbol;Acc:HGNC:16091]	794
ENSGALG00000000865	377.341	1170.62	-1.6236	1.0084e-76	3.6833e-75			395
ENSGALG00000021325	77.2822	244.853	-1.6248	8.7421e-24	8.3237e-23		Uncharacterized protein [Source:UniProtKB/TrEMBL;Acc:E1BV22]	909
ENSGALG00000026426	532.931	1652.21	-1.625	2.2501e-118	1.5163e-116	OTUD1	OTU deubiquitinase 1 [Source:HGNC Symbol;Acc:HGNC:27346]	239
ENSGALG00000013929	839.473	2603.4	-1.6264	4.5562e-126	3.3006e-124	PDGFRA	platelet-derived growth factor receptor alpha precursor [Source:RefSeq peptide;Acc:NP_990080]	224
ENSGALG00000003358	2061.72	6383.24	-1.6273	3.7619e-263	7.3489e-261	UBIAD1	ubiA prenyltransferase domain-containing protein 1 [Source:RefSeq peptide;Acc:NP_001026050]	86
ENSGALG00000027093	513.958	1598.39	-1.6278	1.6554e-105	9.166e-104	TLR1LB	toll-like receptor 6 [Source:RefSeq peptide;Acc:NP_001075178]	286
ENSGALG00000015362	60.1961	192.531	-1.6282	4.8576e-20	3.9931e-19	TRAT1	T cell receptor associated transmembrane adaptor 1 [Source:HGNC Symbol;Acc:HGNC:30698]	983
ENSGALG00000007809	116.906	371.663	-1.6313	3.8994e-26	4.0595e-25	TSHZ2	teashirt zinc finger homeobox 2 [Source:HGNC Symbol;Acc:HGNC:13010]	871
ENSGALG00000011306	793.361	2471.35	-1.6325	1.0908e-124	7.7724e-123	DES	desmin [Source:HGNC Symbol;Acc:HGNC:2770]	228
ENSGALG00000016920	405.701	1267.56	-1.6326	1.6515e-86	7.1423e-85	LMO7	LIM domain 7 [Source:HGNC Symbol;Acc:HGNC:6646]	351
ENSGALG00000023723	150.063	472.813	-1.6329	2.1348e-38	3.3168e-37	PQLC2	Lysosomal amino acid transporter 1 homolog [Source:UniProtKB/Swiss-Prot;Acc:Q5ZJX0]	699
ENSGALG00000014820	16.1504	57.1675	-1.6336	4.8751e-07	1.7632e-06	VTCN1	V-set domain containing T cell activation inhibitor 1 [Source:HGNC Symbol;Acc:HGNC:28873]	1327
ENSGALG00000026854	137.767	434.905	-1.6348	7.0031e-39	1.1089e-37	PDPN	podoplanin [Source:HGNC Symbol;Acc:HGNC:29602]	692
ENSGALG00000006300	3357.14	10454.5	-1.6355	4.3415e-251	8.03e-249	LDHA	L-lactate dehydrogenase A chain [Source:RefSeq peptide;Acc:NP_990615]	91
ENSGALG00000010818	300.638	941.945	-1.6363	4.2919e-76	1.5513e-74	PPAP2B	lipid phosphate phosphohydrolase 3 [Source:RefSeq peptide;Acc:NP_001123960]	399
ENSGALG00000002258	5116.05	16085.2	-1.6368	1.1919e-55	2.8116e-54		Uncharacterized protein [Source:UniProtKB/TrEMBL;Acc:H9KZ23]	536
ENSGALG00000023364	220.137	691.809	-1.6377	3.6171e-60	9.2346e-59	CDC42EP4	CDC42 effector protein (Rho GTPase binding) 4 [Source:HGNC Symbol;Acc:HGNC:17147]	505
ENSGALG00000014236	1108.03	3462.71	-1.638	1.2626e-153	1.1931e-151	ATP8A1	ATPase, aminophospholipid transporter (APLT), class I, type 8A, member 1 [Source:HGNC Symbol;Acc:HGNC:13531]	175
ENSGALG00000003074	168.06	529.608	-1.638	2.0908e-48	4.1592e-47	HOMER3	homer scaffolding protein 3 [Source:HGNC Symbol;Acc:HGNC:17514]	599
ENSGALG00000005278	328.281	1030.48	-1.64	1.324e-81	5.3534e-80	CDH11	cadherin-11 precursor [Source:RefSeq peptide;Acc:NP_001004371]	369
ENSGALG00000011717	95.3692	305.276	-1.6402	1.5245e-26	1.6093e-25		Uncharacterized protein [Source:UniProtKB/TrEMBL;Acc:E1BSS9]	867
ENSGALG00000028341	351.631	1104.26	-1.6407	2.8212e-83	1.1706e-81	MADCAM1	mucosal vascular addressin cell adhesion molecule 1 [Source:HGNC Symbol;Acc:HGNC:6765]	360
ENSGALG00000004338	527.011	1654.64	-1.6415	2.5439e-93	1.2084e-91	COL18A1	collagen, type XVIII, alpha 1 precursor [Source:RefSeq peptide;Acc:NP_989495]	328
ENSGALG00000012327	84.4241	270.423	-1.6442	8.0263e-27	8.5926e-26	INHBA	inhibin beta A chain precursor [Source:RefSeq peptide;Acc:NP_990727]	860
ENSGALG00000016428	194.292	615.087	-1.6454	2.0454e-53	4.5534e-52	Enpp2	ectonucleotide pyrophosphatase/phosphodiesterase family member 2 [Source:RefSeq peptide;Acc:NP_001185591]	558
ENSGALG00000014913	156.332	500.052	-1.6483	1.9669e-33	2.6164e-32	ROS1	proto-oncogene tyrosine-protein kinase ROS precursor [Source:RefSeq peptide;Acc:NP_990588]	768
ENSGALG00000005628	142.791	455.257	-1.6489	3.9436e-39	6.2845e-38	COL9A3	collagen alpha-3(IX) chain precursor [Source:RefSeq peptide;Acc:NP_990636]	689
ENSGALG00000004386	232.327	736.278	-1.6498	1.2052e-61	3.1893e-60	Sox9	Transcription factor SOX-9 [Source:UniProtKB/Swiss-Prot;Acc:P48434]	492
ENSGALG00000008936	526.309	1660.54	-1.6512	6.8111e-125	4.8732e-123		Uncharacterized protein [Source:UniProtKB/TrEMBL;Acc:F1NV60]	227
ENSGALG00000009298	316.938	1004.33	-1.6529	9.7817e-85	4.1178e-83	TNIK	TRAF2 and NCK interacting kinase [Source:HGNC Symbol;Acc:HGNC:30765]	357
ENSGALG00000006523	373.863	1186.68	-1.6545	6.5718e-77	2.4054e-75	IGF2BP2	insulin-like growth factor 2 mRNA binding protein 2 [Source:HGNC Symbol;Acc:HGNC:28867]	394
ENSGALG00000010357	157.544	505.579	-1.6594	1.4094e-39	2.2752e-38	7	P2Y purinoceptor 1 [Source:UniProtKB/Swiss-Prot;Acc:P34996]	684
ENSGALG00000015828	377.605	1201.81	-1.6602	9.7767e-95	4.7747e-93	BACH1	BTB and CNC homology 1, basic leucine zipper transcription factor 1 [Source:HGNC Symbol;Acc:HGNC:935]	320
ENSGALG00000008969	2547.16	8078.03	-1.6608	1.1837e-206	1.744e-204	EPCAM	epithelial cell adhesion molecule precursor [Source:RefSeq peptide;Acc:NP_001012582]	114
ENSGALG00000015077	163.315	525.021	-1.6635	7.1352e-47	1.3738e-45	ARHGAP31	Rho GTPase activating protein 31 [Source:HGNC Symbol;Acc:HGNC:29216]	613
ENSGALG00000013334	19.8357	69.3433	-1.6639	7.5995e-09	3.2527e-08		Uncharacterized protein [Source:UniProtKB/TrEMBL;Acc:H9L014]	1262
ENSGALG00000008098	945.957	3011.03	-1.6646	6.3973e-170	7.0395e-168	PBEF1	nicotinamide phosphoribosyltransferase [Source:RefSeq peptide;Acc:NP_001025899]	150
ENSGALG00000028451	424.493	1356.02	-1.6656	4.6045e-82	1.8704e-80	MT4	Metallothionein [Source:UniProtKB/Swiss-Prot;Acc:P68497]	368
ENSGALG00000005974	2763.74	8793.76	-1.6669	8.8282e-290	2.0465e-287	COL6A1	collagen alpha-1(VI) chain precursor [Source:RefSeq peptide;Acc:NP_990438]	73
ENSGALG00000013603	14.3134	52.195	-1.6677	3.3404e-07	1.2296e-06	MYCT1	myc target 1 [Source:HGNC Symbol;Acc:HGNC:23172]	1318
ENSGALG00000011608	369.889	1185.23	-1.6704	9.2628e-100	4.8073e-98	INF2	inverted formin, FH2 and WH2 domain containing [Source:HGNC Symbol;Acc:HGNC:23791]	304
ENSGALG00000011164	333.882	1072.54	-1.6718	2.1863e-82	8.986e-81	CHN2	chimerin 2 [Source:HGNC Symbol;Acc:HGNC:1944]	364
ENSGALG00000012173	444.854	1427.79	-1.6732	1.3832e-110	8.4085e-109	LGALS3	lectin, galactoside-binding, soluble, 3 [Source:HGNC Symbol;Acc:HGNC:6563]	261
ENSGALG00000028284	137.923	447.805	-1.6733	1.11e-37	1.7003e-36	PTX3	pentraxin-related protein PTX3 precursor [Source:RefSeq peptide;Acc:NP_001017413]	708
Novel01375	9.86423	38.4322	-1.6759	6.2435e-06	2.0165e-05	--	T cell receptor beta [Gallus gallus]	1368
ENSGALG00000006447	189.473	612.936	-1.6764	1.0565e-52	2.2989e-51	PHLDA2	pleckstrin homology-like domain family A member 2 [Source:RefSeq peptide;Acc:NP_001186524]	567
ENSGALG00000003770	2192.94	7029.71	-1.6771	6.7921e-260	1.2977e-257	Protein	Annexin A2 [Source:UniProtKB/Swiss-Prot;Acc:P17785]	88
ENSGALG00000016998	139.275	453.42	-1.679	1.738e-41	2.948e-40			663
ENSGALG00000006471	71.919	237.061	-1.6793	1.9395e-24	1.8933e-23	SLCO2A1	solute carrier organic anion transporter family member 2A1 [Source:RefSeq peptide;Acc:NP_001185856]	895
ENSGALG00000016828	1317.01	4244.45	-1.6807	5.2842e-125	3.7963e-123	GRTP1	growth hormone regulated TBC protein 1 [Source:HGNC Symbol;Acc:HGNC:20310]	226
ENSGALG00000016471	520.031	1677.62	-1.6811	6.5179e-112	4.0617e-110		Uncharacterized protein [Source:UniProtKB/TrEMBL;Acc:F1NV37]	256
ENSGALG00000010122	117.402	384.484	-1.6816	1.2153e-35	1.752e-34	SH2D4A	SH2 domain containing 4A [Source:HGNC Symbol;Acc:HGNC:26102]	729
ENSGALG00000015109	871.025	2813.14	-1.686	3.23e-188	4.0693e-186	TJP2	tight junction protein ZO-2 [Source:RefSeq peptide;Acc:NP_990249]	133
ENSGALG00000007780	182.915	596.239	-1.6873	2.9292e-52	6.303e-51	EIF4E3	eukaryotic translation initiation factor 4E family member 3 [Source:HGNC Symbol;Acc:HGNC:31837]	573
ENSGALG00000005964	229.248	747.969	-1.6906	1.8072e-58	4.5145e-57		Uncharacterized protein [Source:UniProtKB/TrEMBL;Acc:F1NBN4]	512
Novel00912	18.2924	66.5154	-1.6965	2.9434e-08	1.1951e-07	--	PREDICTED: A disintegrin and metalloproteinase with thrombospondin motifs 4-like isoform X1 [Gallus gallus]	1285
ENSGALG00000010903	168.772	554.256	-1.6969	1.0935e-52	2.3764e-51	RASGEF1B	RasGEF domain family, member 1B [Source:HGNC Symbol;Acc:HGNC:24881]	568
ENSGALG00000026291	612.603	1997.4	-1.6982	3.3932e-126	2.4788e-124	CDH3	cadherin 3, type 1, P-cadherin (placental) [Source:HGNC Symbol;Acc:HGNC:1762]	222
ENSGALG00000018879	148.598	489.919	-1.6987	4.327e-43	7.5836e-42		Uncharacterized protein [Source:UniProtKB/TrEMBL;Acc:R4GGA8]	649
ENSGALG00000016927	369.907	1211.39	-1.6999	3.2189e-93	1.5249e-91	KLF5	Kruppel-like factor 5 (intestinal) [Source:HGNC Symbol;Acc:HGNC:6349]	329
ENSGALG00000012023	232.518	763.699	-1.7013	1.3969e-69	4.306e-68	DACT1	dapper homolog 1 [Source:RefSeq peptide;Acc:NP_001038157]	446
ENSGALG00000011207	443.838	1453.74	-1.7037	9.2462e-116	5.976e-114	MKP3	dual specificity protein phosphatase 6 [Source:RefSeq peptide;Acc:NP_989685]	248
ENSGALG00000002909	239.836	789.918	-1.7045	2.5088e-67	7.3679e-66	CTGF	connective tissue growth factor precursor [Source:RefSeq peptide;Acc:NP_989605]	459
ENSGALG00000002389	453.839	1492.01	-1.7095	2.7061e-121	1.8895e-119	ITGB4	integrin, beta 4 [Source:HGNC Symbol;Acc:HGNC:6158]	233
ENSGALG00000026525	93.5873	343.398	-1.7178	5.9362e-09	2.559e-08	EBP	Gallus gallus CCAAT/enhancer binding protein (C/EBP), alpha (CEBPA), mRNA. [Source:RefSeq mRNA;Acc:NM_001031459]	1258
ENSGALG00000021655	42.2037	145.808	-1.72	1.174e-16	8.1284e-16	BCL2L15	BCL2-like 15 [Source:HGNC Symbol;Acc:HGNC:33624]	1058
ENSGALG00000024340	342.72	1139.9	-1.7209	9.8057e-83	4.0398e-81		Gallus gallus MHC-like class I Y (LOC768350), mRNA. [Source:RefSeq mRNA;Acc:NM_001184719]	363
ENSGALG00000026147	709.019	2351.61	-1.7231	3.3362e-132	2.6246e-130	PLVAP	plasmalemma vesicle associated protein [Source:HGNC Symbol;Acc:HGNC:13635]	209
ENSGALG00000018767	28.1738	101.738	-1.7238	1.8587e-10	8.8976e-10		NAD(P)(+)--arginine ADP-ribosyltransferase [Source:UniProtKB/TrEMBL;Acc:E1C2B5]	1224
ENSGALG00000011962	58.6404	201.452	-1.7277	3.9255e-21	3.3571e-20	NDNF	neuron-derived neurotrophic factor [Source:HGNC Symbol;Acc:HGNC:26256]	965
ENSGALG00000010825	868.983	2890.51	-1.7288	1.3286e-195	1.7769e-193	AGR2	anterior gradient 2, protein disulphide isomerase family member [Source:HGNC Symbol;Acc:HGNC:328]	126
ENSGALG00000011233	50.9274	175.837	-1.732	1.8692e-20	1.5639e-19		Gap junction protein [Source:UniProtKB/TrEMBL;Acc:E1BRZ1]	976
ENSGALG00000015235	44.1312	155.665	-1.7348	4.359e-15	2.7934e-14	scyc1	lymphotactin precursor [Source:RefSeq peptide;Acc:NP_990377]	1093
ENSGALG00000009414	78.7383	270.819	-1.7383	4.0579e-25	4.0532e-24	FAM198B	family with sequence similarity 198, member B [Source:HGNC Symbol;Acc:HGNC:25312]	887
ENSGALG00000019003	110.952	377.633	-1.7391	2.0059e-36	2.948e-35		Uncharacterized protein [Source:UniProtKB/TrEMBL;Acc:E1C4C8]	722
ENSGALG00000020193	12.7165	49.7076	-1.7397	3.1201e-07	1.152e-06	PLAC8	placenta-specific 8 [Source:RefSeq peptide;Acc:NP_001264711]	1316
ENSGALG00000004519	257.18	868.027	-1.7401	1.831e-75	6.4966e-74	TRPV2	transient receptor potential cation channel, subfamily V, member 2 [Source:HGNC Symbol;Acc:HGNC:18082]	405
ENSGALG00000016223	187.011	632.577	-1.7407	2.1797e-62	5.8393e-61	MAOB	monoamine oxidase B [Source:HGNC Symbol;Acc:HGNC:6834]	487
ENSGALG00000010036	104.295	357.235	-1.741	5.8959e-32	7.5595e-31	FOSL2	Gallus gallus FOS-like antigen 2 (FOSL2), mRNA. [Source:RefSeq mRNA;Acc:NM_001045836]	779
ENSGALG00000014890	604.784	2030.46	-1.7412	3.8399e-160	3.9271e-158	TNFRSF1A	tumor necrosis factor receptor superfamily member 1A precursor [Source:RefSeq peptide;Acc:NP_001025950]	161
ENSGALG00000019094	778.662	2615.62	-1.7419	2.7842e-166	2.9881e-164	PHF11	PHD finger protein 11 [Source:HGNC Symbol;Acc:HGNC:17024]	154
ENSGALG00000010579	116.24	397.324	-1.7421	3.6031e-37	5.4567e-36	STON2	stonin 2 [Source:HGNC Symbol;Acc:HGNC:30652]	711
Novel01840	74.1392	256.346	-1.7437	1.2033e-25	1.232e-24	--	PREDICTED: transmembrane protein 40-like isoform X1 [Gallus gallus]	880
ENSGALG00000004250	185.41	630.465	-1.7464	5.5535e-54	1.2572e-52	B4GALNT4	beta-1,4-N-acetyl-galactosaminyl transferase 4 [Source:HGNC Symbol;Acc:HGNC:26315]	551
ENSGALG00000014716	569.826	1923.72	-1.7474	7.8473e-134	6.2872e-132	gp130	interleukin-6 receptor subunit beta precursor [Source:RefSeq peptide;Acc:NP_990202]	207
ENSGALG00000028143	219.871	748.109	-1.7475	1.7654e-53	3.9452e-52	GADD45B	growth arrest and DNA-damage-inducible, beta [Source:HGNC Symbol;Acc:HGNC:4096]	556
ENSGALG00000028115	116.658	400.243	-1.7487	3.9689e-35	5.6191e-34	SFN	stratifin [Source:HGNC Symbol;Acc:HGNC:10773]	735
ENSGALG00000023340	143.339	489.527	-1.7488	1.8613e-47	3.6442e-46		Uncharacterized protein [Source:UniProtKB/TrEMBL;Acc:E1BX61]	606
ENSGALG00000012061	34.103	122.688	-1.7489	9.5006e-14	5.6471e-13		Glycerol-3-phosphate dehydrogenase [NAD(+)] [Source:UniProtKB/TrEMBL;Acc:F1NFY2]	1124
ENSGALG00000014297	728.279	2462.36	-1.7501	8.372e-138	6.9312e-136	IRF-3	interferon regulatory factor 3 [Source:RefSeq peptide;Acc:NP_990703]	201
ENSGALG00000012788	1052.98	3562.29	-1.7534	1.2344e-207	1.8501e-205	PARP12	poly (ADP-ribose) polymerase family, member 12 [Source:HGNC Symbol;Acc:HGNC:21919]	112
ENSGALG00000028037	161.884	553.562	-1.7537	2.3657e-52	5.1031e-51	FOS	FBJ murine osteosarcoma viral oncogene homolog [Source:HGNC Symbol;Acc:HGNC:3796]	572
ENSGALG00000018934	188.855	646.466	-1.7541	1.2527e-53	2.8138e-52	ACVRL1	activin A receptor type II-like 1 [Source:HGNC Symbol;Acc:HGNC:175]	552
ENSGALG00000011509	1606.66	5438.77	-1.7552	9.1469e-249	1.674e-246	C3d	complement C3 precursor [Source:RefSeq peptide;Acc:NP_990736]	92
ENSGALG00000028924	201.52	690.994	-1.7554	5.1005e-47	9.8641e-46	S100A16	S100 calcium binding protein A16 [Source:HGNC Symbol;Acc:HGNC:20441]	611
ENSGALG00000015464	420.433	1429.07	-1.7558	9.887e-122	6.9312e-120	PTGFRN	prostaglandin F2 receptor inhibitor [Source:HGNC Symbol;Acc:HGNC:9601]	232
ENSGALG00000004531	1332.31	4520.83	-1.7578	2.9476e-225	4.8346e-223	PLOD1	procollagen-lysine,2-oxoglutarate 5-dioxygenase 1 precursor [Source:RefSeq peptide;Acc:NP_001005618]	103
ENSGALG00000019430	87.359	303.411	-1.7589	8.0309e-32	1.0229e-30		Uncharacterized protein [Source:UniProtKB/TrEMBL;Acc:E1BWP5]	782
ENSGALG00000010560	1226.25	4170.83	-1.7597	1.3916e-169	1.5217e-167	EIF2AK2	interferon-induced, double-stranded RNA-activated protein kinase [Source:RefSeq peptide;Acc:NP_989818]	151
ENSGALG00000004627	258.931	886.059	-1.7598	7.5687e-70	2.3456e-68	LAMC2	laminin, gamma 2 [Source:HGNC Symbol;Acc:HGNC:6493]	444
ENSGALG00000020513	299.602	1025.69	-1.7637	8.994e-88	3.9688e-86	MS4A15	membrane-spanning 4-domains, subfamily A, member 15 [Source:HGNC Symbol;Acc:HGNC:28573]	347
ENSGALG00000013568	107.04	371.996	-1.769	5.2264e-39	8.3058e-38	NR4A3	nuclear receptor subfamily 4, group A, member 3 [Source:HGNC Symbol;Acc:HGNC:7982]	690
ENSGALG00000007712	1055.82	3618.21	-1.7724	2.2997e-241	4.1219e-239	MYO1B	myosin IB [Source:HGNC Symbol;Acc:HGNC:7596]	94
ENSGALG00000014603	1666.11	5720.4	-1.7756	1.6584e-276	3.5161e-274	C1S	complement C1s subcomponent precursor [Source:RefSeq peptide;Acc:NP_001025948]	80
ENSGALG00000016844	313.759	1086.57	-1.7791	5.3e-87	2.3094e-85	RAB20	RAB20, member RAS oncogene family [Source:HGNC Symbol;Acc:HGNC:18260]	349
ENSGALG00000019261	55.0013	196.899	-1.7817	1.0737e-21	9.4422e-21	ARHGAP8	rho GTPase-activating protein 8 [Source:RefSeq peptide;Acc:NP_001191318]	949
ENSGALG00000000447	173.984	608.992	-1.7857	7.5014e-51	1.5732e-49	cKv1.1	potassium voltage-gated channel subfamily A member 3 [Source:RefSeq peptide;Acc:NP_001025549]	582
ENSGALG00000028047	335.79	1167.06	-1.7873	6.3893e-106	3.5604e-104	RHOV	ras homolog family member V [Source:HGNC Symbol;Acc:HGNC:18313]	284
ENSGALG00000016446	93.8903	332.587	-1.7878	9.6799e-32	1.2293e-30	ATP6V1C2	ATPase, H+ transporting, lysosomal 42kDa, V1 subunit C2 [Source:HGNC Symbol;Acc:HGNC:18264]	784
ENSGALG00000000307	211.49	739.64	-1.7889	8.7048e-66	2.4974e-64		Uncharacterized protein [Source:UniProtKB/TrEMBL;Acc:E1C668]	465
Novel01204	141.228	533.094	-1.7892	1.5965e-11	8.1687e-11	--	immunoglobulin heavy chain V-region, partial [Gallus gallus]	1188
ENSGALG00000000466	143.006	502.22	-1.7896	6.2023e-49	1.2481e-47	LCK	LCK proto-oncogene, Src family tyrosine kinase [Source:HGNC Symbol;Acc:HGNC:6524]	595
ENSGALG00000000620	272.034	951.859	-1.7905	1.8289e-66	5.3261e-65	FABP3	fatty acid-binding protein, heart [Source:RefSeq peptide;Acc:NP_001026060]	461
ENSGALG00000009411	312.411	1093.45	-1.7928	1.8405e-78	6.9564e-77	TFEC	transcription factor EC [Source:RefSeq peptide;Acc:NP_001006229]	384
ENSGALG00000009556	83.6509	298.721	-1.797	8.1329e-33	1.068e-31	PRICKLE1	prickle homolog 1 [Source:HGNC Symbol;Acc:HGNC:17019]	771
ENSGALG00000012072	3959.99	13807.6	-1.7989	0	0		Uncharacterized protein [Source:UniProtKB/TrEMBL;Acc:E1BQC5]	27
ENSGALG00000002576	309.307	1086.74	-1.7994	1.6666e-88	7.4298e-87	CRYD2	argininosuccinate lyase [Source:RefSeq peptide;Acc:NP_001025885]	344
ENSGALG00000028718	34.3696	127.24	-1.8004	1.0056e-15	6.6553e-15		Uncharacterized protein [Source:UniProtKB/TrEMBL;Acc:H9L1E5]	1077
ENSGALG00000013971	474.056	1663.1	-1.802	6.5273e-139	5.456e-137	SGK1	Serine/threonine-protein kinase Sgk1 [Source:UniProtKB/Swiss-Prot;Acc:Q6U1I9]	199
ENSGALG00000018401	9.32832	40.4892	-1.803	1.7082e-06	5.8358e-06		Uncharacterized protein [Source:UniProtKB/TrEMBL;Acc:H9L0U3]	1348
ENSGALG00000008447	48.4381	177.054	-1.8059	1.7033e-20	1.4272e-19	SH2D1A	SH2 domain containing 1A [Source:HGNC Symbol;Acc:HGNC:10820]	973
ENSGALG00000006503	342.712	1208.02	-1.8076	1.7264e-112	1.0836e-110	VDAC1	voltage-dependent anion-selective channel protein 1 [Source:RefSeq peptide;Acc:NP_001029041]	255
ENSGALG00000014971	730.502	2569.74	-1.8077	2.7222e-165	2.8859e-163	SLC2A9	solute carrier family 2 (facilitated glucose transporter), member 9 [Source:HGNC Symbol;Acc:HGNC:13446]	156
ENSGALG00000011264	236.591	837.139	-1.8082	2.5629e-82	1.0509e-80	Sulf1	Uncharacterized protein [Source:UniProtKB/TrEMBL;Acc:E1BRF7]	365
ENSGALG00000007186	218.937	775.129	-1.8085	3.6753e-76	1.334e-74	C9orf91	chromosome 9 open reading frame 91 [Source:HGNC Symbol;Acc:HGNC:24513]	397
ENSGALG00000019555	237.379	840.851	-1.8085	3.5626e-74	1.2169e-72	SERPINB1	serpin peptidase inhibitor, clade B (ovalbumin), member 1 [Source:HGNC Symbol;Acc:HGNC:3311]	412
ENSGALG00000027983	139.602	499.321	-1.8119	2.5857e-43	4.5593e-42	TNK2	tyrosine kinase, non-receptor, 2 [Source:HGNC Symbol;Acc:HGNC:19297]	646
ENSGALG00000011524	46.6833	172.823	-1.8138	4.1995e-19	3.3112e-18	PPEF2	protein phosphatase, EF-hand calcium binding domain 2 [Source:HGNC Symbol;Acc:HGNC:9244]	1004
ENSGALG00000002329	16.7156	66.6382	-1.8155	2.4279e-09	1.0774e-08	CCL1	chemokine (C-C motif) ligand 1 precursor [Source:RefSeq peptide;Acc:NP_990107]	1241
Novel00643	51.9609	190.73	-1.817	9.1285e-22	8.0521e-21	-//-	0	947
ENSGALG00000021525	408.01	1451.22	-1.8204	8.4584e-112	5.2521e-110		Uncharacterized protein [Source:UniProtKB/TrEMBL;Acc:F1NVG0]	257
ENSGALG00000001181	75.6485	275.929	-1.8229	1.1753e-30	1.4249e-29	KCNJ5	potassium channel, inwardly rectifying subfamily J, member 5 [Source:HGNC Symbol;Acc:HGNC:6266]	804
ENSGALG00000021569	1092.54	3905.66	-1.8314	1.2765e-180	1.574e-178	C1QA	complement component 1, q subcomponent, A chain [Source:HGNC Symbol;Acc:HGNC:1241]	136
ENSGALG00000021313	345.696	1241.44	-1.8339	1.7913e-117	1.1887e-115	PDGFRB	platelet-derived growth factor receptor, beta polypeptide [Source:HGNC Symbol;Acc:HGNC:8804]	243
ENSGALG00000028236	96.4901	351.505	-1.8341	1.4173e-40	2.3469e-39	PRRX2	paired related homeobox 2 [Source:HGNC Symbol;Acc:HGNC:21338]	672
ENSGALG00000029061	402.045	1447.61	-1.837	9.3803e-104	5.0964e-102		Uncharacterized protein [Source:UniProtKB/TrEMBL;Acc:R4GJZ9]	290
ENSGALG00000012479	67.0058	247.723	-1.839	2.1449e-28	2.4262e-27	RBM43	RNA binding motif protein 43 [Source:HGNC Symbol;Acc:HGNC:24790]	838
ENSGALG00000023872	400.778	1443.03	-1.8392	5.2204e-127	3.8458e-125	FAM129B	family with sequence similarity 129, member B [Source:HGNC Symbol;Acc:HGNC:25282]	221
ENSGALG00000011395	2165.18	7794.19	-1.8436	6.0701e-282	1.3359e-279	TMEM66	transmembrane protein 66 precursor [Source:RefSeq peptide;Acc:NP_001026317]	77
ENSGALG00000006346	335.438	1214.59	-1.846	1.3072e-112	8.2345e-111	JSC	C-X-C motif chemokine 14 precursor [Source:RefSeq peptide;Acc:NP_990043]	254
ENSGALG00000015388	322.913	1171	-1.8462	2.8321e-107	1.6251e-105	Blimp-1	Uncharacterized protein [Source:UniProtKB/TrEMBL;Acc:F1NKI2]	276
Novel01172	96.2148	354.229	-1.8467	9.3854e-38	1.4402e-36	--	PREDICTED: proto-oncogene Mas-like isoform X2 [Gallus gallus]	707
ENSGALG00000008656	172.972	637.515	-1.8615	1.4881e-62	3.9987e-61	ICOS	inducible T-cell costimulator precursor [Source:RefSeq peptide;Acc:NP_001093758]	485
ENSGALG00000024083	166.268	613.554	-1.8628	3.3262e-62	8.8831e-61	C8orf4	chromosome 8 open reading frame 4 [Source:HGNC Symbol;Acc:HGNC:1357]	489
ENSGALG00000002540	88.6203	330.868	-1.8636	4.5323e-37	6.8283e-36	RGS2	regulator of G-protein signaling 2 [Source:RefSeq peptide;Acc:NP_989726]	712
ENSGALG00000008281	135.803	502.733	-1.8643	3.2425e-53	7.1724e-52	NEURL	neuralized-like protein 1A [Source:RefSeq peptide;Acc:NP_001012928]	561
ENSGALG00000006751	287.826	1060.07	-1.8644	8.7632e-74	2.9584e-72	THY1	thy-1 membrane glycoprotein precursor [Source:RefSeq peptide;Acc:NP_989712]	414
Novel01478	106.987	397.529	-1.8645	1.6957e-45	3.1463e-44	-//-	0	627
ENSGALG00000006075	29.4932	115.303	-1.8652	4.0084e-15	2.5735e-14			1092
ENSGALG00000005576	65.4657	246.596	-1.8665	4.5165e-30	5.408e-29	ATP2C2	ATPase, Ca++ transporting, type 2C, member 2 [Source:HGNC Symbol;Acc:HGNC:29103]	810
ENSGALG00000020840	76.6784	291.387	-1.8671	2.0868e-24	2.0337e-23	MSMB	microseminoprotein, beta- [Source:HGNC Symbol;Acc:HGNC:7372]	897
ENSGALG00000025667	9.6699	44.7452	-1.869	9.53e-07	3.3358e-06	SNORA66	Small nucleolar RNA SNORA66 [Source:RFAM;Acc:RF00155]	1344
ENSGALG00000010738	113.775	425.854	-1.8724	2.9364e-45	5.4138e-44	TC2N	tandem C2 domains, nuclear [Source:HGNC Symbol;Acc:HGNC:19859]	631
ENSGALG00000026192	494.605	1830.26	-1.878	7.2119e-142	6.0867e-140	ST8SIA4	CMP-N-acetylneuraminate-poly-alpha-2,8-sialyltransferase [Source:RefSeq peptide;Acc:NP_989614]	197
ENSGALG00000002829	204.813	768.777	-1.8884	7.0628e-63	1.9067e-61	SCARF1	scavenger receptor class F, member 1 [Source:HGNC Symbol;Acc:HGNC:16820]	484
ENSGALG00000006728	324.571	1213.57	-1.8902	1.7241e-114	1.1061e-112			250
ENSGALG00000013072	167.63	631.251	-1.8902	6.0774e-57	1.4757e-55	akr	aldo-keto reductase family 1 member B10 [Source:RefSeq peptide;Acc:NP_989960]	520
ENSGALG00000026146	36.9233	145.349	-1.8909	1.0318e-17	7.5466e-17	CRLF1	cytokine receptor-like factor 1 [Source:HGNC Symbol;Acc:HGNC:2364]	1038
ENSGALG00000027598	512.737	1913.87	-1.8916	1.2575e-147	1.1447e-145	LY96	lymphocyte antigen 96 [Source:HGNC Symbol;Acc:HGNC:17156]	182
ENSGALG00000011872	41.9604	164.233	-1.8934	5.5962e-20	4.5829e-19	NFAM1	NFAT activating protein with ITAM motif 1 [Source:HGNC Symbol;Acc:HGNC:29872]	985
ENSGALG00000004893	153.774	581.303	-1.8939	6.5158e-57	1.5778e-55	TMEM119	transmembrane protein 119 [Source:HGNC Symbol;Acc:HGNC:27884]	522
ENSGALG00000008581	279.12	1046.72	-1.8945	2.0403e-109	1.219e-107	DUSP5	dual specificity phosphatase 5 [Source:HGNC Symbol;Acc:HGNC:3071]	265
ENSGALG00000026484	114.991	437.369	-1.8978	1.5295e-49	3.1101e-48	RUNX2	runt-related transcription factor 2 [Source:RefSeq peptide;Acc:NP_989459]	592
ENSGALG00000016144	177.214	670.84	-1.902	2.0211e-73	6.7575e-72	TMPRSS2	transmembrane protease, serine 2 [Source:HGNC Symbol;Acc:HGNC:11876]	417
ENSGALG00000015032	481.088	1811.99	-1.9041	3.1182e-146	2.8236e-144	CD274	CD274 molecule [Source:HGNC Symbol;Acc:HGNC:17635]	183
ENSGALG00000007027	101.331	388.306	-1.9053	6.8358e-43	1.1956e-41	SGSH	N-sulfoglucosamine sulfohydrolase [Source:HGNC Symbol;Acc:HGNC:10818]	651
ENSGALG00000028411	47.2655	185.675	-1.9061	2.2978e-22	2.0699e-21		Uncharacterized protein [Source:UniProtKB/TrEMBL;Acc:R4GJ93]	936
ENSGALG00000003932	522.017	1967.94	-1.9063	7.0293e-159	6.9835e-157	SDC4	Syndecan-4 [Source:UniProtKB/Swiss-Prot;Acc:P49416]	166
ENSGALG00000025886	58.6987	229.01	-1.9065	3.9224e-25	3.9215e-24	SUSD3	sushi domain containing 3 [Source:HGNC Symbol;Acc:HGNC:28391]	886
ENSGALG00000003792	1199.83	4525.92	-1.9101	1.2322e-257	2.3286e-255	FYB	FYN-binding protein [Source:RefSeq peptide;Acc:NP_001026622]	89
ENSGALG00000003499	178.186	681.721	-1.9148	1.0915e-69	3.3707e-68	MAST3	microtubule associated serine/threonine kinase 3 [Source:HGNC Symbol;Acc:HGNC:19036]	445
ENSGALG00000016811	173.376	667.497	-1.9227	2.0227e-61	5.3202e-60		Uncharacterized protein [Source:UniProtKB/TrEMBL;Acc:E1BV11]	495
ENSGALG00000013642	158.963	613.017	-1.9243	2.276e-61	5.9774e-60	KAZN	kazrin, periplakin interacting protein [Source:HGNC Symbol;Acc:HGNC:29173]	496
Novel00212	139.545	543.306	-1.9255	1.4127e-40	2.3414e-39	--	PREDICTED: protein S100-A16 [Gallus gallus]	671
ENSGALG00000005131	34.0417	138.465	-1.9311	3.9379e-18	2.9308e-17	BARX1	homeobox protein BarH-like 1b [Source:RefSeq peptide;Acc:NP_989524]	1029
ENSGALG00000023485	87.465	344.083	-1.9386	3.2923e-41	5.5465e-40		Uncharacterized protein [Source:UniProtKB/TrEMBL;Acc:E1BXU6]	665
ENSGALG00000026499	65.0781	259.401	-1.9426	4.3654e-30	5.2306e-29	TNFRSF25	tumor necrosis factor receptor superfamily, member 25 [Source:HGNC Symbol;Acc:HGNC:11910]	809
ENSGALG00000016881	160.187	625.832	-1.945	9.0238e-69	2.7428e-67	GPR183	G protein-coupled receptor 183 [Source:HGNC Symbol;Acc:HGNC:3128]	450
ENSGALG00000027747	76.7173	304.024	-1.9458	1.5846e-37	2.4166e-36		Uncharacterized protein [Source:UniProtKB/TrEMBL;Acc:R4GJ35]	709
Novel03874	73.5234	292.209	-1.9476	5.2152e-35	7.3418e-34	--	PREDICTED: chromosome Z open reading frame, human C9orf150 [Gallus gallus]	740
ENSGALG00000008739	471.765	1836.78	-1.9503	1.2887e-135	1.047e-133	FAM188A	family with sequence similarity 188, member A [Source:HGNC Symbol;Acc:HGNC:23578]	204
Novel00577	1047.93	4079.93	-1.9524	8.6897e-166	9.2686e-164	--	Ig alpha chain - chicken [Gallus gallus]	155
ENSGALG00000003144	447.908	1748.06	-1.9548	1.1259e-161	1.1652e-159	TRIM25	tripartite motif containing 25 [Source:HGNC Symbol;Acc:HGNC:12932]	159
ENSGALG00000027872	79.4238	317.131	-1.9581	2.0522e-39	3.3098e-38	STBD1	starch binding domain 1 [Source:HGNC Symbol;Acc:HGNC:24854]	685
ENSGALG00000003857	47.1411	192.535	-1.9652	9.0788e-26	9.3343e-25	ITK	IL2-inducible T-cell kinase [Source:HGNC Symbol;Acc:HGNC:6171]	877
ENSGALG00000012077	953.888	3743.23	-1.967	1.1434e-280	2.4541e-278	PARP9	poly (ADP-ribose) polymerase family, member 9 [Source:HGNC Symbol;Acc:HGNC:24118]	79
ENSGALG00000009870	173.865	688.916	-1.9672	1.4431e-75	5.1307e-74	IL15	interleukin 15 [Source:RefSeq peptide;Acc:NP_989902]	404
ENSGALG00000025974	646.079	2541.73	-1.9682	1.0916e-209	1.6795e-207	STAT4	signal transducer and activator of transcription 4 [Source:RefSeq peptide;Acc:NP_001254484]	110
ENSGALG00000021025	233.717	925.118	-1.9688	9.0176e-92	4.192e-90		Uncharacterized protein [Source:UniProtKB/TrEMBL;Acc:F1NN65]	335
ENSGALG00000007253	85.3688	342.814	-1.9694	1.7416e-42	3.0249e-41	IL1RAP	interleukin 1 receptor accessory protein [Source:HGNC Symbol;Acc:HGNC:5995]	653
ENSGALG00000029066	177.878	708.648	-1.9726	4.5119e-70	1.4008e-68		Uncharacterized protein [Source:UniProtKB/TrEMBL;Acc:F1P3U5]	443
ENSGALG00000010166	643.656	2538.9	-1.9729	4.2155e-220	6.8496e-218	VLDL	very low-density lipoprotein receptor precursor [Source:RefSeq peptide;Acc:NP_990560]	104
ENSGALG00000015148	419.181	1662.02	-1.9771	2.0541e-153	1.9304e-151	ANXA1	annexin A1 [Source:RefSeq peptide;Acc:NP_996789]	176
ENSGALG00000004243	202.03	805.932	-1.9775	2.9343e-77	1.0831e-75	IFITM3	Uncharacterized protein [Source:UniProtKB/TrEMBL;Acc:F1NZH7]	391
ENSGALG00000008660	140.191	562.004	-1.9795	2.175e-65	6.1991e-64	CST7	cystatin-F precursor [Source:RefSeq peptide;Acc:NP_001186323]	468
ENSGALG00000024035	265.742	1059.01	-1.9796	3.7184e-99	1.9014e-97		Uncharacterized protein [Source:UniProtKB/TrEMBL;Acc:E1C8U4]	309
ENSGALG00000001629	396.618	1577.4	-1.9802	1.1302e-129	8.6948e-128		Uncharacterized protein [Source:UniProtKB/TrEMBL;Acc:E1BYA7]	213
ENSGALG00000002869	229.225	915.915	-1.9812	2.2541e-89	1.0286e-87	ENPP3	ectonucleotide pyrophosphatase/phosphodiesterase 3 [Source:HGNC Symbol;Acc:HGNC:3358]	340
ENSGALG00000003747	312.004	1255.74	-1.9951	9.6788e-120	6.625e-118	OSMR	oncostatin M receptor [Source:HGNC Symbol;Acc:HGNC:8507]	236
ENSGALG00000017199	111.396	454.937	-1.9976	5.8152e-51	1.221e-49	MAML2	mastermind-like transcriptional coactivator 2 [Source:HGNC Symbol;Acc:HGNC:16259]	581
ENSGALG00000011324	44.3057	186.084	-2.0012	7.9488e-26	8.2017e-25		Uncharacterized protein [Source:UniProtKB/TrEMBL;Acc:F1NW97]	876
ENSGALG00000016636	90.4271	372.375	-2.0027	2.0838e-41	3.5277e-40	ARSH	arylsulfatase H precursor [Source:RefSeq peptide;Acc:NP_989703]	664
ENSGALG00000002113	684.16	2774.05	-2.0118	7.3632e-206	1.0758e-203	SLP76	lymphocyte cytosolic protein 2 [Source:RefSeq peptide;Acc:NP_990032]	115
ENSGALG00000001892	105.018	437.378	-2.0123	6.483e-37	9.7167e-36	CYGB	cytoglobin [Source:RefSeq peptide;Acc:NP_001008789]	714
ENSGALG00000013911	1300.16	5271.42	-2.0138	3.0771e-300	7.6427e-298	ZC3HAV1	zinc finger CCCH-type antiviral protein 1 [Source:RefSeq peptide;Acc:NP_001012956]	68
ENSGALG00000011094	342.207	1396.69	-2.0173	9.1942e-143	7.9925e-141	PDE4B	cAMP-specific 3',5'-cyclic phosphodiesterase 4B [Source:RefSeq peptide;Acc:NP_001026462]	191
ENSGALG00000002722	270.043	1109.89	-2.0246	3.4907e-111	2.1521e-109	MST1	hepatocyte growth factor-like protein precursor [Source:RefSeq peptide;Acc:NP_990544]	258
ENSGALG00000012610	1367.44	5604.39	-2.0299	9.5226e-307	2.5471e-304	CTSL2	cathepsin L1 precursor [Source:RefSeq peptide;Acc:NP_001161481]	63
ENSGALG00000006785	963.452	3966.97	-2.0352	5.8381e-261	1.1278e-258	IRF1	Interferon regulatory factor 1 [Source:UniProtKB/Swiss-Prot;Acc:Q90876]	87
ENSGALG00000023909	70.137	297.017	-2.0386	4.7959e-40	7.8292e-39			680
ENSGALG00000010806	350.163	1452.85	-2.0404	6.889e-143	6.0187e-141	RIN3	Ras and Rab interactor 3 [Source:HGNC Symbol;Acc:HGNC:18751]	190
ENSGALG00000013356	310.408	1287.96	-2.041	3.5373e-144	3.1377e-142	IKBKE	inhibitor of kappa light polypeptide gene enhancer in B-cells, kinase epsilon [Source:HGNC Symbol;Acc:HGNC:14552]	187
ENSGALG00000007713	275.142	1151.61	-2.0514	4.1141e-114	2.6297e-112	CD300A	CMRF35-like molecule 8 precursor [Source:RefSeq peptide;Acc:NP_001034384]	251
ENSGALG00000013370	117.419	498.947	-2.0568	1.762e-60	4.5317e-59	Sema3F	semaphorin-3F precursor [Source:RefSeq peptide;Acc:NP_989589]	503
ENSGALG00000028147	271.315	1144.71	-2.0596	2.1375e-95	1.0558e-93	CTSK	cathepsin K precursor [Source:RefSeq peptide;Acc:NP_990302]	316
ENSGALG00000019384	50.5585	220.087	-2.0604	1.3318e-30	1.6135e-29	MAPK12	mitogen-activated protein kinase 12 [Source:HGNC Symbol;Acc:HGNC:6874]	805
ENSGALG00000008669	32.9534	146.688	-2.0626	2.984e-21	2.5683e-20	CD28	T-cell-specific surface glycoprotein CD28 homolog [Source:UniProtKB/Swiss-Prot;Acc:P31043]	961
ENSGALG00000028536	3921.18	16517.9	-2.0705	0	0	MPEG1	macrophage expressed 1 [Source:HGNC Symbol;Acc:HGNC:29619]	56
ENSGALG00000003516	791.098	3348.76	-2.0744	5.1199e-227	8.5591e-225	TCIRG1	V-type proton ATPase 116 kDa subunit a isoform 3 [Source:RefSeq peptide;Acc:NP_990053]	101
ENSGALG00000028005	81.8843	355.388	-2.0759	2.5407e-43	4.489e-42	gadd45	growth arrest and DNA damage-inducible protein GADD45 gamma [Source:RefSeq peptide;Acc:NP_001038131]	645
ENSGALG00000014934	91.1729	394.562	-2.0761	5.0585e-51	1.0647e-49	HS3ST1	heparan sulfate (glucosamine) 3-O-sulfotransferase 1 [Source:HGNC Symbol;Acc:HGNC:5194]	580
ENSGALG00000007383	186.91	802.002	-2.0792	3.7315e-79	1.4385e-77	HSPB8	heat shock 22kDa protein 8 [Source:HGNC Symbol;Acc:HGNC:30171]	380
ENSGALG00000005728	74.6181	325.889	-2.0808	6.8212e-42	1.1719e-40			656
Novel00200	14.595	71.191	-2.0834	4.1913e-12	2.2498e-11	-//-	0	1169
ENSGALG00000006354	88.0173	383.159	-2.0851	3.691e-51	7.7973e-50	GAL3ST2	Gallus gallus galactose-3-O-sulfotransferase 2 (GAL3ST2), mRNA. [Source:RefSeq mRNA;Acc:NM_001277431]	578
ENSGALG00000001426	292.073	1251.47	-2.0867	8.2301e-131	6.3879e-129	MECR	mitochondrial trans-2-enoyl-CoA reductase [Source:HGNC Symbol;Acc:HGNC:19691]	211
ENSGALG00000007123	147.322	638.845	-2.0876	1.1869e-65	3.3995e-64		Uncharacterized protein [Source:UniProtKB/TrEMBL;Acc:E1C5W4]	466
ENSGALG00000016114	211.902	914.037	-2.0907	3.0534e-96	1.5254e-94	TNFRSF11B	tumor necrosis factor receptor superfamily member 11B precursor [Source:RefSeq peptide;Acc:NP_001028813]	315
ENSGALG00000001414	222.292	958.613	-2.091	2.6328e-102	1.3913e-100	MUC16	mucin 16, cell surface associated [Source:HGNC Symbol;Acc:HGNC:15582]	299
ENSGALG00000014201	298.025	1288.79	-2.0979	3.3028e-130	2.5521e-128	PARVB	parvin, beta [Source:HGNC Symbol;Acc:HGNC:14653]	212
ENSGALG00000023379	28.175	131.188	-2.1041	5.1403e-19	4.0365e-18	F2RL2	coagulation factor II (thrombin) receptor-like 2 [Source:HGNC Symbol;Acc:HGNC:3539]	1005
ENSGALG00000028273	201.372	878.731	-2.1088	2.551e-105	1.408e-103	HBG2	Hemoglobin subunit beta [Source:UniProtKB/Swiss-Prot;Acc:P02112]	287
ENSGALG00000013503	108.344	480.104	-2.1142	3.4134e-57	8.3117e-56	FAM149A	family with sequence similarity 149, member A [Source:HGNC Symbol;Acc:HGNC:24527]	519
ENSGALG00000028318	160.653	707.396	-2.1144	1.0528e-74	3.6317e-73	CDKN1A	cdk inhibitor CIP1 (p21) [Source:RefSeq peptide;Acc:NP_989727]	411
ENSGALG00000012761	868.193	3808.8	-2.1274	0	0	DRAM1	DNA-damage regulated autophagy modulator 1 [Source:HGNC Symbol;Acc:HGNC:25645]	30
ENSGALG00000027514	142.478	634.153	-2.1303	1.7402e-81	6.9874e-80	SCEL	sciellin [Source:HGNC Symbol;Acc:HGNC:10573]	372
ENSGALG00000012193	407.524	1804.27	-2.1358	7.8768e-176	9.0693e-174	FKBP9	peptidyl-prolyl cis-trans isomerase FKBP9 precursor [Source:RefSeq peptide;Acc:NP_990178]	144
ENSGALG00000019147	169.177	756.789	-2.1385	8.028e-87	3.4894e-85		Uncharacterized protein [Source:UniProtKB/TrEMBL;Acc:E1C777]	350
ENSGALG00000011668	39.3636	183.227	-2.1398	7.643e-28	8.5126e-27	k60	interleukin-8 precursor [Source:RefSeq peptide;Acc:NP_990349]	843
ENSGALG00000013218	265.785	1188.65	-2.1414	2.4985e-102	1.3244e-100	C3AR1	C3a anaphylatoxin chemotactic receptor [Source:RefSeq peptide;Acc:NP_001025940]	298
Novel03377	23.5669	115.323	-2.1431	2.2975e-16	1.5708e-15	--	PREDICTED: T-cell differentiation antigen CD6 [Gallus gallus]	1062
ENSGALG00000013468	203.319	910.72	-2.1448	8.0108e-107	4.5367e-105	TLR3	toll-like receptor 3 precursor [Source:RefSeq peptide;Acc:NP_001011691]	279
ENSGALG00000028936	155.843	700.313	-2.147	8.8339e-90	4.0418e-88		Aldehyde dehydrogenase [Source:UniProtKB/TrEMBL;Acc:R4GM83]	339
Novel02829	15.1784	77.1991	-2.1511	1.4288e-13	8.3866e-13	--	PREDICTED: granzyme G-like isoform X2 [Gallus gallus]>gi|513226771|ref|XP_003642897.2| PREDICTED: granzyme G-like isoform X1 [Gallus gallus]	1129
ENSGALG00000013869	163.185	737.552	-2.1549	4.5565e-94	2.1944e-92	IL20RA	interleukin 20 receptor, alpha [Source:HGNC Symbol;Acc:HGNC:6003]	324
ENSGALG00000005720	356.147	1599.88	-2.1566	1.8215e-170	2.0171e-168		Uncharacterized protein [Source:UniProtKB/TrEMBL;Acc:E1BS53]	149
ENSGALG00000001319	84.9018	390.469	-2.1621	3.8912e-54	8.8434e-53	CAMK1G	calcium/calmodulin-dependent protein kinase IG [Source:HGNC Symbol;Acc:HGNC:14585]	549
ENSGALG00000012538	82.1397	379.87	-2.1683	1.9904e-52	4.3042e-51	NR4A2	nuclear receptor subfamily 4, group A, member 2 [Source:HGNC Symbol;Acc:HGNC:7981]	570
ENSGALG00000006707	149.829	684.921	-2.1693	1.7371e-85	7.348e-84	NOX1	NADPH oxidase 1 [Source:HGNC Symbol;Acc:HGNC:7889]	356
ENSGALG00000027184	459.617	2086.11	-2.171	4.0581e-184	5.0396e-182	OLFML1	olfactomedin-like 1 [Source:HGNC Symbol;Acc:HGNC:24473]	135
ENSGALG00000006805	1019.72	4609.34	-2.1716	0	0		Uncharacterized protein [Source:UniProtKB/TrEMBL;Acc:F1NX66]	15
ENSGALG00000000059	24.8023	121.566	-2.1724	4.8242e-20	3.9694e-19	TUBB3	tubulin beta-4 chain [Source:RefSeq peptide;Acc:NP_001026769]	982
ENSGALG00000001470	453.777	2068.58	-2.178	1.6414e-195	2.1784e-193	STOML1	stomatin (EPB72)-like 1 [Source:HGNC Symbol;Acc:HGNC:14560]	127
Novel00083	209.212	966.665	-2.1887	6.6084e-103	3.5243e-101	--	PREDICTED: mucin-16-like isoform X2 [Gallus gallus]	296
ENSGALG00000010529	48.9997	233.548	-2.189	3.1457e-35	4.4829e-34	Lef-1	lymphoid enhancer-binding factor 1 [Source:RefSeq peptide;Acc:NP_990344]	733
ENSGALG00000012420	284.464	1309.56	-2.1895	1.2404e-156	1.2116e-154	LGALS1	Beta-galactoside-binding lectin [Source:UniProtKB/Swiss-Prot;Acc:P07583]	169
ENSGALG00000018977	13.2845	70.9395	-2.1896	1.1026e-12	6.111e-12	PLA2G5	calcium-dependent phospholipase A2 precursor [Source:RefSeq peptide;Acc:NP_001264973]	1154
ENSGALG00000005257	849.998	3918.46	-2.1973	6.5745e-281	1.4288e-278	VCAM1	vascular cell adhesion molecule 1 [Source:HGNC Symbol;Acc:HGNC:12663]	78
ENSGALG00000016693	98.9216	466.137	-2.1979	4.0707e-55	9.4616e-54		Uncharacterized protein [Source:UniProtKB/TrEMBL;Acc:F1NFE8]	541
ENSGALG00000006106	234.547	1092.81	-2.2043	4.0949e-126	2.9788e-124	TNFRSF6B	tumor necrosis factor receptor superfamily, member 6b, decoy [Source:HGNC Symbol;Acc:HGNC:11921]	223
ENSGALG00000027305	17.6247	92.9527	-2.2147	2.6801e-15	1.7348e-14	SKAP1	src kinase associated phosphoprotein 1 [Source:HGNC Symbol;Acc:HGNC:15605]	1087
Novel01891	943.253	4396.83	-2.2154	0	0	--	PREDICTED: E3 ubiquitin/ISG15 ligase TRIM25 isoform X2 [Gallus gallus]>gi|513206443|ref|XP_004944889.1| PREDICTED: E3 ubiquitin/ISG15 ligase TRIM25 isoform X1 [Gallus gallus]	60
ENSGALG00000002112	358.853	1683.07	-2.2159	2.6847e-156	2.5788e-154	CSF3R	granulocyte colony-stimulating factor receptor [Source:RefSeq peptide;Acc:NP_001026069]	172
ENSGALG00000000720	2086.57	9775.81	-2.2231	0	0		Uncharacterized protein [Source:UniProtKB/TrEMBL;Acc:F1N9J3]	2
ENSGALG00000023768	176.729	846.416	-2.2386	1.4949e-103	8.0965e-102	EphA2	Uncharacterized protein [Source:UniProtKB/TrEMBL;Acc:F1NP16]	291
ENSGALG00000014770	251.85	1202.4	-2.2394	8.6508e-136	7.0612e-134	EPB41L3	erythrocyte membrane protein band 4.1-like 3 [Source:HGNC Symbol;Acc:HGNC:3380]	203
ENSGALG00000011203	146.607	706.132	-2.2436	1.5221e-93	7.2703e-92	HPSE	heparanase precursor [Source:RefSeq peptide;Acc:NP_989498]	326
ENSGALG00000023472	19.2324	102.476	-2.2502	3.7198e-17	2.6386e-16		Sulfotransferase [Source:UniProtKB/TrEMBL;Acc:E1BYE0]	1049
ENSGALG00000027047	16.7416	90.7732	-2.2581	3.6535e-16	2.4668e-15		Uncharacterized protein [Source:UniProtKB/TrEMBL;Acc:H9KYZ9]	1066
ENSGALG00000016666	3366.57	16207.3	-2.2605	0	0	CTSB	cathepsin B [Source:HGNC Symbol;Acc:HGNC:2527]	41
ENSGALG00000004274	43.4746	219.349	-2.2632	2.4619e-34	3.3597e-33	cdermo-1	twist-related protein 2 [Source:RefSeq peptide;Acc:NP_990010]	753
ENSGALG00000014505	178.532	873.634	-2.2688	2.676e-103	1.4449e-101	FGFBP1	fibroblast growth factor binding protein 1 [Source:HGNC Symbol;Acc:HGNC:19695]	292
Novel01537	351.616	1709.2	-2.27	1.5178e-194	1.9841e-192	-//-	0	129
ENSGALG00000000521	82.2014	410.455	-2.2735	7.9397e-51	1.6591e-49	SPIRE2	spire-type actin nucleation factor 2 [Source:HGNC Symbol;Acc:HGNC:30623]	583
ENSGALG00000005906	819.105	3982.24	-2.2747	0	0	SQSTM1	sequestosome 1 [Source:HGNC Symbol;Acc:HGNC:11280]	9
ENSGALG00000028580	1342.45	6526.63	-2.2764	0	0	C15orf48	chromosome 15 open reading frame 48 [Source:HGNC Symbol;Acc:HGNC:29898]	57
ENSGALG00000001188	77.5023	388.295	-2.28	4.6942e-54	1.0641e-52	ETV4	ets variant 4 [Source:HGNC Symbol;Acc:HGNC:3493]	550
ENSGALG00000007406	34.4523	179.257	-2.2824	8.8304e-27	9.4477e-26	TMPRSS4	transmembrane protease, serine 4 [Source:HGNC Symbol;Acc:HGNC:11878]	861
ENSGALG00000026891	174.264	862.625	-2.2857	2.6976e-110	1.6285e-108	NINJ1	ninjurin-1 [Source:RefSeq peptide;Acc:NP_001264806]	263
ENSGALG00000021355	96.1101	480.809	-2.2871	1.8737e-67	5.5308e-66		Uncharacterized protein [Source:UniProtKB/TrEMBL;Acc:R4GGT6]	457
ENSGALG00000027407	109.839	552.547	-2.2977	9.4055e-76	3.3509e-74	GPR132	G protein-coupled receptor 132 [Source:HGNC Symbol;Acc:HGNC:17482]	403
ENSGALG00000011376	50.5123	260.637	-2.3028	3.936e-40	6.4436e-39	ANKRD9	ankyrin repeat domain 9 [Source:HGNC Symbol;Acc:HGNC:20096]	679
ENSGALG00000008475	198.94	996.243	-2.3045	2.6978e-124	1.9067e-122	ARRDC1	arrestin domain-containing protein 1 [Source:RefSeq peptide;Acc:NP_001026646]	230
ENSGALG00000026781	99.6792	504.151	-2.3053	4.2816e-72	1.3966e-70	ALOX5AP	arachidonate 5-lipoxygenase-activating protein [Source:RefSeq peptide;Acc:NP_001265073]	426
ENSGALG00000018874	105.802	534.521	-2.3058	1.7136e-78	6.4909e-77	SNX24	sorting nexin 24 [Source:RefSeq peptide;Acc:NP_001095119]	383
ENSGALG00000003577	363.967	1817.83	-2.3068	4.2147e-172	4.7275e-170	RNF19B	ring finger protein 19B [Source:HGNC Symbol;Acc:HGNC:26886]	147
ENSGALG00000020002	34.9497	185.203	-2.3092	2.2725e-29	2.6552e-28	SLC22A3	solute carrier family 22 (organic cation transporter), member 3 [Source:HGNC Symbol;Acc:HGNC:10967]	820
ENSGALG00000003578	3144.61	15631	-2.3103	0	0	fn1	fibronectin precursor [Source:RefSeq peptide;Acc:NP_001185641]	5
Novel00053	24.1302	133.243	-2.3198	4.4341e-21	3.7864e-20	--	PREDICTED: C-type lectin domain family 2 member E-like [Gallus gallus]	966
ENSGALG00000005693	1781.61	8928.95	-2.32	0	0	INOS	nitric oxide synthase, inducible [Source:RefSeq peptide;Acc:NP_990292]	8
ENSGALG00000026005	118.337	613.36	-2.3387	7.8854e-78	2.9483e-76			387
ENSGALG00000014412	285.592	1459.82	-2.3394	4.6474e-171	5.1795e-169	CSTA	cystatin A (stefin A) [Source:HGNC Symbol;Acc:HGNC:2481]	148
ENSGALG00000015632	101.455	526.951	-2.3422	1.4334e-76	5.2245e-75	TRPA1	transient receptor potential cation channel, subfamily A, member 1 [Source:HGNC Symbol;Acc:HGNC:497]	396
ENSGALG00000005069	613.358	3129.25	-2.3428	4.3655e-304	1.1328e-301	heme	Prostaglandin G/H synthase 2 [Source:UniProtKB/Swiss-Prot;Acc:P27607]	65
ENSGALG00000001304	23.6036	131.468	-2.3476	5.2763e-23	4.8847e-22	TMEM52	transmembrane protein 52 [Source:HGNC Symbol;Acc:HGNC:27916]	926
ENSGALG00000005135	3092.01	15805.8	-2.3485	0	0	SERPINE2	plasminogen activator inhibitor type 1, member 2 precursor [Source:RefSeq peptide;Acc:NP_001077389]	7
ENSGALG00000029181	172.358	903.439	-2.3589	6.0001e-83	2.4837e-81			361
ENSGALG00000011806	1686.46	8702.93	-2.3633	0	0	MUC13	mucin 13, cell surface associated [Source:HGNC Symbol;Acc:HGNC:7511]	25
ENSGALG00000004771	901.973	4680.46	-2.3668	6.5872e-289	1.5069e-286	C1QB	complement component 1, q subcomponent, B chain [Source:HGNC Symbol;Acc:HGNC:1242]	74
ENSGALG00000012097	101.268	534.88	-2.3669	5.8916e-77	2.161e-75	AOAH	acyloxyacyl hydrolase (neutrophil) [Source:HGNC Symbol;Acc:HGNC:548]	393
ENSGALG00000011733	141.096	742.852	-2.3671	4.3632e-94	2.1131e-92	CCR2	C-C chemokine receptor type 2 [Source:RefSeq peptide;Acc:NP_001039300]	323
ENSGALG00000016746	257.856	1350.81	-2.3746	2.1741e-177	2.554e-175			141
ENSGALG00000006726	253.64	1344.9	-2.3922	2.051e-178	2.4424e-176	GATA3	GATA-binding factor 3 [Source:UniProtKB/Swiss-Prot;Acc:P23825]	140
ENSGALG00000003677	29.89	171.182	-2.3968	1.7794e-25	1.806e-24	NTNG2	netrin G2 [Source:HGNC Symbol;Acc:HGNC:14288]	882
ENSGALG00000008666	24.8038	142.386	-2.3978	1.0923e-25	1.1197e-24	CTLA4	cytotoxic T-lymphocyte protein 4 precursor [Source:RefSeq peptide;Acc:NP_001035180]	879
ENSGALG00000007416	380.142	2023.73	-2.3994	4.6043e-220	7.4121e-218	CD3E	T-cell surface glycoprotein CD3 epsilon chain precursor [Source:RefSeq peptide;Acc:NP_996787]	105
ENSGALG00000005650	100.716	548.055	-2.4005	1.2899e-61	3.4029e-60			493
ENSGALG00000014362	26.3381	153.02	-2.4045	2.4722e-24	2.4026e-23	CD86	Gallus gallus CD86 molecule (CD86), mRNA. [Source:RefSeq mRNA;Acc:NM_001037839]	899
ENSGALG00000001343	178.504	959.287	-2.405	2.4782e-132	1.9674e-130	LAMB3	laminin, beta 3 [Source:HGNC Symbol;Acc:HGNC:6490]	208
ENSGALG00000027786	104.54	570.162	-2.4089	4.1914e-71	1.3395e-69	SOCS3	suppressor of cytokine signaling 3 [Source:RefSeq peptide;Acc:NP_989931]	431
ENSGALG00000011798	226.25	1232.55	-2.428	3.2429e-159	3.2591e-157	HEBP1	heme-binding protein 1 [Source:RefSeq peptide;Acc:NP_001025925]	164
ENSGALG00000027533	41.2451	235.593	-2.4342	1.8863e-38	2.9413e-37	RNF24	ring finger protein 24 [Source:HGNC Symbol;Acc:HGNC:13779]	698
ENSGALG00000001558	1094.19	5952.94	-2.4346	1.0406e-303	2.6605e-301	MOV10	putative helicase MOV-10 [Source:RefSeq peptide;Acc:NP_001012861]	66
ENSGALG00000000504	57.9452	327.46	-2.4379	8.9326e-50	1.8379e-48	ETV7	ets variant 7 [Source:HGNC Symbol;Acc:HGNC:18160]	587
ENSGALG00000014477	81.9944	458.22	-2.4408	1.9012e-69	5.8194e-68	CD4	T-cell surface glycoprotein CD4 precursor [Source:RefSeq peptide;Acc:NP_989980]	448
ENSGALG00000006460	53.3955	304.261	-2.443	3.0431e-46	5.7446e-45	TTLL9	tubulin tyrosine ligase-like family member 9 [Source:HGNC Symbol;Acc:HGNC:16118]	621
ENSGALG00000001486	75.6193	426.119	-2.4486	5.4479e-67	1.5973e-65	ZAP70	zeta-chain (TCR) associated protein kinase 70kDa [Source:HGNC Symbol;Acc:HGNC:12858]	460
Novel01108	42.1042	245.717	-2.4498	8.8623e-34	1.1935e-32	--	PREDICTED: mucin-19-like [Gallus gallus]	759
ENSGALG00000006378	2426.18	13299.8	-2.4503	0	0	LIPA	lipase A, lysosomal acid, cholesterol esterase [Source:HGNC Symbol;Acc:HGNC:6617]	12
ENSGALG00000017849	7.82046	56.5879	-2.4526	2.5615e-11	1.2957e-10	SNORD14	Small nucleolar RNA SNORD14 [Source:RFAM;Acc:RF00016]	1194
Novel00554	8.72827	60.5272	-2.4552	1.2057e-12	6.6718e-12	--	immunoglobulin-like receptor CHIR2D-898 precursor, partial [Gallus gallus]	1156
ENSGALG00000016325	352.142	1947.95	-2.4556	7.6455e-229	1.3161e-226	GSTA3	Glutathione S-transferase [Source:UniProtKB/Swiss-Prot;Acc:Q08392]	98
ENSGALG00000004747	15.1462	96.7778	-2.4681	1.9302e-18	1.4622e-17		Uncharacterized protein [Source:UniProtKB/TrEMBL;Acc:E1BT64]	1018
ENSGALG00000012277	157.03	887.394	-2.471	9.3975e-111	5.753e-109	MAFF	Transcription factor MafF [Source:UniProtKB/Swiss-Prot;Acc:Q90595]	260
Novel02727	31.9244	189.887	-2.4722	1.8488e-33	2.4669e-32	--	PREDICTED: complement decay-accelerating factor [Gallus gallus]	766
ENSGALG00000005408	180.786	1029.03	-2.487	1.8506e-145	1.6671e-143	BCO1	Beta,beta-carotene 15,15'-monooxygenase [Source:UniProtKB/Swiss-Prot;Acc:Q9I993]	184
ENSGALG00000023689	1477.27	8329.93	-2.4882	0	0	ASS1	argininosuccinate synthase [Source:RefSeq peptide;Acc:NP_001013413]	47
ENSGALG00000000731	54.1853	319.437	-2.4964	8.1717e-53	1.7848e-51	THEMIS2	thymocyte selection associated family member 2 [Source:HGNC Symbol;Acc:HGNC:16839]	565
Novel01329	101.43	587.401	-2.4995	1.0782e-92	5.0937e-91	--	hypothetical protein Anapl_01071 [Anas platyrhynchos]	330
ENSGALG00000019552	141.858	818.078	-2.5018	2.2644e-120	1.5622e-118	SERPINB2	serpin peptidase inhibitor, clade B (ovalbumin), member 2 [Source:HGNC Symbol;Acc:HGNC:8584]	235
ENSGALG00000009103	427.521	2452.72	-2.5094	8.5811e-287	1.9376e-284		Uncharacterized protein [Source:UniProtKB/TrEMBL;Acc:H9KZK0]	75
ENSGALG00000013922	85.415	500.558	-2.5094	2.6206e-73	8.7449e-72	ZP1	zona pellucida sperm-binding protein 1 precursor [Source:RefSeq peptide;Acc:NP_990014]	418
ENSGALG00000006507	170.424	987.666	-2.5132	1.4715e-142	1.2603e-140	CLMP	CXADR-like membrane protein [Source:HGNC Symbol;Acc:HGNC:24039]	194
ENSGALG00000013546	47.1656	284.744	-2.5243	2.9605e-49	5.9851e-48		Uncharacterized protein [Source:UniProtKB/TrEMBL;Acc:F1N918]	594
ENSGALG00000027419	45.8353	278.194	-2.5265	1.2624e-46	2.4171e-45		Uncharacterized protein [Source:UniProtKB/TrEMBL;Acc:R4GI45]	616
ENSGALG00000014659	638.337	3711.2	-2.5318	0	0		Uncharacterized protein [Source:UniProtKB/TrEMBL;Acc:F1NAB7]	35
ENSGALG00000000558	54.2298	329.027	-2.5394	8.2224e-56	1.9476e-54	SLC1A6	solute carrier family 1 (high affinity aspartate/glutamate transporter), member 6 [Source:HGNC Symbol;Acc:HGNC:10944]	534
Novel02061	53.6724	326.052	-2.5417	2.1565e-56	5.1714e-55	--	PREDICTED: class I histocompatibility antigen, F10 alpha chain-like [Gallus gallus]	527
ENSGALG00000002118	102.711	613.813	-2.5461	1.4895e-96	7.4628e-95	CO6	calcium-activated potassium channel subunit beta-1 [Source:RefSeq peptide;Acc:NP_989933]	314
ENSGALG00000012117	74.0197	449.1	-2.5551	3.6419e-70	1.1327e-68	STEAP3	STEAP family member 3, metalloreductase [Source:HGNC Symbol;Acc:HGNC:24592]	442
ENSGALG00000001631	28.3329	182.937	-2.5606	3.3556e-29	3.8945e-28		Uncharacterized protein [Source:UniProtKB/TrEMBL;Acc:E1BY91]	827
ENSGALG00000023709	95.1518	575.971	-2.5608	1.6736e-92	7.864e-91		torsin family 1, member B-like precursor [Source:RefSeq peptide;Acc:NP_001264587]	332
Novel00901	109.182	660.751	-2.5661	2.909e-108	1.6971e-106	-//-	0	272
ENSGALG00000015816	44.9133	283.726	-2.5802	2.6328e-46	4.9862e-45	CD8A	Gallus gallus CD8a molecule (CD8A), mRNA. [Source:RefSeq mRNA;Acc:NM_205235]	620
ENSGALG00000014476	33.1277	214.083	-2.5919	1.3501e-38	2.1146e-37	LAG3	lymphocyte-activation gene 3 [Source:HGNC Symbol;Acc:HGNC:6476]	695
ENSGALG00000026299	67.9566	428.682	-2.6036	2.739e-68	8.1963e-67	C3orf52	chromosome 3 open reading frame 52 [Source:HGNC Symbol;Acc:HGNC:26255]	453
ENSGALG00000013372	116.573	726.91	-2.6063	6.6586e-107	3.7832e-105	IL7R	interleukin-7 receptor subunit alpha precursor [Source:RefSeq peptide;Acc:NP_001073575]	278
ENSGALG00000026173	681.576	4188.5	-2.6083	3.8512e-301	9.7038e-299		Gallus gallus NK-lysin (LOC693257), mRNA. [Source:RefSeq mRNA;Acc:NM_001044680]	67
ENSGALG00000024484	25.0625	168.219	-2.6161	2.5852e-31	3.2197e-30		Uncharacterized protein [Source:UniProtKB/TrEMBL;Acc:E1BRC5]	792
ENSGALG00000003196	199.609	1244.32	-2.6213	1.8629e-179	2.2491e-177	ANG	Angiogenin [Source:UniProtKB/Swiss-Prot;Acc:P27043]	138
ENSGALG00000012480	744.729	4636.08	-2.6281	0	0	NMI	N-myc (and STAT) interactor [Source:HGNC Symbol;Acc:HGNC:7854]	28
ENSGALG00000012801	140.891	892.641	-2.636	4.8578e-135	3.9101e-133	LY86	lymphocyte antigen 86 precursor [Source:RefSeq peptide;Acc:NP_001004399]	206
ENSGALG00000026422	802.996	5038.5	-2.6415	0	0		Uncharacterized protein [Source:UniProtKB/TrEMBL;Acc:R4GFU1]	52
ENSGALG00000013033	27.5885	189.961	-2.6635	4.605e-35	6.5091e-34		Uncharacterized protein [Source:UniProtKB/TrEMBL;Acc:E1BXS8]	736
ENSGALG00000005666	325.173	2092.13	-2.6717	5.2113e-265	1.0296e-262	ADM	adrenomedullin [Source:HGNC Symbol;Acc:HGNC:259]	85
ENSGALG00000007381	482.089	3144.28	-2.6947	0	0	SERPING1	serpin peptidase inhibitor, clade G (C1 inhibitor), member 1 [Source:HGNC Symbol;Acc:HGNC:1228]	17
ENSGALG00000027822	27.2534	193.573	-2.708	1.0101e-36	1.4997e-35		Uncharacterized protein [Source:UniProtKB/TrEMBL;Acc:R4GII9]	718
ENSGALG00000001478	287.881	1904.18	-2.7086	1.2246e-230	2.1291e-228		Uncharacterized protein [Source:UniProtKB/TrEMBL;Acc:F1NSA7]	97
ENSGALG00000004239	43.7562	303.928	-2.7213	8.601e-56	2.0345e-54	IFITM5	interferon-induced transmembrane protein 5 [Source:RefSeq peptide;Acc:NP_001186427]	535
ENSGALG00000002643	86.7236	591.365	-2.7265	2.1402e-97	1.0817e-95	SELP	selectin P (granule membrane protein 140kDa, antigen CD62) [Source:HGNC Symbol;Acc:HGNC:10721]	312
ENSGALG00000006319	711.583	4734.82	-2.7268	0	0	TGFBI	transforming growth factor-beta-induced protein ig-h3 precursor [Source:RefSeq peptide;Acc:NP_990367]	11
Novel00055	16.7185	128.521	-2.7403	4.0828e-25	4.0748e-24	--	PREDICTED: NKG2-C type II integral membrane protein-like [Gallus gallus]	888
ENSGALG00000027264	12.4548	99.1666	-2.75	2.6008e-21	2.2418e-20		Uncharacterized protein [Source:UniProtKB/TrEMBL;Acc:R4GI28]	958
ENSGALG00000004859	1795.15	12205.3	-2.7609	0	0	ZNFX1	zinc finger, NFX1-type containing 1 [Source:HGNC Symbol;Acc:HGNC:29271]	6
ENSGALG00000009626	359.429	2464.34	-2.7619	2.2185e-265	4.4334e-263	THBS1	thrombospondin-1 precursor [Source:RefSeq peptide;Acc:NP_001186382]	84
ENSGALG00000015132	84.9215	597.502	-2.77	4.0813e-99	2.0808e-97	CDH2	Cadherin-2 [Source:UniProtKB/Swiss-Prot;Acc:P10288]	310
ENSGALG00000001926	70.4508	501.225	-2.7712	1.3876e-73	4.6574e-72	HSPB1	heat shock protein beta-1 [Source:RefSeq peptide;Acc:NP_990621]	415
ENSGALG00000028661	9.6377	84.6763	-2.776	1.4666e-16	1.011e-15	SNORD14	Small nucleolar RNA SNORD14 [Source:RFAM;Acc:RF00016]	1061
ENSGALG00000019795	160.429	1121.79	-2.7798	2.0562e-169	2.2343e-167		Uncharacterized protein [Source:UniProtKB/TrEMBL;Acc:E1C1R1]	152
ENSGALG00000008661	54.6677	394.921	-2.7908	1.4332e-71	4.6229e-70	CYR61	Protein CYR61 [Source:UniProtKB/Swiss-Prot;Acc:P19336]	428
Novel02121	17.6938	138.027	-2.7912	2.3274e-29	2.7175e-28	-//-	0	821
Novel00534	30.8833	232.196	-2.794	1.7367e-42	3.0195e-41	--	PREDICTED: germin-like protein subfamily 2 member 2-like [Gallus gallus]	652
ENSGALG00000001398	370.348	2612.11	-2.8054	0	0		Uncharacterized protein [Source:UniProtKB/TrEMBL;Acc:F1NJ15]	4
ENSGALG00000015192	70.6714	531.566	-2.8483	4.0145e-75	1.4044e-73	GZMM	granzyme M (lymphocyte met-ase 1) [Source:HGNC Symbol;Acc:HGNC:4712]	407
ENSGALG00000000852	186.737	1375.88	-2.8532	1.7524e-166	1.8924e-164	TMEM173	transmembrane protein 173 [Source:HGNC Symbol;Acc:HGNC:27962]	153
ENSGALG00000015141	211.029	1573.85	-2.8771	9.6117e-205	1.3811e-202	GDA	guanine deaminase [Source:HGNC Symbol;Acc:HGNC:4212]	117
ENSGALG00000005619	153.024	1143.32	-2.8775	3.6367e-194	4.7185e-192	F3	coagulation factor III (thromboplastin, tissue factor) [Source:HGNC Symbol;Acc:HGNC:3541]	130
ENSGALG00000016173	53.6373	413.994	-2.8831	1.5529e-77	5.7568e-76	UBASH3A	ubiquitin associated and SH3 domain containing A [Source:HGNC Symbol;Acc:HGNC:12462]	390
ENSGALG00000023821	198.237	1494.09	-2.8912	9.1156e-200	1.2578e-197	DHX58	DEXH (Asp-Glu-X-His) box polypeptide 58 [Source:HGNC Symbol;Acc:HGNC:29517]	122
ENSGALG00000021627	862.978	6509.72	-2.9015	0	0	IFI27L2	interferon alpha-inducible protein 27-like protein 2 [Source:RefSeq peptide;Acc:NP_001002856]	45
Novel01861	1850.99	13953.7	-2.905	0	0	--	ORF2 [Acanthochelys spixii]	59
Novel00538	17.2803	148.26	-2.9079	7.8874e-31	9.6435e-30	--	PREDICTED: T-box transcription factor TBX21-like, partial [Gallus gallus]	801
ENSGALG00000016152	4032.29	30478.1	-2.9135	0	0	LY6E	lymphocyte antigen 6E precursor [Source:RefSeq peptide;Acc:NP_990106]	37
ENSGALG00000026180	61.7042	486.827	-2.9207	1.2675e-85	5.375e-84	MSX2	Homeobox protein MSX-2 [Source:UniProtKB/Swiss-Prot;Acc:P28362]	355
ENSGALG00000004449	38.2125	307.275	-2.922	4.0602e-61	1.0567e-59	cyp3A37	cytochrome P450 A 37 [Source:RefSeq peptide;Acc:NP_001001751]	498
ENSGALG00000028279	44.6716	360.284	-2.9372	9.4271e-71	2.9909e-69	SNORD14	Small nucleolar RNA SNORD14 [Source:RFAM;Acc:RF00016]	435
ENSGALG00000016572	365.177	2827.99	-2.9415	0	0		Uncharacterized protein [Source:UniProtKB/TrEMBL;Acc:E1BTB4]	40
ENSGALG00000002712	57.9087	465.264	-2.9445	2.3593e-87	1.0358e-85	LIPG	lipase, endothelial [Source:HGNC Symbol;Acc:HGNC:6623]	348
ENSGALG00000006756	371.518	2894.73	-2.9475	0	0	LBP	lipopolysaccharide binding protein [Source:HGNC Symbol;Acc:HGNC:6517]	14
ENSGALG00000028510	133.972	1059.7	-2.9501	5.6023e-149	5.1264e-147	SIGLEC1	sialic acid binding Ig-like lectin 1, sialoadhesin [Source:HGNC Symbol;Acc:HGNC:11127]	181
ENSGALG00000026970	3939.82	30628.7	-2.9544	0	0		Uncharacterized protein [Source:UniProtKB/TrEMBL;Acc:R4GJX3]	53
ENSGALG00000006501	157.568	1247.85	-2.9603	1.6788e-208	2.538e-206	GGT5	gamma-glutamyltransferase 5 [Source:HGNC Symbol;Acc:HGNC:4260]	111
ENSGALG00000011715	3522.74	27968	-2.9854	0	0	hsp70	heat shock 70 kDa protein [Source:RefSeq peptide;Acc:NP_001006686]	24
ENSGALG00000002614	39.3838	336.938	-2.9923	1.0648e-54	2.4618e-53		Uncharacterized protein [Source:UniProtKB/TrEMBL;Acc:F1NH73]	543
Novel01065	27.8919	242.876	-2.997	6.2553e-47	1.2084e-45	-//-	0	612
ENSGALG00000012119	159.621	1323.4	-3.0259	6.2181e-220	9.9182e-218	MARCO	macrophage receptor MARCO [Source:RefSeq peptide;Acc:NP_990067]	106
ENSGALG00000010338	146.921	1237.3	-3.0449	1.2171e-189	1.5559e-187	CXCL13L2	Chemokine [Source:UniProtKB/TrEMBL;Acc:F1NBL8]	132
ENSGALG00000007651	2660.25	22565.1	-3.0768	0	0	STAT1	signal transducer and activator of transcription 1-alpha/beta [Source:RefSeq peptide;Acc:NP_001012932]	18
ENSGALG00000008014	280.798	2438.82	-3.1	1.3289e-299	3.209e-297	CEBPB	CCAAT/enhancer-binding protein beta [Source:UniProtKB/Swiss-Prot;Acc:Q05826]	70
ENSGALG00000012518	330.606	2934.35	-3.1353	0	0		Uncharacterized protein [Source:UniProtKB/TrEMBL;Acc:F1NCG4]	29
ENSGALG00000013548	90.2001	830.555	-3.1551	1.9677e-135	1.5911e-133	GZMA	granzyme A precursor [Source:RefSeq peptide;Acc:NP_989788]	205
ENSGALG00000006448	157.483	1445.01	-3.1669	8.3759e-202	1.1839e-199	IRF10	interferon regulatory factor 10 [Source:RefSeq peptide;Acc:NP_989889]	119
ENSGALG00000018816	13.7024	146.635	-3.1693	7.8528e-31	9.608e-30		Uncharacterized protein [Source:UniProtKB/TrEMBL;Acc:H9L157]	800
ENSGALG00000000951	49.3351	481.579	-3.2165	2.4271e-95	1.1954e-93	CCL4	C-C motif chemokine 4 homolog [Source:UniProtKB/Swiss-Prot;Acc:Q90826]	317
ENSGALG00000016556	293.642	2759.19	-3.2177	0	0		Uncharacterized protein [Source:UniProtKB/TrEMBL;Acc:F1NHR3]	39
ENSGALG00000027165	691.889	6514.21	-3.2256	0	0	RSFR	Ribonuclease homolog [Source:UniProtKB/Swiss-Prot;Acc:P30374]	54
ENSGALG00000020316	95.6647	952.973	-3.2754	9.4729e-180	1.1598e-177	IL13RA2	interleukin-13 receptor subunit alpha-2 precursor [Source:RefSeq peptide;Acc:NP_001041543]	137
Novel00711	24.2741	259.619	-3.2825	3.0629e-55	7.1384e-54	--	PREDICTED: dynactin-associated protein [Anas platyrhynchos]	539
ENSGALG00000006138	595.738	5833.32	-3.2826	0	0	HELZ2	helicase with zinc finger 2, transcriptional coactivator [Source:HGNC Symbol;Acc:HGNC:30021]	10
ENSGALG00000006375	18.6018	208.278	-3.3086	1.8741e-46	3.5728e-45	TM4SF19	transmembrane 4 L6 family member 19 [Source:RefSeq peptide;Acc:NP_001264364]	618
ENSGALG00000016964	409.469	4197.39	-3.3448	0	0	EPSTI1	epithelial stromal interaction 1 (breast) [Source:HGNC Symbol;Acc:HGNC:16465]	42
ENSGALG00000016394	127.283	1326.35	-3.3454	1.4078e-207	2.092e-205	HAS2	hyaluronan synthase 2 [Source:RefSeq peptide;Acc:NP_990137]	113
ENSGALG00000014962	60.5362	647.855	-3.3616	5.491e-131	4.281e-129	FAM26F	family with sequence similarity 26, member F [Source:HGNC Symbol;Acc:HGNC:33391]	210
ENSGALG00000020719	158.842	1689.79	-3.3859	9.6472e-294	2.2976e-291		Uncharacterized protein [Source:UniProtKB/TrEMBL;Acc:F1NYI5]	71
ENSGALG00000006988	2338.34	24542.4	-3.387	0	0	RNF213	ring finger protein 213 [Source:HGNC Symbol;Acc:HGNC:14539]	16
ENSGALG00000012200	45.9759	507.106	-3.3871	2.9218e-103	1.5727e-101	GCH1	GTP cyclohydrolase 1 [Source:RefSeq peptide;Acc:NP_990554]	293
Novel01412	140.435	1511.55	-3.4001	4.2796e-266	8.6517e-264	--	PREDICTED: uncharacterized protein LOC101750479 [Gallus gallus]	83
ENSGALG00000011544	68.534	758.627	-3.4169	1.8311e-156	1.7687e-154	BCL2L14	BCL2-like 14 (apoptosis facilitator) [Source:HGNC Symbol;Acc:HGNC:16657]	171
ENSGALG00000013057	883.172	9519.08	-3.4228	0	0		Ubiquitin carboxyl-terminal hydrolase [Source:UniProtKB/TrEMBL;Acc:E1BXQ0]	31
ENSGALG00000000871	55.496	631.926	-3.4395	2.3949e-118	1.6077e-116	MADPRT	erythroblast NAD(P)(+)--arginine ADP-ribosyltransferase precursor [Source:RefSeq peptide;Acc:NP_001028818]	240
ENSGALG00000026613	31.5249	380.841	-3.4775	4.8971e-78	1.8389e-76	S100A4	S100 calcium binding protein A4 [Source:HGNC Symbol;Acc:HGNC:10494]	386
ENSGALG00000007104	96.0414	1115.68	-3.4935	1.036e-190	1.3342e-188	LRRC15	leucine rich repeat containing 15 [Source:HGNC Symbol;Acc:HGNC:20818]	131
ENSGALG00000011190	789.764	8978.77	-3.4964	0	0		Uncharacterized protein [Source:UniProtKB/TrEMBL;Acc:F1P0D3]	23
ENSGALG00000024011	1740.86	19760.4	-3.4981	0	0	Ex-FABP	extracellular fatty acid-binding protein precursor [Source:RefSeq peptide;Acc:NP_990753]	49
ENSGALG00000012057	1236.29	14242.5	-3.5184	0	0	TRANK1	tetratricopeptide repeat and ankyrin repeat containing 1 [Source:HGNC Symbol;Acc:HGNC:29011]	26
ENSGALG00000016761	27.699	348.607	-3.5333	4.8423e-76	1.7466e-74	LYG2	lysozyme g precursor [Source:RefSeq peptide;Acc:NP_001001470]	400
ENSGALG00000011961	49.6856	628.664	-3.5858	2.1002e-124	1.4904e-122	TNIP3	TNFAIP3 interacting protein 3 [Source:HGNC Symbol;Acc:HGNC:19315]	229
ENSGALG00000001745	62.8052	784.722	-3.5871	4.5622e-159	4.5585e-157	PSTPIP2	proline-serine-threonine phosphatase interacting protein 2 [Source:HGNC Symbol;Acc:HGNC:9581]	165
ENSGALG00000006480	47.507	603.698	-3.5949	3.0168e-128	2.2706e-126	TCF1	transcription factor 7 [Source:RefSeq peptide;Acc:NP_989878]	218
ENSGALG00000025887	64.9929	824.741	-3.6086	6.7426e-161	6.9365e-159	ATF3	activating transcription factor 3 [Source:HGNC Symbol;Acc:HGNC:785]	160
ENSGALG00000016142	786.073	9911.76	-3.6477	0	0	Mx	interferon-induced GTP-binding protein Mx [Source:RefSeq peptide;Acc:NP_989940]	36
ENSGALG00000003399	40.3266	540.722	-3.6586	2.7646e-117	1.8276e-115	SELE	selectin E [Source:HGNC Symbol;Acc:HGNC:10718]	244
ENSGALG00000009433	402.959	5165.51	-3.6678	0	0	BAG3	BCL2-associated athanogene 3 [Source:HGNC Symbol;Acc:HGNC:939]	19
Novel02712	823.232	10715.8	-3.6884	0	0	--	PREDICTED: extracellular matrix protein 1 [Meleagris gallopavo]	62
ENSGALG00000011089	775.443	10539.3	-3.7542	0	0	IFIH1	interferon-induced helicase C domain-containing protein 1 [Source:RefSeq peptide;Acc:NP_001180567]	22
ENSGALG00000028982	606.563	8345.61	-3.7725	0	0	CMPK2	cytidine monophosphate (UMP-CMP) kinase 2, mitochondrial [Source:HGNC Symbol;Acc:HGNC:27015]	58
ENSGALG00000009639	433.602	6256.04	-3.8355	0	0		Uncharacterized protein [Source:UniProtKB/TrEMBL;Acc:F1P0I1]	21
ENSGALG00000011778	99.8168	1526.33	-3.894	3.1353e-293	7.3662e-291	ITGB5	integrin beta-5 precursor [Source:RefSeq peptide;Acc:NP_989814]	72
ENSGALG00000026098	77.8562	1199.08	-3.8984	2.3961e-253	4.4795e-251	IL8	Interleukin-8 [Source:UniProtKB/Swiss-Prot;Acc:P08317]	90
ENSGALG00000007701	63.8948	1084.29	-4.0281	8.3973e-229	1.4313e-226	B3GNT7	UDP-GlcNAc:betaGal beta-1,3-N-acetylglucosaminyltransferase 7 [Source:HGNC Symbol;Acc:HGNC:18811]	99
ENSGALG00000009479	684.332	12020.2	-4.1194	0	0		Uncharacterized protein [Source:UniProtKB/TrEMBL;Acc:F1NV98]	20
ENSGALG00000026510	71.7584	1300.65	-4.1293	8.2371e-269	1.6848e-266			82
ENSGALG00000013723	1458.72	26176.4	-4.1555	0	0	OAS*A	59 kDa 2'-5'-oligoadenylate synthase-like protein [Source:RefSeq peptide;Acc:NP_990372]	33
ENSGALG00000016919	84.3504	1592.56	-4.1901	7.2533e-305	1.9107e-302	IRG1	immunoresponsive 1 homolog [Source:RefSeq peptide;Acc:NP_001025992]	64
ENSGALG00000027051	15.5996	335.786	-4.2201	3.7004e-79	1.4297e-77		uncharacterized protein LOC417536 precursor [Source:RefSeq peptide;Acc:NP_001025883]	379
ENSGALG00000024272	77.3035	1639.07	-4.357	0	0			50
ENSGALG00000023622	1663.13	35922.3	-4.4229	0	0	Worthington	Avidin [Source:UniProtKB/Swiss-Prot;Acc:P02701]	46
ENSGALG00000026152	115.782	2661.66	-4.4886	0	0		Uncharacterized protein [Source:UniProtKB/TrEMBL;Acc:R4GK63]	51
ENSGALG00000014585	228.847	6048.38	-4.6978	0	0	CCLI10	Chemokine [Source:UniProtKB/TrEMBL;Acc:E1C733]	34
ENSGALG00000013575	521.242	13689.5	-4.7027	0	0	ISG12(2)	putative ISG12-2 protein [Source:RefSeq peptide;Acc:NP_001001296]	32
ENSGALG00000006384	1225.52	36775	-4.8943	0	0		Uncharacterized protein [Source:UniProtKB/TrEMBL;Acc:F1P3J2]	13
ENSGALG00000023818	340.739	10818	-4.9307	0	0			48
ENSGALG00000019141	108.748	3665.56	-5.0382	0	0		Uncharacterized protein [Source:UniProtKB/TrEMBL;Acc:F1P5H7]	44
ENSGALG00000019325	33.8212	1205.4	-5.0456	1.9427e-240	3.4465e-238		Uncharacterized protein [Source:UniProtKB/TrEMBL;Acc:E1BZ47]	95
ENSGALG00000017184	128.114	4472.59	-5.0923	0	0	MMP7	matrilysin precursor [Source:RefSeq peptide;Acc:NP_001006278]	43
ENSGALG00000000081	55.5539	1995.86	-5.0971	0	0	IL4I1	L-amino-acid oxidase precursor [Source:RefSeq peptide;Acc:NP_001092821]	1
ENSGALG00000000956	47.8899	1918.1	-5.2393	0	0	CCL4	chemokine-like ligand 1 precursor [Source:RefSeq peptide;Acc:NP_001039296]	3
ENSGALG00000016400	124.331	4905.93	-5.2676	0	0	RSAD2	Uncharacterized protein [Source:UniProtKB/TrEMBL;Acc:F1NLJ6]	38
Novel02522	25.0089	2121.92	-6.2434	0	0	--	PREDICTED: sodium/potassium ATPase inhibitor SPAI-2-like [Gallus gallus]	61
ENSGALG00000028256	62.1115	5037.25	-6.2738	0	0	CCL19	chemokine (C-C motif) ligand 19 [Source:HGNC Symbol;Acc:HGNC:10617]	55

## Sheet: Table S3. SDEGs-down
gene_id	C_B_readcount	B_B_readcount	log2FoldChange	pval	padj	Associated Gene Name	Interpro Description
ENSGALG00000028256	62.1115	5037.25	-6.2738	0	0	CCL19	chemokine (C-C motif) ligand 19 [Source:HGNC Symbol;Acc:HGNC:10617]		down
Novel02522	25.0089	2121.92	-6.2434	0	0	--	PREDICTED: sodium/potassium ATPase inhibitor SPAI-2-like [Gallus gallus]		down
ENSGALG00000016400	124.331	4905.93	-5.2676	0	0	RSAD2	Uncharacterized protein [Source:UniProtKB/TrEMBL;Acc:F1NLJ6]		down
ENSGALG00000000956	47.8899	1918.1	-5.2393	0	0	CCL4	chemokine-like ligand 1 precursor [Source:RefSeq peptide;Acc:NP_001039296]		down
ENSGALG00000000081	55.5539	1995.86	-5.0971	0	0	IL4I1	L-amino-acid oxidase precursor [Source:RefSeq peptide;Acc:NP_001092821]		down
ENSGALG00000017184	128.114	4472.59	-5.0923	0	0	MMP7	matrilysin precursor [Source:RefSeq peptide;Acc:NP_001006278]		down
ENSGALG00000019325	33.8212	1205.4	-5.0456	1.9427e-240	3.4465e-238		Uncharacterized protein [Source:UniProtKB/TrEMBL;Acc:E1BZ47]		down
ENSGALG00000019141	108.748	3665.56	-5.0382	0	0		Uncharacterized protein [Source:UniProtKB/TrEMBL;Acc:F1P5H7]		down
ENSGALG00000023818	340.739	10818	-4.9307	0	0				down
ENSGALG00000006384	1225.52	36775	-4.8943	0	0		Uncharacterized protein [Source:UniProtKB/TrEMBL;Acc:F1P3J2]		down
ENSGALG00000013575	521.242	13689.5	-4.7027	0	0	ISG12(2)	putative ISG12-2 protein [Source:RefSeq peptide;Acc:NP_001001296]		down
ENSGALG00000014585	228.847	6048.38	-4.6978	0	0	CCLI10	Chemokine [Source:UniProtKB/TrEMBL;Acc:E1C733]		down
ENSGALG00000026152	115.782	2661.66	-4.4886	0	0		Uncharacterized protein [Source:UniProtKB/TrEMBL;Acc:R4GK63]		down
ENSGALG00000023622	1663.13	35922.3	-4.4229	0	0	Worthington	Avidin [Source:UniProtKB/Swiss-Prot;Acc:P02701]		down
ENSGALG00000024272	77.3035	1639.07	-4.357	0	0				down
ENSGALG00000027051	15.5996	335.786	-4.2201	3.7004e-79	1.4297e-77		uncharacterized protein LOC417536 precursor [Source:RefSeq peptide;Acc:NP_001025883]		down
ENSGALG00000016919	84.3504	1592.56	-4.1901	7.2533e-305	1.9107e-302	IRG1	immunoresponsive 1 homolog [Source:RefSeq peptide;Acc:NP_001025992]		down
ENSGALG00000013723	1458.72	26176.4	-4.1555	0	0	OAS*A	59 kDa 2'-5'-oligoadenylate synthase-like protein [Source:RefSeq peptide;Acc:NP_990372]		down
ENSGALG00000026510	71.7584	1300.65	-4.1293	8.2371e-269	1.6848e-266				down
ENSGALG00000009479	684.332	12020.2	-4.1194	0	0		Uncharacterized protein [Source:UniProtKB/TrEMBL;Acc:F1NV98]		down
ENSGALG00000007701	63.8948	1084.29	-4.0281	8.3973e-229	1.4313e-226	B3GNT7	UDP-GlcNAc:betaGal beta-1,3-N-acetylglucosaminyltransferase 7 [Source:HGNC Symbol;Acc:HGNC:18811]		down
ENSGALG00000026098	77.8562	1199.08	-3.8984	2.3961e-253	4.4795e-251	IL8	Interleukin-8 [Source:UniProtKB/Swiss-Prot;Acc:P08317]		down
ENSGALG00000011778	99.8168	1526.33	-3.894	3.1353e-293	7.3662e-291	ITGB5	integrin beta-5 precursor [Source:RefSeq peptide;Acc:NP_989814]		down
ENSGALG00000009639	433.602	6256.04	-3.8355	0	0		Uncharacterized protein [Source:UniProtKB/TrEMBL;Acc:F1P0I1]		down
ENSGALG00000028982	606.563	8345.61	-3.7725	0	0	CMPK2	cytidine monophosphate (UMP-CMP) kinase 2, mitochondrial [Source:HGNC Symbol;Acc:HGNC:27015]		down
ENSGALG00000011089	775.443	10539.3	-3.7542	0	0	IFIH1	interferon-induced helicase C domain-containing protein 1 [Source:RefSeq peptide;Acc:NP_001180567]		down
Novel02712	823.232	10715.8	-3.6884	0	0	--	PREDICTED: extracellular matrix protein 1 [Meleagris gallopavo]		down
ENSGALG00000009433	402.959	5165.51	-3.6678	0	0	BAG3	BCL2-associated athanogene 3 [Source:HGNC Symbol;Acc:HGNC:939]		down
ENSGALG00000003399	40.3266	540.722	-3.6586	2.7646e-117	1.8276e-115	SELE	selectin E [Source:HGNC Symbol;Acc:HGNC:10718]		down
ENSGALG00000016142	786.073	9911.76	-3.6477	0	0	Mx	interferon-induced GTP-binding protein Mx [Source:RefSeq peptide;Acc:NP_989940]		down
ENSGALG00000025887	64.9929	824.741	-3.6086	6.7426e-161	6.9365e-159	ATF3	activating transcription factor 3 [Source:HGNC Symbol;Acc:HGNC:785]		down
ENSGALG00000006480	47.507	603.698	-3.5949	3.0168e-128	2.2706e-126	TCF1	transcription factor 7 [Source:RefSeq peptide;Acc:NP_989878]		down
ENSGALG00000001745	62.8052	784.722	-3.5871	4.5622e-159	4.5585e-157	PSTPIP2	proline-serine-threonine phosphatase interacting protein 2 [Source:HGNC Symbol;Acc:HGNC:9581]		down
ENSGALG00000011961	49.6856	628.664	-3.5858	2.1002e-124	1.4904e-122	TNIP3	TNFAIP3 interacting protein 3 [Source:HGNC Symbol;Acc:HGNC:19315]		down
ENSGALG00000016761	27.699	348.607	-3.5333	4.8423e-76	1.7466e-74	LYG2	lysozyme g precursor [Source:RefSeq peptide;Acc:NP_001001470]		down
ENSGALG00000012057	1236.29	14242.5	-3.5184	0	0	TRANK1	tetratricopeptide repeat and ankyrin repeat containing 1 [Source:HGNC Symbol;Acc:HGNC:29011]		down
ENSGALG00000024011	1740.86	19760.4	-3.4981	0	0	Ex-FABP	extracellular fatty acid-binding protein precursor [Source:RefSeq peptide;Acc:NP_990753]		down
ENSGALG00000011190	789.764	8978.77	-3.4964	0	0		Uncharacterized protein [Source:UniProtKB/TrEMBL;Acc:F1P0D3]		down
ENSGALG00000007104	96.0414	1115.68	-3.4935	1.036e-190	1.3342e-188	LRRC15	leucine rich repeat containing 15 [Source:HGNC Symbol;Acc:HGNC:20818]		down
ENSGALG00000026613	31.5249	380.841	-3.4775	4.8971e-78	1.8389e-76	S100A4	S100 calcium binding protein A4 [Source:HGNC Symbol;Acc:HGNC:10494]		down
ENSGALG00000000871	55.496	631.926	-3.4395	2.3949e-118	1.6077e-116	MADPRT	erythroblast NAD(P)(+)--arginine ADP-ribosyltransferase precursor [Source:RefSeq peptide;Acc:NP_001028818]		down
ENSGALG00000013057	883.172	9519.08	-3.4228	0	0		Ubiquitin carboxyl-terminal hydrolase [Source:UniProtKB/TrEMBL;Acc:E1BXQ0]		down
ENSGALG00000011544	68.534	758.627	-3.4169	1.8311e-156	1.7687e-154	BCL2L14	BCL2-like 14 (apoptosis facilitator) [Source:HGNC Symbol;Acc:HGNC:16657]		down
Novel01412	140.435	1511.55	-3.4001	4.2796e-266	8.6517e-264	--	PREDICTED: uncharacterized protein LOC101750479 [Gallus gallus]		down
ENSGALG00000012200	45.9759	507.106	-3.3871	2.9218e-103	1.5727e-101	GCH1	GTP cyclohydrolase 1 [Source:RefSeq peptide;Acc:NP_990554]		down
ENSGALG00000006988	2338.34	24542.4	-3.387	0	0	RNF213	ring finger protein 213 [Source:HGNC Symbol;Acc:HGNC:14539]		down
ENSGALG00000020719	158.842	1689.79	-3.3859	9.6472e-294	2.2976e-291		Uncharacterized protein [Source:UniProtKB/TrEMBL;Acc:F1NYI5]		down
ENSGALG00000014962	60.5362	647.855	-3.3616	5.491e-131	4.281e-129	FAM26F	family with sequence similarity 26, member F [Source:HGNC Symbol;Acc:HGNC:33391]		down
ENSGALG00000016394	127.283	1326.35	-3.3454	1.4078e-207	2.092e-205	HAS2	hyaluronan synthase 2 [Source:RefSeq peptide;Acc:NP_990137]		down
ENSGALG00000016964	409.469	4197.39	-3.3448	0	0	EPSTI1	epithelial stromal interaction 1 (breast) [Source:HGNC Symbol;Acc:HGNC:16465]		down
ENSGALG00000006375	18.6018	208.278	-3.3086	1.8741e-46	3.5728e-45	TM4SF19	transmembrane 4 L6 family member 19 [Source:RefSeq peptide;Acc:NP_001264364]		down
ENSGALG00000006138	595.738	5833.32	-3.2826	0	0	HELZ2	helicase with zinc finger 2, transcriptional coactivator [Source:HGNC Symbol;Acc:HGNC:30021]		down
Novel00711	24.2741	259.619	-3.2825	3.0629e-55	7.1384e-54	--	PREDICTED: dynactin-associated protein [Anas platyrhynchos]		down
ENSGALG00000020316	95.6647	952.973	-3.2754	9.4729e-180	1.1598e-177	IL13RA2	interleukin-13 receptor subunit alpha-2 precursor [Source:RefSeq peptide;Acc:NP_001041543]		down
ENSGALG00000027165	691.889	6514.21	-3.2256	0	0	RSFR	Ribonuclease homolog [Source:UniProtKB/Swiss-Prot;Acc:P30374]		down
ENSGALG00000016556	293.642	2759.19	-3.2177	0	0		Uncharacterized protein [Source:UniProtKB/TrEMBL;Acc:F1NHR3]		down
ENSGALG00000000951	49.3351	481.579	-3.2165	2.4271e-95	1.1954e-93	CCL4	C-C motif chemokine 4 homolog [Source:UniProtKB/Swiss-Prot;Acc:Q90826]		down
ENSGALG00000018816	13.7024	146.635	-3.1693	7.8528e-31	9.608e-30		Uncharacterized protein [Source:UniProtKB/TrEMBL;Acc:H9L157]		down
ENSGALG00000006448	157.483	1445.01	-3.1669	8.3759e-202	1.1839e-199	IRF10	interferon regulatory factor 10 [Source:RefSeq peptide;Acc:NP_989889]		down
ENSGALG00000013548	90.2001	830.555	-3.1551	1.9677e-135	1.5911e-133	GZMA	granzyme A precursor [Source:RefSeq peptide;Acc:NP_989788]		down
ENSGALG00000012518	330.606	2934.35	-3.1353	0	0		Uncharacterized protein [Source:UniProtKB/TrEMBL;Acc:F1NCG4]		down
ENSGALG00000008014	280.798	2438.82	-3.1	1.3289e-299	3.209e-297	CEBPB	CCAAT/enhancer-binding protein beta [Source:UniProtKB/Swiss-Prot;Acc:Q05826]		down
ENSGALG00000007651	2660.25	22565.1	-3.0768	0	0	STAT1	signal transducer and activator of transcription 1-alpha/beta [Source:RefSeq peptide;Acc:NP_001012932]		down
ENSGALG00000010338	146.921	1237.3	-3.0449	1.2171e-189	1.5559e-187	CXCL13L2	Chemokine [Source:UniProtKB/TrEMBL;Acc:F1NBL8]		down
ENSGALG00000012119	159.621	1323.4	-3.0259	6.2181e-220	9.9182e-218	MARCO	macrophage receptor MARCO [Source:RefSeq peptide;Acc:NP_990067]		down
Novel01065	27.8919	242.876	-2.997	6.2553e-47	1.2084e-45	-//-	0		down
ENSGALG00000002614	39.3838	336.938	-2.9923	1.0648e-54	2.4618e-53		Uncharacterized protein [Source:UniProtKB/TrEMBL;Acc:F1NH73]		down
ENSGALG00000011715	3522.74	27968	-2.9854	0	0	hsp70	heat shock 70 kDa protein [Source:RefSeq peptide;Acc:NP_001006686]		down
ENSGALG00000006501	157.568	1247.85	-2.9603	1.6788e-208	2.538e-206	GGT5	gamma-glutamyltransferase 5 [Source:HGNC Symbol;Acc:HGNC:4260]		down
ENSGALG00000026970	3939.82	30628.7	-2.9544	0	0		Uncharacterized protein [Source:UniProtKB/TrEMBL;Acc:R4GJX3]		down
ENSGALG00000028510	133.972	1059.7	-2.9501	5.6023e-149	5.1264e-147	SIGLEC1	sialic acid binding Ig-like lectin 1, sialoadhesin [Source:HGNC Symbol;Acc:HGNC:11127]		down
ENSGALG00000006756	371.518	2894.73	-2.9475	0	0	LBP	lipopolysaccharide binding protein [Source:HGNC Symbol;Acc:HGNC:6517]		down
ENSGALG00000002712	57.9087	465.264	-2.9445	2.3593e-87	1.0358e-85	LIPG	lipase, endothelial [Source:HGNC Symbol;Acc:HGNC:6623]		down
ENSGALG00000016572	365.177	2827.99	-2.9415	0	0		Uncharacterized protein [Source:UniProtKB/TrEMBL;Acc:E1BTB4]		down
ENSGALG00000028279	44.6716	360.284	-2.9372	9.4271e-71	2.9909e-69	SNORD14	Small nucleolar RNA SNORD14 [Source:RFAM;Acc:RF00016]		down
ENSGALG00000004449	38.2125	307.275	-2.922	4.0602e-61	1.0567e-59	cyp3A37	cytochrome P450 A 37 [Source:RefSeq peptide;Acc:NP_001001751]		down
ENSGALG00000026180	61.7042	486.827	-2.9207	1.2675e-85	5.375e-84	MSX2	Homeobox protein MSX-2 [Source:UniProtKB/Swiss-Prot;Acc:P28362]		down
ENSGALG00000016152	4032.29	30478.1	-2.9135	0	0	LY6E	lymphocyte antigen 6E precursor [Source:RefSeq peptide;Acc:NP_990106]		down
Novel00538	17.2803	148.26	-2.9079	7.8874e-31	9.6435e-30	--	PREDICTED: T-box transcription factor TBX21-like, partial [Gallus gallus]		down
Novel01861	1850.99	13953.7	-2.905	0	0	--	ORF2 [Acanthochelys spixii]		down
ENSGALG00000021627	862.978	6509.72	-2.9015	0	0	IFI27L2	interferon alpha-inducible protein 27-like protein 2 [Source:RefSeq peptide;Acc:NP_001002856]		down
ENSGALG00000023821	198.237	1494.09	-2.8912	9.1156e-200	1.2578e-197	DHX58	DEXH (Asp-Glu-X-His) box polypeptide 58 [Source:HGNC Symbol;Acc:HGNC:29517]		down
ENSGALG00000016173	53.6373	413.994	-2.8831	1.5529e-77	5.7568e-76	UBASH3A	ubiquitin associated and SH3 domain containing A [Source:HGNC Symbol;Acc:HGNC:12462]		down
ENSGALG00000005619	153.024	1143.32	-2.8775	3.6367e-194	4.7185e-192	F3	coagulation factor III (thromboplastin, tissue factor) [Source:HGNC Symbol;Acc:HGNC:3541]		down
ENSGALG00000015141	211.029	1573.85	-2.8771	9.6117e-205	1.3811e-202	GDA	guanine deaminase [Source:HGNC Symbol;Acc:HGNC:4212]		down
ENSGALG00000000852	186.737	1375.88	-2.8532	1.7524e-166	1.8924e-164	TMEM173	transmembrane protein 173 [Source:HGNC Symbol;Acc:HGNC:27962]		down
ENSGALG00000015192	70.6714	531.566	-2.8483	4.0145e-75	1.4044e-73	GZMM	granzyme M (lymphocyte met-ase 1) [Source:HGNC Symbol;Acc:HGNC:4712]		down
ENSGALG00000001398	370.348	2612.11	-2.8054	0	0		Uncharacterized protein [Source:UniProtKB/TrEMBL;Acc:F1NJ15]		down
Novel00534	30.8833	232.196	-2.794	1.7367e-42	3.0195e-41	--	PREDICTED: germin-like protein subfamily 2 member 2-like [Gallus gallus]		down
Novel02121	17.6938	138.027	-2.7912	2.3274e-29	2.7175e-28	-//-	0		down
ENSGALG00000008661	54.6677	394.921	-2.7908	1.4332e-71	4.6229e-70	CYR61	Protein CYR61 [Source:UniProtKB/Swiss-Prot;Acc:P19336]		down
ENSGALG00000019795	160.429	1121.79	-2.7798	2.0562e-169	2.2343e-167		Uncharacterized protein [Source:UniProtKB/TrEMBL;Acc:E1C1R1]		down
ENSGALG00000028661	9.6377	84.6763	-2.776	1.4666e-16	1.011e-15	SNORD14	Small nucleolar RNA SNORD14 [Source:RFAM;Acc:RF00016]		down
ENSGALG00000001926	70.4508	501.225	-2.7712	1.3876e-73	4.6574e-72	HSPB1	heat shock protein beta-1 [Source:RefSeq peptide;Acc:NP_990621]		down
ENSGALG00000015132	84.9215	597.502	-2.77	4.0813e-99	2.0808e-97	CDH2	Cadherin-2 [Source:UniProtKB/Swiss-Prot;Acc:P10288]		down
ENSGALG00000009626	359.429	2464.34	-2.7619	2.2185e-265	4.4334e-263	THBS1	thrombospondin-1 precursor [Source:RefSeq peptide;Acc:NP_001186382]		down
ENSGALG00000004859	1795.15	12205.3	-2.7609	0	0	ZNFX1	zinc finger, NFX1-type containing 1 [Source:HGNC Symbol;Acc:HGNC:29271]		down
ENSGALG00000027264	12.4548	99.1666	-2.75	2.6008e-21	2.2418e-20		Uncharacterized protein [Source:UniProtKB/TrEMBL;Acc:R4GI28]		down
Novel00055	16.7185	128.521	-2.7403	4.0828e-25	4.0748e-24	--	PREDICTED: NKG2-C type II integral membrane protein-like [Gallus gallus]		down
ENSGALG00000006319	711.583	4734.82	-2.7268	0	0	TGFBI	transforming growth factor-beta-induced protein ig-h3 precursor [Source:RefSeq peptide;Acc:NP_990367]		down
ENSGALG00000002643	86.7236	591.365	-2.7265	2.1402e-97	1.0817e-95	SELP	selectin P (granule membrane protein 140kDa, antigen CD62) [Source:HGNC Symbol;Acc:HGNC:10721]		down
ENSGALG00000004239	43.7562	303.928	-2.7213	8.601e-56	2.0345e-54	IFITM5	interferon-induced transmembrane protein 5 [Source:RefSeq peptide;Acc:NP_001186427]		down
ENSGALG00000001478	287.881	1904.18	-2.7086	1.2246e-230	2.1291e-228		Uncharacterized protein [Source:UniProtKB/TrEMBL;Acc:F1NSA7]		down
ENSGALG00000027822	27.2534	193.573	-2.708	1.0101e-36	1.4997e-35		Uncharacterized protein [Source:UniProtKB/TrEMBL;Acc:R4GII9]		down
ENSGALG00000007381	482.089	3144.28	-2.6947	0	0	SERPING1	serpin peptidase inhibitor, clade G (C1 inhibitor), member 1 [Source:HGNC Symbol;Acc:HGNC:1228]		down
ENSGALG00000005666	325.173	2092.13	-2.6717	5.2113e-265	1.0296e-262	ADM	adrenomedullin [Source:HGNC Symbol;Acc:HGNC:259]		down
ENSGALG00000013033	27.5885	189.961	-2.6635	4.605e-35	6.5091e-34		Uncharacterized protein [Source:UniProtKB/TrEMBL;Acc:E1BXS8]		down
ENSGALG00000026422	802.996	5038.5	-2.6415	0	0		Uncharacterized protein [Source:UniProtKB/TrEMBL;Acc:R4GFU1]		down
ENSGALG00000012801	140.891	892.641	-2.636	4.8578e-135	3.9101e-133	LY86	lymphocyte antigen 86 precursor [Source:RefSeq peptide;Acc:NP_001004399]		down
ENSGALG00000012480	744.729	4636.08	-2.6281	0	0	NMI	N-myc (and STAT) interactor [Source:HGNC Symbol;Acc:HGNC:7854]		down
ENSGALG00000003196	199.609	1244.32	-2.6213	1.8629e-179	2.2491e-177	ANG	Angiogenin [Source:UniProtKB/Swiss-Prot;Acc:P27043]		down
ENSGALG00000024484	25.0625	168.219	-2.6161	2.5852e-31	3.2197e-30		Uncharacterized protein [Source:UniProtKB/TrEMBL;Acc:E1BRC5]		down
ENSGALG00000026173	681.576	4188.5	-2.6083	3.8512e-301	9.7038e-299		Gallus gallus NK-lysin (LOC693257), mRNA. [Source:RefSeq mRNA;Acc:NM_001044680]		down
ENSGALG00000013372	116.573	726.91	-2.6063	6.6586e-107	3.7832e-105	IL7R	interleukin-7 receptor subunit alpha precursor [Source:RefSeq peptide;Acc:NP_001073575]		down
ENSGALG00000026299	67.9566	428.682	-2.6036	2.739e-68	8.1963e-67	C3orf52	chromosome 3 open reading frame 52 [Source:HGNC Symbol;Acc:HGNC:26255]		down
ENSGALG00000014476	33.1277	214.083	-2.5919	1.3501e-38	2.1146e-37	LAG3	lymphocyte-activation gene 3 [Source:HGNC Symbol;Acc:HGNC:6476]		down
ENSGALG00000015816	44.9133	283.726	-2.5802	2.6328e-46	4.9862e-45	CD8A	Gallus gallus CD8a molecule (CD8A), mRNA. [Source:RefSeq mRNA;Acc:NM_205235]		down
Novel00901	109.182	660.751	-2.5661	2.909e-108	1.6971e-106	-//-	0		down
ENSGALG00000023709	95.1518	575.971	-2.5608	1.6736e-92	7.864e-91		torsin family 1, member B-like precursor [Source:RefSeq peptide;Acc:NP_001264587]		down
ENSGALG00000001631	28.3329	182.937	-2.5606	3.3556e-29	3.8945e-28		Uncharacterized protein [Source:UniProtKB/TrEMBL;Acc:E1BY91]		down
ENSGALG00000012117	74.0197	449.1	-2.5551	3.6419e-70	1.1327e-68	STEAP3	STEAP family member 3, metalloreductase [Source:HGNC Symbol;Acc:HGNC:24592]		down
ENSGALG00000002118	102.711	613.813	-2.5461	1.4895e-96	7.4628e-95	CO6	calcium-activated potassium channel subunit beta-1 [Source:RefSeq peptide;Acc:NP_989933]		down
Novel02061	53.6724	326.052	-2.5417	2.1565e-56	5.1714e-55	--	PREDICTED: class I histocompatibility antigen, F10 alpha chain-like [Gallus gallus]		down
ENSGALG00000000558	54.2298	329.027	-2.5394	8.2224e-56	1.9476e-54	SLC1A6	solute carrier family 1 (high affinity aspartate/glutamate transporter), member 6 [Source:HGNC Symbol;Acc:HGNC:10944]		down
ENSGALG00000014659	638.337	3711.2	-2.5318	0	0		Uncharacterized protein [Source:UniProtKB/TrEMBL;Acc:F1NAB7]		down
ENSGALG00000027419	45.8353	278.194	-2.5265	1.2624e-46	2.4171e-45		Uncharacterized protein [Source:UniProtKB/TrEMBL;Acc:R4GI45]		down
ENSGALG00000013546	47.1656	284.744	-2.5243	2.9605e-49	5.9851e-48		Uncharacterized protein [Source:UniProtKB/TrEMBL;Acc:F1N918]		down
ENSGALG00000006507	170.424	987.666	-2.5132	1.4715e-142	1.2603e-140	CLMP	CXADR-like membrane protein [Source:HGNC Symbol;Acc:HGNC:24039]		down
ENSGALG00000009103	427.521	2452.72	-2.5094	8.5811e-287	1.9376e-284		Uncharacterized protein [Source:UniProtKB/TrEMBL;Acc:H9KZK0]		down
ENSGALG00000013922	85.415	500.558	-2.5094	2.6206e-73	8.7449e-72	ZP1	zona pellucida sperm-binding protein 1 precursor [Source:RefSeq peptide;Acc:NP_990014]		down
ENSGALG00000019552	141.858	818.078	-2.5018	2.2644e-120	1.5622e-118	SERPINB2	serpin peptidase inhibitor, clade B (ovalbumin), member 2 [Source:HGNC Symbol;Acc:HGNC:8584]		down
Novel01329	101.43	587.401	-2.4995	1.0782e-92	5.0937e-91	--	hypothetical protein Anapl_01071 [Anas platyrhynchos]		down
ENSGALG00000000731	54.1853	319.437	-2.4964	8.1717e-53	1.7848e-51	THEMIS2	thymocyte selection associated family member 2 [Source:HGNC Symbol;Acc:HGNC:16839]		down
ENSGALG00000023689	1477.27	8329.93	-2.4882	0	0	ASS1	argininosuccinate synthase [Source:RefSeq peptide;Acc:NP_001013413]		down
ENSGALG00000005408	180.786	1029.03	-2.487	1.8506e-145	1.6671e-143	BCO1	Beta,beta-carotene 15,15'-monooxygenase [Source:UniProtKB/Swiss-Prot;Acc:Q9I993]		down
Novel02727	31.9244	189.887	-2.4722	1.8488e-33	2.4669e-32	--	PREDICTED: complement decay-accelerating factor [Gallus gallus]		down
ENSGALG00000012277	157.03	887.394	-2.471	9.3975e-111	5.753e-109	MAFF	Transcription factor MafF [Source:UniProtKB/Swiss-Prot;Acc:Q90595]		down
ENSGALG00000004747	15.1462	96.7778	-2.4681	1.9302e-18	1.4622e-17		Uncharacterized protein [Source:UniProtKB/TrEMBL;Acc:E1BT64]		down
ENSGALG00000016325	352.142	1947.95	-2.4556	7.6455e-229	1.3161e-226	GSTA3	Glutathione S-transferase [Source:UniProtKB/Swiss-Prot;Acc:Q08392]		down
Novel00554	8.72827	60.5272	-2.4552	1.2057e-12	6.6718e-12	--	immunoglobulin-like receptor CHIR2D-898 precursor, partial [Gallus gallus]		down
ENSGALG00000017849	7.82046	56.5879	-2.4526	2.5615e-11	1.2957e-10	SNORD14	Small nucleolar RNA SNORD14 [Source:RFAM;Acc:RF00016]		down
ENSGALG00000006378	2426.18	13299.8	-2.4503	0	0	LIPA	lipase A, lysosomal acid, cholesterol esterase [Source:HGNC Symbol;Acc:HGNC:6617]		down
Novel01108	42.1042	245.717	-2.4498	8.8623e-34	1.1935e-32	--	PREDICTED: mucin-19-like [Gallus gallus]		down
ENSGALG00000001486	75.6193	426.119	-2.4486	5.4479e-67	1.5973e-65	ZAP70	zeta-chain (TCR) associated protein kinase 70kDa [Source:HGNC Symbol;Acc:HGNC:12858]		down
ENSGALG00000006460	53.3955	304.261	-2.443	3.0431e-46	5.7446e-45	TTLL9	tubulin tyrosine ligase-like family member 9 [Source:HGNC Symbol;Acc:HGNC:16118]		down
ENSGALG00000014477	81.9944	458.22	-2.4408	1.9012e-69	5.8194e-68	CD4	T-cell surface glycoprotein CD4 precursor [Source:RefSeq peptide;Acc:NP_989980]		down
ENSGALG00000000504	57.9452	327.46	-2.4379	8.9326e-50	1.8379e-48	ETV7	ets variant 7 [Source:HGNC Symbol;Acc:HGNC:18160]		down
ENSGALG00000001558	1094.19	5952.94	-2.4346	1.0406e-303	2.6605e-301	MOV10	putative helicase MOV-10 [Source:RefSeq peptide;Acc:NP_001012861]		down
ENSGALG00000027533	41.2451	235.593	-2.4342	1.8863e-38	2.9413e-37	RNF24	ring finger protein 24 [Source:HGNC Symbol;Acc:HGNC:13779]		down
ENSGALG00000011798	226.25	1232.55	-2.428	3.2429e-159	3.2591e-157	HEBP1	heme-binding protein 1 [Source:RefSeq peptide;Acc:NP_001025925]		down
ENSGALG00000027786	104.54	570.162	-2.4089	4.1914e-71	1.3395e-69	SOCS3	suppressor of cytokine signaling 3 [Source:RefSeq peptide;Acc:NP_989931]		down
ENSGALG00000001343	178.504	959.287	-2.405	2.4782e-132	1.9674e-130	LAMB3	laminin, beta 3 [Source:HGNC Symbol;Acc:HGNC:6490]		down
ENSGALG00000014362	26.3381	153.02	-2.4045	2.4722e-24	2.4026e-23	CD86	Gallus gallus CD86 molecule (CD86), mRNA. [Source:RefSeq mRNA;Acc:NM_001037839]		down
ENSGALG00000005650	100.716	548.055	-2.4005	1.2899e-61	3.4029e-60				down
ENSGALG00000007416	380.142	2023.73	-2.3994	4.6043e-220	7.4121e-218	CD3E	T-cell surface glycoprotein CD3 epsilon chain precursor [Source:RefSeq peptide;Acc:NP_996787]		down
ENSGALG00000008666	24.8038	142.386	-2.3978	1.0923e-25	1.1197e-24	CTLA4	cytotoxic T-lymphocyte protein 4 precursor [Source:RefSeq peptide;Acc:NP_001035180]		down
ENSGALG00000003677	29.89	171.182	-2.3968	1.7794e-25	1.806e-24	NTNG2	netrin G2 [Source:HGNC Symbol;Acc:HGNC:14288]		down
ENSGALG00000006726	253.64	1344.9	-2.3922	2.051e-178	2.4424e-176	GATA3	GATA-binding factor 3 [Source:UniProtKB/Swiss-Prot;Acc:P23825]		down
ENSGALG00000016746	257.856	1350.81	-2.3746	2.1741e-177	2.554e-175				down
ENSGALG00000011733	141.096	742.852	-2.3671	4.3632e-94	2.1131e-92	CCR2	C-C chemokine receptor type 2 [Source:RefSeq peptide;Acc:NP_001039300]		down
ENSGALG00000012097	101.268	534.88	-2.3669	5.8916e-77	2.161e-75	AOAH	acyloxyacyl hydrolase (neutrophil) [Source:HGNC Symbol;Acc:HGNC:548]		down
ENSGALG00000004771	901.973	4680.46	-2.3668	6.5872e-289	1.5069e-286	C1QB	complement component 1, q subcomponent, B chain [Source:HGNC Symbol;Acc:HGNC:1242]		down
ENSGALG00000011806	1686.46	8702.93	-2.3633	0	0	MUC13	mucin 13, cell surface associated [Source:HGNC Symbol;Acc:HGNC:7511]		down
ENSGALG00000029181	172.358	903.439	-2.3589	6.0001e-83	2.4837e-81				down
ENSGALG00000005135	3092.01	15805.8	-2.3485	0	0	SERPINE2	plasminogen activator inhibitor type 1, member 2 precursor [Source:RefSeq peptide;Acc:NP_001077389]		down
ENSGALG00000001304	23.6036	131.468	-2.3476	5.2763e-23	4.8847e-22	TMEM52	transmembrane protein 52 [Source:HGNC Symbol;Acc:HGNC:27916]		down
ENSGALG00000005069	613.358	3129.25	-2.3428	4.3655e-304	1.1328e-301	heme	Prostaglandin G/H synthase 2 [Source:UniProtKB/Swiss-Prot;Acc:P27607]		down
ENSGALG00000015632	101.455	526.951	-2.3422	1.4334e-76	5.2245e-75	TRPA1	transient receptor potential cation channel, subfamily A, member 1 [Source:HGNC Symbol;Acc:HGNC:497]		down
ENSGALG00000014412	285.592	1459.82	-2.3394	4.6474e-171	5.1795e-169	CSTA	cystatin A (stefin A) [Source:HGNC Symbol;Acc:HGNC:2481]		down
ENSGALG00000026005	118.337	613.36	-2.3387	7.8854e-78	2.9483e-76				down
ENSGALG00000005693	1781.61	8928.95	-2.32	0	0	INOS	nitric oxide synthase, inducible [Source:RefSeq peptide;Acc:NP_990292]		down
Novel00053	24.1302	133.243	-2.3198	4.4341e-21	3.7864e-20	--	PREDICTED: C-type lectin domain family 2 member E-like [Gallus gallus]		down
ENSGALG00000003578	3144.61	15631	-2.3103	0	0	fn1	fibronectin precursor [Source:RefSeq peptide;Acc:NP_001185641]		down
ENSGALG00000020002	34.9497	185.203	-2.3092	2.2725e-29	2.6552e-28	SLC22A3	solute carrier family 22 (organic cation transporter), member 3 [Source:HGNC Symbol;Acc:HGNC:10967]		down
ENSGALG00000003577	363.967	1817.83	-2.3068	4.2147e-172	4.7275e-170	RNF19B	ring finger protein 19B [Source:HGNC Symbol;Acc:HGNC:26886]		down
ENSGALG00000018874	105.802	534.521	-2.3058	1.7136e-78	6.4909e-77	SNX24	sorting nexin 24 [Source:RefSeq peptide;Acc:NP_001095119]		down
ENSGALG00000026781	99.6792	504.151	-2.3053	4.2816e-72	1.3966e-70	ALOX5AP	arachidonate 5-lipoxygenase-activating protein [Source:RefSeq peptide;Acc:NP_001265073]		down
ENSGALG00000008475	198.94	996.243	-2.3045	2.6978e-124	1.9067e-122	ARRDC1	arrestin domain-containing protein 1 [Source:RefSeq peptide;Acc:NP_001026646]		down
ENSGALG00000011376	50.5123	260.637	-2.3028	3.936e-40	6.4436e-39	ANKRD9	ankyrin repeat domain 9 [Source:HGNC Symbol;Acc:HGNC:20096]		down
ENSGALG00000027407	109.839	552.547	-2.2977	9.4055e-76	3.3509e-74	GPR132	G protein-coupled receptor 132 [Source:HGNC Symbol;Acc:HGNC:17482]		down
ENSGALG00000021355	96.1101	480.809	-2.2871	1.8737e-67	5.5308e-66		Uncharacterized protein [Source:UniProtKB/TrEMBL;Acc:R4GGT6]		down
ENSGALG00000026891	174.264	862.625	-2.2857	2.6976e-110	1.6285e-108	NINJ1	ninjurin-1 [Source:RefSeq peptide;Acc:NP_001264806]		down
ENSGALG00000007406	34.4523	179.257	-2.2824	8.8304e-27	9.4477e-26	TMPRSS4	transmembrane protease, serine 4 [Source:HGNC Symbol;Acc:HGNC:11878]		down
ENSGALG00000001188	77.5023	388.295	-2.28	4.6942e-54	1.0641e-52	ETV4	ets variant 4 [Source:HGNC Symbol;Acc:HGNC:3493]		down
ENSGALG00000028580	1342.45	6526.63	-2.2764	0	0	C15orf48	chromosome 15 open reading frame 48 [Source:HGNC Symbol;Acc:HGNC:29898]		down
ENSGALG00000005906	819.105	3982.24	-2.2747	0	0	SQSTM1	sequestosome 1 [Source:HGNC Symbol;Acc:HGNC:11280]		down
ENSGALG00000000521	82.2014	410.455	-2.2735	7.9397e-51	1.6591e-49	SPIRE2	spire-type actin nucleation factor 2 [Source:HGNC Symbol;Acc:HGNC:30623]		down
Novel01537	351.616	1709.2	-2.27	1.5178e-194	1.9841e-192	-//-	0		down
ENSGALG00000014505	178.532	873.634	-2.2688	2.676e-103	1.4449e-101	FGFBP1	fibroblast growth factor binding protein 1 [Source:HGNC Symbol;Acc:HGNC:19695]		down
ENSGALG00000004274	43.4746	219.349	-2.2632	2.4619e-34	3.3597e-33	cdermo-1	twist-related protein 2 [Source:RefSeq peptide;Acc:NP_990010]		down
ENSGALG00000016666	3366.57	16207.3	-2.2605	0	0	CTSB	cathepsin B [Source:HGNC Symbol;Acc:HGNC:2527]		down
ENSGALG00000027047	16.7416	90.7732	-2.2581	3.6535e-16	2.4668e-15		Uncharacterized protein [Source:UniProtKB/TrEMBL;Acc:H9KYZ9]		down
ENSGALG00000023472	19.2324	102.476	-2.2502	3.7198e-17	2.6386e-16		Sulfotransferase [Source:UniProtKB/TrEMBL;Acc:E1BYE0]		down
ENSGALG00000011203	146.607	706.132	-2.2436	1.5221e-93	7.2703e-92	HPSE	heparanase precursor [Source:RefSeq peptide;Acc:NP_989498]		down
ENSGALG00000014770	251.85	1202.4	-2.2394	8.6508e-136	7.0612e-134	EPB41L3	erythrocyte membrane protein band 4.1-like 3 [Source:HGNC Symbol;Acc:HGNC:3380]		down
ENSGALG00000023768	176.729	846.416	-2.2386	1.4949e-103	8.0965e-102	EphA2	Uncharacterized protein [Source:UniProtKB/TrEMBL;Acc:F1NP16]		down
ENSGALG00000000720	2086.57	9775.81	-2.2231	0	0		Uncharacterized protein [Source:UniProtKB/TrEMBL;Acc:F1N9J3]		down
ENSGALG00000002112	358.853	1683.07	-2.2159	2.6847e-156	2.5788e-154	CSF3R	granulocyte colony-stimulating factor receptor [Source:RefSeq peptide;Acc:NP_001026069]		down
Novel01891	943.253	4396.83	-2.2154	0	0	--	PREDICTED: E3 ubiquitin/ISG15 ligase TRIM25 isoform X2 [Gallus gallus]>gi|513206443|ref|XP_004944889.1| PREDICTED: E3 ubiquitin/ISG15 ligase TRIM25 isoform X1 [Gallus gallus]		down
ENSGALG00000027305	17.6247	92.9527	-2.2147	2.6801e-15	1.7348e-14	SKAP1	src kinase associated phosphoprotein 1 [Source:HGNC Symbol;Acc:HGNC:15605]		down
ENSGALG00000006106	234.547	1092.81	-2.2043	4.0949e-126	2.9788e-124	TNFRSF6B	tumor necrosis factor receptor superfamily, member 6b, decoy [Source:HGNC Symbol;Acc:HGNC:11921]		down
ENSGALG00000016693	98.9216	466.137	-2.1979	4.0707e-55	9.4616e-54		Uncharacterized protein [Source:UniProtKB/TrEMBL;Acc:F1NFE8]		down
ENSGALG00000005257	849.998	3918.46	-2.1973	6.5745e-281	1.4288e-278	VCAM1	vascular cell adhesion molecule 1 [Source:HGNC Symbol;Acc:HGNC:12663]		down
ENSGALG00000018977	13.2845	70.9395	-2.1896	1.1026e-12	6.111e-12	PLA2G5	calcium-dependent phospholipase A2 precursor [Source:RefSeq peptide;Acc:NP_001264973]		down
ENSGALG00000012420	284.464	1309.56	-2.1895	1.2404e-156	1.2116e-154	LGALS1	Beta-galactoside-binding lectin [Source:UniProtKB/Swiss-Prot;Acc:P07583]		down
ENSGALG00000010529	48.9997	233.548	-2.189	3.1457e-35	4.4829e-34	Lef-1	lymphoid enhancer-binding factor 1 [Source:RefSeq peptide;Acc:NP_990344]		down
Novel00083	209.212	966.665	-2.1887	6.6084e-103	3.5243e-101	--	PREDICTED: mucin-16-like isoform X2 [Gallus gallus]		down
ENSGALG00000001470	453.777	2068.58	-2.178	1.6414e-195	2.1784e-193	STOML1	stomatin (EPB72)-like 1 [Source:HGNC Symbol;Acc:HGNC:14560]		down
ENSGALG00000000059	24.8023	121.566	-2.1724	4.8242e-20	3.9694e-19	TUBB3	tubulin beta-4 chain [Source:RefSeq peptide;Acc:NP_001026769]		down
ENSGALG00000006805	1019.72	4609.34	-2.1716	0	0		Uncharacterized protein [Source:UniProtKB/TrEMBL;Acc:F1NX66]		down
ENSGALG00000027184	459.617	2086.11	-2.171	4.0581e-184	5.0396e-182	OLFML1	olfactomedin-like 1 [Source:HGNC Symbol;Acc:HGNC:24473]		down
ENSGALG00000006707	149.829	684.921	-2.1693	1.7371e-85	7.348e-84	NOX1	NADPH oxidase 1 [Source:HGNC Symbol;Acc:HGNC:7889]		down
ENSGALG00000012538	82.1397	379.87	-2.1683	1.9904e-52	4.3042e-51	NR4A2	nuclear receptor subfamily 4, group A, member 2 [Source:HGNC Symbol;Acc:HGNC:7981]		down
ENSGALG00000001319	84.9018	390.469	-2.1621	3.8912e-54	8.8434e-53	CAMK1G	calcium/calmodulin-dependent protein kinase IG [Source:HGNC Symbol;Acc:HGNC:14585]		down
ENSGALG00000005720	356.147	1599.88	-2.1566	1.8215e-170	2.0171e-168		Uncharacterized protein [Source:UniProtKB/TrEMBL;Acc:E1BS53]		down
ENSGALG00000013869	163.185	737.552	-2.1549	4.5565e-94	2.1944e-92	IL20RA	interleukin 20 receptor, alpha [Source:HGNC Symbol;Acc:HGNC:6003]		down
Novel02829	15.1784	77.1991	-2.1511	1.4288e-13	8.3866e-13	--	PREDICTED: granzyme G-like isoform X2 [Gallus gallus]>gi|513226771|ref|XP_003642897.2| PREDICTED: granzyme G-like isoform X1 [Gallus gallus]		down
ENSGALG00000028936	155.843	700.313	-2.147	8.8339e-90	4.0418e-88		Aldehyde dehydrogenase [Source:UniProtKB/TrEMBL;Acc:R4GM83]		down
ENSGALG00000013468	203.319	910.72	-2.1448	8.0108e-107	4.5367e-105	TLR3	toll-like receptor 3 precursor [Source:RefSeq peptide;Acc:NP_001011691]		down
Novel03377	23.5669	115.323	-2.1431	2.2975e-16	1.5708e-15	--	PREDICTED: T-cell differentiation antigen CD6 [Gallus gallus]		down
ENSGALG00000013218	265.785	1188.65	-2.1414	2.4985e-102	1.3244e-100	C3AR1	C3a anaphylatoxin chemotactic receptor [Source:RefSeq peptide;Acc:NP_001025940]		down
ENSGALG00000011668	39.3636	183.227	-2.1398	7.643e-28	8.5126e-27	k60	interleukin-8 precursor [Source:RefSeq peptide;Acc:NP_990349]		down
ENSGALG00000019147	169.177	756.789	-2.1385	8.028e-87	3.4894e-85		Uncharacterized protein [Source:UniProtKB/TrEMBL;Acc:E1C777]		down
ENSGALG00000012193	407.524	1804.27	-2.1358	7.8768e-176	9.0693e-174	FKBP9	peptidyl-prolyl cis-trans isomerase FKBP9 precursor [Source:RefSeq peptide;Acc:NP_990178]		down
ENSGALG00000027514	142.478	634.153	-2.1303	1.7402e-81	6.9874e-80	SCEL	sciellin [Source:HGNC Symbol;Acc:HGNC:10573]		down
ENSGALG00000012761	868.193	3808.8	-2.1274	0	0	DRAM1	DNA-damage regulated autophagy modulator 1 [Source:HGNC Symbol;Acc:HGNC:25645]		down
ENSGALG00000028318	160.653	707.396	-2.1144	1.0528e-74	3.6317e-73	CDKN1A	cdk inhibitor CIP1 (p21) [Source:RefSeq peptide;Acc:NP_989727]		down
ENSGALG00000013503	108.344	480.104	-2.1142	3.4134e-57	8.3117e-56	FAM149A	family with sequence similarity 149, member A [Source:HGNC Symbol;Acc:HGNC:24527]		down
ENSGALG00000028273	201.372	878.731	-2.1088	2.551e-105	1.408e-103	HBG2	Hemoglobin subunit beta [Source:UniProtKB/Swiss-Prot;Acc:P02112]		down
ENSGALG00000023379	28.175	131.188	-2.1041	5.1403e-19	4.0365e-18	F2RL2	coagulation factor II (thrombin) receptor-like 2 [Source:HGNC Symbol;Acc:HGNC:3539]		down
ENSGALG00000014201	298.025	1288.79	-2.0979	3.3028e-130	2.5521e-128	PARVB	parvin, beta [Source:HGNC Symbol;Acc:HGNC:14653]		down
ENSGALG00000001414	222.292	958.613	-2.091	2.6328e-102	1.3913e-100	MUC16	mucin 16, cell surface associated [Source:HGNC Symbol;Acc:HGNC:15582]		down
ENSGALG00000016114	211.902	914.037	-2.0907	3.0534e-96	1.5254e-94	TNFRSF11B	tumor necrosis factor receptor superfamily member 11B precursor [Source:RefSeq peptide;Acc:NP_001028813]		down
ENSGALG00000007123	147.322	638.845	-2.0876	1.1869e-65	3.3995e-64		Uncharacterized protein [Source:UniProtKB/TrEMBL;Acc:E1C5W4]		down
ENSGALG00000001426	292.073	1251.47	-2.0867	8.2301e-131	6.3879e-129	MECR	mitochondrial trans-2-enoyl-CoA reductase [Source:HGNC Symbol;Acc:HGNC:19691]		down
ENSGALG00000006354	88.0173	383.159	-2.0851	3.691e-51	7.7973e-50	GAL3ST2	Gallus gallus galactose-3-O-sulfotransferase 2 (GAL3ST2), mRNA. [Source:RefSeq mRNA;Acc:NM_001277431]		down
Novel00200	14.595	71.191	-2.0834	4.1913e-12	2.2498e-11	-//-	0		down
ENSGALG00000005728	74.6181	325.889	-2.0808	6.8212e-42	1.1719e-40				down
ENSGALG00000007383	186.91	802.002	-2.0792	3.7315e-79	1.4385e-77	HSPB8	heat shock 22kDa protein 8 [Source:HGNC Symbol;Acc:HGNC:30171]		down
ENSGALG00000014934	91.1729	394.562	-2.0761	5.0585e-51	1.0647e-49	HS3ST1	heparan sulfate (glucosamine) 3-O-sulfotransferase 1 [Source:HGNC Symbol;Acc:HGNC:5194]		down
ENSGALG00000028005	81.8843	355.388	-2.0759	2.5407e-43	4.489e-42	gadd45	growth arrest and DNA damage-inducible protein GADD45 gamma [Source:RefSeq peptide;Acc:NP_001038131]		down
ENSGALG00000003516	791.098	3348.76	-2.0744	5.1199e-227	8.5591e-225	TCIRG1	V-type proton ATPase 116 kDa subunit a isoform 3 [Source:RefSeq peptide;Acc:NP_990053]		down
ENSGALG00000028536	3921.18	16517.9	-2.0705	0	0	MPEG1	macrophage expressed 1 [Source:HGNC Symbol;Acc:HGNC:29619]		down
ENSGALG00000008669	32.9534	146.688	-2.0626	2.984e-21	2.5683e-20	CD28	T-cell-specific surface glycoprotein CD28 homolog [Source:UniProtKB/Swiss-Prot;Acc:P31043]		down
ENSGALG00000019384	50.5585	220.087	-2.0604	1.3318e-30	1.6135e-29	MAPK12	mitogen-activated protein kinase 12 [Source:HGNC Symbol;Acc:HGNC:6874]		down
ENSGALG00000028147	271.315	1144.71	-2.0596	2.1375e-95	1.0558e-93	CTSK	cathepsin K precursor [Source:RefSeq peptide;Acc:NP_990302]		down
ENSGALG00000013370	117.419	498.947	-2.0568	1.762e-60	4.5317e-59	Sema3F	semaphorin-3F precursor [Source:RefSeq peptide;Acc:NP_989589]		down
ENSGALG00000007713	275.142	1151.61	-2.0514	4.1141e-114	2.6297e-112	CD300A	CMRF35-like molecule 8 precursor [Source:RefSeq peptide;Acc:NP_001034384]		down
ENSGALG00000013356	310.408	1287.96	-2.041	3.5373e-144	3.1377e-142	IKBKE	inhibitor of kappa light polypeptide gene enhancer in B-cells, kinase epsilon [Source:HGNC Symbol;Acc:HGNC:14552]		down
ENSGALG00000010806	350.163	1452.85	-2.0404	6.889e-143	6.0187e-141	RIN3	Ras and Rab interactor 3 [Source:HGNC Symbol;Acc:HGNC:18751]		down
ENSGALG00000023909	70.137	297.017	-2.0386	4.7959e-40	7.8292e-39				down
ENSGALG00000006785	963.452	3966.97	-2.0352	5.8381e-261	1.1278e-258	IRF1	Interferon regulatory factor 1 [Source:UniProtKB/Swiss-Prot;Acc:Q90876]		down
ENSGALG00000012610	1367.44	5604.39	-2.0299	9.5226e-307	2.5471e-304	CTSL2	cathepsin L1 precursor [Source:RefSeq peptide;Acc:NP_001161481]		down
ENSGALG00000002722	270.043	1109.89	-2.0246	3.4907e-111	2.1521e-109	MST1	hepatocyte growth factor-like protein precursor [Source:RefSeq peptide;Acc:NP_990544]		down
ENSGALG00000011094	342.207	1396.69	-2.0173	9.1942e-143	7.9925e-141	PDE4B	cAMP-specific 3',5'-cyclic phosphodiesterase 4B [Source:RefSeq peptide;Acc:NP_001026462]		down
ENSGALG00000013911	1300.16	5271.42	-2.0138	3.0771e-300	7.6427e-298	ZC3HAV1	zinc finger CCCH-type antiviral protein 1 [Source:RefSeq peptide;Acc:NP_001012956]		down
ENSGALG00000001892	105.018	437.378	-2.0123	6.483e-37	9.7167e-36	CYGB	cytoglobin [Source:RefSeq peptide;Acc:NP_001008789]		down
ENSGALG00000002113	684.16	2774.05	-2.0118	7.3632e-206	1.0758e-203	SLP76	lymphocyte cytosolic protein 2 [Source:RefSeq peptide;Acc:NP_990032]		down
ENSGALG00000016636	90.4271	372.375	-2.0027	2.0838e-41	3.5277e-40	ARSH	arylsulfatase H precursor [Source:RefSeq peptide;Acc:NP_989703]		down
ENSGALG00000011324	44.3057	186.084	-2.0012	7.9488e-26	8.2017e-25		Uncharacterized protein [Source:UniProtKB/TrEMBL;Acc:F1NW97]		down
ENSGALG00000017199	111.396	454.937	-1.9976	5.8152e-51	1.221e-49	MAML2	mastermind-like transcriptional coactivator 2 [Source:HGNC Symbol;Acc:HGNC:16259]		down
ENSGALG00000003747	312.004	1255.74	-1.9951	9.6788e-120	6.625e-118	OSMR	oncostatin M receptor [Source:HGNC Symbol;Acc:HGNC:8507]		down
ENSGALG00000002869	229.225	915.915	-1.9812	2.2541e-89	1.0286e-87	ENPP3	ectonucleotide pyrophosphatase/phosphodiesterase 3 [Source:HGNC Symbol;Acc:HGNC:3358]		down
ENSGALG00000001629	396.618	1577.4	-1.9802	1.1302e-129	8.6948e-128		Uncharacterized protein [Source:UniProtKB/TrEMBL;Acc:E1BYA7]		down
ENSGALG00000024035	265.742	1059.01	-1.9796	3.7184e-99	1.9014e-97		Uncharacterized protein [Source:UniProtKB/TrEMBL;Acc:E1C8U4]		down
ENSGALG00000008660	140.191	562.004	-1.9795	2.175e-65	6.1991e-64	CST7	cystatin-F precursor [Source:RefSeq peptide;Acc:NP_001186323]		down
ENSGALG00000004243	202.03	805.932	-1.9775	2.9343e-77	1.0831e-75	IFITM3	Uncharacterized protein [Source:UniProtKB/TrEMBL;Acc:F1NZH7]		down
ENSGALG00000015148	419.181	1662.02	-1.9771	2.0541e-153	1.9304e-151	ANXA1	annexin A1 [Source:RefSeq peptide;Acc:NP_996789]		down
ENSGALG00000010166	643.656	2538.9	-1.9729	4.2155e-220	6.8496e-218	VLDL	very low-density lipoprotein receptor precursor [Source:RefSeq peptide;Acc:NP_990560]		down
ENSGALG00000029066	177.878	708.648	-1.9726	4.5119e-70	1.4008e-68		Uncharacterized protein [Source:UniProtKB/TrEMBL;Acc:F1P3U5]		down
ENSGALG00000007253	85.3688	342.814	-1.9694	1.7416e-42	3.0249e-41	IL1RAP	interleukin 1 receptor accessory protein [Source:HGNC Symbol;Acc:HGNC:5995]		down
ENSGALG00000021025	233.717	925.118	-1.9688	9.0176e-92	4.192e-90		Uncharacterized protein [Source:UniProtKB/TrEMBL;Acc:F1NN65]		down
ENSGALG00000025974	646.079	2541.73	-1.9682	1.0916e-209	1.6795e-207	STAT4	signal transducer and activator of transcription 4 [Source:RefSeq peptide;Acc:NP_001254484]		down
ENSGALG00000009870	173.865	688.916	-1.9672	1.4431e-75	5.1307e-74	IL15	interleukin 15 [Source:RefSeq peptide;Acc:NP_989902]		down
ENSGALG00000012077	953.888	3743.23	-1.967	1.1434e-280	2.4541e-278	PARP9	poly (ADP-ribose) polymerase family, member 9 [Source:HGNC Symbol;Acc:HGNC:24118]		down
ENSGALG00000003857	47.1411	192.535	-1.9652	9.0788e-26	9.3343e-25	ITK	IL2-inducible T-cell kinase [Source:HGNC Symbol;Acc:HGNC:6171]		down
ENSGALG00000027872	79.4238	317.131	-1.9581	2.0522e-39	3.3098e-38	STBD1	starch binding domain 1 [Source:HGNC Symbol;Acc:HGNC:24854]		down
ENSGALG00000003144	447.908	1748.06	-1.9548	1.1259e-161	1.1652e-159	TRIM25	tripartite motif containing 25 [Source:HGNC Symbol;Acc:HGNC:12932]		down
Novel00577	1047.93	4079.93	-1.9524	8.6897e-166	9.2686e-164	--	Ig alpha chain - chicken [Gallus gallus]		down
ENSGALG00000008739	471.765	1836.78	-1.9503	1.2887e-135	1.047e-133	FAM188A	family with sequence similarity 188, member A [Source:HGNC Symbol;Acc:HGNC:23578]		down
Novel03874	73.5234	292.209	-1.9476	5.2152e-35	7.3418e-34	--	PREDICTED: chromosome Z open reading frame, human C9orf150 [Gallus gallus]		down
ENSGALG00000027747	76.7173	304.024	-1.9458	1.5846e-37	2.4166e-36		Uncharacterized protein [Source:UniProtKB/TrEMBL;Acc:R4GJ35]		down
ENSGALG00000016881	160.187	625.832	-1.945	9.0238e-69	2.7428e-67	GPR183	G protein-coupled receptor 183 [Source:HGNC Symbol;Acc:HGNC:3128]		down
ENSGALG00000026499	65.0781	259.401	-1.9426	4.3654e-30	5.2306e-29	TNFRSF25	tumor necrosis factor receptor superfamily, member 25 [Source:HGNC Symbol;Acc:HGNC:11910]		down
ENSGALG00000023485	87.465	344.083	-1.9386	3.2923e-41	5.5465e-40		Uncharacterized protein [Source:UniProtKB/TrEMBL;Acc:E1BXU6]		down
ENSGALG00000005131	34.0417	138.465	-1.9311	3.9379e-18	2.9308e-17	BARX1	homeobox protein BarH-like 1b [Source:RefSeq peptide;Acc:NP_989524]		down
Novel00212	139.545	543.306	-1.9255	1.4127e-40	2.3414e-39	--	PREDICTED: protein S100-A16 [Gallus gallus]		down
ENSGALG00000013642	158.963	613.017	-1.9243	2.276e-61	5.9774e-60	KAZN	kazrin, periplakin interacting protein [Source:HGNC Symbol;Acc:HGNC:29173]		down
ENSGALG00000016811	173.376	667.497	-1.9227	2.0227e-61	5.3202e-60		Uncharacterized protein [Source:UniProtKB/TrEMBL;Acc:E1BV11]		down
ENSGALG00000003499	178.186	681.721	-1.9148	1.0915e-69	3.3707e-68	MAST3	microtubule associated serine/threonine kinase 3 [Source:HGNC Symbol;Acc:HGNC:19036]		down
ENSGALG00000003792	1199.83	4525.92	-1.9101	1.2322e-257	2.3286e-255	FYB	FYN-binding protein [Source:RefSeq peptide;Acc:NP_001026622]		down
ENSGALG00000025886	58.6987	229.01	-1.9065	3.9224e-25	3.9215e-24	SUSD3	sushi domain containing 3 [Source:HGNC Symbol;Acc:HGNC:28391]		down
ENSGALG00000003932	522.017	1967.94	-1.9063	7.0293e-159	6.9835e-157	SDC4	Syndecan-4 [Source:UniProtKB/Swiss-Prot;Acc:P49416]		down
ENSGALG00000028411	47.2655	185.675	-1.9061	2.2978e-22	2.0699e-21		Uncharacterized protein [Source:UniProtKB/TrEMBL;Acc:R4GJ93]		down
ENSGALG00000007027	101.331	388.306	-1.9053	6.8358e-43	1.1956e-41	SGSH	N-sulfoglucosamine sulfohydrolase [Source:HGNC Symbol;Acc:HGNC:10818]		down
ENSGALG00000015032	481.088	1811.99	-1.9041	3.1182e-146	2.8236e-144	CD274	CD274 molecule [Source:HGNC Symbol;Acc:HGNC:17635]		down
ENSGALG00000016144	177.214	670.84	-1.902	2.0211e-73	6.7575e-72	TMPRSS2	transmembrane protease, serine 2 [Source:HGNC Symbol;Acc:HGNC:11876]		down
ENSGALG00000026484	114.991	437.369	-1.8978	1.5295e-49	3.1101e-48	RUNX2	runt-related transcription factor 2 [Source:RefSeq peptide;Acc:NP_989459]		down
ENSGALG00000008581	279.12	1046.72	-1.8945	2.0403e-109	1.219e-107	DUSP5	dual specificity phosphatase 5 [Source:HGNC Symbol;Acc:HGNC:3071]		down
ENSGALG00000004893	153.774	581.303	-1.8939	6.5158e-57	1.5778e-55	TMEM119	transmembrane protein 119 [Source:HGNC Symbol;Acc:HGNC:27884]		down
ENSGALG00000011872	41.9604	164.233	-1.8934	5.5962e-20	4.5829e-19	NFAM1	NFAT activating protein with ITAM motif 1 [Source:HGNC Symbol;Acc:HGNC:29872]		down
ENSGALG00000027598	512.737	1913.87	-1.8916	1.2575e-147	1.1447e-145	LY96	lymphocyte antigen 96 [Source:HGNC Symbol;Acc:HGNC:17156]		down
ENSGALG00000026146	36.9233	145.349	-1.8909	1.0318e-17	7.5466e-17	CRLF1	cytokine receptor-like factor 1 [Source:HGNC Symbol;Acc:HGNC:2364]		down
ENSGALG00000006728	324.571	1213.57	-1.8902	1.7241e-114	1.1061e-112				down
ENSGALG00000013072	167.63	631.251	-1.8902	6.0774e-57	1.4757e-55	akr	aldo-keto reductase family 1 member B10 [Source:RefSeq peptide;Acc:NP_989960]		down
ENSGALG00000002829	204.813	768.777	-1.8884	7.0628e-63	1.9067e-61	SCARF1	scavenger receptor class F, member 1 [Source:HGNC Symbol;Acc:HGNC:16820]		down
ENSGALG00000026192	494.605	1830.26	-1.878	7.2119e-142	6.0867e-140	ST8SIA4	CMP-N-acetylneuraminate-poly-alpha-2,8-sialyltransferase [Source:RefSeq peptide;Acc:NP_989614]		down
ENSGALG00000010738	113.775	425.854	-1.8724	2.9364e-45	5.4138e-44	TC2N	tandem C2 domains, nuclear [Source:HGNC Symbol;Acc:HGNC:19859]		down
ENSGALG00000025667	9.6699	44.7452	-1.869	9.53e-07	3.3358e-06	SNORA66	Small nucleolar RNA SNORA66 [Source:RFAM;Acc:RF00155]		down
ENSGALG00000020840	76.6784	291.387	-1.8671	2.0868e-24	2.0337e-23	MSMB	microseminoprotein, beta- [Source:HGNC Symbol;Acc:HGNC:7372]		down
ENSGALG00000005576	65.4657	246.596	-1.8665	4.5165e-30	5.408e-29	ATP2C2	ATPase, Ca++ transporting, type 2C, member 2 [Source:HGNC Symbol;Acc:HGNC:29103]		down
ENSGALG00000006075	29.4932	115.303	-1.8652	4.0084e-15	2.5735e-14				down
Novel01478	106.987	397.529	-1.8645	1.6957e-45	3.1463e-44	-//-	0		down
ENSGALG00000006751	287.826	1060.07	-1.8644	8.7632e-74	2.9584e-72	THY1	thy-1 membrane glycoprotein precursor [Source:RefSeq peptide;Acc:NP_989712]		down
ENSGALG00000008281	135.803	502.733	-1.8643	3.2425e-53	7.1724e-52	NEURL	neuralized-like protein 1A [Source:RefSeq peptide;Acc:NP_001012928]		down
ENSGALG00000002540	88.6203	330.868	-1.8636	4.5323e-37	6.8283e-36	RGS2	regulator of G-protein signaling 2 [Source:RefSeq peptide;Acc:NP_989726]		down
ENSGALG00000024083	166.268	613.554	-1.8628	3.3262e-62	8.8831e-61	C8orf4	chromosome 8 open reading frame 4 [Source:HGNC Symbol;Acc:HGNC:1357]		down
ENSGALG00000008656	172.972	637.515	-1.8615	1.4881e-62	3.9987e-61	ICOS	inducible T-cell costimulator precursor [Source:RefSeq peptide;Acc:NP_001093758]		down
Novel01172	96.2148	354.229	-1.8467	9.3854e-38	1.4402e-36	--	PREDICTED: proto-oncogene Mas-like isoform X2 [Gallus gallus]		down
ENSGALG00000015388	322.913	1171	-1.8462	2.8321e-107	1.6251e-105	Blimp-1	Uncharacterized protein [Source:UniProtKB/TrEMBL;Acc:F1NKI2]		down
ENSGALG00000006346	335.438	1214.59	-1.846	1.3072e-112	8.2345e-111	JSC	C-X-C motif chemokine 14 precursor [Source:RefSeq peptide;Acc:NP_990043]		down
ENSGALG00000011395	2165.18	7794.19	-1.8436	6.0701e-282	1.3359e-279	TMEM66	transmembrane protein 66 precursor [Source:RefSeq peptide;Acc:NP_001026317]		down
ENSGALG00000023872	400.778	1443.03	-1.8392	5.2204e-127	3.8458e-125	FAM129B	family with sequence similarity 129, member B [Source:HGNC Symbol;Acc:HGNC:25282]		down
ENSGALG00000012479	67.0058	247.723	-1.839	2.1449e-28	2.4262e-27	RBM43	RNA binding motif protein 43 [Source:HGNC Symbol;Acc:HGNC:24790]		down
ENSGALG00000029061	402.045	1447.61	-1.837	9.3803e-104	5.0964e-102		Uncharacterized protein [Source:UniProtKB/TrEMBL;Acc:R4GJZ9]		down
ENSGALG00000028236	96.4901	351.505	-1.8341	1.4173e-40	2.3469e-39	PRRX2	paired related homeobox 2 [Source:HGNC Symbol;Acc:HGNC:21338]		down
ENSGALG00000021313	345.696	1241.44	-1.8339	1.7913e-117	1.1887e-115	PDGFRB	platelet-derived growth factor receptor, beta polypeptide [Source:HGNC Symbol;Acc:HGNC:8804]		down
ENSGALG00000021569	1092.54	3905.66	-1.8314	1.2765e-180	1.574e-178	C1QA	complement component 1, q subcomponent, A chain [Source:HGNC Symbol;Acc:HGNC:1241]		down
ENSGALG00000001181	75.6485	275.929	-1.8229	1.1753e-30	1.4249e-29	KCNJ5	potassium channel, inwardly rectifying subfamily J, member 5 [Source:HGNC Symbol;Acc:HGNC:6266]		down
ENSGALG00000021525	408.01	1451.22	-1.8204	8.4584e-112	5.2521e-110		Uncharacterized protein [Source:UniProtKB/TrEMBL;Acc:F1NVG0]		down
Novel00643	51.9609	190.73	-1.817	9.1285e-22	8.0521e-21	-//-	0		down
ENSGALG00000002329	16.7156	66.6382	-1.8155	2.4279e-09	1.0774e-08	CCL1	chemokine (C-C motif) ligand 1 precursor [Source:RefSeq peptide;Acc:NP_990107]		down
ENSGALG00000011524	46.6833	172.823	-1.8138	4.1995e-19	3.3112e-18	PPEF2	protein phosphatase, EF-hand calcium binding domain 2 [Source:HGNC Symbol;Acc:HGNC:9244]		down
ENSGALG00000027983	139.602	499.321	-1.8119	2.5857e-43	4.5593e-42	TNK2	tyrosine kinase, non-receptor, 2 [Source:HGNC Symbol;Acc:HGNC:19297]		down
ENSGALG00000007186	218.937	775.129	-1.8085	3.6753e-76	1.334e-74	C9orf91	chromosome 9 open reading frame 91 [Source:HGNC Symbol;Acc:HGNC:24513]		down
ENSGALG00000019555	237.379	840.851	-1.8085	3.5626e-74	1.2169e-72	SERPINB1	serpin peptidase inhibitor, clade B (ovalbumin), member 1 [Source:HGNC Symbol;Acc:HGNC:3311]		down
ENSGALG00000011264	236.591	837.139	-1.8082	2.5629e-82	1.0509e-80	Sulf1	Uncharacterized protein [Source:UniProtKB/TrEMBL;Acc:E1BRF7]		down
ENSGALG00000014971	730.502	2569.74	-1.8077	2.7222e-165	2.8859e-163	SLC2A9	solute carrier family 2 (facilitated glucose transporter), member 9 [Source:HGNC Symbol;Acc:HGNC:13446]		down
ENSGALG00000006503	342.712	1208.02	-1.8076	1.7264e-112	1.0836e-110	VDAC1	voltage-dependent anion-selective channel protein 1 [Source:RefSeq peptide;Acc:NP_001029041]		down
ENSGALG00000008447	48.4381	177.054	-1.8059	1.7033e-20	1.4272e-19	SH2D1A	SH2 domain containing 1A [Source:HGNC Symbol;Acc:HGNC:10820]		down
ENSGALG00000018401	9.32832	40.4892	-1.803	1.7082e-06	5.8358e-06		Uncharacterized protein [Source:UniProtKB/TrEMBL;Acc:H9L0U3]		down
ENSGALG00000013971	474.056	1663.1	-1.802	6.5273e-139	5.456e-137	SGK1	Serine/threonine-protein kinase Sgk1 [Source:UniProtKB/Swiss-Prot;Acc:Q6U1I9]		down
ENSGALG00000028718	34.3696	127.24	-1.8004	1.0056e-15	6.6553e-15		Uncharacterized protein [Source:UniProtKB/TrEMBL;Acc:H9L1E5]		down
ENSGALG00000002576	309.307	1086.74	-1.7994	1.6666e-88	7.4298e-87	CRYD2	argininosuccinate lyase [Source:RefSeq peptide;Acc:NP_001025885]		down
ENSGALG00000012072	3959.99	13807.6	-1.7989	0	0		Uncharacterized protein [Source:UniProtKB/TrEMBL;Acc:E1BQC5]		down
ENSGALG00000009556	83.6509	298.721	-1.797	8.1329e-33	1.068e-31	PRICKLE1	prickle homolog 1 [Source:HGNC Symbol;Acc:HGNC:17019]		down
ENSGALG00000009411	312.411	1093.45	-1.7928	1.8405e-78	6.9564e-77	TFEC	transcription factor EC [Source:RefSeq peptide;Acc:NP_001006229]		down
ENSGALG00000000620	272.034	951.859	-1.7905	1.8289e-66	5.3261e-65	FABP3	fatty acid-binding protein, heart [Source:RefSeq peptide;Acc:NP_001026060]		down
ENSGALG00000000466	143.006	502.22	-1.7896	6.2023e-49	1.2481e-47	LCK	LCK proto-oncogene, Src family tyrosine kinase [Source:HGNC Symbol;Acc:HGNC:6524]		down
Novel01204	141.228	533.094	-1.7892	1.5965e-11	8.1687e-11	--	immunoglobulin heavy chain V-region, partial [Gallus gallus]		down
ENSGALG00000000307	211.49	739.64	-1.7889	8.7048e-66	2.4974e-64		Uncharacterized protein [Source:UniProtKB/TrEMBL;Acc:E1C668]		down
ENSGALG00000016446	93.8903	332.587	-1.7878	9.6799e-32	1.2293e-30	ATP6V1C2	ATPase, H+ transporting, lysosomal 42kDa, V1 subunit C2 [Source:HGNC Symbol;Acc:HGNC:18264]		down
ENSGALG00000028047	335.79	1167.06	-1.7873	6.3893e-106	3.5604e-104	RHOV	ras homolog family member V [Source:HGNC Symbol;Acc:HGNC:18313]		down
ENSGALG00000000447	173.984	608.992	-1.7857	7.5014e-51	1.5732e-49	cKv1.1	potassium voltage-gated channel subfamily A member 3 [Source:RefSeq peptide;Acc:NP_001025549]		down
ENSGALG00000019261	55.0013	196.899	-1.7817	1.0737e-21	9.4422e-21	ARHGAP8	rho GTPase-activating protein 8 [Source:RefSeq peptide;Acc:NP_001191318]		down
ENSGALG00000016844	313.759	1086.57	-1.7791	5.3e-87	2.3094e-85	RAB20	RAB20, member RAS oncogene family [Source:HGNC Symbol;Acc:HGNC:18260]		down
ENSGALG00000014603	1666.11	5720.4	-1.7756	1.6584e-276	3.5161e-274	C1S	complement C1s subcomponent precursor [Source:RefSeq peptide;Acc:NP_001025948]		down
ENSGALG00000007712	1055.82	3618.21	-1.7724	2.2997e-241	4.1219e-239	MYO1B	myosin IB [Source:HGNC Symbol;Acc:HGNC:7596]		down
ENSGALG00000013568	107.04	371.996	-1.769	5.2264e-39	8.3058e-38	NR4A3	nuclear receptor subfamily 4, group A, member 3 [Source:HGNC Symbol;Acc:HGNC:7982]		down
ENSGALG00000020513	299.602	1025.69	-1.7637	8.994e-88	3.9688e-86	MS4A15	membrane-spanning 4-domains, subfamily A, member 15 [Source:HGNC Symbol;Acc:HGNC:28573]		down
ENSGALG00000004627	258.931	886.059	-1.7598	7.5687e-70	2.3456e-68	LAMC2	laminin, gamma 2 [Source:HGNC Symbol;Acc:HGNC:6493]		down
ENSGALG00000010560	1226.25	4170.83	-1.7597	1.3916e-169	1.5217e-167	EIF2AK2	interferon-induced, double-stranded RNA-activated protein kinase [Source:RefSeq peptide;Acc:NP_989818]		down
ENSGALG00000019430	87.359	303.411	-1.7589	8.0309e-32	1.0229e-30		Uncharacterized protein [Source:UniProtKB/TrEMBL;Acc:E1BWP5]		down
ENSGALG00000004531	1332.31	4520.83	-1.7578	2.9476e-225	4.8346e-223	PLOD1	procollagen-lysine,2-oxoglutarate 5-dioxygenase 1 precursor [Source:RefSeq peptide;Acc:NP_001005618]		down
ENSGALG00000015464	420.433	1429.07	-1.7558	9.887e-122	6.9312e-120	PTGFRN	prostaglandin F2 receptor inhibitor [Source:HGNC Symbol;Acc:HGNC:9601]		down
ENSGALG00000028924	201.52	690.994	-1.7554	5.1005e-47	9.8641e-46	S100A16	S100 calcium binding protein A16 [Source:HGNC Symbol;Acc:HGNC:20441]		down
ENSGALG00000011509	1606.66	5438.77	-1.7552	9.1469e-249	1.674e-246	C3d	complement C3 precursor [Source:RefSeq peptide;Acc:NP_990736]		down
ENSGALG00000018934	188.855	646.466	-1.7541	1.2527e-53	2.8138e-52	ACVRL1	activin A receptor type II-like 1 [Source:HGNC Symbol;Acc:HGNC:175]		down
ENSGALG00000028037	161.884	553.562	-1.7537	2.3657e-52	5.1031e-51	FOS	FBJ murine osteosarcoma viral oncogene homolog [Source:HGNC Symbol;Acc:HGNC:3796]		down
ENSGALG00000012788	1052.98	3562.29	-1.7534	1.2344e-207	1.8501e-205	PARP12	poly (ADP-ribose) polymerase family, member 12 [Source:HGNC Symbol;Acc:HGNC:21919]		down
ENSGALG00000014297	728.279	2462.36	-1.7501	8.372e-138	6.9312e-136	IRF-3	interferon regulatory factor 3 [Source:RefSeq peptide;Acc:NP_990703]		down
ENSGALG00000012061	34.103	122.688	-1.7489	9.5006e-14	5.6471e-13		Glycerol-3-phosphate dehydrogenase [NAD(+)] [Source:UniProtKB/TrEMBL;Acc:F1NFY2]		down
ENSGALG00000023340	143.339	489.527	-1.7488	1.8613e-47	3.6442e-46		Uncharacterized protein [Source:UniProtKB/TrEMBL;Acc:E1BX61]		down
ENSGALG00000028115	116.658	400.243	-1.7487	3.9689e-35	5.6191e-34	SFN	stratifin [Source:HGNC Symbol;Acc:HGNC:10773]		down
ENSGALG00000028143	219.871	748.109	-1.7475	1.7654e-53	3.9452e-52	GADD45B	growth arrest and DNA-damage-inducible, beta [Source:HGNC Symbol;Acc:HGNC:4096]		down
ENSGALG00000014716	569.826	1923.72	-1.7474	7.8473e-134	6.2872e-132	gp130	interleukin-6 receptor subunit beta precursor [Source:RefSeq peptide;Acc:NP_990202]		down
ENSGALG00000004250	185.41	630.465	-1.7464	5.5535e-54	1.2572e-52	B4GALNT4	beta-1,4-N-acetyl-galactosaminyl transferase 4 [Source:HGNC Symbol;Acc:HGNC:26315]		down
Novel01840	74.1392	256.346	-1.7437	1.2033e-25	1.232e-24	--	PREDICTED: transmembrane protein 40-like isoform X1 [Gallus gallus]		down
ENSGALG00000010579	116.24	397.324	-1.7421	3.6031e-37	5.4567e-36	STON2	stonin 2 [Source:HGNC Symbol;Acc:HGNC:30652]		down
ENSGALG00000019094	778.662	2615.62	-1.7419	2.7842e-166	2.9881e-164	PHF11	PHD finger protein 11 [Source:HGNC Symbol;Acc:HGNC:17024]		down
ENSGALG00000014890	604.784	2030.46	-1.7412	3.8399e-160	3.9271e-158	TNFRSF1A	tumor necrosis factor receptor superfamily member 1A precursor [Source:RefSeq peptide;Acc:NP_001025950]		down
ENSGALG00000010036	104.295	357.235	-1.741	5.8959e-32	7.5595e-31	FOSL2	Gallus gallus FOS-like antigen 2 (FOSL2), mRNA. [Source:RefSeq mRNA;Acc:NM_001045836]		down
ENSGALG00000016223	187.011	632.577	-1.7407	2.1797e-62	5.8393e-61	MAOB	monoamine oxidase B [Source:HGNC Symbol;Acc:HGNC:6834]		down
ENSGALG00000004519	257.18	868.027	-1.7401	1.831e-75	6.4966e-74	TRPV2	transient receptor potential cation channel, subfamily V, member 2 [Source:HGNC Symbol;Acc:HGNC:18082]		down
ENSGALG00000020193	12.7165	49.7076	-1.7397	3.1201e-07	1.152e-06	PLAC8	placenta-specific 8 [Source:RefSeq peptide;Acc:NP_001264711]		down
ENSGALG00000019003	110.952	377.633	-1.7391	2.0059e-36	2.948e-35		Uncharacterized protein [Source:UniProtKB/TrEMBL;Acc:E1C4C8]		down
ENSGALG00000009414	78.7383	270.819	-1.7383	4.0579e-25	4.0532e-24	FAM198B	family with sequence similarity 198, member B [Source:HGNC Symbol;Acc:HGNC:25312]		down
ENSGALG00000015235	44.1312	155.665	-1.7348	4.359e-15	2.7934e-14	scyc1	lymphotactin precursor [Source:RefSeq peptide;Acc:NP_990377]		down
ENSGALG00000011233	50.9274	175.837	-1.732	1.8692e-20	1.5639e-19		Gap junction protein [Source:UniProtKB/TrEMBL;Acc:E1BRZ1]		down
ENSGALG00000010825	868.983	2890.51	-1.7288	1.3286e-195	1.7769e-193	AGR2	anterior gradient 2, protein disulphide isomerase family member [Source:HGNC Symbol;Acc:HGNC:328]		down
ENSGALG00000011962	58.6404	201.452	-1.7277	3.9255e-21	3.3571e-20	NDNF	neuron-derived neurotrophic factor [Source:HGNC Symbol;Acc:HGNC:26256]		down
ENSGALG00000018767	28.1738	101.738	-1.7238	1.8587e-10	8.8976e-10		NAD(P)(+)--arginine ADP-ribosyltransferase [Source:UniProtKB/TrEMBL;Acc:E1C2B5]		down
ENSGALG00000026147	709.019	2351.61	-1.7231	3.3362e-132	2.6246e-130	PLVAP	plasmalemma vesicle associated protein [Source:HGNC Symbol;Acc:HGNC:13635]		down
ENSGALG00000024340	342.72	1139.9	-1.7209	9.8057e-83	4.0398e-81		Gallus gallus MHC-like class I Y (LOC768350), mRNA. [Source:RefSeq mRNA;Acc:NM_001184719]		down
ENSGALG00000021655	42.2037	145.808	-1.72	1.174e-16	8.1284e-16	BCL2L15	BCL2-like 15 [Source:HGNC Symbol;Acc:HGNC:33624]		down
ENSGALG00000026525	93.5873	343.398	-1.7178	5.9362e-09	2.559e-08	EBP	Gallus gallus CCAAT/enhancer binding protein (C/EBP), alpha (CEBPA), mRNA. [Source:RefSeq mRNA;Acc:NM_001031459]		down
ENSGALG00000002389	453.839	1492.01	-1.7095	2.7061e-121	1.8895e-119	ITGB4	integrin, beta 4 [Source:HGNC Symbol;Acc:HGNC:6158]		down
ENSGALG00000002909	239.836	789.918	-1.7045	2.5088e-67	7.3679e-66	CTGF	connective tissue growth factor precursor [Source:RefSeq peptide;Acc:NP_989605]		down
ENSGALG00000011207	443.838	1453.74	-1.7037	9.2462e-116	5.976e-114	MKP3	dual specificity protein phosphatase 6 [Source:RefSeq peptide;Acc:NP_989685]		down
ENSGALG00000012023	232.518	763.699	-1.7013	1.3969e-69	4.306e-68	DACT1	dapper homolog 1 [Source:RefSeq peptide;Acc:NP_001038157]		down
ENSGALG00000016927	369.907	1211.39	-1.6999	3.2189e-93	1.5249e-91	KLF5	Kruppel-like factor 5 (intestinal) [Source:HGNC Symbol;Acc:HGNC:6349]		down
ENSGALG00000018879	148.598	489.919	-1.6987	4.327e-43	7.5836e-42		Uncharacterized protein [Source:UniProtKB/TrEMBL;Acc:R4GGA8]		down
ENSGALG00000026291	612.603	1997.4	-1.6982	3.3932e-126	2.4788e-124	CDH3	cadherin 3, type 1, P-cadherin (placental) [Source:HGNC Symbol;Acc:HGNC:1762]		down
ENSGALG00000010903	168.772	554.256	-1.6969	1.0935e-52	2.3764e-51	RASGEF1B	RasGEF domain family, member 1B [Source:HGNC Symbol;Acc:HGNC:24881]		down
Novel00912	18.2924	66.5154	-1.6965	2.9434e-08	1.1951e-07	--	PREDICTED: A disintegrin and metalloproteinase with thrombospondin motifs 4-like isoform X1 [Gallus gallus]		down
ENSGALG00000005964	229.248	747.969	-1.6906	1.8072e-58	4.5145e-57		Uncharacterized protein [Source:UniProtKB/TrEMBL;Acc:F1NBN4]		down
ENSGALG00000007780	182.915	596.239	-1.6873	2.9292e-52	6.303e-51	EIF4E3	eukaryotic translation initiation factor 4E family member 3 [Source:HGNC Symbol;Acc:HGNC:31837]		down
ENSGALG00000015109	871.025	2813.14	-1.686	3.23e-188	4.0693e-186	TJP2	tight junction protein ZO-2 [Source:RefSeq peptide;Acc:NP_990249]		down
ENSGALG00000010122	117.402	384.484	-1.6816	1.2153e-35	1.752e-34	SH2D4A	SH2 domain containing 4A [Source:HGNC Symbol;Acc:HGNC:26102]		down
ENSGALG00000016471	520.031	1677.62	-1.6811	6.5179e-112	4.0617e-110		Uncharacterized protein [Source:UniProtKB/TrEMBL;Acc:F1NV37]		down
ENSGALG00000016828	1317.01	4244.45	-1.6807	5.2842e-125	3.7963e-123	GRTP1	growth hormone regulated TBC protein 1 [Source:HGNC Symbol;Acc:HGNC:20310]		down
ENSGALG00000006471	71.919	237.061	-1.6793	1.9395e-24	1.8933e-23	SLCO2A1	solute carrier organic anion transporter family member 2A1 [Source:RefSeq peptide;Acc:NP_001185856]		down
ENSGALG00000016998	139.275	453.42	-1.679	1.738e-41	2.948e-40				down
ENSGALG00000003770	2192.94	7029.71	-1.6771	6.7921e-260	1.2977e-257	Protein	Annexin A2 [Source:UniProtKB/Swiss-Prot;Acc:P17785]		down
ENSGALG00000006447	189.473	612.936	-1.6764	1.0565e-52	2.2989e-51	PHLDA2	pleckstrin homology-like domain family A member 2 [Source:RefSeq peptide;Acc:NP_001186524]		down
Novel01375	9.86423	38.4322	-1.6759	6.2435e-06	2.0165e-05	--	T cell receptor beta [Gallus gallus]		down
ENSGALG00000028284	137.923	447.805	-1.6733	1.11e-37	1.7003e-36	PTX3	pentraxin-related protein PTX3 precursor [Source:RefSeq peptide;Acc:NP_001017413]		down
ENSGALG00000012173	444.854	1427.79	-1.6732	1.3832e-110	8.4085e-109	LGALS3	lectin, galactoside-binding, soluble, 3 [Source:HGNC Symbol;Acc:HGNC:6563]		down
ENSGALG00000011164	333.882	1072.54	-1.6718	2.1863e-82	8.986e-81	CHN2	chimerin 2 [Source:HGNC Symbol;Acc:HGNC:1944]		down
ENSGALG00000011608	369.889	1185.23	-1.6704	9.2628e-100	4.8073e-98	INF2	inverted formin, FH2 and WH2 domain containing [Source:HGNC Symbol;Acc:HGNC:23791]		down
ENSGALG00000013603	14.3134	52.195	-1.6677	3.3404e-07	1.2296e-06	MYCT1	myc target 1 [Source:HGNC Symbol;Acc:HGNC:23172]		down
ENSGALG00000005974	2763.74	8793.76	-1.6669	8.8282e-290	2.0465e-287	COL6A1	collagen alpha-1(VI) chain precursor [Source:RefSeq peptide;Acc:NP_990438]		down
ENSGALG00000028451	424.493	1356.02	-1.6656	4.6045e-82	1.8704e-80	MT4	Metallothionein [Source:UniProtKB/Swiss-Prot;Acc:P68497]		down
ENSGALG00000008098	945.957	3011.03	-1.6646	6.3973e-170	7.0395e-168	PBEF1	nicotinamide phosphoribosyltransferase [Source:RefSeq peptide;Acc:NP_001025899]		down
ENSGALG00000013334	19.8357	69.3433	-1.6639	7.5995e-09	3.2527e-08		Uncharacterized protein [Source:UniProtKB/TrEMBL;Acc:H9L014]		down
ENSGALG00000015077	163.315	525.021	-1.6635	7.1352e-47	1.3738e-45	ARHGAP31	Rho GTPase activating protein 31 [Source:HGNC Symbol;Acc:HGNC:29216]		down
ENSGALG00000008969	2547.16	8078.03	-1.6608	1.1837e-206	1.744e-204	EPCAM	epithelial cell adhesion molecule precursor [Source:RefSeq peptide;Acc:NP_001012582]		down
ENSGALG00000015828	377.605	1201.81	-1.6602	9.7767e-95	4.7747e-93	BACH1	BTB and CNC homology 1, basic leucine zipper transcription factor 1 [Source:HGNC Symbol;Acc:HGNC:935]		down
ENSGALG00000010357	157.544	505.579	-1.6594	1.4094e-39	2.2752e-38	7	P2Y purinoceptor 1 [Source:UniProtKB/Swiss-Prot;Acc:P34996]		down
ENSGALG00000006523	373.863	1186.68	-1.6545	6.5718e-77	2.4054e-75	IGF2BP2	insulin-like growth factor 2 mRNA binding protein 2 [Source:HGNC Symbol;Acc:HGNC:28867]		down
ENSGALG00000009298	316.938	1004.33	-1.6529	9.7817e-85	4.1178e-83	TNIK	TRAF2 and NCK interacting kinase [Source:HGNC Symbol;Acc:HGNC:30765]		down
ENSGALG00000008936	526.309	1660.54	-1.6512	6.8111e-125	4.8732e-123		Uncharacterized protein [Source:UniProtKB/TrEMBL;Acc:F1NV60]		down
ENSGALG00000004386	232.327	736.278	-1.6498	1.2052e-61	3.1893e-60	Sox9	Transcription factor SOX-9 [Source:UniProtKB/Swiss-Prot;Acc:P48434]		down
ENSGALG00000005628	142.791	455.257	-1.6489	3.9436e-39	6.2845e-38	COL9A3	collagen alpha-3(IX) chain precursor [Source:RefSeq peptide;Acc:NP_990636]		down
ENSGALG00000014913	156.332	500.052	-1.6483	1.9669e-33	2.6164e-32	ROS1	proto-oncogene tyrosine-protein kinase ROS precursor [Source:RefSeq peptide;Acc:NP_990588]		down
ENSGALG00000016428	194.292	615.087	-1.6454	2.0454e-53	4.5534e-52	Enpp2	ectonucleotide pyrophosphatase/phosphodiesterase family member 2 [Source:RefSeq peptide;Acc:NP_001185591]		down
ENSGALG00000012327	84.4241	270.423	-1.6442	8.0263e-27	8.5926e-26	INHBA	inhibin beta A chain precursor [Source:RefSeq peptide;Acc:NP_990727]		down
ENSGALG00000004338	527.011	1654.64	-1.6415	2.5439e-93	1.2084e-91	COL18A1	collagen, type XVIII, alpha 1 precursor [Source:RefSeq peptide;Acc:NP_989495]		down
ENSGALG00000028341	351.631	1104.26	-1.6407	2.8212e-83	1.1706e-81	MADCAM1	mucosal vascular addressin cell adhesion molecule 1 [Source:HGNC Symbol;Acc:HGNC:6765]		down
ENSGALG00000011717	95.3692	305.276	-1.6402	1.5245e-26	1.6093e-25		Uncharacterized protein [Source:UniProtKB/TrEMBL;Acc:E1BSS9]		down
ENSGALG00000005278	328.281	1030.48	-1.64	1.324e-81	5.3534e-80	CDH11	cadherin-11 precursor [Source:RefSeq peptide;Acc:NP_001004371]		down
ENSGALG00000014236	1108.03	3462.71	-1.638	1.2626e-153	1.1931e-151	ATP8A1	ATPase, aminophospholipid transporter (APLT), class I, type 8A, member 1 [Source:HGNC Symbol;Acc:HGNC:13531]		down
ENSGALG00000003074	168.06	529.608	-1.638	2.0908e-48	4.1592e-47	HOMER3	homer scaffolding protein 3 [Source:HGNC Symbol;Acc:HGNC:17514]		down
ENSGALG00000023364	220.137	691.809	-1.6377	3.6171e-60	9.2346e-59	CDC42EP4	CDC42 effector protein (Rho GTPase binding) 4 [Source:HGNC Symbol;Acc:HGNC:17147]		down
ENSGALG00000002258	5116.05	16085.2	-1.6368	1.1919e-55	2.8116e-54		Uncharacterized protein [Source:UniProtKB/TrEMBL;Acc:H9KZ23]		down
ENSGALG00000010818	300.638	941.945	-1.6363	4.2919e-76	1.5513e-74	PPAP2B	lipid phosphate phosphohydrolase 3 [Source:RefSeq peptide;Acc:NP_001123960]		down
ENSGALG00000006300	3357.14	10454.5	-1.6355	4.3415e-251	8.03e-249	LDHA	L-lactate dehydrogenase A chain [Source:RefSeq peptide;Acc:NP_990615]		down
ENSGALG00000026854	137.767	434.905	-1.6348	7.0031e-39	1.1089e-37	PDPN	podoplanin [Source:HGNC Symbol;Acc:HGNC:29602]		down
ENSGALG00000014820	16.1504	57.1675	-1.6336	4.8751e-07	1.7632e-06	VTCN1	V-set domain containing T cell activation inhibitor 1 [Source:HGNC Symbol;Acc:HGNC:28873]		down
ENSGALG00000023723	150.063	472.813	-1.6329	2.1348e-38	3.3168e-37	PQLC2	Lysosomal amino acid transporter 1 homolog [Source:UniProtKB/Swiss-Prot;Acc:Q5ZJX0]		down
ENSGALG00000016920	405.701	1267.56	-1.6326	1.6515e-86	7.1423e-85	LMO7	LIM domain 7 [Source:HGNC Symbol;Acc:HGNC:6646]		down
ENSGALG00000011306	793.361	2471.35	-1.6325	1.0908e-124	7.7724e-123	DES	desmin [Source:HGNC Symbol;Acc:HGNC:2770]		down
ENSGALG00000007809	116.906	371.663	-1.6313	3.8994e-26	4.0595e-25	TSHZ2	teashirt zinc finger homeobox 2 [Source:HGNC Symbol;Acc:HGNC:13010]		down
ENSGALG00000015362	60.1961	192.531	-1.6282	4.8576e-20	3.9931e-19	TRAT1	T cell receptor associated transmembrane adaptor 1 [Source:HGNC Symbol;Acc:HGNC:30698]		down
ENSGALG00000027093	513.958	1598.39	-1.6278	1.6554e-105	9.166e-104	TLR1LB	toll-like receptor 6 [Source:RefSeq peptide;Acc:NP_001075178]		down
ENSGALG00000003358	2061.72	6383.24	-1.6273	3.7619e-263	7.3489e-261	UBIAD1	ubiA prenyltransferase domain-containing protein 1 [Source:RefSeq peptide;Acc:NP_001026050]		down
ENSGALG00000013929	839.473	2603.4	-1.6264	4.5562e-126	3.3006e-124	PDGFRA	platelet-derived growth factor receptor alpha precursor [Source:RefSeq peptide;Acc:NP_990080]		down
ENSGALG00000026426	532.931	1652.21	-1.625	2.2501e-118	1.5163e-116	OTUD1	OTU deubiquitinase 1 [Source:HGNC Symbol;Acc:HGNC:27346]		down
ENSGALG00000021325	77.2822	244.853	-1.6248	8.7421e-24	8.3237e-23		Uncharacterized protein [Source:UniProtKB/TrEMBL;Acc:E1BV22]		down
ENSGALG00000000865	377.341	1170.62	-1.6236	1.0084e-76	3.6833e-75				down
ENSGALG00000008632	108.129	339.548	-1.6209	2.6964e-31	3.3486e-30	ACSS1	acyl-CoA synthetase short-chain family member 1 [Source:HGNC Symbol;Acc:HGNC:16091]		down
ENSGALG00000023296	16.466	57.2436	-1.6206	4.0993e-07	1.4963e-06	SCL	Gallus gallus T-cell acute lymphocytic leukemia 1 (TAL1), mRNA. [Source:RefSeq mRNA;Acc:NM_205352]		down
ENSGALG00000005905	92.4878	291.151	-1.6205	7.8139e-27	8.3807e-26	ZDHHC4	zinc finger, DHHC-type containing 4 [Source:HGNC Symbol;Acc:HGNC:18471]		down
ENSGALG00000017019	683.181	2106.87	-1.6185	1.0993e-142	9.5085e-141	WDFY2	WD repeat and FYVE domain-containing protein 2 [Source:RefSeq peptide;Acc:NP_001073218]		down
ENSGALG00000000379	139.453	435.044	-1.6179	5.1648e-35	7.2767e-34	ITGB3	integrin beta-3 precursor [Source:RefSeq peptide;Acc:NP_989646]		down
ENSGALG00000026928	73.5834	232.322	-1.617	3.4636e-21	2.9708e-20	KLF4	Kruppel-like factor 4 (gut) [Source:HGNC Symbol;Acc:HGNC:6348]		down
ENSGALG00000016786	268.333	830.732	-1.6153	3.424e-58	8.4922e-57	IL18R1	interleukin-18 receptor 1 precursor [Source:RefSeq peptide;Acc:NP_001138697]		down
ENSGALG00000027621	101.09	315.838	-1.6138	4.4919e-29	5.1857e-28		Uncharacterized protein [Source:UniProtKB/TrEMBL;Acc:R4GHY1]		down
ENSGALG00000007371	58.6345	185.772	-1.6134	3.5288e-19	2.7913e-18	IGDCC3	immunoglobulin superfamily, DCC subclass, member 3 [Source:HGNC Symbol;Acc:HGNC:9700]		down
ENSGALG00000014582	310.507	956.905	-1.6126	5.1399e-77	1.8893e-75	CADM1	cell adhesion molecule 1 [Source:HGNC Symbol;Acc:HGNC:5951]		down
ENSGALG00000009192	69.7447	219.355	-1.6108	9.0872e-22	8.0238e-21	SLITRK2	SLIT and NTRK-like family, member 2 [Source:HGNC Symbol;Acc:HGNC:13449]		down
ENSGALG00000005649	65.0676	204.803	-1.6096	1.5086e-20	1.2658e-19	TMEM150A	transmembrane protein 150A [Source:HGNC Symbol;Acc:HGNC:24677]		down
ENSGALG00000005688	199.202	612.142	-1.6049	1.9623e-53	4.374e-52	DNASE1L3	deoxyribonuclease gamma precursor [Source:RefSeq peptide;Acc:NP_001029987]		down
ENSGALG00000005065	502.103	1533.8	-1.6042	1.1454e-114	7.3752e-113	PLA2G4A	Cytosolic phospholipase A2 Phospholipase A2 Lysophospholipase [Source:UniProtKB/Swiss-Prot;Acc:P49147]		down
ENSGALG00000026027	79.7611	248.641	-1.6026	3.668e-23	3.4249e-22	CLIC3	chloride intracellular channel 3 [Source:HGNC Symbol;Acc:HGNC:2064]		down
ENSGALG00000002792	124.526	383.869	-1.5997	1.6662e-33	2.2266e-32	SPDEF	SAM pointed domain containing ETS transcription factor [Source:HGNC Symbol;Acc:HGNC:17257]		down
ENSGALG00000027308	2161.83	6554.4	-1.5976	2.6879e-284	5.9912e-282				down
ENSGALG00000028750	235.665	720.478	-1.5974	4.6049e-53	1.0147e-51	STAT2	signal transducer and activator of transcription 2, 113kDa [Source:HGNC Symbol;Acc:HGNC:11363]		down
ENSGALG00000004785	152.949	468.772	-1.5949	8.6253e-38	1.3259e-36				down
ENSGALG00000028448	21.059	69.749	-1.5934	1.6682e-08	6.9319e-08	SH2D1B	SH2 domain-containing protein 1B [Source:RefSeq peptide;Acc:NP_001265002]		down
ENSGALG00000025776	24.5956	80.3851	-1.5873	1.0963e-08	4.6353e-08	EMID1	EMI domain containing 1 [Source:HGNC Symbol;Acc:HGNC:18036]		down
ENSGALG00000001525	2164.27	6510.59	-1.5852	7.5651e-226	1.2526e-223	CALCOCO2	calcium binding and coiled-coil domain 2 [Source:HGNC Symbol;Acc:HGNC:29912]		down
ENSGALG00000028128	25.3825	82.5321	-1.5839	3.7016e-09	1.6243e-08	HOXD8	Homeobox protein Hox-D8 [Source:UniProtKB/Swiss-Prot;Acc:P23459]		down
ENSGALG00000024348	383.683	1158.16	-1.5833	1.0976e-72	3.6212e-71		Uncharacterized protein [Source:UniProtKB/TrEMBL;Acc:F1NFX9]		down
ENSGALG00000009754	308.842	933.275	-1.582	2.2693e-58	5.6523e-57	HK2	Gallus gallus hexokinase 2 (HK2), mRNA. [Source:RefSeq mRNA;Acc:NM_204212]		down
ENSGALG00000015677	49.9597	155.325	-1.5813	4.3589e-16	2.9316e-15	SUSD1	sushi domain containing 1 [Source:HGNC Symbol;Acc:HGNC:25413]		down
ENSGALG00000006415	24.7717	80.5568	-1.5813	4.2182e-09	1.8413e-08	CD40LG	CD40 ligand CD40 ligand, membrane form CD40 ligand, soluble form [Source:UniProtKB/Swiss-Prot;Acc:Q9I8D8]		down
ENSGALG00000028291	366.383	1104	-1.5807	2.883e-71	9.2481e-70	BCAR1	breast cancer anti-estrogen resistance 1 [Source:HGNC Symbol;Acc:HGNC:971]		down
ENSGALG00000012792	459.56	1380.47	-1.5793	3.3466e-102	1.7632e-100	HIPK2	homeodomain interacting protein kinase 2 [Source:HGNC Symbol;Acc:HGNC:14402]		down
ENSGALG00000011511	1476.54	4423.23	-1.5792	1.8892e-216	2.9591e-214	CKB	creatine kinase B-type [Source:RefSeq peptide;Acc:NP_990641]		down
ENSGALG00000010237	1001.91	3003.39	-1.5791	1.2026e-150	1.1181e-148	NPC2	epididymal secretory protein E1 precursor [Source:RefSeq peptide;Acc:NP_001026374]		down
ENSGALG00000004751	82.495	252.819	-1.5791	1.2474e-23	1.1818e-22		Uncharacterized protein [Source:UniProtKB/TrEMBL;Acc:F1NHA7]		down
ENSGALG00000003923	805.241	2413.38	-1.5787	1.1364e-149	1.051e-147	COL6A3	collagen alpha-3(VI) chain precursor [Source:RefSeq peptide;Acc:NP_990865]		down
ENSGALG00000024372	14081.2	42501.3	-1.578	1.5736e-50	3.2726e-49	BFIV21	MHC BF2 class I precursor [Source:RefSeq peptide;Acc:NP_001026509]		down
ENSGALG00000029177	19.2617	63.5907	-1.5761	1.6391e-07	6.2221e-07	IL17RE	interleukin 17 receptor E [Source:HGNC Symbol;Acc:HGNC:18439]		down
ENSGALG00000009866	308.99	927.086	-1.5739	2.4304e-67	7.162e-66	CAMK1D	calcium/calmodulin-dependent protein kinase ID [Source:HGNC Symbol;Acc:HGNC:19341]		down
Novel00782	225.027	676.467	-1.5737	5.8447e-55	1.3567e-53	--	complement C3 precursor [Gallus gallus]>gi|755815|gb|AAA64694.1| complement C3 precursor [Gallus gallus]		down
ENSGALG00000002888	144.713	437.388	-1.5721	1.8992e-33	2.5302e-32	CASZ1	castor zinc finger 1 [Source:HGNC Symbol;Acc:HGNC:26002]		down
ENSGALG00000001091	215.774	647.72	-1.5712	2.2589e-51	4.807e-50	C1orf116	chromosome 1 open reading frame 116 [Source:HGNC Symbol;Acc:HGNC:28667]		down
ENSGALG00000016584	94.5456	286.222	-1.5674	3.4922e-27	3.7971e-26	EGFL6	epidermal growth factor-like protein 6 precursor [Source:RefSeq peptide;Acc:NP_001264667]		down
ENSGALG00000011812	209.786	628.377	-1.5671	2.1205e-47	4.1423e-46	SULT1E1	sulfotransferase family 1E, estrogen-preferring, member 1 [Source:HGNC Symbol;Acc:HGNC:11377]		down
ENSGALG00000026862	1593.39	4730.49	-1.5663	2.0645e-201	2.8946e-199	CLDN1	claudin-1 [Source:RefSeq peptide;Acc:NP_001013629]		down
Novel00706	80.1221	244.993	-1.5663	8.0973e-19	6.2764e-18	--	This CDS feature is included to show the translation of the corresponding V_region. Presently translation qualifiers on V_region features are illegal, partial [Gallus gallus]		down
ENSGALG00000024020	86.3808	262.631	-1.5659	5.3813e-23	4.9792e-22		Uncharacterized protein [Source:UniProtKB/TrEMBL;Acc:H9L3I5]		down
ENSGALG00000008912	382.591	1140.07	-1.5642	4.4459e-75	1.5459e-73	ABCB1LB	multidrug resistance protein 1 [Source:RefSeq peptide;Acc:NP_990225]		down
ENSGALG00000011998	337.962	1006.67	-1.564	8.4737e-68	2.5184e-66	SEC24D	SEC24 homolog D, COPII coat complex component [Source:HGNC Symbol;Acc:HGNC:10706]		down
ENSGALG00000011046	1605.35	4752	-1.5621	4.3447e-210	6.7444e-208	SNX10	sorting nexin-10 [Source:RefSeq peptide;Acc:NP_001026157]		down
ENSGALG00000019249	10.6037	37.8377	-1.5621	3.5928e-05	0.00010692		Uncharacterized protein [Source:UniProtKB/TrEMBL;Acc:F1NQ25]		down
ENSGALG00000004223	23.7916	80.1781	-1.5616	2.6138e-06	8.7713e-06		Uncharacterized protein [Source:UniProtKB/TrEMBL;Acc:E1BRU2]		down
ENSGALG00000017091	103.9	312.06	-1.5582	1.2019e-28	1.3693e-27	FLT1	vascular endothelial growth factor receptor 1 precursor [Source:RefSeq peptide;Acc:NP_989583]		down
ENSGALG00000016397	25.4698	80.9508	-1.558	6.6516e-09	2.8568e-08	Sox11	transcription factor SOX-11 [Source:RefSeq peptide;Acc:NP_990518]		down
ENSGALG00000008346	228.548	679.824	-1.5577	3.126e-53	6.9234e-52	CASP18	caspase 18 [Source:RefSeq peptide;Acc:NP_001038154]		down
ENSGALG00000007018	105.338	316.672	-1.5572	8.2369e-25	8.1693e-24	SLC26A11	solute carrier family 26 (anion exchanger), member 11 [Source:HGNC Symbol;Acc:HGNC:14471]		down
ENSGALG00000009512	185.572	552.221	-1.5539	1.3273e-38	2.0846e-37	TFPI2	tissue factor pathway inhibitor 2 [Source:HGNC Symbol;Acc:HGNC:11761]		down
ENSGALG00000009579	151.22	450.322	-1.5537	1.616e-37	2.4624e-36	IQCJ-SCHIP1	IQCJ-SCHIP1 readthrough [Source:HGNC Symbol;Acc:HGNC:38842]		down
ENSGALG00000016782	199.38	591.849	-1.5535	1.9254e-45	3.5611e-44	IL1R2	interleukin 1 receptor, type II [Source:HGNC Symbol;Acc:HGNC:5994]		down
ENSGALG00000006039	322.064	951.351	-1.5521	4.0035e-72	1.3084e-70	SNED1	sushi, nidogen and EGF-like domains 1 [Source:HGNC Symbol;Acc:HGNC:24696]		down
ENSGALG00000024024	15.8751	52.7581	-1.5518	2.0849e-06	7.0604e-06	TGFA	protransforming growth factor alpha precursor [Source:RefSeq peptide;Acc:NP_001001614]		down
Novel01052	9.64848	33.9077	-1.5485	3.8881e-05	0.00011522	--	PREDICTED: zinc finger and BTB domain-containing protein 7B, partial [Manacus vitellinus]		down
ENSGALG00000027456	210.395	622.36	-1.5479	6.7425e-44	1.202e-42	OCLN	Gallus gallus occludin (OCLN), mRNA. [Source:RefSeq mRNA;Acc:NM_205128]		down
ENSGALG00000009163	603.585	1771.71	-1.5472	2.3664e-110	1.4335e-108	S100A11	Protein S100-A11 [Source:UniProtKB/Swiss-Prot;Acc:P24479]		down
ENSGALG00000026465	53.5911	162.375	-1.5451	1.1837e-15	7.7985e-15	TMEM100	transmembrane protein 100 [Source:HGNC Symbol;Acc:HGNC:25607]		down
ENSGALG00000023950	231.013	680.532	-1.5448	1.7966e-51	3.8327e-50	CR1L	complement component (3b/4b) receptor 1-like precursor [Source:RefSeq peptide;Acc:NP_001028815]		down
ENSGALG00000008758	48.7394	148.043	-1.5432	3.3971e-14	2.0731e-13	B3GNT5	UDP-GlcNAc:betaGal beta-1,3-N-acetylglucosaminyltransferase 5 [Source:RefSeq peptide;Acc:NP_001107233]		down
ENSGALG00000026836	352.157	1034.27	-1.5431	8.8885e-61	2.2928e-59	COL16A1	collagen, type XVI, alpha 1 [Source:HGNC Symbol;Acc:HGNC:2193]		down
ENSGALG00000008337	372.407	1090.95	-1.5417	4.5936e-82	1.8704e-80	SLC8B1	solute carrier family 8 (sodium/lithium/calcium exchanger), member B1 [Source:HGNC Symbol;Acc:HGNC:26175]		down
ENSGALG00000027513	20.7773	66.4171	-1.5414	1.3969e-07	5.346e-07	HOXD9	homeobox D9 [Source:HGNC Symbol;Acc:HGNC:5140]		down
ENSGALG00000003433	76.0158	226.86	-1.5402	1.3435e-21	1.1762e-20		Dipeptidase [Source:UniProtKB/TrEMBL;Acc:F1NQJ0]		down
ENSGALG00000003439	779.961	2274.23	-1.5386	2.1479e-127	1.5891e-125	PLEKHM2	pleckstrin homology domain containing, family M (with RUN domain) member 2 [Source:HGNC Symbol;Acc:HGNC:29131]		down
ENSGALG00000027269	38.4894	117.935	-1.5386	7.8348e-12	4.1252e-11	GUCA2B	guanylate cyclase activator 2A (guanylin) precursor [Source:RefSeq peptide;Acc:NP_001183967]		down
ENSGALG00000001571	1139.77	3318.71	-1.5373	6.758e-143	5.9341e-141	MYO1F	myosin-If [Source:RefSeq peptide;Acc:NP_990585]		down
ENSGALG00000005616	97.9996	290.41	-1.5373	6.1138e-26	6.327e-25	ARSI	arylsulfatase family, member I [Source:HGNC Symbol;Acc:HGNC:32521]		down
ENSGALG00000009803	152.041	446.802	-1.5357	2.6541e-38	4.12e-37	MGST2	microsomal glutathione S-transferase 2 [Source:HGNC Symbol;Acc:HGNC:7063]		down
ENSGALG00000002775	81.6286	241.958	-1.5339	2.7839e-22	2.5013e-21	FA2H	fatty acid 2-hydroxylase [Source:HGNC Symbol;Acc:HGNC:21197]		down
ENSGALG00000002786	206.826	605.042	-1.5337	1.0741e-49	2.2049e-48	PSTPIP1	proline-serine-threonine phosphatase interacting protein 1 [Source:HGNC Symbol;Acc:HGNC:9580]		down
ENSGALG00000000949	71.0525	211.114	-1.5322	1.0023e-19	8.12e-19	HBEGF	Proheparin-binding EGF-like growth factor Heparin-binding EGF-like growth factor [Source:UniProtKB/Swiss-Prot;Acc:Q9W7C5]		down
ENSGALG00000013878	314.493	914.587	-1.53	4.9962e-64	1.3854e-62	PCYOX1	prenylcysteine oxidase 1 [Source:HGNC Symbol;Acc:HGNC:20588]		down
ENSGALG00000013994	58.2545	174.659	-1.5294	1.4179e-15	9.3098e-15	TAAR1	trace amine associated receptor 1 [Source:HGNC Symbol;Acc:HGNC:17734]		down
ENSGALG00000014213	286.79	834.963	-1.5285	5.8364e-56	1.3862e-54	PRR5	proline-rich protein 5 [Source:RefSeq peptide;Acc:NP_001025151]		down
ENSGALG00000028806	106.08	311.092	-1.526	7.7357e-28	8.6103e-27	GRB7	growth factor receptor-bound protein 7 [Source:HGNC Symbol;Acc:HGNC:4567]		down
ENSGALG00000003457	1544.5	4451.8	-1.5239	7.109e-195	9.3635e-193	CNP	2',3'-cyclic-nucleotide 3'-phosphodiesterase [Source:RefSeq peptide;Acc:NP_990381]		down
ENSGALG00000013992	121.727	355.513	-1.5229	2.0214e-30	2.4371e-29		Uncharacterized protein [Source:UniProtKB/TrEMBL;Acc:E1BUA6]		down
ENSGALG00000013985	90.0108	264.095	-1.5216	3.5651e-24	3.4378e-23		Uncharacterized protein [Source:UniProtKB/TrEMBL;Acc:H9L0P9]		down
ENSGALG00000008950	193.252	561.392	-1.5201	9.8649e-39	1.5521e-37	EHD4	EH-domain containing 4 [Source:HGNC Symbol;Acc:HGNC:3245]		down
ENSGALG00000026652	158.915	461.769	-1.52	1.3576e-38	2.1246e-37	CYBRD1	cytochrome b reductase 1 [Source:HGNC Symbol;Acc:HGNC:20797]		down
ENSGALG00000011182	822.837	2367.74	-1.5194	2.5078e-129	1.9123e-127	DLL1	delta-like 1 precursor [Source:RefSeq peptide;Acc:NP_990304]		down
ENSGALG00000012281	267.982	775.193	-1.5192	2.412e-56	5.7683e-55	PLA2G6	85 kDa calcium-independent phospholipase A2 [Source:RefSeq peptide;Acc:NP_001124210]		down
ENSGALG00000011803	79.1272	232.361	-1.5169	1.6893e-20	1.4161e-19	EMP1	epithelial membrane protein 1 [Source:RefSeq peptide;Acc:NP_001264299]		down
ENSGALG00000010336	1091.1	3123.62	-1.5122	9.284e-118	6.1843e-116		Uncharacterized protein [Source:UniProtKB/TrEMBL;Acc:E1C5J8]		down
ENSGALG00000006401	228.195	658.33	-1.512	6.4078e-45	1.1752e-43	OSBPL5	oxysterol binding protein-like 5 [Source:HGNC Symbol;Acc:HGNC:16392]		down
ENSGALG00000003706	544.465	1558.78	-1.5097	4.1737e-97	2.1033e-95	DUSP1	dual specificity protein phosphatase 1 [Source:RefSeq peptide;Acc:NP_001078828]		down
ENSGALG00000003651	753.239	2148.89	-1.5074	1.714e-120	1.1873e-118	NT5C3B	7-methylguanosine phosphate-specific 5'-nucleotidase [Source:UniProtKB/Swiss-Prot;Acc:Q5ZKF6]		down
ENSGALG00000027980	60.4607	178.368	-1.5028	2.498e-13	1.4467e-12	NANOS1	nanos homolog 1 (Drosophila) [Source:HGNC Symbol;Acc:HGNC:23044]		down
ENSGALG00000002260	127.068	366.329	-1.502	1.5964e-27	1.7578e-26	CISH	Cytokine-inducible SH2-containing protein [Source:UniProtKB/Swiss-Prot;Acc:Q9PW70]		down
ENSGALG00000003319	145.139	416.877	-1.5008	6.8935e-32	8.8126e-31	ADAP2	ArfGAP with dual PH domains 2 [Source:HGNC Symbol;Acc:HGNC:16487]		down
ENSGALG00000006337	1620.12	4590.39	-1.4994	1.2326e-198	1.6742e-196	k123	K123 protein precursor [Source:RefSeq peptide;Acc:NP_990350]		down
ENSGALG00000007645	265.097	755.698	-1.4993	7.3571e-50	1.5173e-48		Uncharacterized protein [Source:UniProtKB/TrEMBL;Acc:F1NI31]		down
ENSGALG00000016141	195.953	559.965	-1.499	1.0947e-44	1.9951e-43		Phosphoinositide phospholipase C [Source:UniProtKB/TrEMBL;Acc:F1NY90]		down
ENSGALG00000008461	339.241	965.615	-1.4975	2.1133e-59	5.3559e-58	HGF/SF	hepatocyte growth factor precursor [Source:RefSeq peptide;Acc:NP_001025541]		down
ENSGALG00000027335	49.9674	146.588	-1.4975	8.6945e-14	5.1857e-13	ARID5A	AT rich interactive domain 5A (MRF1-like) [Source:HGNC Symbol;Acc:HGNC:17361]		down
ENSGALG00000021362	57.7002	168.721	-1.496	1.242e-14	7.7644e-14	GPRC5C	G protein-coupled receptor, class C, group 5, member C [Source:HGNC Symbol;Acc:HGNC:13309]		down
Novel03780	122.555	351.536	-1.4958	1.302e-29	1.5357e-28	--	PREDICTED: A disintegrin and metalloproteinase with thrombospondin motifs 12 isoform X1 [Gallus gallus]		down
ENSGALG00000026622	503.641	1424.91	-1.4929	2.672e-91	1.2355e-89		transmembrane protein 110-like [Source:RefSeq peptide;Acc:NP_001026013]		down
ENSGALG00000026165	601.953	1699.96	-1.4905	3.1533e-81	1.2574e-79	TTC31	tetratricopeptide repeat domain 31 [Source:HGNC Symbol;Acc:HGNC:25759]		down
ENSGALG00000012576	151.853	431.996	-1.4894	3.0356e-34	4.1329e-33	RASEF	RAS and EF-hand domain containing [Source:HGNC Symbol;Acc:HGNC:26464]		down
ENSGALG00000021226	105.86	303.061	-1.4892	1.5868e-25	1.6143e-24		Uncharacterized protein [Source:UniProtKB/TrEMBL;Acc:F1NLP5]		down
ENSGALG00000007052	475.793	1343.7	-1.4888	9.4941e-78	3.5422e-76	PXK	PX domain containing serine/threonine kinase [Source:HGNC Symbol;Acc:HGNC:23326]		down
ENSGALG00000021142	325.198	921.138	-1.4871	6.8056e-41	1.1344e-39		Uncharacterized protein [Source:UniProtKB/TrEMBL;Acc:F1NSC7]		down
Novel01858	68.6913	198.849	-1.487	2.3883e-16	1.6316e-15	--	PREDICTED: ras association domain-containing protein 1 [Gallus gallus]		down
ENSGALG00000009520	95.899	274.044	-1.4851	1.0443e-23	9.9218e-23	MARCH1	membrane-associated ring finger (C3HC4) 1, E3 ubiquitin protein ligase [Source:HGNC Symbol;Acc:HGNC:26077]		down
ENSGALG00000012545	181.706	514.19	-1.483	1.7221e-36	2.5373e-35	CYTIP	cytohesin 1 interacting protein [Source:HGNC Symbol;Acc:HGNC:9506]		down
ENSGALG00000005060	419.422	1177.77	-1.481	3.8381e-73	1.2735e-71	ENG	endoglin precursor [Source:RefSeq peptide;Acc:NP_001074356]		down
ENSGALG00000006775	2657.17	7420.82	-1.4788	1.9362e-205	2.8052e-203	TGM2	protein-glutamine gamma-glutamyltransferase 2 [Source:RefSeq peptide;Acc:NP_990779]		down
ENSGALG00000015241	241.774	677.484	-1.4732	1.1045e-48	2.2097e-47	SNAI2	snail family zinc finger 2 [Source:HGNC Symbol;Acc:HGNC:11094]		down
ENSGALG00000014725	487.485	1359.85	-1.473	3.2194e-89	1.4653e-87	PLK2	polo-like kinase 2 [Source:HGNC Symbol;Acc:HGNC:19699]		down
ENSGALG00000008830	22.7401	68.5929	-1.4722	2.5657e-07	9.5519e-07	BMP2	bone morphogenetic protein 2 precursor [Source:RefSeq peptide;Acc:NP_989689]		down
ENSGALG00000017326	173.87	487.47	-1.4696	1.2386e-35	1.7833e-34	ARHGEF17	Rho guanine nucleotide exchange factor (GEF) 17 [Source:HGNC Symbol;Acc:HGNC:21726]		down
ENSGALG00000027283	510.893	1421.41	-1.4691	2.0818e-78	7.8512e-77	SLC12A9	solute carrier family 12, member 9 [Source:HGNC Symbol;Acc:HGNC:17435]		down
ENSGALG00000007248	261.69	728.967	-1.4659	9.8843e-53	2.1535e-51		Uncharacterized protein [Source:UniProtKB/TrEMBL;Acc:F1NB67]		down
ENSGALG00000006483	201.35	560.892	-1.4636	1.2709e-41	2.1663e-40	AMOTL2	angiomotin like 2 [Source:HGNC Symbol;Acc:HGNC:17812]		down
ENSGALG00000012791	95.1488	268.62	-1.4631	2.5035e-21	2.159e-20	TBXAS1	thromboxane A synthase 1 (platelet) [Source:HGNC Symbol;Acc:HGNC:11609]		down
ENSGALG00000026661	93.4679	263.309	-1.4627	5.8143e-22	5.1681e-21	MSRB3	methionine-R-sulfoxide reductase B3, mitochondrial [Source:RefSeq peptide;Acc:NP_001186507]		down
ENSGALG00000002326	656.907	1817.16	-1.4625	2.2995e-102	1.2226e-100		Uncharacterized protein [Source:UniProtKB/TrEMBL;Acc:E1BVN3]		down
ENSGALG00000004575	379.533	1051.65	-1.4611	4.3264e-63	1.1771e-61	STARD8	StAR-related lipid transfer (START) domain containing 8 [Source:HGNC Symbol;Acc:HGNC:19161]		down
Novel01205	82.6302	265.564	-1.4588	5.8758e-05	0.00017077	--	immunoglobulin heavy chain V-region, partial [Gallus gallus]		down
ENSGALG00000008514	180.856	503.78	-1.4586	2.9231e-33	3.8706e-32	DLL4	delta-like 4 (Drosophila) [Source:HGNC Symbol;Acc:HGNC:2910]		down
ENSGALG00000027067	138.92	386.672	-1.4557	2.1376e-31	2.6718e-30				down
ENSGALG00000017119	67.7088	191.151	-1.4549	1.1857e-16	8.203e-16	TNFRSF19	tumor necrosis factor receptor superfamily member 19 precursor [Source:RefSeq peptide;Acc:NP_001073572]		down
ENSGALG00000026360	483.045	1331.01	-1.4548	1.4055e-69	4.325e-68	SOWAHC	sosondowah ankyrin repeat domain family member C [Source:HGNC Symbol;Acc:HGNC:26149]		down
ENSGALG00000003750	245.734	679.041	-1.4548	1.1301e-49	2.3143e-48	PLCG1	phospholipase C, gamma 1 [Source:HGNC Symbol;Acc:HGNC:9065]		down
ENSGALG00000010703	47.7475	136.673	-1.4547	2.3019e-12	1.2521e-11	C14orf159	chromosome 14 open reading frame 159 [Source:HGNC Symbol;Acc:HGNC:20498]		down
ENSGALG00000000783	104.559	292.385	-1.4544	4.3684e-23	4.068e-22	PTAFR	platelet-activating factor receptor [Source:HGNC Symbol;Acc:HGNC:9582]		down
ENSGALG00000015899	264.858	732.233	-1.4532	2.2152e-46	4.2136e-45	RIPK2	receptor-interacting serine/threonine-protein kinase 2 [Source:RefSeq peptide;Acc:NP_001026114]		down
ENSGALG00000006032	254.929	704.061	-1.453	3.5107e-51	7.4255e-50	IL13RA1	interleukin 13 receptor, alpha 1 [Source:HGNC Symbol;Acc:HGNC:5974]		down
ENSGALG00000000616	889.763	2444.2	-1.4529	4.2245e-108	2.4483e-106	ELF3	E74-like factor 3 (ets domain transcription factor, epithelial-specific ) [Source:HGNC Symbol;Acc:HGNC:3318]		down
ENSGALG00000006340	475.415	1307.87	-1.4515	1.5433e-70	4.8521e-69	PIEZO1	piezo-type mechanosensitive ion channel component 1 [Source:HGNC Symbol;Acc:HGNC:28993]		down
ENSGALG00000014616	49.9061	142.138	-1.4511	5.4698e-12	2.9145e-11	MT1	metallothionein-3 [Source:RefSeq peptide;Acc:NP_001091007]		down
ENSGALG00000004613	291.245	802.138	-1.4509	1.1713e-58	2.9343e-57	P2RX5	P2X purinoceptor 5 [Source:RefSeq peptide;Acc:NP_990079]		down
ENSGALG00000027217	65.792	185.765	-1.4506	3.4787e-14	2.1206e-13				down
ENSGALG00000009407	112.806	314.446	-1.4465	8.6311e-22	7.6328e-21		Uncharacterized protein [Source:UniProtKB/TrEMBL;Acc:E1BY17]		down
ENSGALG00000011449	212.413	584.625	-1.4462	3.2926e-44	5.9567e-43		Uncharacterized protein [Source:UniProtKB/TrEMBL;Acc:E1BTH4]		down
ENSGALG00000001603	526.569	1441.42	-1.4458	5.6174e-92	2.6183e-90	NARF	nuclear prelamin A recognition factor [Source:HGNC Symbol;Acc:HGNC:29916]		down
ENSGALG00000010322	78.9275	220.7	-1.4436	7.3386e-17	5.1117e-16	JDP2	Jun dimerization protein 2 [Source:RefSeq peptide;Acc:NP_001264816]		down
Novel00740	23.2023	68.3975	-1.4432	2.6495e-07	9.847e-07	--	neuron-glia cell adhesion molecule (Ng-CAM) [Gallus gallus]		down
Novel00605	198.401	546.565	-1.443	1.4153e-34	1.9482e-33	--	Integrin alpha-3 precursor [Gallus gallus]>gi|13161045|gb|AAK13464.1|AF330146_1 integrin alpha 3A subunit cytoplasmic domain variant [Gallus gallus]		down
ENSGALG00000016829	2679	7282.27	-1.4401	2.0662e-227	3.4876e-225	LAMP1	lysosome-associated membrane glycoprotein 1 precursor [Source:RefSeq peptide;Acc:NP_990614]		down
ENSGALG00000003412	1127.87	3065.12	-1.4384	2.9233e-145	2.6198e-143		Uncharacterized protein [Source:UniProtKB/TrEMBL;Acc:E1C4E7]		down
ENSGALG00000028203	557.194	1515.69	-1.4358	1.7412e-80	6.8336e-79	SPRED1	sprouty-related, EVH1 domain containing 1 [Source:HGNC Symbol;Acc:HGNC:20249]		down
ENSGALG00000001434	1259.04	3412.55	-1.4343	1.1238e-128	8.5322e-127	STOM	stomatin [Source:HGNC Symbol;Acc:HGNC:3383]		down
Novel00616	26.8812	78.1295	-1.4324	8.1536e-08	3.1834e-07	--	PREDICTED: protein shisa-4-like isoform X1 [Gallus gallus]		down
ENSGALG00000002155	103.199	284.967	-1.4319	1.8766e-20	1.5694e-19	HS6ST1	Heparan-sulfate 6-O-sulfotransferase 1 [Source:UniProtKB/Swiss-Prot;Acc:Q76KB2]		down
ENSGALG00000007001	277.497	755.663	-1.4312	8.1586e-46	1.5187e-44	TLR4	toll-like receptor 4 precursor [Source:RefSeq peptide;Acc:NP_001025864]		down
ENSGALG00000002982	353.809	959.679	-1.4307	5.4348e-64	1.5022e-62	SLC2A6	solute carrier family 2 (facilitated glucose transporter), member 6 [Source:HGNC Symbol;Acc:HGNC:11011]		down
ENSGALG00000012075	1301.73	3517.93	-1.4302	4.1608e-149	3.8275e-147	DTX3L	deltex 3 like, E3 ubiquitin ligase [Source:HGNC Symbol;Acc:HGNC:30323]		down
ENSGALG00000016443	248.995	676.617	-1.4301	1.8914e-49	3.837e-48	HPCAL1	Hippocalcin-like protein 1 [Source:UniProtKB/Swiss-Prot;Acc:P42324]		down
ENSGALG00000002594	47.824	133.828	-1.4292	1.7786e-12	9.7392e-12	TFPI	tissue factor pathway inhibitor (lipoprotein-associated coagulation inhibitor) [Source:HGNC Symbol;Acc:HGNC:11760]		down
ENSGALG00000009360	120.335	331.178	-1.4283	2.8921e-20	2.399e-19	CAPN2	calpain-2 catalytic subunit precursor [Source:RefSeq peptide;Acc:NP_990411]		down
ENSGALG00000019657	27.9286	80.2524	-1.4283	2.5792e-08	1.0529e-07		Uncharacterized protein [Source:UniProtKB/TrEMBL;Acc:F1NKC3]		down
ENSGALG00000026842	40.0696	112.817	-1.4272	1.0036e-10	4.8932e-10	SHE	Src homology 2 domain containing E [Source:HGNC Symbol;Acc:HGNC:27004]		down
ENSGALG00000007617	170.144	463.841	-1.4268	3.7196e-32	4.7903e-31	ANO1	anoctamin 1, calcium activated chloride channel [Source:HGNC Symbol;Acc:HGNC:21625]		down
ENSGALG00000002562	226.896	617.559	-1.4267	1.0068e-36	1.4962e-35	ARAP3	ArfGAP with RhoGAP domain, ankyrin repeat and PH domain 3 [Source:HGNC Symbol;Acc:HGNC:24097]		down
ENSGALG00000000534	191.763	520.948	-1.426	1.4117e-36	2.0871e-35	il-1beta	Gallus gallus interleukin 1, beta (IL1B), mRNA. [Source:RefSeq mRNA;Acc:NM_204524]		down
ENSGALG00000015112	79.1102	218.084	-1.4257	1.3525e-17	9.8102e-17	ZNF521	zinc finger protein 521 [Source:HGNC Symbol;Acc:HGNC:24605]		down
Novel00353	16.7462	49.8536	-1.425	4.9988e-06	1.6309e-05	--	PREDICTED: arf-GAP with SH3 domain, ANK repeat and PH domain-containing protein 3-like, partial [Caprimulgus carolinensis]		down
ENSGALG00000027054	28.8135	82.5208	-1.4246	2.5152e-08	1.0282e-07	ACKR1	atypical chemokine receptor 1 (Duffy blood group) [Source:HGNC Symbol;Acc:HGNC:4035]		down
ENSGALG00000017001	70.6773	194.886	-1.4241	6.7319e-17	4.7023e-16	CYSLTR2	cysteinyl leukotriene receptor 2 [Source:HGNC Symbol;Acc:HGNC:18274]		down
ENSGALG00000006783	708.399	1908.76	-1.4235	8.5844e-89	3.8565e-87	PLOD2	procollagen-lysine, 2-oxoglutarate 5-dioxygenase 2 [Source:HGNC Symbol;Acc:HGNC:9082]		down
ENSGALG00000003551	365.307	985.023	-1.4219	7.4404e-57	1.7966e-55	PRELP	proline/arginine-rich end leucine-rich repeat protein [Source:HGNC Symbol;Acc:HGNC:9357]		down
ENSGALG00000027572	379.326	1020.04	-1.4174	2.0253e-62	5.4339e-61	CCR7	C-C chemokine receptor type 7 precursor [Source:RefSeq peptide;Acc:NP_001185681]		down
ENSGALG00000001709	23.2744	67.0989	-1.4157	3.2502e-07	1.1977e-06	MUSTN1	Musculoskeletal embryonic nuclear protein 1 [Source:UniProtKB/Swiss-Prot;Acc:Q76MS9]		down
ENSGALG00000013993	989.799	2647.95	-1.4153	9.6794e-139	8.0519e-137	VNN1	Gallus gallus vanin 1 (VNN1), mRNA. [Source:RefSeq mRNA;Acc:NM_001039288]		down
ENSGALG00000028308	43.5754	122.06	-1.4143	3.0895e-10	1.4557e-09	TNS4	tensin 4 [Source:HGNC Symbol;Acc:HGNC:24352]		down
ENSGALG00000008306	1435.94	3839.88	-1.4139	1.432e-108	8.4398e-107	FGL2	fibroleukin precursor [Source:RefSeq peptide;Acc:NP_001072954]		down
ENSGALG00000008118	244.114	655.08	-1.4099	2.329e-39	3.7493e-38	RFTN2	raftlin-2 [Source:RefSeq peptide;Acc:NP_001264351]		down
ENSGALG00000018783	53.9402	148.544	-1.4099	4.0019e-13	2.2865e-12	HOXC10	homeobox C10 [Source:HGNC Symbol;Acc:HGNC:5122]		down
ENSGALG00000012021	57.964	159.124	-1.4083	1.0543e-13	6.2604e-13		Uncharacterized protein [Source:UniProtKB/TrEMBL;Acc:F7AVB9]		down
ENSGALG00000005256	135.739	365.04	-1.4068	1.4544e-27	1.6024e-26	EPHA4	Ephrin type-A receptor 4 [Source:UniProtKB/Swiss-Prot;Acc:Q07496]		down
ENSGALG00000028956	14.5584	43.6304	-1.4065	2.9513e-05	8.8561e-05				down
ENSGALG00000015954	628.394	1672.28	-1.4063	4.2158e-99	2.1432e-97	GEM	GTP-binding protein GEM [Source:RefSeq peptide;Acc:NP_998744]		down
ENSGALG00000023576	614.02	1631.54	-1.4034	5.458e-89	2.4584e-87	PIM3	Pim-3 proto-oncogene, serine/threonine kinase [Source:HGNC Symbol;Acc:HGNC:19310]		down
ENSGALG00000008918	35.0401	97.559	-1.4027	1.6824e-09	7.5581e-09	LAMP5	lysosomal-associated membrane protein family, member 5 [Source:HGNC Symbol;Acc:HGNC:16097]		down
ENSGALG00000027744	5.28353	18.8278	-1.4018	0.001804	0.004243				down
ENSGALG00000017186	6661.6	17618.8	-1.4009	4.1075e-237	7.2134e-235	BIRC2	Inhibitor of apoptosis protein [Source:UniProtKB/Swiss-Prot;Acc:Q90660]		down
ENSGALG00000026269	1737.6	4635.13	-1.3978	8.4933e-32	1.081e-30	TAP1	antigen peptide transporter 1 [Source:RefSeq peptide;Acc:NP_001129440]		down
ENSGALG00000007152	112.862	302.875	-1.3978	3.8029e-22	3.3993e-21	FAM3D	family with sequence similarity 3, member D [Source:HGNC Symbol;Acc:HGNC:18665]		down
Novel01733	315.172	835.2	-1.3959	3.2016e-56	7.6251e-55	-//-	0		down
ENSGALG00000006963	422.009	1117.07	-1.3954	6.2674e-59	1.5746e-57	ENDOV	endonuclease V [Source:HGNC Symbol;Acc:HGNC:26640]		down
ENSGALG00000018702	83.3326	224.528	-1.3949	1.037e-17	7.5819e-17		Uncharacterized protein [Source:UniProtKB/TrEMBL;Acc:H9L116]		down
ENSGALG00000009258	154.463	411.351	-1.3942	5.363e-31	6.5942e-30	SHTN1	shootin 1 [Source:HGNC Symbol;Acc:HGNC:29319]		down
ENSGALG00000011446	429.903	1136.3	-1.3937	1.3737e-64	3.8335e-63	TNFAIP2	tumor necrosis factor, alpha-induced protein 2 [Source:HGNC Symbol;Acc:HGNC:11895]		down
ENSGALG00000001192	327.725	867.266	-1.3937	1.347e-54	3.1019e-53				down
ENSGALG00000015701	73.8218	199.453	-1.3936	6.5961e-16	4.3922e-15		Uncharacterized protein [Source:UniProtKB/TrEMBL;Acc:F1NSL7]		down
ENSGALG00000026582	127.225	339.374	-1.3923	2.4232e-25	2.4423e-24	SOX18	transcription factor SOX-18 [Source:RefSeq peptide;Acc:NP_989640]		down
ENSGALG00000027907	23.53	66.9648	-1.3914	8.0006e-07	2.8266e-06	NR2F1	nuclear receptor subfamily 2, group F, member 1 [Source:HGNC Symbol;Acc:HGNC:7975]		down
ENSGALG00000002102	164.034	435.875	-1.3906	5.9769e-31	7.3386e-30		Uncharacterized protein [Source:UniProtKB/TrEMBL;Acc:E1BR15]		down
ENSGALG00000005946	206.455	549.937	-1.3905	2.9327e-25	2.949e-24		Uncharacterized protein [Source:UniProtKB/TrEMBL;Acc:F1NBX7]		down
ENSGALG00000021021	292.146	772.289	-1.3896	2.5432e-42	4.3952e-41	ARL4C	ADP-ribosylation factor-like 4C [Source:HGNC Symbol;Acc:HGNC:698]		down
ENSGALG00000012394	305.613	806.229	-1.389	6.4336e-50	1.3284e-48	NID2	nidogen 2 (osteonidogen) [Source:HGNC Symbol;Acc:HGNC:13389]		down
ENSGALG00000005472	44.2277	122.133	-1.3885	3.384e-09	1.4906e-08	NAT	arylamine N-acetyltransferase, liver isozyme [Source:RefSeq peptide;Acc:NP_990857]		down
ENSGALG00000014873	190.066	504.486	-1.388	5.7658e-29	6.6256e-28	GJA1	gap junction alpha-1 protein [Source:RefSeq peptide;Acc:NP_989917]		down
ENSGALG00000026823	128.889	343.174	-1.3868	1.0193e-21	8.9728e-21	GPX2	glutathione peroxidase 2 [Source:RefSeq peptide;Acc:NP_001264783]		down
Novel00096	824.443	2159.97	-1.3828	4.6146e-71	1.4721e-69	--	PREDICTED: dnaJ homolog subfamily B member 1-like, partial [Gallus gallus]		down
ENSGALG00000026651	78.5025	209.776	-1.3826	5.5279e-16	3.6951e-15	SCARA3	scavenger receptor class A, member 3 [Source:HGNC Symbol;Acc:HGNC:19000]		down
ENSGALG00000012374	248.591	653.901	-1.3821	1.1902e-39	1.925e-38	FRMD6	FERM domain containing 6 [Source:HGNC Symbol;Acc:HGNC:19839]		down
ENSGALG00000016216	534.896	1397.73	-1.3793	1.422e-77	5.2827e-76	NDRG1	N-myc downstream regulated 1 [Source:HGNC Symbol;Acc:HGNC:7679]		down
ENSGALG00000011132	449.047	1172.85	-1.3774	1.7029e-70	5.344e-69	RBMS1	RNA-binding motif, single-stranded-interacting protein 1 [Source:RefSeq peptide;Acc:NP_990355]		down
Novel00216	144.748	381.427	-1.3771	2.0325e-26	2.1352e-25	--	Integrin alpha-3 precursor [Gallus gallus]>gi|13161045|gb|AAK13464.1|AF330146_1 integrin alpha 3A subunit cytoplasmic domain variant [Gallus gallus]		down
ENSGALG00000025851	191.94	503.575	-1.3755	2.0019e-32	2.6071e-31	GPRIN3	GPRIN family member 3 [Source:HGNC Symbol;Acc:HGNC:27733]		down
ENSGALG00000012657	182.16	477.447	-1.375	9.1757e-35	1.277e-33	SALL3	sal-like protein 3 [Source:RefSeq peptide;Acc:NP_989978]		down
ENSGALG00000006126	3071.01	7973.18	-1.3744	2.1248e-242	3.8482e-240	COL6A2	Collagen alpha-2(VI) chain [Source:UniProtKB/Swiss-Prot;Acc:P15988]		down
ENSGALG00000008537	210.627	552.006	-1.374	9.2223e-30	1.093e-28	EPHB3	EPH receptor B3 [Source:HGNC Symbol;Acc:HGNC:3394]		down
ENSGALG00000026252	25.7546	71.6734	-1.374	6.0961e-07	2.1772e-06	FOXE3	forkhead box E3 [Source:HGNC Symbol;Acc:HGNC:3808]		down
ENSGALG00000010051	79.1039	210.086	-1.3733	1.3019e-16	8.9859e-16	MOCS1	molybdenum cofactor synthesis 1 [Source:HGNC Symbol;Acc:HGNC:7190]		down
ENSGALG00000023241	48.4149	130.563	-1.3732	7.1563e-11	3.5256e-10		Uncharacterized protein [Source:UniProtKB/TrEMBL;Acc:E1C4S5]		down
ENSGALG00000015729	231.609	605.062	-1.3725	4.1719e-41	6.9945e-40	LPAR1	lysophosphatidic acid receptor 1 [Source:RefSeq peptide;Acc:NP_001108554]		down
ENSGALG00000011882	222.816	582.354	-1.3725	2.4949e-40	4.1056e-39	CDCP1	CUB domain containing protein 1 [Source:HGNC Symbol;Acc:HGNC:24357]		down
ENSGALG00000000818	55.1036	147.931	-1.3724	3.9993e-12	2.1494e-11	LRRC32	leucine rich repeat containing 32 [Source:HGNC Symbol;Acc:HGNC:4161]		down
ENSGALG00000026047	193.176	505.226	-1.3722	8.7915e-34	1.1849e-32	AEBP1	AE binding protein 1 [Source:HGNC Symbol;Acc:HGNC:303]		down
ENSGALG00000006443	26.2658	73.2182	-1.3701	5.8504e-07	2.0938e-06	ART1	ADP-ribosyltransferase 1 precursor [Source:RefSeq peptide;Acc:NP_001029998]		down
ENSGALG00000008997	100.524	265.967	-1.3688	3.5138e-17	2.4946e-16	STEAP4	STEAP family member 4 [Source:HGNC Symbol;Acc:HGNC:21923]		down
ENSGALG00000001449	77.5912	205.723	-1.3688	1.9527e-14	1.206e-13	STRA6	stimulated by retinoic acid 6 [Source:HGNC Symbol;Acc:HGNC:30650]		down
ENSGALG00000023536	210.449	549.118	-1.3685	5.2305e-35	7.3573e-34	FZD7	frizzled-7 precursor [Source:RefSeq peptide;Acc:NP_989552]		down
ENSGALG00000014824	47.5548	127.573	-1.3664	8.4739e-11	4.1547e-10	EP4	prostaglandin E2 receptor EP4 subtype [Source:RefSeq peptide;Acc:NP_001074972]		down
ENSGALG00000000886	46.8932	125.894	-1.3664	1.343e-10	6.4822e-10	CCDC113	coiled-coil domain containing 113 [Source:HGNC Symbol;Acc:HGNC:25002]		down
ENSGALG00000013098	732.889	1895.07	-1.3653	5.103e-92	2.385e-90	MGST1	microsomal glutathione S-transferase 1 [Source:RefSeq peptide;Acc:NP_001129022]		down
Novel00531	45.8459	122.953	-1.3653	1.1841e-10	5.7363e-10	--	PREDICTED: low-density lipoprotein receptor-related protein 1-like, partial [Meleagris gallopavo]		down
ENSGALG00000027710	415.566	1077.77	-1.3644	5.4847e-53	1.201e-51	DAG1	dystroglycan precursor [Source:RefSeq peptide;Acc:NP_001091009]		down
ENSGALG00000016926	53.8821	143.658	-1.3597	1.1728e-11	6.0848e-11	KLF12	Kruppel-like factor 12 [Source:HGNC Symbol;Acc:HGNC:6346]		down
ENSGALG00000028931	138.277	359.676	-1.3594	9.0873e-27	9.7166e-26	IGFBP4	Gallus gallus insulin-like growth factor binding protein 4 (IGFBP4), mRNA. [Source:RefSeq mRNA;Acc:NM_204353]		down
ENSGALG00000006352	93.3758	244.618	-1.3589	2.2654e-18	1.7087e-17	CH25H	cholesterol 25-hydroxylase [Source:RefSeq peptide;Acc:NP_001264283]		down
ENSGALG00000007874	734.921	1891.59	-1.3586	5.5841e-94	2.6819e-92	IL18	Gallus gallus interleukin 18 (interferon-gamma-inducing factor) (IL18), mRNA. [Source:RefSeq mRNA;Acc:NM_204608]		down
ENSGALG00000028186	97.0254	255.098	-1.3578	3.746e-16	2.5273e-15	RERG	RAS-like, estrogen-regulated, growth inhibitor [Source:HGNC Symbol;Acc:HGNC:15980]		down
ENSGALG00000021128	63.7632	168.804	-1.3578	2.2523e-12	1.226e-11	FSCN1	fascin [Source:RefSeq peptide;Acc:NP_001171603]		down
ENSGALG00000026811	318.587	822.145	-1.3567	3.9361e-47	7.6377e-46				down
ENSGALG00000007807	160.002	415.149	-1.3566	2.7539e-29	3.207e-28	VASN	vasorin [Source:HGNC Symbol;Acc:HGNC:18517]		down
ENSGALG00000003690	53.9372	142.802	-1.3565	4.393e-12	2.3537e-11		keratin, type I cytoskeletal 14-like [Source:RefSeq peptide;Acc:NP_001264913]		down
ENSGALG00000001331	777.031	1995.62	-1.3564	2.4741e-107	1.4243e-105	ST14	suppression of tumorigenicity 14 (colon carcinoma) [Source:HGNC Symbol;Acc:HGNC:11344]		down
ENSGALG00000022798	15.898	45.6083	-1.3558	4.3298e-05	0.00012776	IL7	Gallus gallus interleukin 7 (IL7), mRNA. [Source:RefSeq mRNA;Acc:NM_001037833]		down
ENSGALG00000001100	74.0869	194.594	-1.3556	1.9451e-15	1.268e-14	ST3GAL4	ST3 beta-galactoside alpha-2,3-sialyltransferase 4 [Source:HGNC Symbol;Acc:HGNC:10864]		down
ENSGALG00000027208	79.4397	209.218	-1.355	3.5112e-13	2.0147e-12	SHROOM4	shroom family member 4 [Source:HGNC Symbol;Acc:HGNC:29215]		down
ENSGALG00000003332	51.8599	137.462	-1.3544	5.8816e-11	2.9108e-10		Uncharacterized protein [Source:UniProtKB/TrEMBL;Acc:H9KZ68]		down
ENSGALG00000017208	212.046	545.991	-1.3511	6.9821e-37	1.0456e-35	AMOTL1	angiomotin like 1 [Source:HGNC Symbol;Acc:HGNC:17811]		down
ENSGALG00000015013	26.3961	71.9758	-1.3504	5.5187e-07	1.9824e-06	MSX1	Homeobox protein GHOX-7 [Source:UniProtKB/Swiss-Prot;Acc:P50223]		down
ENSGALG00000011686	95.6115	248.706	-1.3498	1.4819e-18	1.1285e-17	SEMA5B	sema domain, seven thrombospondin repeats (type 1 and type 1-like), transmembrane domain (TM) and short cytoplasmic domain, (semaphorin) 5B [Source:HGNC Symbol;Acc:HGNC:10737]		down
ENSGALG00000024248	197.948	511.171	-1.3496	1.0308e-29	1.2208e-28		Uncharacterized protein [Source:UniProtKB/TrEMBL;Acc:F1NSG2]		down
ENSGALG00000015512	115.491	300.066	-1.3477	2.6653e-18	2.0008e-17	CYP7B1	cytochrome P450, family 7, subfamily B, polypeptide 1 [Source:HGNC Symbol;Acc:HGNC:2652]		down
ENSGALG00000006259	749.289	1913.14	-1.3455	4.3386e-65	1.2265e-63	KIRREL	kin of IRRE like (Drosophila) [Source:HGNC Symbol;Acc:HGNC:15734]		down
ENSGALG00000013722	51.123	135.313	-1.345	5.7907e-10	2.6811e-09	SEMA3B	sema domain, immunoglobulin domain (Ig), short basic domain, secreted, (semaphorin) 3B [Source:HGNC Symbol;Acc:HGNC:10724]		down
ENSGALG00000004673	507.661	1295.52	-1.3445	4.5096e-64	1.2545e-62	C10orf54	chromosome 10 open reading frame 54 [Source:HGNC Symbol;Acc:HGNC:30085]		down
ENSGALG00000009885	640.997	1634.79	-1.3436	1.5263e-73	5.1129e-72	HELB	helicase (DNA) B [Source:HGNC Symbol;Acc:HGNC:17196]		down
ENSGALG00000002206	77.1135	200.923	-1.3418	5.1152e-14	3.0933e-13	SNX22	sorting nexin 22 [Source:HGNC Symbol;Acc:HGNC:16315]		down
ENSGALG00000005503	65.8882	172.502	-1.3412	8.978e-12	4.7072e-11	WFDC1	WAP four-disulfide core domain protein 1 [Source:UniProtKB/Swiss-Prot;Acc:Q8JG33]		down
ENSGALG00000006647	56.7543	148.374	-1.3406	2.7126e-12	1.4688e-11	DUSP8	dual specificity phosphatase 8 [Source:HGNC Symbol;Acc:HGNC:3074]		down
ENSGALG00000025842	1253.98	3185.19	-1.3402	7.1476e-95	3.5104e-93	BRT-1	tropomyosin beta chain [Source:RefSeq peptide;Acc:NP_990777]		down
Novel02055	60.0534	157.392	-1.3399	2.9097e-11	1.4668e-10	--	leukocyte receptor cluster member 9-like protein [Meleagris gallopavo]		down
ENSGALG00000017126	251.393	642.701	-1.3396	2.709e-36	3.9645e-35	ZDHHC20	zinc finger, DHHC-type containing 20 [Source:HGNC Symbol;Acc:HGNC:20749]		down
ENSGALG00000016123	89.7985	232.663	-1.3386	5.7192e-15	3.6369e-14	TRPS1	trichorhinophalangeal syndrome I [Source:HGNC Symbol;Acc:HGNC:12340]		down
Novel00537	82.8243	215.643	-1.3383	1.6386e-12	8.9929e-12	-//-	0		down
ENSGALG00000017674	243.384	620.34	-1.3348	4.1378e-29	4.7864e-28		Uncharacterized protein [Source:UniProtKB/TrEMBL;Acc:F1N8J5]		down
ENSGALG00000015138	280.59	713.203	-1.3328	9.2688e-42	1.5861e-40	TMEM2	transmembrane protein 2 [Source:HGNC Symbol;Acc:HGNC:11869]		down
ENSGALG00000027483	147.202	375.756	-1.3328	1.4585e-24	1.427e-23	GLRX	glutaredoxin-1 [Source:RefSeq peptide;Acc:NP_990491]		down
ENSGALG00000005483	94.691	243.053	-1.3318	3.1158e-18	2.3299e-17	CDH13	cadherin-13 precursor [Source:RefSeq peptide;Acc:NP_001001760]		down
ENSGALG00000000974	281.767	714.235	-1.3313	1.9457e-45	3.5949e-44	IGSF1	immunoglobulin superfamily member 1 [Source:RefSeq peptide;Acc:NP_001138698]		down
ENSGALG00000008340	297.376	753.174	-1.3302	8.2063e-42	1.4084e-40	FES	FES proto-oncogene, tyrosine kinase [Source:HGNC Symbol;Acc:HGNC:3657]		down
ENSGALG00000013091	458.042	1155.49	-1.3281	2.4436e-61	6.408e-60	EPS8	epidermal growth factor receptor pathway substrate 8 [Source:HGNC Symbol;Acc:HGNC:3420]		down
ENSGALG00000023541	500.548	1262.26	-1.328	1.2315e-64	3.4533e-63	SPHK1	sphingosine kinase 1 [Source:HGNC Symbol;Acc:HGNC:11240]		down
ENSGALG00000008133	113.836	290.651	-1.3276	2.0884e-19	1.6725e-18	AS3MT	arsenite methyltransferase [Source:HGNC Symbol;Acc:HGNC:17452]		down
ENSGALG00000019861	301.459	760.712	-1.3257	1.1245e-47	2.209e-46		Uncharacterized protein [Source:UniProtKB/TrEMBL;Acc:E1C9B4]		down
ENSGALG00000028217	55.5128	143.656	-1.3244	1.5535e-11	7.9621e-11	CSF1	colony stimulating factor 1 (macrophage) [Source:HGNC Symbol;Acc:HGNC:2432]		down
ENSGALG00000011172	346.391	872.51	-1.3242	1.44e-53	3.2222e-52		Uncharacterized protein [Source:UniProtKB/TrEMBL;Acc:F1NEA4]		down
ENSGALG00000005474	89.5558	229.47	-1.3218	3.718e-15	2.3888e-14	PNAT10	arylamine N-acetyltransferase, pineal gland isozyme NAT-10 [Source:RefSeq peptide;Acc:NP_990671]		down
ENSGALG00000002631	23.2299	62.5004	-1.3208	2.6936e-06	9.0198e-06	LRRC75A	leucine rich repeat containing 75A [Source:HGNC Symbol;Acc:HGNC:32403]		down
ENSGALG00000011566	22.6206	61.4497	-1.3207	5.7927e-06	1.8793e-05	GYPC	glycophorin C (Gerbich blood group) [Source:RefSeq peptide;Acc:NP_001004407]		down
Novel00604	191.665	484.586	-1.3205	3.6963e-27	4.014e-26	--	PREDICTED: claudin-7-like, partial [Gallus gallus]		down
Novel03206	30.3137	80.5079	-1.3202	2.7047e-07	1.0046e-06	--	PREDICTED: LOW QUALITY PROTEIN: protein Shroom4, partial [Gallus gallus]		down
ENSGALG00000014600	12.1011	35.0453	-1.3199	0.00037986	0.00098851		Uncharacterized protein [Source:UniProtKB/TrEMBL;Acc:H9KZ33]		down
ENSGALG00000006609	138.772	350.827	-1.3192	3.1653e-24	3.0607e-23	EPHB1	EPH receptor B1 [Source:HGNC Symbol;Acc:HGNC:3392]		down
ENSGALG00000027359	151.301	381.967	-1.3175	3.1321e-24	3.0303e-23				down
ENSGALG00000001428	2094.64	5220.99	-1.3152	3.2248e-179	3.8667e-177	EFHD1	EF-hand domain-containing protein D1 [Source:RefSeq peptide;Acc:NP_001026943]		down
ENSGALG00000003855	230.115	577.592	-1.3149	1.7169e-36	2.5318e-35	c-src	Proto-oncogene tyrosine-protein kinase Src [Source:UniProtKB/Swiss-Prot;Acc:P00523]		down
ENSGALG00000016603	106.383	269.385	-1.3141	4.1482e-19	3.2722e-18	MID1	midline 1 (Opitz/BBB syndrome) [Source:RefSeq peptide;Acc:NP_989460]		down
ENSGALG00000005609	498.318	1241.96	-1.3117	9.7245e-71	3.074e-69	OGFR	opioid growth factor receptor [Source:HGNC Symbol;Acc:HGNC:15768]		down
ENSGALG00000005937	283.915	713.07	-1.3117	3.9503e-26	4.1101e-25		Uncharacterized protein [Source:UniProtKB/TrEMBL;Acc:F1NC22]		down
ENSGALG00000012019	56.6698	145.857	-1.3113	1.037e-10	5.0488e-10	ARSJ	arylsulfatase family, member J [Source:HGNC Symbol;Acc:HGNC:26286]		down
ENSGALG00000004376	117.067	294.973	-1.3096	1.1794e-20	9.9301e-20	IRK1	inward rectifier potassium channel 2 [Source:RefSeq peptide;Acc:NP_990701]		down
ENSGALG00000003863	1633.79	4053.37	-1.3074	2.776e-142	2.3658e-140	P2RX7	purinergic receptor P2X, ligand gated ion channel, 7 [Source:HGNC Symbol;Acc:HGNC:8537]		down
ENSGALG00000013748	26.6456	70.3661	-1.3065	8.1061e-07	2.8622e-06	CD226	CD226 molecule [Source:HGNC Symbol;Acc:HGNC:16961]		down
Novel00597	108.199	272.315	-1.3056	3.0798e-18	2.306e-17	-//-	0		down
ENSGALG00000010149	1479.73	3667.21	-1.3054	2.2883e-125	1.6508e-123	CMTR1	cap methyltransferase 1 [Source:HGNC Symbol;Acc:HGNC:21077]		down
ENSGALG00000004419	571.881	1420.19	-1.3053	1.58e-68	4.7609e-67	TNFRSF1B	tumor necrosis factor receptor superfamily member 1B precursor [Source:RefSeq peptide;Acc:NP_989770]		down
ENSGALG00000004221	255.19	635.326	-1.3021	3.1536e-36	4.6075e-35	IL22RA1	interleukin 22 receptor, alpha 1 [Source:HGNC Symbol;Acc:HGNC:13700]		down
ENSGALG00000007178	203.436	506.374	-1.3015	2.4476e-32	3.1756e-31	FADS2	fatty acid desaturase 2 [Source:RefSeq peptide;Acc:NP_001153900]		down
ENSGALG00000020538	120.104	300.384	-1.3011	1.7727e-20	1.4839e-19	MFSD7	major facilitator superfamily domain containing 7 [Source:HGNC Symbol;Acc:HGNC:26177]		down
ENSGALG00000028622	73.8036	186.362	-1.3009	1.9854e-14	1.2254e-13	PEAR1	platelet endothelial aggregation receptor 1 [Source:HGNC Symbol;Acc:HGNC:33631]		down
ENSGALG00000021017	35.6386	92.2461	-1.3006	3.4064e-08	1.3754e-07	DUSP15	dual specificity phosphatase 15 [Source:HGNC Symbol;Acc:HGNC:16236]		down
ENSGALG00000014182	35.0095	90.6159	-1.2997	4.9047e-08	1.9509e-07	7	Adenosine receptor A2b [Source:UniProtKB/Swiss-Prot;Acc:O13076]		down
ENSGALG00000008932	39.9821	102.885	-1.2996	6.9155e-09	2.9665e-08	ENTPD8	ectonucleoside triphosphate diphosphohydrolase 8 [Source:RefSeq peptide;Acc:NP_989578]		down
ENSGALG00000028582	612.235	1513.57	-1.2994	3.302e-60	8.4424e-59	LMO2	Gallus gallus LIM domain only 2 (rhombotin-like 1) (LMO2), mRNA. [Source:RefSeq mRNA;Acc:NM_204271]		down
ENSGALG00000028567	707.728	1747.03	-1.2983	2.9947e-70	9.3308e-69	MYL9	Myosin regulatory light chain 2, smooth muscle major isoform [Source:UniProtKB/Swiss-Prot;Acc:P02612]		down
ENSGALG00000027357	103.764	259.995	-1.2981	4.243e-18	3.1531e-17	PTGES	prostaglandin E synthase [Source:RefSeq peptide;Acc:NP_001181912]		down
ENSGALG00000021345	100.083	250.814	-1.2979	4.6881e-18	3.4713e-17	B3GNT9	UDP-GlcNAc:betaGal beta-1,3-N-acetylglucosaminyltransferase 9 [Source:HGNC Symbol;Acc:HGNC:28714]		down
Novel01170	103.205	258.185	-1.2962	2.5171e-17	1.8009e-16	--	PREDICTED: low-density lipoprotein receptor-related protein 1-like, partial [Tinamus guttatus]		down
ENSGALG00000013875	119.633	298.501	-1.2961	3.5565e-21	3.0475e-20	FAM83H	family with sequence similarity 83, member H [Source:HGNC Symbol;Acc:HGNC:24797]		down
ENSGALG00000000921	418.662	1034.03	-1.2957	3.1018e-47	6.0323e-46	NHE1	sodium/hydrogen exchanger 1 precursor [Source:RefSeq peptide;Acc:NP_001038108]		down
Novel01269	188.384	465.998	-1.2928	1.0743e-30	1.3062e-29	--	PREDICTED: uncharacterized protein LOC769729 isoformX2 [Gallus gallus]>gi|513233648|ref|XP_004949823.1| PREDICTED: uncharacterized protein LOC769729 isoform X3 [Gallus gallus]>gi|513233651|ref|XP_004949824.1| PREDICTED: uncharacterized protein LOC769729 isoform X4 [Gallus gallus]		down
ENSGALG00000023577	140.427	348.697	-1.2928	1.6844e-22	1.5285e-21	TBX2	T-box 2 [Source:HGNC Symbol;Acc:HGNC:11597]		down
ENSGALG00000002470	45.5396	116.102	-1.2926	1.9622e-09	8.7723e-09	CYP27A1	cytochrome P450, family 27, subfamily A, polypeptide 1 [Source:HGNC Symbol;Acc:HGNC:2605]		down
ENSGALG00000013941	142.177	353.422	-1.2914	6.2992e-22	5.5962e-21	PDE7B	phosphodiesterase 7B [Source:HGNC Symbol;Acc:HGNC:8792]		down
Novel02634	32.9091	85.0217	-1.2911	2.1444e-07	8.0419e-07	-//-	0		down
ENSGALG00000014627	198.749	491.128	-1.2909	4.1723e-28	4.6769e-27	FRMD4B	FERM domain containing 4B [Source:HGNC Symbol;Acc:HGNC:24886]		down
ENSGALG00000006613	2752.25	6737.98	-1.2894	1.2459e-174	1.4251e-172	CTSD	Cathepsin D Cathepsin D light chain Cathepsin D heavy chain [Source:UniProtKB/Swiss-Prot;Acc:Q05744]		down
ENSGALG00000023959	27.3254	71.1488	-1.2894	1.0214e-06	3.5609e-06		Uncharacterized protein [Source:UniProtKB/TrEMBL;Acc:F1P2K7]		down
ENSGALG00000000957	44.3134	112.828	-1.2888	4.5137e-09	1.9639e-08	ESAM	endothelial cell adhesion molecule [Source:HGNC Symbol;Acc:HGNC:17474]		down
ENSGALG00000000608	2013.59	4929.93	-1.2883	2.6856e-113	1.7041e-111	CDH1	cadherin-1 precursor [Source:RefSeq peptide;Acc:NP_001034347]		down
ENSGALG00000029131	116.662	289.616	-1.2878	5.5791e-18	4.117e-17	ASAP3	ArfGAP with SH3 domain, ankyrin repeat and PH domain 3 [Source:HGNC Symbol;Acc:HGNC:14987]		down
ENSGALG00000009240	1041.8	2550.41	-1.2875	1.6768e-106	9.3738e-105	NFE2L2	nuclear factor erythroid 2-related factor 2 [Source:RefSeq peptide;Acc:NP_990448]		down
ENSGALG00000003527	196.578	483.849	-1.2852	1.0961e-31	1.388e-30	ARRDC2	arrestin domain containing 2 [Source:HGNC Symbol;Acc:HGNC:25225]		down
ENSGALG00000028533	187.718	462.043	-1.2844	1.2062e-26	1.2811e-25		Uncharacterized protein [Source:UniProtKB/TrEMBL;Acc:R4GKM3]		down
ENSGALG00000014428	295.283	724.452	-1.2841	3.5725e-43	6.2739e-42	TAPBPL	tapasin-related protein [Source:RefSeq peptide;Acc:NP_001026543]		down
ENSGALG00000007113	631.883	1541.7	-1.2813	2.6026e-75	9.1783e-74	TNC	tenascin precursor [Source:RefSeq peptide;Acc:NP_990787]		down
ENSGALG00000020326	259.859	636.008	-1.2801	1.1348e-39	1.837e-38	VSIG4	V-set and immunoglobulin domain containing 4 [Source:HGNC Symbol;Acc:HGNC:17032]		down
ENSGALG00000021143	523.196	1276.03	-1.2795	3.0517e-68	9.1163e-67	RGS18	regulator of G-protein signaling 18 [Source:RefSeq peptide;Acc:NP_001244256]		down
ENSGALG00000002081	67.1792	167.399	-1.2783	6.5886e-12	3.4902e-11	MMP28	matrix metallopeptidase 28 [Source:HGNC Symbol;Acc:HGNC:14366]		down
ENSGALG00000008999	603.358	1468.71	-1.278	4.2835e-75	1.4924e-73	AFAP1L2	actin filament associated protein 1-like 2 [Source:HGNC Symbol;Acc:HGNC:25901]		down
ENSGALG00000010551	85.1485	210.98	-1.2769	1.8509e-14	1.1448e-13	CDC42EP3	CDC42 effector protein (Rho GTPase binding) 3 [Source:HGNC Symbol;Acc:HGNC:16943]		down
ENSGALG00000003295	139.125	342.26	-1.2763	8.7975e-22	7.776e-21	ADAMTS12	ADAM metallopeptidase with thrombospondin type 1 motif, 12 [Source:HGNC Symbol;Acc:HGNC:14605]		down
ENSGALG00000007418	666.768	1620.23	-1.2758	7.5723e-72	2.4608e-70	CD3D	T-cell surface glycoprotein CD3 delta chain precursor [Source:RefSeq peptide;Acc:NP_990843]		down
Novel00903	50.9261	128.304	-1.2755	2.8303e-09	1.2512e-08	--	PREDICTED: class I histocompatibility antigen, F10 alpha chain-like isoform X4 [Gallus gallus]		down
ENSGALG00000002626	144.802	354.831	-1.2749	3.0805e-24	2.982e-23	RXRA	retinoid X receptor, alpha [Source:HGNC Symbol;Acc:HGNC:10477]		down
Novel00369	87.9929	218.648	-1.2744	5.937e-12	3.1527e-11	--	PREDICTED: claudin-7-like [Clupea harengus]		down
ENSGALG00000014681	188.624	462.31	-1.2742	1.7972e-23	1.6945e-22	PCSK1	proprotein convertase subtilisin/kexin type 1 [Source:HGNC Symbol;Acc:HGNC:8743]		down
ENSGALG00000015428	104.607	257.292	-1.2742	3.9787e-18	2.9599e-17	PSD3	pleckstrin and Sec7 domain containing 3 [Source:HGNC Symbol;Acc:HGNC:19093]		down
ENSGALG00000027458	102.354	252.312	-1.2741	5.1758e-16	3.469e-15				down
ENSGALG00000014711	134.148	329.509	-1.2739	2.6525e-21	2.2853e-20	PLPP1	phospholipid phosphatase 1 [Source:HGNC Symbol;Acc:HGNC:9228]		down
ENSGALG00000004661	2631.44	6372.54	-1.2737	5.1071e-174	5.8034e-172	SHISA5	protein shisa-5 [Source:RefSeq peptide;Acc:NP_001025762]		down
ENSGALG00000022586	2059.87	4996.78	-1.2733	4.1242e-76	1.4938e-74	HPX	hemopexin [Source:HGNC Symbol;Acc:HGNC:5171]		down
ENSGALG00000015575	200.232	488.835	-1.2733	5.0459e-29	5.806e-28	HTRA3	HtrA serine peptidase 3 [Source:HGNC Symbol;Acc:HGNC:30406]		down
Novel00011	199.554	487.588	-1.273	9.1779e-30	1.0884e-28	--	PREDICTED: dual specificity protein phosphatase 16-like, partial [Gallus gallus]		down
ENSGALG00000019470	112.682	276.356	-1.2716	5.458e-19	4.2822e-18	MSC	musculin [Source:HGNC Symbol;Acc:HGNC:7321]		down
ENSGALG00000001956	215.429	525.045	-1.2706	2.2041e-31	2.753e-30	OLFML3	Olfactomedin-like protein 3 [Source:UniProtKB/Swiss-Prot;Acc:Q25C36]		down
ENSGALG00000001527	398.72	966.281	-1.2702	2.6587e-55	6.2046e-54	VWA1	von Willebrand factor A domain containing 1 [Source:HGNC Symbol;Acc:HGNC:30910]		down
ENSGALG00000012395	426.781	1034.78	-1.2693	1.4206e-53	3.1829e-52	PLEKHG1	pleckstrin homology domain containing, family G (with RhoGef domain) member 1 [Source:HGNC Symbol;Acc:HGNC:20884]		down
ENSGALG00000006822	69.7005	172.571	-1.2692	4.6167e-12	2.4674e-11	Pcdh19	protocadherin-19 precursor [Source:RefSeq peptide;Acc:NP_001092077]		down
ENSGALG00000022733	38.7711	97.6243	-1.2692	2.6964e-08	1.0989e-07	ARL11	ADP-ribosylation factor-like 11 [Source:HGNC Symbol;Acc:HGNC:24046]		down
ENSGALG00000001728	155.568	379.396	-1.268	4.4209e-23	4.1103e-22	NACC2	nucleus accumbens-associated protein 2 [Source:RefSeq peptide;Acc:NP_001025852]		down
ENSGALG00000007000	405.563	980.961	-1.2674	2.9161e-53	6.4667e-52	NR2F2	COUP transcription factor 2 [Source:UniProtKB/Swiss-Prot;Acc:Q90733]		down
ENSGALG00000012074	110.15	269.49	-1.2659	1.8563e-18	1.4081e-17	ALPK1	alpha-kinase 1 [Source:HGNC Symbol;Acc:HGNC:20917]		down
ENSGALG00000005148	423.259	1022.42	-1.265	4.2734e-56	1.0164e-54		Uncharacterized protein [Source:UniProtKB/TrEMBL;Acc:F1N8G0]		down
ENSGALG00000026057	98.5919	241.296	-1.2646	3.9395e-17	2.7899e-16		Uncharacterized protein [Source:UniProtKB/TrEMBL;Acc:R4GGX5]		down
ENSGALG00000008676	1237.78	2980.04	-1.2641	2.6118e-108	1.5289e-106	RRBP1	ribosome-binding protein 1 [Source:RefSeq peptide;Acc:NP_001244275]		down
ENSGALG00000008263	108.935	266.171	-1.2638	5.0121e-18	3.705e-17	FAR-1	Uncharacterized protein [Source:UniProtKB/TrEMBL;Acc:F1P3U6]		down
ENSGALG00000010252	75.939	186.951	-1.2634	4.5119e-13	2.5677e-12	KRT80	keratin 80, type II [Source:HGNC Symbol;Acc:HGNC:27056]		down
ENSGALG00000015346	581.479	1398.32	-1.2593	1.4336e-67	4.2387e-66	NFKBIZ	NF-kappa-B inhibitor zeta [Source:RefSeq peptide;Acc:NP_001006254]		down
ENSGALG00000012076	177.292	428.616	-1.2583	3.8912e-26	4.0535e-25	TIFA	TRAF-interacting protein with forkhead-associated domain [Source:HGNC Symbol;Acc:HGNC:19075]		down
ENSGALG00000027422	1.54787	7.89604	-1.2583	0.017536	0.034338				down
ENSGALG00000001875	113.679	276.613	-1.2566	4.2546e-17	3.0094e-16	TNFRSF4	tumor necrosis factor receptor superfamily, member 4 [Source:HGNC Symbol;Acc:HGNC:11918]		down
ENSGALG00000003464	74.0639	181.562	-1.2554	8.7516e-13	4.8862e-12	TTC25	tetratricopeptide repeat domain 25 [Source:HGNC Symbol;Acc:HGNC:25280]		down
Novel00831	60.4412	148.909	-1.2533	6.5396e-10	3.0183e-09	--	PREDICTED: N-acylglucosamine 2-epimerase [Alligator sinensis]		down
ENSGALG00000026562	40.3589	100.257	-1.253	2.24e-08	9.1937e-08		Anoctamin [Source:UniProtKB/TrEMBL;Acc:R4GL17]		down
ENSGALG00000005763	368.028	881.8	-1.2518	3.3293e-46	6.2577e-45	VILL	villin-like [Source:HGNC Symbol;Acc:HGNC:30906]		down
ENSGALG00000001231	2581.97	6158.96	-1.2516	1.3329e-158	1.3092e-156	SAMHD1	SAM domain and HD domain-containing protein 1 [Source:RefSeq peptide;Acc:NP_001026016]		down
ENSGALG00000002467	83.0417	202.272	-1.2506	9.1143e-13	5.0834e-12	MTSS1L	metastasis suppressor 1-like [Source:HGNC Symbol;Acc:HGNC:25094]		down
ENSGALG00000018666	44.2949	109.888	-1.2495	4.3616e-08	1.7428e-07	KRT4	keratin 4, type II [Source:HGNC Symbol;Acc:HGNC:6441]		down
ENSGALG00000005610	113.951	274.929	-1.2479	2.8899e-18	2.1657e-17	SLC44A3	solute carrier family 44, member 3 [Source:HGNC Symbol;Acc:HGNC:28689]		down
ENSGALG00000028497	3.70656	13.2428	-1.2479	0.011448	0.023224	gga-mir-6664	gga-mir-6664 [Source:miRBase;Acc:MI0022484]		down
ENSGALG00000009928	11.1488	30.5824	-1.2468	0.00078217	0.0019388		Uncharacterized protein [Source:UniProtKB/TrEMBL;Acc:E1C0K8]		down
ENSGALG00000007710	24.7992	63.101	-1.2465	6.7819e-06	2.1819e-05		Uncharacterized protein [Source:UniProtKB/TrEMBL;Acc:E1C536]		down
ENSGALG00000013535	80.2199	194.75	-1.2464	1.5677e-13	9.1831e-13	CYP4V2	cytochrome P450, family 4, subfamily V, polypeptide 2 [Source:RefSeq peptide;Acc:NP_001001879]		down
ENSGALG00000028182	76.2149	185.068	-1.2458	2.5393e-13	1.4687e-12		Uncharacterized protein [Source:UniProtKB/TrEMBL;Acc:R4GKE7]		down
ENSGALG00000026313	131.446	316.066	-1.2457	8.7602e-20	7.1104e-19	RND3	Rho family GTPase 3 [Source:HGNC Symbol;Acc:HGNC:671]		down
ENSGALG00000015026	245.242	585.556	-1.2441	2.8926e-34	3.9444e-33	TRAF3IP2	TRAF3 interacting protein 2 [Source:HGNC Symbol;Acc:HGNC:1343]		down
ENSGALG00000017179	417.536	993.173	-1.2424	1.35e-53	3.0286e-52	PDGFD	Gallus gallus platelet derived growth factor D (PDGFD), mRNA. [Source:RefSeq mRNA;Acc:NM_001277811]		down
ENSGALG00000007174	136.473	327.712	-1.2422	1.3938e-18	1.0628e-17	ChTL1A	tumor necrosis factor ligand superfamily member 15 [Source:RefSeq peptide;Acc:NP_001019749]		down
ENSGALG00000011473	91.5143	220.614	-1.2418	1.4015e-14	8.7335e-14	RPS6KA2	ribosomal protein S6 kinase, 90kDa, polypeptide 2 [Source:HGNC Symbol;Acc:HGNC:10431]		down
ENSGALG00000007448	24.5483	62.5617	-1.2418	2.4198e-05	7.3306e-05	SPRY3	protein sprouty homolog 3 [Source:RefSeq peptide;Acc:NP_001073204]		down
ENSGALG00000011885	1458.97	3454.91	-1.2397	1.5052e-106	8.4417e-105	ANXA5	annexin A5 [Source:RefSeq peptide;Acc:NP_001026709]		down
ENSGALG00000018700	124.205	298.461	-1.2397	2.2173e-17	1.593e-16	PLPP7	phospholipid phosphatase 7 (inactive) [Source:HGNC Symbol;Acc:HGNC:28174]		down
ENSGALG00000017205	79.1486	191.128	-1.2383	3.767e-13	2.1594e-12	ENDOD1	endonuclease domain containing 1 [Source:HGNC Symbol;Acc:HGNC:29129]		down
ENSGALG00000002041	253.392	601.97	-1.2379	6.025e-34	8.1518e-33	AGRN	agrin [Source:RefSeq peptide;Acc:NP_990858]		down
ENSGALG00000003548	255.557	606.713	-1.2361	1.0032e-33	1.35e-32	BAIAP2L1	brain-specific angiogenesis inhibitor 1-associated protein 2-like protein 1 [Source:RefSeq peptide;Acc:NP_001264458]		down
ENSGALG00000015472	426.599	1008.76	-1.235	1.4459e-55	3.3925e-54	CHD7	Chromodomain-helicase-DNA-binding protein 7 [Source:UniProtKB/Swiss-Prot;Acc:Q06A37]		down
ENSGALG00000005849	377.079	892.058	-1.2341	3.6221e-40	5.9353e-39	PPDPF	chromosome 20 open reading frame 149 [Source:RefSeq peptide;Acc:NP_001183966]		down
ENSGALG00000005543	21.0804	53.7182	-1.2332	3.9873e-05	0.000118		Uncharacterized protein [Source:UniProtKB/TrEMBL;Acc:E1C3Y1]		down
ENSGALG00000009945	452.522	1068.72	-1.2326	3.1812e-55	7.4041e-54	CPM	carboxypeptidase M precursor [Source:RefSeq peptide;Acc:NP_001186554]		down
Novel01873	25.7637	64.4921	-1.2322	5.6773e-06	1.8432e-05	-//-	0		down
Novel02639	39.6438	97.4362	-1.232	1.5365e-07	5.8518e-07	--	PREDICTED: arf-GAP with SH3 domain, ANK repeat and PH domain-containing protein 3-like [Gallus gallus]		down
ENSGALG00000011535	279.563	663.312	-1.2316	1.3615e-27	1.502e-26	NOD1	nucleotide-binding oligomerization domain containing 1 [Source:HGNC Symbol;Acc:HGNC:16390]		down
ENSGALG00000004260	118.04	281.649	-1.2316	4.9508e-18	3.6612e-17	PKP3	plakophilin 3 [Source:HGNC Symbol;Acc:HGNC:9025]		down
ENSGALG00000009437	184.087	436.771	-1.2305	3.8782e-23	3.6173e-22	MECOM	MDS1 and EVI1 complex locus [Source:HGNC Symbol;Acc:HGNC:3498]		down
Novel00300	54.7489	132.694	-1.23	1.8081e-09	8.1076e-09	--	PREDICTED: nuclear factor 1 C-type [Nipponia nippon]		down
ENSGALG00000019690	34.509	84.8324	-1.2272	6.217e-07	2.219e-06	WDR86	WD repeat domain 86 [Source:HGNC Symbol;Acc:HGNC:28020]		down
ENSGALG00000015941	472.922	1112.19	-1.2269	5.2604e-58	1.2991e-56	IL10R2	interleukin-10 receptor subunit beta precursor [Source:RefSeq peptide;Acc:NP_990188]		down
ENSGALG00000004070	266.746	628.751	-1.2264	8.2389e-35	1.1542e-33	MICALL2	MICAL-like 2 [Source:HGNC Symbol;Acc:HGNC:29672]		down
ENSGALG00000011436	1209.68	2838.33	-1.2263	4.3941e-84	1.8364e-82	TMBIM1	transmembrane BAX inhibitor motif containing 1 [Source:HGNC Symbol;Acc:HGNC:23410]		down
ENSGALG00000000181	2429.95	5701.01	-1.2261	1.1843e-79	4.6166e-78	TAP2	antigen peptide transporter 2 [Source:RefSeq peptide;Acc:NP_001092827]		down
ENSGALG00000029047	156.314	369.767	-1.2257	5.0599e-23	4.6868e-22	TMEM204	transmembrane protein 204 [Source:HGNC Symbol;Acc:HGNC:14158]		down
ENSGALG00000026940	313.406	738.074	-1.2256	7.2549e-38	1.1172e-36	TTYH2	tweety family member 2 [Source:HGNC Symbol;Acc:HGNC:13877]		down
ENSGALG00000011681	36.6215	89.9561	-1.225	4.2633e-07	1.5529e-06	DEPDC7	DEP domain-containing protein 7 [Source:RefSeq peptide;Acc:NP_001186335]		down
Novel02938	889.099	2082.87	-1.2235	7.4171e-84	3.0924e-82	--	PREDICTED: signal transducer CD24 [Meleagris gallopavo]		down
Novel00529	24.1977	60.8743	-1.2228	3.3506e-05	0.00010001	--	neuron-glia cell adhesion molecule (Ng-CAM) [Gallus gallus]		down
ENSGALG00000008272	203.569	479.288	-1.2226	4.0616e-27	4.397e-26	TMED3	transmembrane p24 trafficking protein 3 [Source:HGNC Symbol;Acc:HGNC:28889]		down
ENSGALG00000016759	1182.35	2764.93	-1.2217	2.0348e-99	1.0466e-97	MITD1	MIT, microtubule interacting and transport, domain containing 1 [Source:HGNC Symbol;Acc:HGNC:25207]		down
ENSGALG00000003253	319.098	748.47	-1.2205	1.5144e-41	2.5737e-40	ATP8B1	ATPase, class I, type 8B, member 1 [Source:RefSeq peptide;Acc:NP_001264704]		down
ENSGALG00000010566	227.749	535.029	-1.2202	6.4002e-32	8.1879e-31	NPNT	nephronectin [Source:HGNC Symbol;Acc:HGNC:27405]		down
ENSGALG00000005791	59.0277	142.68	-1.22	3.9866e-09	1.7454e-08	JPH3	junctophilin 3 [Source:HGNC Symbol;Acc:HGNC:14203]		down
ENSGALG00000013102	360.249	843.365	-1.2183	1.9815e-43	3.5081e-42	COBL	cordon-bleu WH2 repeat protein [Source:HGNC Symbol;Acc:HGNC:22199]		down
ENSGALG00000028785	86.8876	205.954	-1.2171	9.8329e-14	5.8406e-13	MAP3K6	mitogen-activated protein kinase kinase kinase 6 [Source:HGNC Symbol;Acc:HGNC:6858]		down
Novel00162	25.1807	62.9412	-1.2148	3.4488e-05	0.00010283	--	PREDICTED: formin-like protein 3, partial [Melopsittacus undulatus]		down
ENSGALG00000014262	158.351	372.619	-1.2147	1.7674e-20	1.4802e-19	APBB2	amyloid beta (A4) precursor protein-binding, family B, member 2 [Source:HGNC Symbol;Acc:HGNC:582]		down
ENSGALG00000008612	209.057	490.143	-1.2141	3.031e-27	3.3039e-26	MAPK11	mitogen-activated protein kinase 11 [Source:RefSeq peptide;Acc:NP_001006227]		down
ENSGALG00000028301	266.051	620.773	-1.2128	1.4325e-33	1.9203e-32	TRIM47	tripartite motif containing 47 [Source:HGNC Symbol;Acc:HGNC:19020]		down
ENSGALG00000009252	752.625	1749.24	-1.2122	1.7152e-81	6.903e-80	PLD1	phospholipase D1, phosphatidylcholine-specific [Source:HGNC Symbol;Acc:HGNC:9067]		down
ENSGALG00000008270	49.4166	119.368	-1.2121	1.2448e-07	4.7893e-07	CALHM2	calcium homeostasis modulator 2 [Source:HGNC Symbol;Acc:HGNC:23493]		down
ENSGALG00000011149	808.683	1880.05	-1.2119	5.2458e-76	1.8844e-74	PLA2R1	secretory phospholipase A2 receptor precursor [Source:RefSeq peptide;Acc:NP_996866]		down
Novel03779	1241.59	2882.72	-1.2118	1.7833e-101	9.3672e-100	--	PREDICTED: phorbol-12-myristate-13-acetate-induced protein 1 [Gallus gallus]		down
ENSGALG00000008975	668.571	1555.08	-1.2113	5.4925e-61	1.421e-59	FAM3C	protein FAM3C [Source:RefSeq peptide;Acc:NP_001091115]		down
ENSGALG00000002991	228.799	533.781	-1.2106	7.751e-30	9.2237e-29	ARID5B	AT-rich interactive domain-containing protein 5B [Source:RefSeq peptide;Acc:NP_001026391]		down
ENSGALG00000011888	1537.68	3564.33	-1.2098	3.612e-118	2.4153e-116	TGM4	protein-glutamine gamma-glutamyltransferase 4 [Source:RefSeq peptide;Acc:NP_001006368]		down
ENSGALG00000008871	306.083	713.067	-1.2094	3.0457e-36	4.4535e-35	LPHN2	latrophilin-2 precursor [Source:RefSeq peptide;Acc:NP_001177406]		down
ENSGALG00000005811	238.906	557.365	-1.2092	3.1373e-27	3.4155e-26	COL7A1	collagen, type VII, alpha 1 [Source:HGNC Symbol;Acc:HGNC:2214]		down
ENSGALG00000012055	45.6361	109.471	-1.2086	2.6356e-08	1.0744e-07		Uncharacterized protein [Source:UniProtKB/TrEMBL;Acc:E1BQF4]		down
ENSGALG00000003161	67.3398	159.655	-1.2085	2.6022e-11	1.3155e-10	cVg1	growth differentiation factor 3 [Source:RefSeq peptide;Acc:NP_990542]		down
ENSGALG00000015094	63.9288	151.703	-1.2073	2.2278e-10	1.0612e-09	ZBTB20	zinc finger and BTB domain containing 20 [Source:HGNC Symbol;Acc:HGNC:13503]		down
ENSGALG00000005478	166.971	389.635	-1.2069	7.6947e-22	6.8151e-21	SNX7	sorting nexin 7 [Source:HGNC Symbol;Acc:HGNC:14971]		down
ENSGALG00000016102	23.184	57.6776	-1.2051	3.9545e-05	0.00011709	CYP26B1	cytochrome P450, family 26, subfamily B, polypeptide 1 [Source:HGNC Symbol;Acc:HGNC:20581]		down
ENSGALG00000007220	28861.3	66594.9	-1.2046	7.726e-197	1.0413e-194	FTH1	Ferritin heavy chain [Source:UniProtKB/Swiss-Prot;Acc:P08267]		down
ENSGALG00000008827	246.866	573.278	-1.2041	9.2793e-31	1.1314e-29	FERMT1	fermitin family member 1 [Source:HGNC Symbol;Acc:HGNC:15889]		down
ENSGALG00000008022	3258.51	7571.72	-1.2041	2.8122e-29	3.2682e-28	TPN	tapasin isoform 1 precursor [Source:RefSeq peptide;Acc:NP_001029988]		down
ENSGALG00000014963	213.195	495.553	-1.2038	1.3805e-28	1.5708e-27	DSE	dermatan sulfate epimerase [Source:HGNC Symbol;Acc:HGNC:21144]		down
ENSGALG00000004969	302.24	700.221	-1.2035	3.083e-39	4.9447e-38	TIMP4	TIMP metallopeptidase inhibitor 4 [Source:HGNC Symbol;Acc:HGNC:11823]		down
ENSGALG00000025880	18.9661	47.635	-1.2028	0.00013896	0.00038767		Uncharacterized protein [Source:UniProtKB/TrEMBL;Acc:R4GJD8]		down
ENSGALG00000002846	66.8971	158.207	-1.2026	6.395e-11	3.1568e-10	NEURL1B	neuralized E3 ubiquitin protein ligase 1B [Source:HGNC Symbol;Acc:HGNC:35422]		down
ENSGALG00000014343	362.598	839.924	-1.2006	3.6338e-33	4.8007e-32	ARAP2	ArfGAP with RhoGAP domain, ankyrin repeat and PH domain 2 [Source:HGNC Symbol;Acc:HGNC:16924]		down
ENSGALG00000008455	348.699	806.693	-1.2005	7.2394e-41	1.2056e-39	SEMA3C	semaphorin-3C precursor [Source:RefSeq peptide;Acc:NP_989574]		down
ENSGALG00000023122	146.304	340.794	-1.1999	1.7931e-18	1.3613e-17		Sulfotransferase [Source:UniProtKB/TrEMBL;Acc:F1NMA3]		down
ENSGALG00000016486	70.0631	164.891	-1.1983	2.7653e-11	1.396e-10	HS1BP3	HCLS1 binding protein 3 [Source:HGNC Symbol;Acc:HGNC:24979]		down
ENSGALG00000026639	97.954	228.996	-1.1979	8.588e-14	5.1267e-13	C11ORF75	UPF0443 protein C11orf75 homolog [Source:RefSeq peptide;Acc:NP_001157812]		down
ENSGALG00000002201	596.279	1372.12	-1.1968	7.1241e-66	2.0506e-64	PPL	Uncharacterized protein [Source:UniProtKB/TrEMBL;Acc:F1NV96]		down
ENSGALG00000026834	325.587	750.615	-1.1966	5.6008e-39	8.8928e-38	PLPP2	phospholipid phosphatase 2 [Source:HGNC Symbol;Acc:HGNC:9230]		down
ENSGALG00000008555	317.069	732.196	-1.1965	2.6168e-36	3.8328e-35	MXI1	max-interacting protein 1 [Source:RefSeq peptide;Acc:NP_001012929]		down
ENSGALG00000003160	53.9035	127.501	-1.1961	4.0015e-09	1.7511e-08	CERS1	ceramide synthase 1 [Source:RefSeq peptide;Acc:NP_001264694]		down
ENSGALG00000003819	219.23	506.763	-1.1959	3.2019e-29	3.7187e-28	ADAP1	ArfGAP with dual PH domains 1 [Source:HGNC Symbol;Acc:HGNC:16486]		down
ENSGALG00000009847	140.944	326.787	-1.1954	2.4722e-19	1.9717e-18	STXBP6	syntaxin-binding protein 6 [Source:RefSeq peptide;Acc:NP_001186640]		down
ENSGALG00000000446	10.835	28.7768	-1.1953	0.0016647	0.003941		Uncharacterized protein [Source:UniProtKB/TrEMBL;Acc:E1C0Y9]		down
ENSGALG00000004777	36.0399	86.5886	-1.194	9.2143e-07	3.2338e-06	AIFM2	apoptosis-inducing factor, mitochondrion-associated, 2 [Source:HGNC Symbol;Acc:HGNC:21411]		down
ENSGALG00000012921	705.73	1618.72	-1.1933	6.2512e-76	2.2409e-74	TEL	transcription factor ETV6 [Source:RefSeq peptide;Acc:NP_001186202]		down
ENSGALG00000013341	147.571	341.907	-1.1931	3.4999e-19	2.7696e-18	AGAP3	ArfGAP with GTPase domain, ankyrin repeat and PH domain 3 [Source:HGNC Symbol;Acc:HGNC:16923]		down
Novel02081	21.9468	54.3035	-1.1923	7.7677e-05	0.00022256	-//-	0		down
ENSGALG00000027536	208.104	480.325	-1.1918	3.1835e-24	3.0766e-23	PERP	PERP, TP53 apoptosis effector [Source:RefSeq peptide;Acc:NP_001264632]		down
ENSGALG00000015669	94.4112	219.869	-1.1918	9.1053e-14	5.4177e-13	PTBP3	polypyrimidine tract binding protein 3 [Source:HGNC Symbol;Acc:HGNC:10253]		down
ENSGALG00000026830	71.0402	166.377	-1.1914	2.528e-11	1.2795e-10	FMR1NB	fragile X mental retardation 1 neighbor [Source:HGNC Symbol;Acc:HGNC:26372]		down
ENSGALG00000006099	80.6239	188.399	-1.1902	1.7399e-11	8.8895e-11	ZFPM1	zinc finger protein, FOG family member 1 [Source:HGNC Symbol;Acc:HGNC:19762]		down
ENSGALG00000022871	220.347	507.064	-1.1889	2.3684e-27	2.5947e-26	HHLA2	HERV-H LTR-associating 2 [Source:HGNC Symbol;Acc:HGNC:4905]		down
ENSGALG00000011855	52.134	123.034	-1.1879	1.5316e-08	6.3843e-08	RHOJ	rho-related GTP-binding protein RhoJ [Source:RefSeq peptide;Acc:NP_001264477]		down
ENSGALG00000005430	287.034	658.795	-1.1873	3.2841e-32	4.2452e-31	ALS2CL	ALS2 C-terminal like [Source:HGNC Symbol;Acc:HGNC:20605]		down
Novel00871	45.5154	108.06	-1.1867	2.6314e-07	9.7861e-07	--	PREDICTED: small cell adhesion glycoprotein-like, partial [Gallus gallus]		down
ENSGALG00000010013	273.238	626.817	-1.1865	2.8707e-31	3.56e-30	EDNRA	endothelin-1 receptor precursor [Source:RefSeq peptide;Acc:NP_989450]		down
ENSGALG00000010507	30.118	72.3353	-1.1852	6.1075e-06	1.9752e-05	FCRL2	Fc receptor-like 2 precursor [Source:RefSeq peptide;Acc:NP_001090998]		down
ENSGALG00000021139	42988.3	97879.1	-1.1848	6.5587e-144	5.7883e-142	IGLL1	Ig lambda chain V-1 region [Source:UniProtKB/Swiss-Prot;Acc:P04210]		down
ENSGALG00000001535	1061.82	2417.81	-1.1837	2.0048e-93	9.5496e-92	STAB1	stabilin 1 [Source:HGNC Symbol;Acc:HGNC:18628]		down
ENSGALG00000006379	103.343	238.552	-1.1831	7.214e-15	4.5642e-14	SHH	sonic hedgehog protein precursor [Source:RefSeq peptide;Acc:NP_990152]		down
ENSGALG00000008433	40.0205	94.9676	-1.1829	8.8784e-07	3.1234e-06	FZD2	frizzled-2 precursor [Source:RefSeq peptide;Acc:NP_989553]		down
ENSGALG00000008469	1129.81	2569.92	-1.1824	6.816e-91	3.135e-89	SPINT1	serine peptidase inhibitor, Kunitz type 1 [Source:HGNC Symbol;Acc:HGNC:11246]		down
Novel00071	89.2635	206.646	-1.1824	2.2734e-13	1.3197e-12	--	PREDICTED: rho guanine nucleotide exchange factor 11-like [Gallus gallus]		down
ENSGALG00000011254	215.688	494.38	-1.1799	1.1231e-22	1.0261e-21	SATB1	DNA-binding protein SATB1 [Source:RefSeq peptide;Acc:NP_001186573]		down
ENSGALG00000010250	809.809	1838.23	-1.1787	3.9524e-73	1.3089e-71		Uncharacterized protein [Source:UniProtKB/TrEMBL;Acc:H9KZP6]		down
ENSGALG00000028774	441.725	1005.36	-1.1777	1.7398e-43	3.0896e-42	S100A10	Gallus gallus S100 calcium binding protein A10 (S100A10), mRNA. [Source:RefSeq mRNA;Acc:NM_205506]		down
ENSGALG00000011320	33.4709	79.6163	-1.1776	2.4603e-06	8.2783e-06	TMCC3	transmembrane and coiled-coil domain family 3 [Source:HGNC Symbol;Acc:HGNC:29199]		down
ENSGALG00000001569	207.058	472.183	-1.1772	1.3387e-26	1.421e-25	RHOC	Rho-related GTP-binding protein RhoC [Source:UniProtKB/Swiss-Prot;Acc:Q9PSX7]		down
ENSGALG00000005492	1562.39	3539.91	-1.1771	4.2038e-109	2.503e-107	NBEAL2	neurobeachin-like 2 [Source:HGNC Symbol;Acc:HGNC:31928]		down
ENSGALG00000001518	109.008	250.697	-1.1762	5.9231e-15	3.7639e-14	ZNF750	zinc finger protein 750 [Source:HGNC Symbol;Acc:HGNC:25843]		down
ENSGALG00000000667	138.948	318.088	-1.1761	2.9345e-19	2.335e-18	EDN2	endothelin-2 precursor [Source:RefSeq peptide;Acc:NP_001185584]		down
ENSGALG00000003748	665.288	1510.12	-1.1758	2.3906e-48	4.7446e-47	ANO5	anoctamin-5 [Source:RefSeq peptide;Acc:NP_001161856]		down
Novel01253	90.1487	208.033	-1.1756	8.6901e-12	4.5604e-11	--	receptor tyrosine-protein kinase erbB-3 precursor [Gallus gallus]>gi|86277774|gb|ABC88378.1| receptor tyrosine-protein kinase precursor [Gallus gallus]		down
ENSGALG00000006090	184.102	419.925	-1.1754	2.6438e-23	2.4739e-22	PLEKHA7	pleckstrin homology domain containing, family A member 7 [Source:HGNC Symbol;Acc:HGNC:27049]		down
ENSGALG00000003136	122.903	281.451	-1.1754	2.6724e-17	1.9073e-16	HELIOS	zinc finger protein Helios [Source:RefSeq peptide;Acc:NP_989938]		down
ENSGALG00000022819	49.1084	114.987	-1.1742	8.2591e-08	3.2232e-07	PCP4	Purkinje cell protein 4 [Source:HGNC Symbol;Acc:HGNC:8742]		down
ENSGALG00000004888	335.914	762.966	-1.1739	1.0814e-33	1.453e-32	RAI1	retinoic acid induced 1 [Source:HGNC Symbol;Acc:HGNC:9834]		down
ENSGALG00000005473	245.318	557.557	-1.1728	4.8242e-29	5.5619e-28	PNAT3	Arylamine N-acetyltransferase, pineal gland isozyme NAT-3 [Source:UniProtKB/Swiss-Prot;Acc:P13914]		down
ENSGALG00000011678	2090.93	4724.42	-1.1725	5.9702e-101	3.1171e-99	DNAJC13	DnaJ (Hsp40) homolog, subfamily C, member 13 [Source:HGNC Symbol;Acc:HGNC:30343]		down
ENSGALG00000006169	793.977	1793.06	-1.1709	8.3859e-79	3.1973e-77	LIMA1	LIM domain and actin binding 1 [Source:HGNC Symbol;Acc:HGNC:24636]		down
ENSGALG00000011153	2186.62	4932.19	-1.1706	1.886e-108	1.1078e-106	LY75	lymphocyte antigen 75 precursor [Source:RefSeq peptide;Acc:NP_001032925]		down
ENSGALG00000011225	33.1033	78.5486	-1.1701	3.3833e-06	1.1221e-05	SLC25A47	solute carrier family 25, member 47 [Source:HGNC Symbol;Acc:HGNC:20115]		down
ENSGALG00000005546	74.4467	171.248	-1.1699	1.9571e-11	9.9726e-11		Uncharacterized protein [Source:UniProtKB/TrEMBL;Acc:E1C3X2]		down
ENSGALG00000011551	16606	37397.7	-1.1696	1.8311e-199	2.5068e-197	IGJ	immunoglobulin J polypeptide, linker protein for immunoglobulin alpha and mu polypeptides precursor [Source:RefSeq peptide;Acc:NP_989594]		down
ENSGALG00000026884	214.235	486.096	-1.169	3.1301e-27	3.4098e-26	PINLYP	phospholipase A2 inhibitor and LY6/PLAUR domain containing [Source:HGNC Symbol;Acc:HGNC:44206]		down
ENSGALG00000014080	456.128	1030.23	-1.1687	1.7196e-46	3.2818e-45	CWH43	cell wall biogenesis 43 C-terminal homolog [Source:HGNC Symbol;Acc:HGNC:26133]		down
ENSGALG00000026258	46.6331	108.8	-1.1686	9.7201e-08	3.7713e-07	MAF	transcription factor Maf [Source:RefSeq peptide;Acc:NP_001038136]		down
ENSGALG00000000769	213.783	485.034	-1.1685	5.8667e-26	6.0786e-25	RAB7B	RAB7B, member RAS oncogene family [Source:HGNC Symbol;Acc:HGNC:30513]		down
ENSGALG00000026626	383.615	867.027	-1.1684	1.1156e-41	1.9034e-40	SLC44A2	solute carrier family 44 (choline transporter), member 2 [Source:HGNC Symbol;Acc:HGNC:17292]		down
ENSGALG00000012530	48.6952	113.269	-1.1681	2.7033e-08	1.1014e-07	FOXRED2	FAD-dependent oxidoreductase domain containing 2 [Source:HGNC Symbol;Acc:HGNC:26264]		down
ENSGALG00000012396	54.888	127.033	-1.1662	1.2215e-08	5.1436e-08	PTGER2	prostaglandin E2 receptor EP2 subtype [Source:RefSeq peptide;Acc:NP_001076834]		down
ENSGALG00000005097	483.367	1088.82	-1.1658	2.1875e-52	4.7244e-51		Uncharacterized protein [Source:UniProtKB/TrEMBL;Acc:F1NUB0]		down
ENSGALG00000026616	1857.95	4173.87	-1.1651	8.4961e-111	5.2196e-109				down
ENSGALG00000011110	179.48	405.889	-1.1635	8.2383e-23	7.5784e-22	DPP4	dipeptidyl peptidase 4 [Source:RefSeq peptide;Acc:NP_001026426]		down
ENSGALG00000008009	1959.75	4392.8	-1.1619	9.6589e-109	5.7119e-107	BCAP29	B-cell receptor-associated protein 29 [Source:RefSeq peptide;Acc:NP_001091114]		down
ENSGALG00000000935	166.908	377.513	-1.1599	1.2773e-19	1.0319e-18	TUFT1	tuftelin 1 [Source:HGNC Symbol;Acc:HGNC:12422]		down
ENSGALG00000015708	641.933	1437.31	-1.1579	1.3603e-61	3.5834e-60	FGFR3	fibroblast growth factor receptor 3 precursor [Source:RefSeq peptide;Acc:NP_990840]		down
ENSGALG00000026910	732.439	1640.61	-1.1579	2.596e-54	5.9231e-53	SMPD1	sphingomyelin phosphodiesterase 1, acid lysosomal [Source:HGNC Symbol;Acc:HGNC:11120]		down
ENSGALG00000027630	171.355	386.176	-1.1575	2.5308e-20	2.1063e-19	NPR2	natriuretic peptide receptor 2 [Source:HGNC Symbol;Acc:HGNC:7944]		down
ENSGALG00000021273	93.0681	211.294	-1.157	1.7259e-13	1.0093e-12	TMPRSS13	transmembrane protease, serine 13 [Source:HGNC Symbol;Acc:HGNC:29808]		down
ENSGALG00000023655	64.8226	148.227	-1.1555	6.2373e-10	2.8803e-09		Uncharacterized protein [Source:UniProtKB/TrEMBL;Acc:F1NHP0]		down
ENSGALG00000014687	117.606	265.637	-1.1553	3.1603e-16	2.1438e-15	EPHA1	ephrin type-A receptor 1 precursor [Source:RefSeq peptide;Acc:NP_989691]		down
ENSGALG00000024483	50.6059	116.58	-1.1534	4.2055e-08	1.6824e-07	HSBP1L1	heat shock factor binding protein 1-like 1 [Source:RefSeq peptide;Acc:NP_001129654]		down
Novel03910	176.549	396.344	-1.1525	6.4989e-21	5.5279e-20	-//-	0		down
ENSGALG00000007050	41.1824	95.2942	-1.1513	4.6983e-07	1.7028e-06				down
ENSGALG00000016140	41.9756	97.2431	-1.15	9.5094e-07	3.3299e-06	FAM3B	family with sequence similarity 3, member B [Source:HGNC Symbol;Acc:HGNC:1253]		down
ENSGALG00000028570	199.385	446.546	-1.1495	2.6974e-21	2.3228e-20	C6orf132	chromosome 6 open reading frame 132 [Source:HGNC Symbol;Acc:HGNC:21288]		down
ENSGALG00000008623	710.858	1580.75	-1.1487	9.3688e-65	2.6357e-63	TOR4A	torsin family 4, member A [Source:HGNC Symbol;Acc:HGNC:25981]		down
ENSGALG00000024379	54.9478	125.705	-1.1481	2.1255e-08	8.7446e-08		Uncharacterized protein [Source:UniProtKB/TrEMBL;Acc:F1NUH5]		down
ENSGALG00000010870	724.911	1611.56	-1.148	2.6424e-63	7.212e-62	JUN	transcription factor AP-1 [Source:RefSeq peptide;Acc:NP_001026460]		down
ENSGALG00000018828	112.884	254.07	-1.148	4.2719e-14	2.5951e-13	ERBB2	receptor tyrosine-protein kinase erbB-2 precursor [Source:RefSeq peptide;Acc:NP_001038126]		down
Novel00723	197.17	442.779	-1.1467	1.3485e-15	8.8605e-15	-//-	0		down
Novel01603	91.1389	227.922	-1.1459	0.0015356	0.0036512	#N/A	#N/A		down
Novel01057	73.8664	167.011	-1.1457	6.6654e-11	3.2866e-10	--	Phospholipase D3, partial [Anas platyrhynchos]		down
ENSGALG00000012169	304.703	677.392	-1.1436	3.8267e-32	4.9174e-31	KRT8	keratin 8, type II [Source:HGNC Symbol;Acc:HGNC:6446]		down
ENSGALG00000002855	71.9754	163.112	-1.1434	7.8191e-10	3.5869e-09	SARDH	sarcosine dehydrogenase [Source:HGNC Symbol;Acc:HGNC:10536]		down
ENSGALG00000006855	77.1456	174.134	-1.1425	5.5054e-11	2.734e-10	MFI2	melanotransferrin precursor [Source:RefSeq peptide;Acc:NP_990538]		down
ENSGALG00000027938	128.266	287.337	-1.1414	6.6012e-15	4.1825e-14				down
ENSGALG00000008153	61.5344	139.434	-1.1391	5.5026e-09	2.3792e-08		Uncharacterized protein [Source:UniProtKB/TrEMBL;Acc:E1C7S7]		down
ENSGALG00000026971	486.539	1077.21	-1.139	3.2753e-42	5.6437e-41	RRAGD	Ras-related GTP binding D [Source:HGNC Symbol;Acc:HGNC:19903]		down
ENSGALG00000016105	351.025	778.135	-1.1385	1.4688e-28	1.669e-27	DYSF	dysferlin [Source:HGNC Symbol;Acc:HGNC:3097]		down
ENSGALG00000008911	88.4769	198.369	-1.1366	5.8287e-12	3.0988e-11	RNF208	ring finger protein 208 [Source:HGNC Symbol;Acc:HGNC:25420]		down
ENSGALG00000011256	1419.26	3124.14	-1.1352	3.2226e-103	1.7292e-101	WDFY3	WD repeat and FYVE domain containing 3 [Source:HGNC Symbol;Acc:HGNC:20751]		down
ENSGALG00000000775	6638.71	14600.8	-1.1348	6.3043e-117	4.1205e-115	CTSS	cathepsin S precursor [Source:RefSeq peptide;Acc:NP_001026516]		down
ENSGALG00000012796	321.321	710.035	-1.1346	9.6717e-35	1.3431e-33	KIAA1549	KIAA1549 [Source:HGNC Symbol;Acc:HGNC:22219]		down
ENSGALG00000005805	601.471	1324.64	-1.1341	2.9066e-57	7.0974e-56	PLCD1	phospholipase C, delta 1 [Source:HGNC Symbol;Acc:HGNC:9060]		down
ENSGALG00000001806	36.3125	83.358	-1.1339	2.7437e-06	9.1787e-06		Uncharacterized protein [Source:UniProtKB/TrEMBL;Acc:F1NTW7]		down
ENSGALG00000007472	37.4377	86.2637	-1.1338	4.4101e-06	1.4448e-05		Uncharacterized protein [Source:UniProtKB/TrEMBL;Acc:E1C4L0]		down
ENSGALG00000026704	63.6959	143.841	-1.1332	8.6753e-09	3.7008e-08	GPX8	glutathione peroxidase 8 (putative) [Source:HGNC Symbol;Acc:HGNC:33100]		down
ENSGALG00000027524	723.773	1592.74	-1.1323	1.5822e-52	3.43e-51	TNKS1BP1	tankyrase 1 binding protein 1, 182kDa [Source:HGNC Symbol;Acc:HGNC:19081]		down
ENSGALG00000015905	158.263	350.596	-1.1313	2.8413e-19	2.2629e-18		Uncharacterized protein [Source:UniProtKB/TrEMBL;Acc:F1NX29]		down
ENSGALG00000014952	208.742	461.068	-1.131	2.4139e-23	2.2624e-22	COL4A3BP	collagen, type IV, alpha 3 (Goodpasture antigen) binding protein [Source:HGNC Symbol;Acc:HGNC:2205]		down
ENSGALG00000011426	855.005	1876.39	-1.1288	4.2524e-61	1.1051e-59	RNASET2	ribonuclease T2 precursor [Source:RefSeq peptide;Acc:NP_001034580]		down
ENSGALG00000008916	275.218	605.462	-1.1276	5.2925e-31	6.5121e-30	DNAJB4	DnaJ (Hsp40) homolog, subfamily B, member 4 [Source:HGNC Symbol;Acc:HGNC:14886]		down
ENSGALG00000009612	193.328	426.3	-1.1276	4.9309e-23	4.5722e-22	TGFB2	transforming growth factor, beta 2 [Source:HGNC Symbol;Acc:HGNC:11768]		down
ENSGALG00000001256	836.441	1832.89	-1.1275	2.2496e-66	6.5404e-65	NLRC5	NLR family, CARD domain containing 5 [Source:HGNC Symbol;Acc:HGNC:29933]		down
ENSGALG00000001153	123.736	273.98	-1.1268	9.7504e-16	6.4604e-15	AUTS2	autism susceptibility candidate 2 [Source:HGNC Symbol;Acc:HGNC:14262]		down
ENSGALG00000016567	105.624	234.463	-1.1264	2.4085e-13	1.3967e-12	EPHX2	epoxide hydrolase 2 [Source:RefSeq peptide;Acc:NP_001028817]		down
Novel01557	204.375	449.745	-1.1253	4.307e-24	4.144e-23	--	PREDICTED: poly [ADP-ribose] polymerase 12-like isoform X4 [Gallus gallus]>gi|513159810|ref|XP_004937915.1| PREDICTED: poly [ADP-ribose] polymerase 12-like isoform X5 [Gallus gallus]		down
ENSGALG00000011708	2282.17	4986.38	-1.1247	3.6128e-103	1.9327e-101	MYLK	myosin light chain kinase, smooth muscle [Source:RefSeq peptide;Acc:NP_990790]		down
ENSGALG00000026663	1430.37	3124.03	-1.1242	1.2379e-104	6.7891e-103	CX3CL1	Gallus gallus chemokine (C-X3-C motif) ligand 1 (CX3CL1), mRNA. [Source:RefSeq mRNA;Acc:NM_001077232]		down
ENSGALG00000002832	1447.91	3161.7	-1.1239	5.7336e-81	2.2759e-79	IFI35	interferon-induced protein 35 [Source:HGNC Symbol;Acc:HGNC:5399]		down
ENSGALG00000010290	182.072	400.198	-1.1232	1.4994e-21	1.3073e-20	VEGFA	Vascular endothelial growth factor A [Source:UniProtKB/Swiss-Prot;Acc:P67964]		down
ENSGALG00000015056	886.686	1936.15	-1.1217	2.6755e-63	7.291e-62	LAMA3	laminin, alpha 3 [Source:HGNC Symbol;Acc:HGNC:6483]		down
ENSGALG00000025744	96.4578	213.461	-1.1213	4.9124e-13	2.7902e-12		Uncharacterized protein [Source:UniProtKB/TrEMBL;Acc:R4GF85]		down
ENSGALG00000008815	100.803	223.025	-1.1212	1.91e-13	1.1143e-12	LRRN4	leucine rich repeat neuronal 4 [Source:HGNC Symbol;Acc:HGNC:16208]		down
ENSGALG00000029058	87.9075	195.033	-1.1211	7.8313e-11	3.8494e-10	PLD3	phospholipase D family, member 3 [Source:HGNC Symbol;Acc:HGNC:17158]		down
ENSGALG00000007356	229.089	502.27	-1.1204	3.7494e-25	3.7507e-24	MAP3K8	mitogen-activated protein kinase kinase kinase 8 [Source:HGNC Symbol;Acc:HGNC:6860]		down
ENSGALG00000027074	234.746	514.594	-1.1199	1.5196e-22	1.3818e-21	CD244	CD244 molecule, natural killer cell receptor 2B4 [Source:HGNC Symbol;Acc:HGNC:18171]		down
ENSGALG00000005175	51.3482	115.641	-1.1194	4.0239e-07	1.4694e-06	BAAT	bile acid CoA:amino acid N-acyltransferase [Source:HGNC Symbol;Acc:HGNC:932]		down
ENSGALG00000009058	85.9109	190.349	-1.1192	5.8397e-11	2.8926e-10	ENTPD2	ectonucleoside triphosphate diphosphohydrolase 2 precursor [Source:RefSeq peptide;Acc:NP_990285]		down
ENSGALG00000010975	117.145	259.042	-1.1186	7.7426e-13	4.3367e-12	TMTC2	transmembrane and tetratricopeptide repeat containing 2 [Source:HGNC Symbol;Acc:HGNC:25440]		down
ENSGALG00000013579	503.616	1097.32	-1.1174	1.2361e-47	2.4257e-46	FAT1	FAT atypical cadherin 1 [Source:HGNC Symbol;Acc:HGNC:3595]		down
ENSGALG00000029069	289.494	632.693	-1.1174	1.4152e-30	1.7134e-29	AHNAK	AHNAK nucleoprotein [Source:HGNC Symbol;Acc:HGNC:347]		down
ENSGALG00000028158	295.449	645.561	-1.1173	4.1353e-30	4.9618e-29	FGF7	keratinocyte growth factor [Source:RefSeq peptide;Acc:NP_001012543]		down
ENSGALG00000007561	829.099	1803.8	-1.1169	2.9004e-58	7.2038e-57	CLCN7	H(+)/Cl(-) exchange transporter 7 [Source:RefSeq peptide;Acc:NP_001025815]		down
ENSGALG00000027684	836.457	1818.77	-1.1165	1.2494e-70	3.9422e-69	TUBB6	Tubulin beta-5 chain [Source:UniProtKB/Swiss-Prot;Acc:P09653]		down
ENSGALG00000011902	1145.08	2490.43	-1.1165	9.9074e-57	2.3857e-55	TAGLN	Transgelin [Source:UniProtKB/Swiss-Prot;Acc:P19966]		down
ENSGALG00000013754	157.516	345.33	-1.1164	2.3927e-19	1.91e-18	PLAGL1	pleiomorphic adenoma gene-like 1 [Source:HGNC Symbol;Acc:HGNC:9046]		down
ENSGALG00000016595	146.812	322.395	-1.116	6.1295e-17	4.2919e-16	TRIM35	tripartite motif containing 35 [Source:HGNC Symbol;Acc:HGNC:16285]		down
ENSGALG00000010119	132.612	291.576	-1.1156	5.9471e-16	3.9707e-15	CDKL2	cyclin-dependent kinase-like 2 (CDC2-related kinase) [Source:HGNC Symbol;Acc:HGNC:1782]		down
Novel03215	27.2319	63.3704	-1.1137	0.0001424	0.00039639	--	PREDICTED: uncharacterized protein LOC771657 isoform X4 [Gallus gallus]		down
ENSGALG00000001085	118.164	259.309	-1.1135	3.3711e-15	2.1739e-14	ADGRG1	adhesion G protein-coupled receptor G1 [Source:HGNC Symbol;Acc:HGNC:4512]		down
ENSGALG00000008305	111.601	246.562	-1.1135	6.9458e-12	3.6694e-11	CASP10	caspase 10, apoptosis-related cysteine peptidase [Source:HGNC Symbol;Acc:HGNC:1500]		down
ENSGALG00000028529	2925.65	6336.84	-1.112	1.7478e-86	7.5405e-85	PTGDS	prostaglandin-H2 D-isomerase precursor [Source:RefSeq peptide;Acc:NP_989590]		down
Novel00441	105.97	233.259	-1.1108	2.9655e-12	1.6002e-11	--	PREDICTED: low-density lipoprotein receptor-related protein 1-like, partial [Leptosomus discolor]		down
ENSGALG00000016538	67.5556	149.531	-1.1105	3.248e-09	1.4325e-08	RAI2	retinoic acid induced 2 [Source:HGNC Symbol;Acc:HGNC:9835]		down
ENSGALG00000004561	2262.18	4893.54	-1.1103	4.8759e-86	2.0932e-84	TNRC18	Uncharacterized protein [Source:UniProtKB/TrEMBL;Acc:Q5F3E9]		down
ENSGALG00000007140	462.653	1002.47	-1.1093	1.6625e-44	3.0202e-43	NRP1	neuropilin-1 precursor [Source:RefSeq peptide;Acc:NP_990113]		down
ENSGALG00000003640	216.472	470.613	-1.1086	2.0996e-24	2.045e-23	FAM20C	family with sequence similarity 20, member C [Source:HGNC Symbol;Acc:HGNC:22140]		down
ENSGALG00000025433	6.85121	18.5512	-1.1077	0.013733	0.027486	gga-mir-1631	gga-mir-1631 [Source:miRBase;Acc:MI0007360]		down
Novel03857	203.597	443.824	-1.1076	5.3784e-19	4.2216e-18	--	PREDICTED: C-C motif chemokine 28 [Pygoscelis adeliae]		down
Novel03199	107.888	235.835	-1.1057	8.5804e-14	5.1246e-13	--	PREDICTED: rho GTPase-activating protein 20 isoform X3 [Gallus gallus]		down
Novel00675	31.3825	71.0254	-1.1053	1.8293e-05	5.6191e-05	--	PREDICTED: leukotriene-B(4) omega-hydroxylase 2-like [Gallus gallus]		down
ENSGALG00000004873	77.4188	170.603	-1.1049	3.7069e-09	1.6258e-08	PHACTR3	phosphatase and actin regulator 3 [Source:HGNC Symbol;Acc:HGNC:15833]		down
ENSGALG00000005299	248.31	538.505	-1.1043	5.3097e-25	5.2903e-24	ANXA7	annexin A7 [Source:RefSeq peptide;Acc:NP_001264276]		down
ENSGALG00000006740	683.602	1476.07	-1.1042	2.2031e-45	4.0661e-44				down
ENSGALG00000004769	31801.6	68380.2	-1.1033	9.0348e-220	1.428e-217	PSAP	proactivator polypeptide precursor [Source:RefSeq peptide;Acc:NP_990142]		down
ENSGALG00000005349	189.592	411.682	-1.1028	5.7137e-20	4.6769e-19	MSLN	mesothelin [Source:HGNC Symbol;Acc:HGNC:7371]		down
ENSGALG00000008393	186.305	404.156	-1.1028	8.8704e-20	7.1965e-19	CREB3L1	cAMP responsive element binding protein 3-like 1 [Source:HGNC Symbol;Acc:HGNC:18856]		down
ENSGALG00000008437	1973.39	4244.48	-1.1023	1.3478e-109	8.0802e-108	NET1	neuroepithelial cell-transforming gene 1 protein [Source:RefSeq peptide;Acc:NP_001025819]		down
ENSGALG00000003553	369.097	796.941	-1.102	1.3654e-34	1.8826e-33	ABCA12	ATP-binding cassette, sub-family A (ABC1), member 12 [Source:HGNC Symbol;Acc:HGNC:14637]		down
ENSGALG00000027345	154.864	336	-1.102	4.2485e-18	3.1553e-17	SLC46A2	solute carrier family 46, member 2 [Source:HGNC Symbol;Acc:HGNC:16055]		down
ENSGALG00000003856	38.3167	86.1484	-1.1017	1.2936e-05	4.0488e-05				down
ENSGALG00000007963	109.568	238.651	-1.1012	6.489e-13	3.6581e-12	NFATC2	nuclear factor of activated T-cells, cytoplasmic, calcineurin-dependent 2 [Source:HGNC Symbol;Acc:HGNC:7776]		down
ENSGALG00000001889	530.15	1141.76	-1.1011	1.0772e-49	2.2086e-48	CARD9	caspase recruitment domain family, member 9 [Source:HGNC Symbol;Acc:HGNC:16391]		down
ENSGALG00000007254	409.996	884.649	-1.101	5.0955e-35	7.1849e-34	ARHGAP12	Rho GTPase activating protein 12 [Source:HGNC Symbol;Acc:HGNC:16348]		down
Novel00279	106.399	231.565	-1.0989	2.9317e-12	1.5839e-11	--	PREDICTED: EMILIN-1-like [Gallus gallus]		down
Novel00031	65.6555	145.141	-1.0989	3.7425e-08	1.5031e-07	--	PREDICTED: CD44 antigen isoform X12 [Meleagris gallopavo]		down
ENSGALG00000004438	404.937	871.84	-1.0988	1.0547e-39	1.7105e-38	ARSB	arylsulfatase B [Source:HGNC Symbol;Acc:HGNC:714]		down
ENSGALG00000003137	25.7652	58.7812	-1.0982	0.00010028	0.00028396	FAM101A	family with sequence similarity 101, member A [Source:HGNC Symbol;Acc:HGNC:27051]		down
ENSGALG00000004827	56.4283	124.555	-1.0978	5.7952e-08	2.2935e-07		Uncharacterized protein [Source:UniProtKB/TrEMBL;Acc:E1BY10]		down
ENSGALG00000015086	356.876	767.865	-1.0976	1.0484e-31	1.3286e-30	OSBPL1A	oxysterol binding protein-like 1A [Source:HGNC Symbol;Acc:HGNC:16398]		down
Novel00448	127.321	277.212	-1.0976	1.9673e-13	1.147e-12	-//-	0		down
ENSGALG00000008850	41.8744	93.0129	-1.0973	1.5094e-06	5.1801e-06	TTLL7	tubulin tyrosine ligase-like family member 7 [Source:HGNC Symbol;Acc:HGNC:26242]		down
ENSGALG00000027641	70.103	153.782	-1.0964	3.3726e-09	1.486e-08	DUSP14	dual specificity phosphatase 14 [Source:HGNC Symbol;Acc:HGNC:17007]		down
ENSGALG00000007700	719.704	1541.73	-1.0946	6.4827e-57	1.5719e-55	CTTN	src substrate protein p85 precursor [Source:RefSeq peptide;Acc:NP_990799]		down
Novel03551	766.44	1641.73	-1.0933	4.9612e-51	1.0455e-49	--	Neuropilin-2, partial [Balearica regulorum gibbericeps]		down
ENSGALG00000027076	187.289	402.976	-1.0922	3.5785e-19	2.8293e-18	MTURN	maturin, neural progenitor differentiation regulator homolog (Xenopus) [Source:HGNC Symbol;Acc:HGNC:25457]		down
ENSGALG00000013625	41.8424	92.6704	-1.0918	1.4426e-06	4.9638e-06	IPCEF1	interaction protein for cytohesin exchange factors 1 [Source:HGNC Symbol;Acc:HGNC:21204]		down
ENSGALG00000001077	294.025	630.519	-1.0906	9.1109e-26	9.3563e-25	TIRAP	toll/interleukin-1 receptor domain-containing adapter protein [Source:RefSeq peptide;Acc:NP_001020000]		down
ENSGALG00000026262	248.155	532.617	-1.0904	1.0009e-23	9.5148e-23	PMP22	peripheral myelin protein 22 [Source:RefSeq peptide;Acc:NP_001264001]		down
ENSGALG00000023441	62.3901	136.049	-1.0886	1.0909e-08	4.6134e-08	RTN4RL2	reticulon 4 receptor-like 2 [Source:HGNC Symbol;Acc:HGNC:23053]		down
ENSGALG00000000584	420.259	898.234	-1.088	5.2138e-37	7.8212e-36		Uncharacterized protein [Source:UniProtKB/TrEMBL;Acc:E1C6Q8]		down
ENSGALG00000000674	153.512	329.718	-1.0866	3.0586e-17	2.1767e-16	MYO1D	myosin ID [Source:HGNC Symbol;Acc:HGNC:7598]		down
ENSGALG00000027865	375.055	800.197	-1.0864	1.7553e-33	2.3439e-32	CD1.2	T-cell surface glycoprotein CD1b precursor [Source:RefSeq peptide;Acc:NP_001019753]		down
ENSGALG00000017099	157.651	338.486	-1.0853	3.1014e-15	2.003e-14	RASL11A	RAS-like, family 11, member A [Source:HGNC Symbol;Acc:HGNC:23802]		down
ENSGALG00000017191	94.261	204.147	-1.0848	4.9827e-10	2.3144e-09	ANGPTL5	angiopoietin-related protein 5 precursor [Source:RefSeq peptide;Acc:NP_001184165]		down
ENSGALG00000010291	299.002	637.169	-1.0831	2.3934e-29	2.7927e-28	RBPMS	RNA binding protein with multiple splicing [Source:HGNC Symbol;Acc:HGNC:19097]		down
ENSGALG00000014074	237.722	507.195	-1.0831	8.7499e-25	8.6632e-24	CPEB4	cytoplasmic polyadenylation element binding protein 4 [Source:HGNC Symbol;Acc:HGNC:21747]		down
ENSGALG00000013768	325.807	694.25	-1.083	2.0019e-31	2.5076e-30	PHACTR2	phosphatase and actin regulator 2 [Source:HGNC Symbol;Acc:HGNC:20956]		down
ENSGALG00000004900	241.939	516.37	-1.083	1.9088e-22	1.7267e-21	FAM101B	family with sequence similarity 101, member B [Source:HGNC Symbol;Acc:HGNC:28705]		down
ENSGALG00000002160	24318.2	51569.3	-1.0828	1.6177e-144	1.4423e-142	B2M	beta-2-microglobulin [Source:HGNC Symbol;Acc:HGNC:914]		down
ENSGALG00000016886	340.009	724.745	-1.0825	4.767e-31	5.8779e-30	FARP1	FERM, RhoGEF and pleckstrin domain-containing protein 1 [Source:RefSeq peptide;Acc:NP_001238993]		down
ENSGALG00000009229	2746.95	5823.29	-1.0822	6.8949e-137	5.6813e-135	ATP6V0C	ATPase, H+ transporting, lysosomal 16kDa, V0 subunit c [Source:RefSeq peptide;Acc:NP_001264953]		down
ENSGALG00000006325	140.173	300.056	-1.0806	5.1806e-15	3.3005e-14		Uncharacterized protein [Source:UniProtKB/TrEMBL;Acc:F1P486]		down
Novel03792	115.603	248.802	-1.0801	1.7398e-12	9.5329e-12	-//-	0		down
ENSGALG00000006409	508.91	1078.93	-1.0785	1.0356e-46	1.9894e-45	PODXL	podocalyxin precursor [Source:RefSeq peptide;Acc:NP_001258823]		down
ENSGALG00000005947	2450.9	5184.2	-1.0783	3.5263e-108	2.0504e-106	MYD88	Myeloid differentiation primary response protein MyD88 [Source:UniProtKB/Swiss-Prot;Acc:A5HNF6]		down
ENSGALG00000015399	71.2205	154.361	-1.0781	9.2468e-09	3.9348e-08	FUT10	alpha-(1,3)-fucosyltransferase 10 [Source:RefSeq peptide;Acc:NP_989761]		down
Novel02965	701.776	1486.34	-1.078	1.9649e-54	4.4949e-53	-//-	0		down
Novel03136	35.6693	78.8341	-1.0778	2.2792e-05	6.9227e-05	--	hypothetical protein Z169_01494, partial [Egretta garzetta]		down
ENSGALG00000007902	1186.86	2505.18	-1.0746	1.5539e-80	6.1122e-79	ATP7A	ATPase, Cu++ transporting, alpha polypeptide [Source:HGNC Symbol;Acc:HGNC:869]		down
ENSGALG00000010221	148.481	316.303	-1.0741	5.1068e-16	3.4241e-15	ZSWIM5	zinc finger, SWIM-type containing 5 [Source:HGNC Symbol;Acc:HGNC:29299]		down
ENSGALG00000015912	664.308	1403.61	-1.0738	2.3416e-48	4.6526e-47	NBN	nibrin [Source:RefSeq peptide;Acc:NP_989668]		down
ENSGALG00000019719	1982.3	4177.49	-1.0733	7.6883e-95	3.7653e-93	KRT19	keratin, type I cytoskeletal 19 [Source:RefSeq peptide;Acc:NP_990340]		down
ENSGALG00000014516	129.371	276.002	-1.0725	3.4298e-14	2.0923e-13	CPEB2	cytoplasmic polyadenylation element binding protein 2 [Source:HGNC Symbol;Acc:HGNC:21745]		down
ENSGALG00000004844	210.043	445.86	-1.0722	6.1671e-20	5.0386e-19	SEMA6D	sema domain, transmembrane domain (TM), and cytoplasmic domain, (semaphorin) 6D [Source:HGNC Symbol;Acc:HGNC:16770]		down
ENSGALG00000014127	133.13	284.151	-1.0721	5.9327e-14	3.5752e-13	TXK	TXK tyrosine kinase [Source:HGNC Symbol;Acc:HGNC:12434]		down
ENSGALG00000026557	66.5649	143.516	-1.0719	2.0589e-08	8.4803e-08	PGF	placental growth factor [Source:HGNC Symbol;Acc:HGNC:8893]		down
ENSGALG00000006584	87.3638	187.293	-1.071	2.3806e-10	1.1315e-09		Uncharacterized protein [Source:UniProtKB/TrEMBL;Acc:E1BUE1]		down
ENSGALG00000016224	433.008	912.612	-1.0696	2.3842e-40	3.9291e-39	MAOA	monoamine oxidase A [Source:RefSeq peptide;Acc:NP_001025970]		down
ENSGALG00000000816	439.662	927.357	-1.0695	8.5936e-38	1.3222e-36				down
ENSGALG00000005622	2119.95	4456.3	-1.0688	3.831e-88	1.6991e-86	ARF4	ADP-ribosylation factor 4 [Source:HGNC Symbol;Acc:HGNC:655]		down
ENSGALG00000017926	53.4307	115.756	-1.0686	6.2953e-07	2.2465e-06	7SK	7SK RNA [Source:RFAM;Acc:RF00100]		down
ENSGALG00000000452	155.097	328.529	-1.0682	3.8927e-17	2.7579e-16	tvb	tumor necrosis factor receptor superfamily member 10B precursor [Source:RefSeq peptide;Acc:NP_989446]		down
ENSGALG00000005990	957.51	2011.86	-1.0678	5.542e-63	1.5008e-61	MGLL	monoglyceride lipase isoform 1 [Source:RefSeq peptide;Acc:NP_001264071]		down
ENSGALG00000023120	161.247	341.538	-1.0676	1.1938e-17	8.6989e-17	SULT1B1	Sulfotransferase family cytosolic 1B member 1 [Source:UniProtKB/Swiss-Prot;Acc:Q8JG30]		down
ENSGALG00000028635	921.32	1936.35	-1.0669	6.2122e-61	1.6048e-59	AIF1L	allograft inflammatory factor 1-like [Source:HGNC Symbol;Acc:HGNC:28904]		down
ENSGALG00000011068	535.414	1125.35	-1.0659	5.3451e-44	9.5902e-43	COBLL1	cordon-bleu WH2 repeat protein-like 1 [Source:HGNC Symbol;Acc:HGNC:23571]		down
ENSGALG00000008250	620.821	1303.79	-1.0652	6.5611e-46	1.2239e-44	TBX3	T-box transcription factor TBX3 [Source:RefSeq peptide;Acc:NP_001257807]		down
ENSGALG00000006928	442.85	930.777	-1.0652	1.3914e-34	1.9168e-33	DALRD3	DALR anticodon binding domain containing 3 [Source:HGNC Symbol;Acc:HGNC:25536]		down
ENSGALG00000004700	295.846	622.735	-1.0646	1.1701e-27	1.2932e-26	NCF2	neutrophil cytosolic factor 2 [Source:HGNC Symbol;Acc:HGNC:7661]		down
ENSGALG00000000761	139.214	294.884	-1.0646	1.703e-15	1.1119e-14	TSKU	Gallus gallus tsukushi small leucine rich proteoglycan homolog (Xenopus laevis) (TSKU), mRNA. [Source:RefSeq mRNA;Acc:NM_001005346]		down
Novel00471	17.9158	41.1228	-1.0642	0.0014351	0.0034316	--	PREDICTED: transmembrane protein 132A [Meleagris gallopavo]		down
ENSGALG00000012891	754.55	1582.2	-1.0637	4.7566e-58	1.1764e-56	TNFRSF11A	tumor necrosis factor receptor superfamily, member 11a, NFKB activator [Source:HGNC Symbol;Acc:HGNC:11908]		down
ENSGALG00000024031	49.6336	107.099	-1.0637	5.6237e-07	2.0172e-06	CYB561	cytochrome b561 [Source:HGNC Symbol;Acc:HGNC:2571]		down
ENSGALG00000012292	66.9477	143.399	-1.0633	1.2328e-08	5.1881e-08	BANK1	B-cell scaffold protein with ankyrin repeats 1 [Source:HGNC Symbol;Acc:HGNC:18233]		down
ENSGALG00000016348	5279.97	11040.7	-1.0626	9.4518e-159	9.3368e-157	SAT1	Diamine acetyltransferase 1 [Source:UniProtKB/Swiss-Prot;Acc:Q8AXL1]		down
ENSGALG00000014877	138.272	293.211	-1.0612	4.7186e-13	2.6809e-12	ZOV3	embigin [Source:RefSeq peptide;Acc:NP_989888]		down
ENSGALG00000004351	86.9122	185.047	-1.0612	4.751e-09	2.064e-08		Uncharacterized protein [Source:UniProtKB/TrEMBL;Acc:E1BWX6]		down
ENSGALG00000010924	187.777	395.483	-1.0608	1.0392e-18	7.9872e-18	cNFI-A4	nuclear factor 1 A-type [Source:RefSeq peptide;Acc:NP_990604]		down
ENSGALG00000009452	110.069	233.129	-1.06	1.1296e-12	6.2588e-12	GALNT16	polypeptide N-acetylgalactosaminyltransferase 16 [Source:HGNC Symbol;Acc:HGNC:23233]		down
ENSGALG00000014872	92.6975	196.934	-1.0596	9.9403e-11	4.8477e-10	FGF10	fibroblast growth factor 10 precursor [Source:RefSeq peptide;Acc:NP_990027]		down
ENSGALG00000017295	21.6804	48.5535	-1.0591	0.00048171	0.0012334	PTHrP	Parathyroid hormone-related protein Osteostatin [Source:UniProtKB/Swiss-Prot;Acc:P17251]		down
ENSGALG00000008398	54.5894	117.671	-1.059	8.1456e-07	2.8752e-06	MPP4	membrane protein, palmitoylated 4 (MAGUK p55 subfamily member 4) [Source:HGNC Symbol;Acc:HGNC:13680]		down
ENSGALG00000016785	248.359	521.073	-1.058	4.0787e-23	3.8003e-22	IL1RL1	interleukin-1 receptor-like 1 isoform L precursor [Source:RefSeq peptide;Acc:NP_989606]		down
ENSGALG00000017196	152.826	322.315	-1.0571	5.1154e-15	3.2602e-14	ARHGAP42	Rho GTPase activating protein 42 [Source:HGNC Symbol;Acc:HGNC:26545]		down
ENSGALG00000005969	85.3429	180.714	-1.0565	3.1848e-10	1.4989e-09				down
Novel02134	214.359	449.341	-1.0543	7.1852e-19	5.5794e-18	--	PREDICTED: lysosomal alpha-glucosidase-like, partial [Gallus gallus]		down
ENSGALG00000016543	174.125	364.815	-1.0537	3.8356e-18	2.8559e-17	NHS	Nance-Horan syndrome (congenital cataracts and dental anomalies) [Source:HGNC Symbol;Acc:HGNC:7820]		down
Novel00523	35.8744	78.0153	-1.0532	2.688e-05	8.1064e-05	--	receptor tyrosine-protein kinase erbB-3 precursor [Gallus gallus]>gi|86277774|gb|ABC88378.1| receptor tyrosine-protein kinase precursor [Gallus gallus]		down
ENSGALG00000000299	311.294	648.576	-1.0507	1.6365e-29	1.9237e-28	PKP1	plakophilin 1 [Source:HGNC Symbol;Acc:HGNC:9023]		down
ENSGALG00000013196	119.539	251.468	-1.0504	4.4543e-12	2.3828e-11	ANKS6	ankyrin repeat and sterile alpha motif domain containing 6 [Source:HGNC Symbol;Acc:HGNC:26724]		down
ENSGALG00000006229	223.1	465.135	-1.0499	1.4134e-21	1.2343e-20		Uncharacterized protein [Source:UniProtKB/TrEMBL;Acc:H9KZE1]		down
ENSGALG00000001000	13577.4	28136.5	-1.0498	4.2446e-165	4.4726e-163	HSPA5	78 kDa glucose-regulated protein [Source:UniProtKB/Swiss-Prot;Acc:Q90593]		down
Novel02057	132.188	278.522	-1.0497	3.8418e-11	1.9232e-10	--	PREDICTED: E3 ubiquitin-protein ligase TRIM39-like [Gallus gallus]		down
ENSGALG00000029027	121.661	255.157	-1.0494	1.4195e-13	8.3378e-13				down
ENSGALG00000027330	103.711	218.025	-1.0488	9.0148e-11	4.4112e-10	SYNPO	synaptopodin [Source:HGNC Symbol;Acc:HGNC:30672]		down
ENSGALG00000001405	368.51	766.326	-1.0487	1.336e-33	1.7922e-32	IRF6	interferon regulatory factor 6 [Source:HGNC Symbol;Acc:HGNC:6121]		down
ENSGALG00000017188	242.45	505.245	-1.0479	2.3531e-22	2.1176e-21	YAP1	yorkie homolog [Source:RefSeq peptide;Acc:NP_990574]		down
Novel01961	44.0745	94.7295	-1.0479	1.2778e-05	4.0044e-05	-//-	0		down
ENSGALG00000021593	26.9318	59.0358	-1.0454	0.00018904	0.00051702	HEYL	hes-related family bHLH transcription factor with YRPW motif-like [Source:HGNC Symbol;Acc:HGNC:4882]		down
ENSGALG00000009222	677.83	1405.35	-1.0452	3.7485e-41	6.3028e-40	FNDC3B	fibronectin type III domain-containing protein 3B [Source:RefSeq peptide;Acc:NP_001239253]		down
ENSGALG00000001805	76.9409	162.219	-1.045	1.7634e-08	7.3099e-08	MXRA7	matrix-remodelling associated 7 [Source:HGNC Symbol;Acc:HGNC:7541]		down
ENSGALG00000014684	2760.12	5702.4	-1.0446	5.6405e-107	3.2153e-105	ERAP1	endoplasmic reticulum aminopeptidase 1 [Source:HGNC Symbol;Acc:HGNC:18173]		down
ENSGALG00000005919	629.38	1304.71	-1.0446	2.6012e-31	3.2372e-30		Uncharacterized protein [Source:UniProtKB/TrEMBL;Acc:F1NSC8]		down
ENSGALG00000005582	1123.69	2321.78	-1.0434	1.3847e-63	3.7914e-62	KLHL18	kelch-like protein 18 [Source:RefSeq peptide;Acc:NP_001026131]		down
ENSGALG00000011529	723.806	1499.08	-1.0433	1.4529e-35	2.0876e-34	NAAA	N-acylethanolamine acid amidase [Source:HGNC Symbol;Acc:HGNC:736]		down
ENSGALG00000002420	126.614	265.125	-1.0431	2.6775e-12	1.4506e-11	EGFL7	EGF-like-domain, multiple 7 [Source:HGNC Symbol;Acc:HGNC:20594]		down
ENSGALG00000027352	2069.05	4272.96	-1.043	1.191e-65	3.4058e-64				down
ENSGALG00000011870	2265.46	4677.14	-1.0426	2.0333e-79	7.8731e-78	HIF1A	hypoxia-inducible factor 1-alpha [Source:RefSeq peptide;Acc:NP_989628]		down
ENSGALG00000002709	1211.76	2502.09	-1.0425	7.5352e-73	2.4906e-71	MYO1C	unconventional myosin-Ic [Source:RefSeq peptide;Acc:NP_001006220]		down
ENSGALG00000009638	425.275	880.097	-1.0423	2.0897e-36	3.0686e-35	ANO6	anoctamin 6 [Source:HGNC Symbol;Acc:HGNC:25240]		down
Novel03566	597.773	1235	-1.0417	6.5249e-44	1.1671e-42	--	tensin, partial [Gallus gallus]>gi|212755|gb|AAA73949.1| tensin, partial [Gallus gallus]		down
ENSGALG00000000449	370.034	765.645	-1.0413	9.2222e-27	9.8548e-26	ARHGEF10L	Rho guanine nucleotide exchange factor (GEF) 10-like [Source:HGNC Symbol;Acc:HGNC:25540]		down
Novel01701	19.5954	43.5723	-1.0408	0.0010725	0.0026122	--	PREDICTED: ecto-ADP-ribosyltransferase 5-like [Gallus gallus]		down
ENSGALG00000007766	478.679	989.281	-1.0407	1.4818e-35	2.1273e-34	KIAA1217	KIAA1217 [Source:HGNC Symbol;Acc:HGNC:25428]		down
ENSGALG00000005678	4300.95	8853.85	-1.0403	2.975e-156	2.8419e-154	FLNB	filamin-B [Source:RefSeq peptide;Acc:NP_001025512]		down
ENSGALG00000012066	615.374	1270.68	-1.04	5.4209e-43	9.4912e-42	STARD3NL	STARD3 N-terminal like [Source:HGNC Symbol;Acc:HGNC:19169]		down
ENSGALG00000014759	234.017	485.049	-1.0395	1.0945e-20	9.2326e-20	STYK1	serine/threonine/tyrosine kinase 1 [Source:HGNC Symbol;Acc:HGNC:18889]		down
ENSGALG00000019077	93.6852	195.842	-1.0384	8.7774e-11	4.2975e-10		Uncharacterized protein [Source:UniProtKB/TrEMBL;Acc:F1NPT5]		down
ENSGALG00000011443	144.04	300.057	-1.0379	1.5973e-12	8.7744e-12	EXOC3L4	exocyst complex component 3-like 4 [Source:HGNC Symbol;Acc:HGNC:20120]		down
ENSGALG00000025898	201.903	417.919	-1.037	2.4883e-19	1.9835e-18	SMAD6	Mothers against decapentaplegic homolog 6 [Source:UniProtKB/Swiss-Prot;Acc:Q9W734]		down
ENSGALG00000012370	1229.53	2528.37	-1.0369	1.5594e-71	5.0205e-70	C3H6ORF72	uncharacterized protein LOC395778 precursor [Source:RefSeq peptide;Acc:NP_001186315]		down
ENSGALG00000011175	84.9721	178.222	-1.0367	5.6333e-09	2.4351e-08	TMEM150C	transmembrane protein 150C [Source:HGNC Symbol;Acc:HGNC:37263]		down
ENSGALG00000016292	196.898	407.903	-1.0365	2.2123e-17	1.59e-16	COL21A1	collagen, type XXI, alpha 1 [Source:HGNC Symbol;Acc:HGNC:17025]		down
ENSGALG00000011706	676.611	1392.63	-1.0361	3.1566e-46	5.9524e-45	ACKR4	atypical chemokine receptor 4 [Source:HGNC Symbol;Acc:HGNC:1611]		down
ENSGALG00000008952	118.789	247.024	-1.0358	2.5994e-11	1.3145e-10	noxa1	Uncharacterized protein [Source:UniProtKB/TrEMBL;Acc:E1BWX5]		down
ENSGALG00000010628	253.998	524.92	-1.0356	1.9343e-22	1.7488e-21	ACSL1	long-chain-fatty-acid--CoA ligase 1 [Source:RefSeq peptide;Acc:NP_001012596]		down
ENSGALG00000026957	112.815	234.802	-1.0353	1.5087e-11	7.7422e-11	SEMA4G	sema domain, immunoglobulin domain (Ig), transmembrane domain (TM) and short cytoplasmic domain, (semaphorin) 4G [Source:HGNC Symbol;Acc:HGNC:10735]		down
ENSGALG00000005171	126.075	261.487	-1.0338	9.2035e-13	5.1295e-12	AP1S3	AP-1 complex subunit sigma-3 [Source:RefSeq peptide;Acc:NP_001025179]		down
Novel03785	247.922	510.852	-1.0326	1.8829e-23	1.7714e-22	--	PREDICTED: interleukin-31 receptor subunit alpha isoform X6 [Gallus gallus]		down
ENSGALG00000001574	452.848	929.898	-1.0324	8.1895e-35	1.1483e-33	MLLT6	myeloid/lymphoid or mixed-lineage leukemia; translocated to, 6 [Source:HGNC Symbol;Acc:HGNC:7138]		down
ENSGALG00000021043	3032.25	6207.33	-1.0318	1.1048e-106	6.2161e-105		Uncharacterized protein [Source:UniProtKB/TrEMBL;Acc:F1NXX4]		down
ENSGALG00000014930	57.1696	120.388	-1.0308	1.9154e-06	6.5078e-06	ENC1	ectodermal-neural cortex 1 (with BTB domain) [Source:HGNC Symbol;Acc:HGNC:3345]		down
ENSGALG00000005176	55.3306	116.873	-1.0307	1.8546e-06	6.3124e-06	SCG2	secretogranin II [Source:HGNC Symbol;Acc:HGNC:10575]		down
ENSGALG00000008359	115.124	238.575	-1.0306	5.7267e-12	3.0457e-11	CD93	complement component C1q receptor precursor [Source:RefSeq peptide;Acc:NP_001186380]		down
ENSGALG00000027986	109.267	226.962	-1.0304	3.1427e-11	1.5814e-10	NIPAL1	NIPA-like domain containing 1 [Source:HGNC Symbol;Acc:HGNC:27194]		down
ENSGALG00000009968	1765.53	3609.31	-1.0292	2.8467e-94	1.3825e-92	OTUD4	OTU deubiquitinase 4 [Source:HGNC Symbol;Acc:HGNC:24949]		down
ENSGALG00000026439	31.6903	67.8735	-1.0291	0.00011983	0.00033707	TMEM132A	transmembrane protein 132A [Source:HGNC Symbol;Acc:HGNC:31092]		down
ENSGALG00000009039	149.149	307.634	-1.0289	2.1333e-15	1.386e-14	NPDC1	neural proliferation, differentiation and control, 1 [Source:HGNC Symbol;Acc:HGNC:7899]		down
ENSGALG00000011298	192.362	395.861	-1.0288	9.1076e-19	7.0345e-18	RARB	Retinoic acid receptor beta [Source:UniProtKB/Swiss-Prot;Acc:P22448]		down
ENSGALG00000017268	25.4269	55.131	-1.0285	0.00030732	0.00081139	KCTD21	potassium channel tetramerization domain containing 21 [Source:HGNC Symbol;Acc:HGNC:27452]		down
ENSGALG00000003993	836.066	1709.63	-1.0278	1.1875e-46	2.2788e-45	DNMT3A	DNA (cytosine-5)-methyltransferase 3A [Source:RefSeq peptide;Acc:NP_001020003]		down
ENSGALG00000006705	1252.2	2558.44	-1.0276	2.213e-70	6.92e-69	MYOF	myoferlin [Source:HGNC Symbol;Acc:HGNC:3656]		down
ENSGALG00000028903	94.9531	196.841	-1.0275	1.7418e-10	8.3585e-10				down
ENSGALG00000002162	1092.22	2231.1	-1.0265	3.9305e-59	9.9037e-58	ACO1	cytoplasmic aconitate hydratase [Source:RefSeq peptide;Acc:NP_001025707]		down
ENSGALG00000010934	249.785	512.497	-1.0262	3.7368e-22	3.3437e-21	INADL	InaD-like (Drosophila) [Source:HGNC Symbol;Acc:HGNC:28881]		down
ENSGALG00000009020	670.663	1369.76	-1.026	1.2206e-49	2.4907e-48	JAG1	jagged 1 [Source:HGNC Symbol;Acc:HGNC:6188]		down
ENSGALG00000022440	20.102	44.1987	-1.0259	0.0011451	0.0027768	EVA1B	eva-1 homolog B (C. elegans) [Source:HGNC Symbol;Acc:HGNC:25558]		down
Novel00397	23.85	51.8037	-1.0258	0.00055755	0.0014137	--	PREDICTED: lens fiber membrane intrinsic protein-like, partial [Gallus gallus]		down
ENSGALG00000014880	181.231	372.425	-1.0248	7.3484e-16	4.8893e-15	PARP8	poly (ADP-ribose) polymerase family, member 8 [Source:HGNC Symbol;Acc:HGNC:26124]		down
ENSGALG00000002852	282.65	579.135	-1.024	1.5794e-21	1.3765e-20		Uncharacterized protein [Source:UniProtKB/TrEMBL;Acc:E1C422]		down
ENSGALG00000000461	477.049	974.006	-1.0236	8.5094e-30	1.0112e-28	MRC2	mannose receptor, C type 2 [Source:HGNC Symbol;Acc:HGNC:16875]		down
ENSGALG00000007748	249.083	509.879	-1.0231	2.8609e-20	2.3754e-19	SLC16A2	solute carrier family 16, member 2 (thyroid hormone transporter) [Source:HGNC Symbol;Acc:HGNC:10923]		down
ENSGALG00000021685	176.433	362.167	-1.0224	3.3999e-16	2.3e-15	SERINC2	serine incorporator 2 precursor [Source:RefSeq peptide;Acc:NP_001026061]		down
ENSGALG00000007522	605.22	1233.47	-1.0222	1.032e-44	1.8827e-43	ABCC3	ATP-binding cassette, sub-family C (CFTR/MRP), member 3 [Source:HGNC Symbol;Acc:HGNC:54]		down
ENSGALG00000011972	122.491	252.331	-1.0211	5.9052e-12	3.1368e-11	CRTAP	cartilage-associated protein precursor [Source:RefSeq peptide;Acc:NP_990431]		down
ENSGALG00000011355	82.5929	171.451	-1.021	3.0311e-08	1.2287e-07	Wnt10a	protein Wnt-10a precursor [Source:RefSeq peptide;Acc:NP_001006590]		down
ENSGALG00000006252	491.282	1000.6	-1.0198	6.1186e-38	9.4391e-37	LMO4	LIM domain transcription factor LMO4 [Source:RefSeq peptide;Acc:NP_989443]		down
ENSGALG00000014640	360.922	735.456	-1.0196	2.3114e-27	2.5338e-26	GOLPH3L	golgi phosphoprotein 3-like [Source:HGNC Symbol;Acc:HGNC:24882]		down
ENSGALG00000010118	19.5632	42.6867	-1.0191	0.0012521	0.0030155	MIPOL1	mirror-image polydactyly 1 [Source:HGNC Symbol;Acc:HGNC:21460]		down
ENSGALG00000017239	6488.09	13150.9	-1.0179	5.7754e-151	5.3984e-149	CTSC	cathepsin C [Source:HGNC Symbol;Acc:HGNC:2528]		down
ENSGALG00000002022	536.491	1090.23	-1.0175	4.7609e-41	7.9743e-40	CKI	beta-1,4-galactosyltransferase 1 [Source:RefSeq peptide;Acc:NP_990533]		down
ENSGALG00000028136	2805.34	5687.27	-1.0171	1.2055e-92	5.6798e-91	CXCL12	stromal cell-derived factor 1 precursor [Source:RefSeq peptide;Acc:NP_989841]		down
ENSGALG00000008424	261.428	532.789	-1.017	1.1976e-20	1.0078e-19	CALML3	calmodulin, striated muscle [Source:RefSeq peptide;Acc:NP_001075166]		down
ENSGALG00000013741	39.8994	84.2682	-1.0169	2.7405e-05	8.2563e-05	SYTL3	synaptotagmin-like 3 [Source:HGNC Symbol;Acc:HGNC:15587]		down
ENSGALG00000015865	1968.39	3989.32	-1.0166	8.3423e-79	3.1877e-77	FAM46A	uncharacterized protein LOC421845 [Source:RefSeq peptide;Acc:NP_001026256]		down
ENSGALG00000004320	701.321	1421.71	-1.0155	5.4033e-53	1.1846e-51	FAT2	FAT atypical cadherin 2 [Source:HGNC Symbol;Acc:HGNC:3596]		down
Novel00798	243.453	496.527	-1.0146	4.9153e-17	3.4668e-16	--	PREDICTED: uncharacterized protein LOC104914722 [Meleagris gallopavo]		down
ENSGALG00000018733	73.2479	151.022	-1.0144	3.6196e-08	1.4584e-07				down
ENSGALG00000001352	66.8511	138.811	-1.0138	6.0222e-07	2.1517e-06	MORN5	MORN repeat containing 5 [Source:HGNC Symbol;Acc:HGNC:17841]		down
ENSGALG00000012885	198.893	404.883	-1.0137	6.1427e-19	4.802e-18	BCL2	Apoptosis regulator Bcl-2 [Source:UniProtKB/Swiss-Prot;Acc:Q00709]		down
ENSGALG00000019768	735.155	1487.99	-1.0133	1.5652e-54	3.5901e-53	ACSF2	acyl-CoA synthetase family member 2 [Source:HGNC Symbol;Acc:HGNC:26101]		down
ENSGALG00000000587	245.828	500.277	-1.0133	5.9867e-18	4.4085e-17	PLEKHA6	pleckstrin homology domain containing, family A member 6 [Source:HGNC Symbol;Acc:HGNC:17053]		down
ENSGALG00000007895	24.1057	52.3508	-1.0132	0.0012396	0.0029878	LDLRAD3	low density lipoprotein receptor class A domain containing 3 [Source:HGNC Symbol;Acc:HGNC:27046]		down
ENSGALG00000006702	526.362	1066.27	-1.0129	9.0417e-35	1.2606e-33	MFGE8	lactadherin isoform 2 precursor [Source:RefSeq peptide;Acc:NP_001264040]		down
ENSGALG00000007408	173.669	354.144	-1.0128	1.9706e-15	1.2832e-14	MPP7	membrane protein, palmitoylated 7 (MAGUK p55 subfamily member 7) [Source:HGNC Symbol;Acc:HGNC:26542]		down
ENSGALG00000017136	150.548	307.654	-1.0125	5.3011e-14	3.2013e-13	GJB6	Gap junction beta-6 protein [Source:UniProtKB/Swiss-Prot;Acc:O93533]		down
ENSGALG00000007668	597.487	1210.29	-1.012	7.8947e-37	1.1812e-35	BMP7	bone morphogenetic protein 7 [Source:HGNC Symbol;Acc:HGNC:1074]		down
ENSGALG00000009898	200.154	406.788	-1.0101	3.188e-18	2.3829e-17	GAB1	GRB2-associated binding protein 1 [Source:HGNC Symbol;Acc:HGNC:4066]		down
ENSGALG00000007438	101.79	208.03	-1.0101	9.7283e-11	4.7497e-10	IFT46	intraflagellar transport 46 [Source:HGNC Symbol;Acc:HGNC:26146]		down
Novel01716	763.749	1542.5	-1.0096	3.5185e-48	6.9594e-47	--	Guanine nucleotide-binding protein subunit beta-5, partial [Buceros rhinoceros silvestris]>gi|677204497|gb|KFP47989.1| Guanine nucleotide-binding protein subunit beta-5, partial [Cathartes aura]>gi|677367649|gb|KFP95520.1| Guanine nucleotide-binding protein subunit beta-5, partial [Haliaeetus albicilla]>gi|677407712|gb|KFQ17679.1| Guanine nucleotide-binding protein subunit beta-5, partial [Merops…		down
ENSGALG00000003311	199.796	405.722	-1.0096	2.6611e-18	1.9986e-17	FGFR1	fibroblast growth factor receptor 1 precursor [Source:RefSeq peptide;Acc:NP_990841]		down
ENSGALG00000017371	14.9672	33.5837	-1.0095	0.0063959	0.013641	SPSB4	splA/ryanodine receptor domain and SOCS box containing 4 [Source:HGNC Symbol;Acc:HGNC:30630]		down
Novel01217	118.613	242.053	-1.0087	3.1192e-11	1.5701e-10	--	PREDICTED: C-type lectin domain family 2 member D-like isoform X2 [Gallus gallus]		down
ENSGALG00000028262	61.3244	126.592	-1.0086	3.623e-07	1.3292e-06		Uncharacterized protein [Source:UniProtKB/TrEMBL;Acc:R4GKP2]		down
ENSGALG00000014267	315.286	637.8	-1.0083	1.6508e-26	1.7405e-25	RBM47	RNA binding motif protein 47 [Source:HGNC Symbol;Acc:HGNC:30358]		down
ENSGALG00000006915	194.455	394.725	-1.0082	1.2283e-15	8.0801e-15	BAIAP2	BAI1-associated protein 2 [Source:HGNC Symbol;Acc:HGNC:947]		down
ENSGALG00000014812	69.7614	143.677	-1.0076	2.6342e-07	9.7944e-07	SIDT1	SID1 transmembrane family, member 1 [Source:HGNC Symbol;Acc:HGNC:25967]		down
Novel03890	84.556	173.2	-1.0067	9.7249e-09	4.1279e-08	--	PREDICTED: LOW QUALITY PROTEIN: uncharacterized protein LOC105760880 [Taeniopygia guttata]		down
ENSGALG00000012080	22.3481	47.924	-1.0064	0.00073683	0.0018332		Uncharacterized protein [Source:UniProtKB/TrEMBL;Acc:F1NFB6]		down
ENSGALG00000005086	1019.34	2053.26	-1.0062	6.6975e-59	1.6803e-57	PLAU	urokinase-type plasminogen activator preproprotein [Source:RefSeq peptide;Acc:NP_990774]		down
ENSGALG00000005941	216.138	438.513	-1.0057	6.6514e-14	3.9973e-13		Uncharacterized protein [Source:UniProtKB/TrEMBL;Acc:F1NSD3]		down
ENSGALG00000016834	552.468	1113.03	-1.0047	1.1989e-34	1.6569e-33	MCF2L	guanine nucleotide exchange factor DBS [Source:RefSeq peptide;Acc:NP_001238992]		down
ENSGALG00000005192	224.445	453.739	-1.0045	6.5934e-19	5.1359e-18	CD5	T-cell surface glycoprotein CD5 precursor [Source:RefSeq peptide;Acc:NP_990252]		down
ENSGALG00000002355	52.5105	108.549	-1.004	2.2254e-06	7.5157e-06	RBPMS2	RNA-binding protein with multiple splicing [Source:UniProtKB/Swiss-Prot;Acc:Q9W6I1]		down
ENSGALG00000014041	109.555	223.191	-1.0026	2.4206e-10	1.1496e-09	RASSF8	Ras association (RalGDS/AF-6) domain family (N-terminal) member 8 [Source:HGNC Symbol;Acc:HGNC:13232]		down
ENSGALG00000007811	193.11	390.122	-1.0022	1.6768e-17	1.2107e-16	ELF5	E74-like factor 5 (ets domain transcription factor) [Source:HGNC Symbol;Acc:HGNC:3320]		down
ENSGALG00000007132	72.4975	148.955	-1.002	1.4516e-07	5.5442e-07	ACOX2	acyl-CoA oxidase 2, branched chain [Source:HGNC Symbol;Acc:HGNC:120]		down
ENSGALG00000009724	23.5438	50.3642	-1.0019	0.00079807	0.0019757	GREM1	Gremlin-1 [Source:UniProtKB/Swiss-Prot;Acc:O73755]		down
Novel02762	46.8367	97.1446	-1.0018	1.5356e-05	4.7639e-05	--	PREDICTED: homeobox protein Hox-B8 isoform X1 [Aptenodytes forsteri]		down
ENSGALG00000004802	2081.89	4173.33	-1.0009	1.4758e-94	7.1871e-93	TRAFD1	TRAF-type zinc finger domain containing 1 [Source:HGNC Symbol;Acc:HGNC:24808]		down

## Sheet: Table S3. SDEGs-up
gene_id	C_B_readcount	B_B_readcount	log2FoldChange	pval	padj	Associated Gene Name	Interpro Description
ENSGALG00000000162	976.659	41.3558	4.459	7.9972e-186	1.0003e-183		Uncharacterized protein [Source:UniProtKB/TrEMBL;Acc:F1NIV8]	up
Novel01166	328.551	33.0736	3.1965	2.9618e-65	8.4003e-64	--	PREDICTED: coiled-coil domain-containing protein 81-like [Gallus gallus]	up
Novel00688	90.7015	12.4159	2.6104	3.8349e-18	2.8559e-17	--	PREDICTED: coiled-coil domain-containing protein 81-like [Gallus gallus]	up
Novel00526	359.575	61.9816	2.4682	3.0916e-51	6.5469e-50	--	hypothetical protein RCJMB04_7i8 [Gallus gallus]	up
ENSGALG00000014366	2514.37	465.898	2.4232	1.2935e-299	3.1675e-297	HNRPK	heterogeneous nuclear ribonucleoprotein K [Source:RefSeq peptide;Acc:NP_001026556]	up
ENSGALG00000022685	1437.78	273.844	2.3755	5.0904e-177	5.9397e-175		Uncharacterized protein [Source:UniProtKB/TrEMBL;Acc:H9L3G8]	up
ENSGALG00000014063	94.2747	16.1511	2.3423	6.164e-17	4.3126e-16		Uncharacterized protein [Source:UniProtKB/TrEMBL;Acc:H9L0E6]	up
Novel00293	80.632	14.6438	2.2531	3.5069e-14	2.1371e-13	--	PREDICTED: leucine-rich repeat extensin-like protein 5-like isoform X3 [Gallus gallus]	up
Novel00120	78.9798	17.1205	2.009	7.7995e-12	4.1079e-11	--	PREDICTED: IgGFc-binding protein [Aquila chrysaetos canadensis]	up
Novel02657	166.909	41.3378	1.94	2.269e-21	1.9616e-20	--	apolipoprotein C-III precursor [Gallus gallus]>gi|513222341|ref|XP_004948134.1| PREDICTED: apolipoprotein C-III [Gallus gallus]	up
Novel00870	182.656	46.3282	1.9157	3.458e-23	3.2306e-22	--	PREDICTED: transitional endoplasmic reticulum ATPase-like, partial [Gallus gallus]	up
ENSGALG00000012531	397.943	102.963	1.9136	1.0218e-41	1.7469e-40		Uncharacterized protein [Source:UniProtKB/TrEMBL;Acc:H9KZV9]	up
Novel00735	117.727	29.0407	1.9036	1.0375e-14	6.5142e-14	--	immunoglobulin-like receptor CHIR-B2-like precursor [Gallus gallus]>gi|53130768|emb|CAG31713.1| hypothetical protein RCJMB04_9p17 [Gallus gallus]	up
ENSGALG00000012511	354.19	94.6343	1.8727	2.7692e-40	4.5419e-39	CACNB4	voltage-dependent L-type calcium channel subunit beta-4 isoform c [Source:RefSeq peptide;Acc:NP_989675]	up
ENSGALG00000028093	159.97	40.9783	1.8553	3.6901e-15	2.3718e-14		Uncharacterized protein [Source:UniProtKB/TrEMBL;Acc:R4GK95]	up
ENSGALG00000004995	112.409	29.1919	1.8134	1.9449e-11	9.9134e-11		Uncharacterized protein [Source:UniProtKB/TrEMBL;Acc:H9KZ97]	up
ENSGALG00000016669	106.345	28.0759	1.7995	7.4162e-13	4.162e-12	GAL2	Gallinacin-2 [Source:UniProtKB/Swiss-Prot;Acc:P46158]	up
ENSGALG00000020911	64.1887	16.5002	1.7632	1.7641e-08	7.3112e-08	CLEC19A	C-type lectin domain family 19, member A [Source:HGNC Symbol;Acc:HGNC:34522]	up
ENSGALG00000029099	50.3042	12.9035	1.7196	4.6293e-07	1.6799e-06		Uncharacterized protein [Source:UniProtKB/TrEMBL;Acc:R4GIL0]	up
Novel00535	57.3056	15.1909	1.7194	7.2331e-08	2.8393e-07	--	PREDICTED: leucine-rich repeat extensin-like protein 5-like isoform X4 [Gallus gallus]	up
ENSGALG00000022174	1504.15	443.669	1.7142	8.6581e-23	7.9603e-22		Uncharacterized protein [Source:UniProtKB/TrEMBL;Acc:H9L213]	up
ENSGALG00000014835	1268.69	387.924	1.7013	2.248e-99	1.1529e-97	C7	complement component 7 [Source:HGNC Symbol;Acc:HGNC:1346]	up
ENSGALG00000028307	212.098	64.2817	1.6707	5.1272e-20	4.2067e-19		Uncharacterized protein [Source:UniProtKB/TrEMBL;Acc:R4GFR9]	up
ENSGALG00000003316	808.673	252.795	1.6627	2.3722e-62	6.3452e-61	FMO3	flavin containing monooxygenase 6 pseudogene [Source:RefSeq peptide;Acc:NP_989910]	up
ENSGALG00000012694	133.688	29.3847	1.6359	0.0003863	0.0010045	C12orf45	chromosome 12 open reading frame 45 [Source:HGNC Symbol;Acc:HGNC:28628]	up
ENSGALG00000023497	433.005	139.018	1.6168	2.442e-39	3.9276e-38		Uncharacterized protein [Source:UniProtKB/TrEMBL;Acc:E1BVW3]	up
ENSGALG00000013312	1026.37	334.355	1.6062	6.7061e-69	2.0419e-67		Gallus gallus Nipped-B homolog-like (LOC427025), mRNA. [Source:RefSeq mRNA;Acc:NM_001257348]	up
ENSGALG00000014545	305.437	98.9536	1.595	9.0231e-28	1.0024e-26		Uncharacterized protein [Source:UniProtKB/TrEMBL;Acc:F1N855]	up
ENSGALG00000013403	473.897	155.602	1.5875	2.6835e-40	4.4098e-39	MSANTD3	Myb/SANT-like DNA-binding domain containing 3 [Source:HGNC Symbol;Acc:HGNC:23370]	up
ENSGALG00000022815	53.988	15.9623	1.5842	5.5971e-07	2.0085e-06	GAL1	Gallinacin-1 [Source:UniProtKB/Swiss-Prot;Acc:P46156]	up
ENSGALG00000012494	640.96	212.376	1.5756	2.4109e-47	4.7043e-46	CD1A1	CD1c molecule precursor [Source:RefSeq peptide;Acc:NP_001017412]	up
ENSGALG00000027625	14.2061	2.78424	1.5563	0.0017008	0.0040209			up
ENSGALG00000009227	137.062	44.4744	1.553	1.9938e-12	1.089e-11			up
ENSGALG00000022683	347.823	116.978	1.5473	1.7022e-29	1.9969e-28	HINTW	Uncharacterized protein [Source:UniProtKB/TrEMBL;Acc:H9L3G3]	up
ENSGALG00000026536	280.9	94.1386	1.5435	1.3417e-24	1.3157e-23	IP6K3	inositol hexakisphosphate kinase 3 [Source:HGNC Symbol;Acc:HGNC:17269]	up
ENSGALG00000000386	924.833	315.263	1.5406	3.6925e-62	9.8463e-61		Uncharacterized protein [Source:UniProtKB/TrEMBL;Acc:H9KYT1]	up
ENSGALG00000000395	264.655	88.3037	1.5401	4.3213e-20	3.559e-19	BTF3	basic transcription factor 3 [Source:HGNC Symbol;Acc:HGNC:1125]	up
ENSGALG00000016954	11174.6	3838.37	1.5392	2.4664e-276	5.1663e-274	RGCC	regulator of cell cycle [Source:HGNC Symbol;Acc:HGNC:20369]	up
ENSGALG00000026789	239.866	79.8128	1.539	3.236e-19	2.569e-18	LRRC3C	leucine rich repeat containing 3C [Source:HGNC Symbol;Acc:HGNC:40034]	up
ENSGALG00000001756	1009.67	345.94	1.5357	4.443e-74	1.5117e-72	ATP5A1W	ATP synthase subunit alpha [Source:UniProtKB/TrEMBL;Acc:F1NGA2]	up
Novel00477	85.0073	27.4233	1.531	3.8836e-09	1.7016e-08	--	PREDICTED: proline-rich receptor-like protein kinase PERK2-like [Gallus gallus]	up
ENSGALG00000026974	93.6932	30.2034	1.5243	1.1071e-08	4.6798e-08	TMEM213	transmembrane protein 213 [Source:HGNC Symbol;Acc:HGNC:27220]	up
Novel00087	201.186	66.6223	1.5148	1.8215e-11	9.298e-11	--	hypothetical protein AS27_04080, partial [Aptenodytes forsteri]	up
ENSGALG00000013803	1661.27	584.733	1.5009	1.4206e-81	5.7306e-80	GPR126	G-protein coupled receptor 126 precursor [Source:RefSeq peptide;Acc:NP_001026242]	up
ENSGALG00000016125	473.971	166.629	1.4914	1.0737e-35	1.5505e-34	LCA5L	Leber congenital amaurosis 5-like [Source:HGNC Symbol;Acc:HGNC:1255]	up
ENSGALG00000014184	316.197	110.666	1.4875	4.8817e-26	5.067e-25		Mothers against decapentaplegic homolog [Source:UniProtKB/TrEMBL;Acc:H9L0G3]	up
ENSGALG00000022250	42.2144	13.0711	1.4854	1.6213e-05	5.0175e-05		Uncharacterized protein [Source:UniProtKB/TrEMBL;Acc:H9L299]	up
Novel00421	90.8406	30.4899	1.4808	4.3417e-09	1.8918e-08	--	PREDICTED: coiled-coil domain-containing protein 81-like [Gallus gallus]	up
ENSGALG00000000140	57.1079	18.3665	1.4796	1.7937e-06	6.1149e-06		Uncharacterized protein [Source:UniProtKB/TrEMBL;Acc:H9KYQ7]	up
ENSGALG00000014100	46.7828	14.8345	1.477	6.7148e-06	2.1611e-05	C8orf46	chromosome 8 open reading frame 46 [Source:HGNC Symbol;Acc:HGNC:28498]	up
Novel00160	1091.14	393.504	1.4608	4.8513e-66	1.4011e-64	--	envelope polyprotein precursor [Gallus gallus]	up
ENSGALG00000009771	486.937	174.564	1.4606	3.7582e-35	5.3296e-34		Gallus gallus C-type lectin domain family 2 member D-like (LOC425783), mRNA. [Source:RefSeq mRNA;Acc:NM_001277858]	up
ENSGALG00000022674	1786.16	647.63	1.4572	1.0515e-106	5.9355e-105	HINTW	Wpkci [Source:RefSeq peptide;Acc:NP_990019]	up
ENSGALG00000006323	156.068	55.331	1.4456	4.9587e-14	3.0008e-13	LECT2	myeloid protein 1 precursor [Source:RefSeq peptide;Acc:NP_990809]	up
Novel01393	3042.25	1134.95	1.4194	1.391e-142	1.1972e-140	--	PREDICTED: uncharacterized protein LOC104691101 [Corvus cornix cornix]>gi|726994565|ref|XP_010412007.1| PREDICTED: uncharacterized protein LOC104698400 [Corvus cornix cornix]>gi|726996491|ref|XP_010388599.1| PREDICTED: uncharacterized protein LOC104683409 [Corvus cornix cornix]>gi|727004470|ref|XP_010392338.1| PREDICTED: uncharacterized protein LOC104685941 [Corvus cornix cornix]>gi|727004798|ref…	up
ENSGALG00000013626	3754.8	1405.55	1.4148	1.395e-156	1.355e-154	GMNN	geminin [Source:RefSeq peptide;Acc:NP_001026181]	up
Novel02843	453.347	168.81	1.4087	1.5116e-32	1.976e-31	-//-	0	up
ENSGALG00000021529	320.982	119.171	1.4073	9.836e-23	9.0194e-22	GP1BB	glycoprotein Ib (platelet), beta polypeptide [Source:HGNC Symbol;Acc:HGNC:4440]	up
ENSGALG00000025257	39.03	12.8587	1.4013	7.8342e-05	0.00022443	gga-mir-1674	gga-mir-1674 [Source:miRBase;Acc:MI0007408]	up
ENSGALG00000026618	67.3768	22.8309	1.3987	1.137e-05	3.5774e-05			up
Novel03124	709.711	267.871	1.3956	1.2521e-48	2.5021e-47	--	PREDICTED: uncharacterized protein C8orf48 homolog isoform X1 [Meleagris gallopavo]>gi|733899256|ref|XP_010713626.1| PREDICTED: uncharacterized protein C8orf48 homolog isoform X1 [Meleagris gallopavo]	up
ENSGALG00000027897	383.236	143.166	1.3947	3.5893e-24	3.4592e-23	DTX1	deltex 1, E3 ubiquitin ligase [Source:HGNC Symbol;Acc:HGNC:3060]	up
ENSGALG00000023760	597.907	225.292	1.3882	2.7371e-29	3.1895e-28	CHIA	acidic chitinase precursor [Source:RefSeq peptide;Acc:NP_989760]	up
ENSGALG00000022679	1133.85	414.007	1.3871	3.8124e-10	1.7866e-09	Wpkci	Uncharacterized protein [Source:UniProtKB/TrEMBL;Acc:H9L3F3]	up
ENSGALG00000021136	6497.98	2484.99	1.3844	1.1017e-200	1.5323e-198	VPREB3	pre-B lymphocyte 3 [Source:HGNC Symbol;Acc:HGNC:12710]	up
ENSGALG00000027788	591.943	227.284	1.3667	4.4339e-38	6.8583e-37	CPE	carboxypeptidase E [Source:HGNC Symbol;Acc:HGNC:2303]	up
Novel01150	86.2401	31.8619	1.3526	4.7327e-08	1.8859e-07	--	PREDICTED: uncharacterized protein LOC101748759 [Gallus gallus]	up
ENSGALG00000027261	200.592	76.7543	1.3501	2.2013e-13	1.2804e-12		Uncharacterized protein [Source:UniProtKB/TrEMBL;Acc:R4GIX7]	up
ENSGALG00000020700	212.095	81.7967	1.3384	1.0522e-15	6.9504e-15		Uncharacterized protein [Source:UniProtKB/TrEMBL;Acc:F1NE99]	up
ENSGALG00000001702	3566.19	1422.06	1.3219	5.9259e-128	4.4408e-126	EXOC3L1	exocyst complex component 3-like 1 [Source:HGNC Symbol;Acc:HGNC:27540]	up
ENSGALG00000018595	449.586	177.967	1.3191	5.8412e-28	6.5225e-27	HRSP12	heat-responsive protein 12 [Source:HGNC Symbol;Acc:HGNC:16897]	up
Novel03390	100.857	38.4255	1.3182	1.2831e-08	5.3859e-08	-//-	0	up
Novel03173	1025.6	408.844	1.3175	3.3363e-43	5.865e-42	--	hypothetical protein N340_12953, partial [Tauraco erythrolophus]	up
Novel00892	141.541	54.9093	1.3149	2.8649e-10	1.3546e-09	-//-	0	up
Novel00939	153.343	59.4457	1.3125	2.8787e-11	1.4519e-10	--	PREDICTED: coiled-coil domain-containing protein 81-like isoform X2 [Gallus gallus]	up
ENSGALG00000014825	337.205	134.26	1.3069	1.3831e-21	1.2102e-20		Uncharacterized protein [Source:UniProtKB/TrEMBL;Acc:F1NB45]	up
ENSGALG00000001586	3941.2	1598.03	1.2986	3.8396e-140	3.2249e-138	NEIL1	endonuclease VIII-like 1 [Source:RefSeq peptide;Acc:NP_001074345]	up
ENSGALG00000014680	99.3225	38.0923	1.2947	1.3858e-07	5.3047e-07		Uncharacterized protein [Source:UniProtKB/TrEMBL;Acc:F1NB96]	up
ENSGALG00000020793	3407.52	1392.1	1.2887	1.6225e-118	1.0976e-116	UBE2E3	ubiquitin-conjugating enzyme E2 E3 [Source:RefSeq peptide;Acc:NP_001182353]	up
Novel03024	449.162	182.617	1.2842	4.2683e-27	4.6178e-26	--	hypothetical protein N309_03617, partial [Tinamus guttatus]	up
ENSGALG00000018479	140.505	55.9856	1.284	8.427e-11	4.1329e-10		Uncharacterized protein [Source:UniProtKB/TrEMBL;Acc:E1BTQ7]	up
ENSGALG00000005588	10550.7	4334.67	1.2811	4.3723e-160	4.4454e-158	EVI2A	protein EVI2A precursor [Source:RefSeq peptide;Acc:NP_001074362]	up
Novel03018	369.516	150.568	1.2766	5.0057e-23	4.6391e-22	--	hypothetical protein N327_05625, partial [Fulmarus glacialis]	up
ENSGALG00000005254	4288.91	1768.85	1.2749	2.0602e-155	1.9573e-153		Uncharacterized protein [Source:UniProtKB/TrEMBL;Acc:E1BXP9]	up
ENSGALG00000005951	875.756	360.146	1.2749	3.2704e-46	6.1602e-45		vacuolar protein sorting 29 homolog [Source:RefSeq peptide;Acc:NP_001264434]	up
ENSGALG00000026818	308.444	104.051	1.2694	0.0023918	0.0055027	SCNM1	sodium channel modifier 1 [Source:HGNC Symbol;Acc:HGNC:23136]	up
ENSGALG00000014441	176.228	71.4003	1.2682	4.5307e-13	2.5776e-12		Uncharacterized protein [Source:UniProtKB/TrEMBL;Acc:H9L0J4]	up
ENSGALG00000015363	1603.18	665.481	1.2638	2.0798e-72	6.8226e-71	HJURP	uncharacterized protein LOC418413 [Source:RefSeq peptide;Acc:NP_001006255]	up
ENSGALG00000016161	149.521	60.8434	1.2571	3.2664e-11	1.6418e-10	TSNARE1	t-SNARE domain containing 1 [Source:HGNC Symbol;Acc:HGNC:26437]	up
ENSGALG00000002763	88.9699	35.2685	1.2561	3.1092e-07	1.1484e-06	FRZB	secreted frizzled-related protein 3 precursor [Source:RefSeq peptide;Acc:NP_990103]	up
Novel00250	39.8414	14.8582	1.242	0.00041553	0.0010757	--	PREDICTED: uncharacterized protein LOC101752046 [Gallus gallus]	up
ENSGALG00000008439	206.091	85.3981	1.241	1.12e-13	6.6325e-13	CD36	platelet glycoprotein 4 [Source:RefSeq peptide;Acc:NP_001025902]	up
ENSGALG00000007846	1110.13	471.215	1.2297	2.8043e-56	6.688e-55		Uncharacterized protein [Source:UniProtKB/TrEMBL;Acc:E1C8H4]	up
Novel03791	133.929	55.2446	1.2263	2.4652e-09	1.0928e-08	-//-	0	up
ENSGALG00000012351	1574.72	672.199	1.2242	8.375e-71	2.6619e-69	STK17A	serine/threonine-protein kinase 17A [Source:RefSeq peptide;Acc:NP_001026166]	up
ENSGALG00000012171	230.481	97.1249	1.216	9.8789e-15	6.2095e-14	GPR39	G-protein coupled receptor 39 [Source:RefSeq peptide;Acc:NP_001073574]	up
ENSGALG00000008279	836.412	357.79	1.2157	9.2668e-38	1.4233e-36	Lrrn1	leucine-rich repeat neuronal protein 1 precursor [Source:RefSeq peptide;Acc:NP_001091008]	up
ENSGALG00000015749	2497.39	1073.55	1.2145	3.442e-82	1.4081e-80	ST3GAL5	lactosylceramide alpha-2,3-sialyltransferase [Source:RefSeq peptide;Acc:NP_001001192]	up
ENSGALG00000012068	1625.84	700.188	1.2111	9.8453e-62	2.6093e-60	ZGRF1	zinc finger, GRF-type containing 1 [Source:HGNC Symbol;Acc:HGNC:25654]	up
ENSGALG00000001812	563.251	241.693	1.206	2.6175e-28	2.9532e-27	ATCAY	ataxia, cerebellar, Cayman type [Source:HGNC Symbol;Acc:HGNC:779]	up
ENSGALG00000001740	734.142	316.812	1.2009	9.4232e-35	1.3096e-33	MGAT5B	mannosyl (alpha-1,6-)-glycoprotein beta-1,6-N-acetyl-glucosaminyltransferase, isozyme B [Source:HGNC Symbol;Acc:HGNC:24140]	up
ENSGALG00000013607	3396.2	1475.81	1.1997	6.9702e-119	4.7337e-117	FBXO5	F-box protein 5 [Source:HGNC Symbol;Acc:HGNC:13584]	up
ENSGALG00000001410	1519.95	661.272	1.1971	1.7856e-59	4.5322e-58	SPNS3	spinster homolog 3 (Drosophila) [Source:HGNC Symbol;Acc:HGNC:28433]	up
ENSGALG00000014369	4440.04	1943.92	1.189	1.671e-99	8.6465e-98	EDARADD	ectodysplasin-A receptor-associated adapter protein [Source:RefSeq peptide;Acc:NP_001012405]	up
[truncated: 95 more rows]

## Sheet: C_BvsB_B.DEG
Gene_id	readcount_C_B	readcount_B_B	log2FoldChange	pval	padj	Associated Gene Name	Interpro Description
[truncated: 7,586 more rows]
