# Supplementary material for: Transcriptome profile in bursa of Fabricius reveals potential mode for stress-influenced immune function in chicken stress model
Source: BMC Genomics. 2018 Dec 13;19:918. doi: 10.1186/s12864-018-5333-2 (PMC6293626; doi:10.1186/s12864-018-5333-2)
Supplement: Supplementary file 6 — Table S4. The GO enrichment of SDEGs of the C_B group and B_B group. Sheet 1 showed the top 30 most significantly enriched GO terms and sheet 2 showed all the enriched GO terms. (XLSX 974 kb) [file 12864_2018_5333_MOESM6_ESM.xlsx]

## Sheet: Top 30 GO terms
Table S4. The top 30 most enriched GO terms of all different expressed genes of C_B goup and B_B group.
GO_accession	Description	Term_type	Over_represented_pValue	Corrected_pValue	DEG_item	DEG_list	Bg_item	Bg_list	Gene_names
GO:0002376	immune system process	biological_process	6.5749e-43	1.1531e-38	243	1269	1220	15671	Novel03792,ENSGALG00000009626,ENSGALG00000017186,ENSGALG00000002022,ENSGALG00000012921,ENSGALG00000000162,ENSGALG00000004751,ENSGALG00000006346,ENSGALG00000014585,ENSGALG00000012281,ENSGALG00000028284,ENSGALG00000004771,ENSGALG00000000181,ENSGALG00000012511,Novel00250,ENSGALG00000016595,ENSGALG00000009437,ENSGALG00000016400,ENSGALG00000023821,ENSGALG00000001889,ENSGALG00000003855,ENSGALG000000009…
GO:0006955	immune response	biological_process	1.9523e-40	1.712e-36	153	1269	589	15671	ENSGALG00000013748,ENSGALG00000011182,ENSGALG00000003750,ENSGALG00000003577,ENSGALG00000015032,ENSGALG00000016428,ENSGALG00000016786,ENSGALG00000013218,ENSGALG00000014476,ENSGALG00000000775,ENSGALG00000028256,ENSGALG00000000818,ENSGALG00000015912,ENSGALG00000027598,ENSGALG00000013911,ENSGALG00000013723,ENSGALG00000001256,ENSGALG00000027865,ENSGALG00000016829,ENSGALG00000006415,ENSGALG00000026098,…
GO:0002682	regulation of immune system process	biological_process	1.1178e-36	6.5347e-33	160	1269	680	15671	ENSGALG00000012292,ENSGALG00000003863,ENSGALG00000002160,ENSGALG00000007874,ENSGALG00000012173,ENSGALG00000005947,ENSGALG00000016881,ENSGALG00000009870,ENSGALG00000001486,ENSGALG00000028136,ENSGALG00000008340,ENSGALG00000014603,ENSGALG00000014824,ENSGALG00000010336,ENSGALG00000015899,ENSGALG00000014872,ENSGALG00000003857,ENSGALG00000018828,ENSGALG00000012885,ENSGALG00000013568,ENSGALG00000008669,…
GO:0002684	positive regulation of immune system process	biological_process	3.3028e-35	1.4481e-31	121	1269	433	15671	ENSGALG00000015388,ENSGALG00000024340,ENSGALG00000009612,ENSGALG00000026147,ENSGALG00000002614,ENSGALG00000011509,ENSGALG00000014362,ENSGALG00000015235,ENSGALG00000000769,ENSGALG00000014659,ENSGALG00000001077,ENSGALG00000015148,ENSGALG00000002930,ENSGALG00000014297,ENSGALG00000017485,ENSGALG00000021139,ENSGALG00000016954,ENSGALG00000007381,ENSGALG00000022798,ENSGALG00000011870,ENSGALG00000028291,…
GO:0048584	positive regulation of response to stimulus	biological_process	3.0836e-34	1.0816e-30	210	1269	1098	15671	ENSGALG00000009241,ENSGALG00000026626,ENSGALG00000016786,ENSGALG00000013748,ENSGALG00000006379,ENSGALG00000001569,ENSGALG00000023541,ENSGALG00000008514,ENSGALG00000011182,ENSGALG00000003161,ENSGALG00000003750,ENSGALG00000012023,ENSGALG00000016123,ENSGALG00000026180,ENSGALG00000016397,ENSGALG00000027598,ENSGALG00000013911,ENSGALG00000028236,ENSGALG00000013218,ENSGALG00000014716,ENSGALG00000014476,…
GO:0050896	response to stimulus	biological_process	1.9147e-28	5.5967e-25	584	1269	5029	15671	ENSGALG00000007472,ENSGALG00000013356,ENSGALG00000017179,ENSGALG00000007220,ENSGALG00000004673,ENSGALG00000017119,ENSGALG00000013846,ENSGALG00000011668,ENSGALG00000016603,ENSGALG00000001188,ENSGALG00000014516,ENSGALG00000013341,ENSGALG00000012080,ENSGALG00000011355,ENSGALG00000016919,ENSGALG00000008666,ENSGALG00000027907,ENSGALG00000012792,ENSGALG00000011962,ENSGALG00000005546,ENSGALG00000017188,…
GO:0048518	positive regulation of biological process	biological_process	6.2158e-28	1.5573e-24	419	1269	3229	15671	ENSGALG00000017179,ENSGALG00000013356,ENSGALG00000013846,ENSGALG00000026252,ENSGALG00000002763,ENSGALG00000008279,ENSGALG00000017119,ENSGALG00000004673,ENSGALG00000004386,ENSGALG00000006409,ENSGALG00000026910,ENSGALG00000029131,ENSGALG00000011668,ENSGALG00000007416,ENSGALG00000009754,ENSGALG00000001188,ENSGALG00000003747,ENSGALG00000016603,ENSGALG00000010551,ENSGALG00000009020,ENSGALG00000023296,…
GO:0048583	regulation of response to stimulus	biological_process	1.6396e-27	3.5945e-24	307	1269	2122	15671	ENSGALG00000011535,ENSGALG00000026146,ENSGALG00000003412,ENSGALG00000028931,ENSGALG00000026613,ENSGALG00000007140,ENSGALG00000007617,ENSGALG00000011870,ENSGALG00000016954,ENSGALG00000003770,ENSGALG00000011544,ENSGALG00000027093,ENSGALG00000027786,ENSGALG00000001449,ENSGALG00000000769,ENSGALG00000007448,ENSGALG00000014659,ENSGALG00000015148,ENSGALG00000026484,ENSGALG00000015235,ENSGALG00000007700,…
GO:0006952	defense response	biological_process	5.0009e-26	9.7451e-23	140	1269	682	15671	ENSGALG00000009639,ENSGALG00000016669,ENSGALG00000008439,ENSGALG00000016785,ENSGALG00000016919,ENSGALG00000021569,ENSGALG00000000466,ENSGALG00000015026,ENSGALG00000011961,ENSGALG00000028158,Novel01393,ENSGALG00000014890,ENSGALG00000013356,ENSGALG00000009638,ENSGALG00000005503,ENSGALG00000000534,ENSGALG00000011668,ENSGALG00000004221,ENSGALG00000001535,ENSGALG00000005666,ENSGALG00000012885,ENSGALG0…
GO:0007166	cell surface receptor signaling pathway	biological_process	1.8168e-25	3.1863e-22	220	1269	1365	15671	ENSGALG00000000667,ENSGALG00000021017,ENSGALG00000000731,ENSGALG00000014913,ENSGALG00000014182,ENSGALG00000014477,ENSGALG00000016173,ENSGALG00000001085,ENSGALG00000006785,ENSGALG00000006751,ENSGALG00000010338,ENSGALG00000025887,ENSGALG00000016693,ENSGALG00000003640,ENSGALG00000004170,ENSGALG00000011872,ENSGALG00000003295,ENSGALG00000006609,ENSGALG00000015575,ENSGALG00000012657,ENSGALG00000011264,…
GO:0007155	cell adhesion	biological_process	2.0241e-25	3.2271e-22	152	1269	800	15671	ENSGALG00000003399,ENSGALG00000007140,ENSGALG00000005086,ENSGALG00000008359,ENSGALG00000005483,ENSGALG00000016954,ENSGALG00000002909,ENSGALG00000011254,ENSGALG00000001571,ENSGALG00000027897,ENSGALG00000015148,ENSGALG00000015235,ENSGALG00000026484,ENSGALG00000028567,ENSGALG00000002022,ENSGALG00000009626,ENSGALG00000009724,ENSGALG00000000957,ENSGALG00000018934,ENSGALG00000014201,ENSGALG00000016400,…
GO:0022610	biological adhesion	biological_process	2.6889e-25	3.9299e-22	153	1269	811	15671	ENSGALG00000008969,ENSGALG00000013372,ENSGALG00000006726,ENSGALG00000002643,ENSGALG00000014820,ENSGALG00000014127,ENSGALG00000029066,ENSGALG00000008661,ENSGALG00000015241,ENSGALG00000011110,ENSGALG00000006702,ENSGALG00000004338,ENSGALG00000015472,ENSGALG00000006090,ENSGALG00000004260,ENSGALG00000028256,ENSGALG00000014716,ENSGALG00000026291,ENSGALG00000014476,ENSGALG00000006259,ENSGALG00000004070,…
GO:0016477	cell migration	biological_process	5.3799e-25	7.2579e-22	142	1269	720	15671	ENSGALG00000026098,ENSGALG00000008661,ENSGALG00000015241,ENSGALG00000003932,ENSGALG00000011110,ENSGALG00000008455,ENSGALG00000011708,ENSGALG00000013875,ENSGALG00000027051,ENSGALG00000015729,ENSGALG00000006726,ENSGALG00000005060,ENSGALG00000002643,ENSGALG00000016428,ENSGALG00000009241,ENSGALG00000003750,ENSGALG00000023541,ENSGALG00000008514,ENSGALG00000006379,ENSGALG00000027980,ENSGALG00000004338,…
GO:0009605	response to external stimulus	biological_process	1.1978e-23	1.5005e-20	198	1269	1207	15671	ENSGALG00000011256,ENSGALG00000027786,ENSGALG00000001449,ENSGALG00000015148,ENSGALG00000011551,ENSGALG00000001077,ENSGALG00000001571,ENSGALG00000012097,ENSGALG00000012891,ENSGALG00000011254,ENSGALG00000015235,ENSGALG00000003548,ENSGALG00000005086,ENSGALG00000011535,ENSGALG00000021313,ENSGALG00000006756,ENSGALG00000007140,ENSGALG00000013468,ENSGALG00000005176,ENSGALG00000011870,ENSGALG00000007381,…
GO:0001816	cytokine production	biological_process	1.9319e-23	2.2588e-20	86	1269	328	15671	ENSGALG00000007253,ENSGALG00000011535,ENSGALG00000006756,ENSGALG00000013468,ENSGALG00000016954,ENSGALG00000011870,ENSGALG00000001926,ENSGALG00000007963,ENSGALG00000014297,ENSGALG00000017485,ENSGALG00000011203,ENSGALG00000027093,ENSGALG00000008999,ENSGALG00000001875,ENSGALG00000014582,ENSGALG00000000769,ENSGALG00000015148,ENSGALG00000001077,ENSGALG00000012480,ENSGALG00000009612,ENSGALG00000015463,…
GO:0040011	locomotion	biological_process	2.2856e-23	2.5053e-20	164	1269	932	15671	ENSGALG00000000949,ENSGALG00000027572,ENSGALG00000027710,ENSGALG00000006609,ENSGALG00000004170,ENSGALG00000003295,ENSGALG00000011264,ENSGALG00000026582,ENSGALG00000001085,ENSGALG00000008437,ENSGALG00000010338,ENSGALG00000002175,ENSGALG00000000667,ENSGALG00000003144,ENSGALG00000009612,ENSGALG00000010290,ENSGALG00000026928,ENSGALG00000002112,ENSGALG00000002562,ENSGALG00000026147,ENSGALG00000000783,…
GO:0040017	positive regulation of locomotion	biological_process	4.352e-23	4.3326e-20	71	1269	240	15671	ENSGALG00000003750,ENSGALG00000023541,ENSGALG00000016144,ENSGALG00000003578,ENSGALG00000028158,ENSGALG00000016428,ENSGALG00000015410,ENSGALG00000028256,ENSGALG00000006409,ENSGALG00000004386,ENSGALG00000009638,ENSGALG00000013218,ENSGALG00000009258,ENSGALG00000004338,ENSGALG00000011668,ENSGALG00000008661,ENSGALG00000015241,ENSGALG00000000379,ENSGALG00000014872,ENSGALG00000010336,ENSGALG00000008830,…
GO:0070887	cellular response to chemical stimulus	biological_process	4.8057e-23	4.3326e-20	205	1269	1276	15671	ENSGALG00000014505,ENSGALG00000015241,ENSGALG00000008661,ENSGALG00000000852,ENSGALG00000001256,ENSGALG00000014127,ENSGALG00000004419,ENSGALG00000010560,ENSGALG00000026098,ENSGALG00000006726,ENSGALG00000007001,ENSGALG00000011706,ENSGALG00000005060,ENSGALG00000013372,ENSGALG00000015708,ENSGALG00000015729,ENSGALG00000027051,ENSGALG00000003750,ENSGALG00000011182,ENSGALG00000003161,ENSGALG00000006705,…
GO:0098602	single organism cell adhesion	biological_process	4.9074e-23	4.3326e-20	102	1269	443	15671	ENSGALG00000028341,ENSGALG00000003399,ENSGALG00000008359,ENSGALG00000001926,ENSGALG00000023689,ENSGALG00000016954,ENSGALG00000022798,ENSGALG00000015148,ENSGALG00000027345,ENSGALG00000016394,ENSGALG00000027897,ENSGALG00000000608,ENSGALG00000011254,ENSGALG00000010290,ENSGALG00000026928,ENSGALG00000015235,ENSGALG00000014362,ENSGALG00000028567,ENSGALG00000015463,ENSGALG00000028774,ENSGALG00000026484,…
GO:0050776	regulation of immune response	biological_process	4.9408e-23	4.3326e-20	87	1269	338	15671	ENSGALG00000004771,ENSGALG00000006751,ENSGALG00000006785,ENSGALG00000012511,ENSGALG00000011089,ENSGALG00000004802,ENSGALG00000014477,ENSGALG00000016173,ENSGALG00000014182,ENSGALG00000000731,ENSGALG00000001231,ENSGALG00000017186,ENSGALG00000008447,ENSGALG00000027572,ENSGALG00000011094,ENSGALG00000022586,ENSGALG00000016400,ENSGALG00000023821,ENSGALG00000001889,ENSGALG00000004170,ENSGALG00000011872,…
GO:0030155	regulation of cell adhesion	biological_process	7.9589e-23	6.6468e-20	91	1269	371	15671	ENSGALG00000016394,ENSGALG00000027897,ENSGALG00000027345,ENSGALG00000015148,ENSGALG00000001571,ENSGALG00000000608,ENSGALG00000009612,ENSGALG00000028774,ENSGALG00000014362,ENSGALG00000015235,ENSGALG00000010290,ENSGALG00000026928,ENSGALG00000028217,ENSGALG00000005086,ENSGALG00000023689,ENSGALG00000022798,ENSGALG00000016954,ENSGALG00000005483,ENSGALG00000003855,ENSGALG00000000951,ENSGALG00000004170,…
GO:0007165	signal transduction	biological_process	1.7481e-22	1.3936e-19	409	1269	3329	15671	ENSGALG00000028510,ENSGALG00000016782,ENSGALG00000005086,ENSGALG00000005176,ENSGALG00000013468,ENSGALG00000006756,ENSGALG00000017239,ENSGALG00000005483,ENSGALG00000016114,ENSGALG00000014297,ENSGALG00000017295,ENSGALG00000017091,ENSGALG00000028186,ENSGALG00000012801,ENSGALG00000010903,ENSGALG00000002909,ENSGALG00000012891,Novel01149,ENSGALG00000001077,ENSGALG00000027897,ENSGALG00000014725,ENSGALG0…
GO:0044700	single organism signaling	biological_process	1.9517e-22	1.4063e-19	431	1269	3570	15671	ENSGALG00000004661,ENSGALG00000011298,ENSGALG00000028256,ENSGALG00000016834,ENSGALG00000021593,ENSGALG00000001470,ENSGALG00000011207,ENSGALG00000013370,ENSGALG00000011172,ENSGALG00000004575,ENSGALG00000012351,ENSGALG00000013911,ENSGALG00000027598,ENSGALG00000016397,ENSGALG00000027788,ENSGALG00000011182,ENSGALG00000003161,ENSGALG00000008514,ENSGALG00000013748,ENSGALG00000004128,ENSGALG00000016786,…
GO:0048870	cell motility	biological_process	2.1209e-22	1.4063e-19	144	1269	781	15671	ENSGALG00000009612,ENSGALG00000026147,ENSGALG00000002562,ENSGALG00000002112,ENSGALG00000010290,ENSGALG00000026928,ENSGALG00000007000,ENSGALG00000006388,ENSGALG00000016394,ENSGALG00000013929,ENSGALG00000012538,ENSGALG00000028291,ENSGALG00000007963,ENSGALG00000026663,ENSGALG00000001926,ENSGALG00000008827,ENSGALG00000017208,ENSGALG00000024484,ENSGALG00000007104,ENSGALG00000011733,ENSGALG00000028217,…
GO:0051674	localization of cell	biological_process	2.1209e-22	1.4063e-19	144	1269	781	15671	ENSGALG00000009724,ENSGALG00000018934,ENSGALG00000002420,ENSGALG00000004438,ENSGALG00000014236,ENSGALG00000009626,ENSGALG00000008461,ENSGALG00000002022,ENSGALG00000007700,ENSGALG00000006346,ENSGALG00000014585,ENSGALG00000002722,ENSGALG00000010529,ENSGALG00000021128,ENSGALG00000000956,ENSGALG00000005257,ENSGALG00000004785,ENSGALG00000011094,ENSGALG00000003855,ENSGALG00000009898,ENSGALG00000005622,…
GO:0048522	positive regulation of cellular process	biological_process	2.1284e-22	1.4063e-19	363	1269	2838	15671	ENSGALG00000026557,ENSGALG00000012171,ENSGALG00000002829,ENSGALG00000000534,ENSGALG00000006855,ENSGALG00000015362,ENSGALG00000027330,ENSGALG00000009638,ENSGALG00000009258,ENSGALG00000014890,ENSGALG00000016446,ENSGALG00000015132,ENSGALG00000015512,ENSGALG00000010036,ENSGALG00000007651,ENSGALG00000028158,ENSGALG00000003578,ENSGALG00000015066,ENSGALG00000026258,ENSGALG00000015410,ENSGALG00000014262,…
GO:0040012	regulation of locomotion	biological_process	2.1651e-22	1.4063e-19	102	1269	455	15671	ENSGALG00000002722,ENSGALG00000027710,ENSGALG00000000956,ENSGALG00000027572,ENSGALG00000010529,ENSGALG00000000949,ENSGALG00000011264,ENSGALG00000009898,ENSGALG00000004170,ENSGALG00000016138,ENSGALG00000000951,ENSGALG00000003855,ENSGALG00000010338,ENSGALG00000001085,ENSGALG00000002420,ENSGALG00000004438,ENSGALG00000018934,ENSGALG00000008461,ENSGALG00000014236,ENSGALG00000009626,ENSGALG00000003144,…
GO:0023052	signaling	biological_process	2.4754e-22	1.5505e-19	431	1269	3574	15671	ENSGALG00000014952,ENSGALG00000010818,ENSGALG00000014873,ENSGALG00000008669,ENSGALG00000013568,ENSGALG00000028806,ENSGALG00000008830,ENSGALG00000026363,ENSGALG00000008250,ENSGALG00000015899,ENSGALG00000005666,ENSGALG00000010628,ENSGALG00000007874,ENSGALG00000007152,ENSGALG00000003863,ENSGALG00000023536,ENSGALG00000026525,ENSGALG00000008281,ENSGALG00000005947,ENSGALG00000028115,ENSGALG00000016881,…
GO:0016337	single organismal cell-cell adhesion	biological_process	3.5878e-22	2.1698e-19	95	1269	404	15671	ENSGALG00000007874,ENSGALG00000003863,ENSGALG00000023536,ENSGALG00000014412,ENSGALG00000013372,ENSGALG00000002160,ENSGALG00000008969,ENSGALG00000009870,ENSGALG00000014820,ENSGALG00000001486,ENSGALG00000002643,ENSGALG00000028136,ENSGALG00000008537,ENSGALG00000006726,ENSGALG00000010566,ENSGALG00000012173,ENSGALG00000026854,ENSGALG00000018828,ENSGALG00000010818,ENSGALG00000012885,ENSGALG00000008669,…
GO:0007154	cell communication	biological_process	7.605e-22	4.4459e-19	445	1269	3746	15671	ENSGALG00000029047,ENSGALG00000001875,ENSGALG00000008999,ENSGALG00000009556,ENSGALG00000001728,ENSGALG00000001926,ENSGALG00000000921,ENSGALG00000014184,ENSGALG00000007438,ENSGALG00000024484,ENSGALG00000005990,ENSGALG00000022733,ENSGALG00000000783,ENSGALG00000002562,ENSGALG00000014362,ENSGALG00000002112,ENSGALG00000015388,ENSGALG00000002041,ENSGALG00000013941,ENSGALG00000009433,ENSGALG00000001410,…

## Sheet: ALL
Table S4. The GO enrichment of all different expressed genes of C_B goup and B_B group.
GO_accession	Description	Term_type	Over_represented_pValue	Corrected_pValue	DEG_item	DEG_list	Bg_item	Bg_list	Gene_names
GO:0002376	immune system process	biological_process	6.5749e-43	1.1531e-38	243	1269	1220	15671	Novel03792,ENSGALG00000009626,ENSGALG00000017186,ENSGALG00000002022,ENSGALG00000012921,ENSGALG00000000162,ENSGALG00000004751,ENSGALG00000006346,ENSGALG00000014585,ENSGALG00000012281,ENSGALG00000028284,ENSGALG00000004771,ENSGALG00000000181,ENSGALG00000012511,Novel00250,ENSGALG00000016595,ENSGALG00000009437,ENSGALG00000016400,ENSGALG00000023821,ENSGALG00000001889,ENSGALG00000003855,ENSGALG000000009…
GO:0006955	immune response	biological_process	1.9523e-40	1.712e-36	153	1269	589	15671	ENSGALG00000013748,ENSGALG00000011182,ENSGALG00000003750,ENSGALG00000003577,ENSGALG00000015032,ENSGALG00000016428,ENSGALG00000016786,ENSGALG00000013218,ENSGALG00000014476,ENSGALG00000000775,ENSGALG00000028256,ENSGALG00000000818,ENSGALG00000015912,ENSGALG00000027598,ENSGALG00000013911,ENSGALG00000013723,ENSGALG00000001256,ENSGALG00000027865,ENSGALG00000016829,ENSGALG00000006415,ENSGALG00000026098,…
GO:0002682	regulation of immune system process	biological_process	1.1178e-36	6.5347e-33	160	1269	680	15671	ENSGALG00000012292,ENSGALG00000003863,ENSGALG00000002160,ENSGALG00000007874,ENSGALG00000012173,ENSGALG00000005947,ENSGALG00000016881,ENSGALG00000009870,ENSGALG00000001486,ENSGALG00000028136,ENSGALG00000008340,ENSGALG00000014603,ENSGALG00000014824,ENSGALG00000010336,ENSGALG00000015899,ENSGALG00000014872,ENSGALG00000003857,ENSGALG00000018828,ENSGALG00000012885,ENSGALG00000013568,ENSGALG00000008669,…
GO:0002684	positive regulation of immune system process	biological_process	3.3028e-35	1.4481e-31	121	1269	433	15671	ENSGALG00000015388,ENSGALG00000024340,ENSGALG00000009612,ENSGALG00000026147,ENSGALG00000002614,ENSGALG00000011509,ENSGALG00000014362,ENSGALG00000015235,ENSGALG00000000769,ENSGALG00000014659,ENSGALG00000001077,ENSGALG00000015148,ENSGALG00000002930,ENSGALG00000014297,ENSGALG00000017485,ENSGALG00000021139,ENSGALG00000016954,ENSGALG00000007381,ENSGALG00000022798,ENSGALG00000011870,ENSGALG00000028291,…
GO:0048584	positive regulation of response to stimulus	biological_process	3.0836e-34	1.0816e-30	210	1269	1098	15671	ENSGALG00000009241,ENSGALG00000026626,ENSGALG00000016786,ENSGALG00000013748,ENSGALG00000006379,ENSGALG00000001569,ENSGALG00000023541,ENSGALG00000008514,ENSGALG00000011182,ENSGALG00000003161,ENSGALG00000003750,ENSGALG00000012023,ENSGALG00000016123,ENSGALG00000026180,ENSGALG00000016397,ENSGALG00000027598,ENSGALG00000013911,ENSGALG00000028236,ENSGALG00000013218,ENSGALG00000014716,ENSGALG00000014476,…
GO:0050896	response to stimulus	biological_process	1.9147e-28	5.5967e-25	584	1269	5029	15671	ENSGALG00000007472,ENSGALG00000013356,ENSGALG00000017179,ENSGALG00000007220,ENSGALG00000004673,ENSGALG00000017119,ENSGALG00000013846,ENSGALG00000011668,ENSGALG00000016603,ENSGALG00000001188,ENSGALG00000014516,ENSGALG00000013341,ENSGALG00000012080,ENSGALG00000011355,ENSGALG00000016919,ENSGALG00000008666,ENSGALG00000027907,ENSGALG00000012792,ENSGALG00000011962,ENSGALG00000005546,ENSGALG00000017188,…
GO:0048518	positive regulation of biological process	biological_process	6.2158e-28	1.5573e-24	419	1269	3229	15671	ENSGALG00000017179,ENSGALG00000013356,ENSGALG00000013846,ENSGALG00000026252,ENSGALG00000002763,ENSGALG00000008279,ENSGALG00000017119,ENSGALG00000004673,ENSGALG00000004386,ENSGALG00000006409,ENSGALG00000026910,ENSGALG00000029131,ENSGALG00000011668,ENSGALG00000007416,ENSGALG00000009754,ENSGALG00000001188,ENSGALG00000003747,ENSGALG00000016603,ENSGALG00000010551,ENSGALG00000009020,ENSGALG00000023296,…
GO:0048583	regulation of response to stimulus	biological_process	1.6396e-27	3.5945e-24	307	1269	2122	15671	ENSGALG00000011535,ENSGALG00000026146,ENSGALG00000003412,ENSGALG00000028931,ENSGALG00000026613,ENSGALG00000007140,ENSGALG00000007617,ENSGALG00000011870,ENSGALG00000016954,ENSGALG00000003770,ENSGALG00000011544,ENSGALG00000027093,ENSGALG00000027786,ENSGALG00000001449,ENSGALG00000000769,ENSGALG00000007448,ENSGALG00000014659,ENSGALG00000015148,ENSGALG00000026484,ENSGALG00000015235,ENSGALG00000007700,…
GO:0006952	defense response	biological_process	5.0009e-26	9.7451e-23	140	1269	682	15671	ENSGALG00000009639,ENSGALG00000016669,ENSGALG00000008439,ENSGALG00000016785,ENSGALG00000016919,ENSGALG00000021569,ENSGALG00000000466,ENSGALG00000015026,ENSGALG00000011961,ENSGALG00000028158,Novel01393,ENSGALG00000014890,ENSGALG00000013356,ENSGALG00000009638,ENSGALG00000005503,ENSGALG00000000534,ENSGALG00000011668,ENSGALG00000004221,ENSGALG00000001535,ENSGALG00000005666,ENSGALG00000012885,ENSGALG0…
GO:0007166	cell surface receptor signaling pathway	biological_process	1.8168e-25	3.1863e-22	220	1269	1365	15671	ENSGALG00000000667,ENSGALG00000021017,ENSGALG00000000731,ENSGALG00000014913,ENSGALG00000014182,ENSGALG00000014477,ENSGALG00000016173,ENSGALG00000001085,ENSGALG00000006785,ENSGALG00000006751,ENSGALG00000010338,ENSGALG00000025887,ENSGALG00000016693,ENSGALG00000003640,ENSGALG00000004170,ENSGALG00000011872,ENSGALG00000003295,ENSGALG00000006609,ENSGALG00000015575,ENSGALG00000012657,ENSGALG00000011264,…
GO:0007155	cell adhesion	biological_process	2.0241e-25	3.2271e-22	152	1269	800	15671	ENSGALG00000003399,ENSGALG00000007140,ENSGALG00000005086,ENSGALG00000008359,ENSGALG00000005483,ENSGALG00000016954,ENSGALG00000002909,ENSGALG00000011254,ENSGALG00000001571,ENSGALG00000027897,ENSGALG00000015148,ENSGALG00000015235,ENSGALG00000026484,ENSGALG00000028567,ENSGALG00000002022,ENSGALG00000009626,ENSGALG00000009724,ENSGALG00000000957,ENSGALG00000018934,ENSGALG00000014201,ENSGALG00000016400,…
GO:0022610	biological adhesion	biological_process	2.6889e-25	3.9299e-22	153	1269	811	15671	ENSGALG00000008969,ENSGALG00000013372,ENSGALG00000006726,ENSGALG00000002643,ENSGALG00000014820,ENSGALG00000014127,ENSGALG00000029066,ENSGALG00000008661,ENSGALG00000015241,ENSGALG00000011110,ENSGALG00000006702,ENSGALG00000004338,ENSGALG00000015472,ENSGALG00000006090,ENSGALG00000004260,ENSGALG00000028256,ENSGALG00000014716,ENSGALG00000026291,ENSGALG00000014476,ENSGALG00000006259,ENSGALG00000004070,…
GO:0016477	cell migration	biological_process	5.3799e-25	7.2579e-22	142	1269	720	15671	ENSGALG00000026098,ENSGALG00000008661,ENSGALG00000015241,ENSGALG00000003932,ENSGALG00000011110,ENSGALG00000008455,ENSGALG00000011708,ENSGALG00000013875,ENSGALG00000027051,ENSGALG00000015729,ENSGALG00000006726,ENSGALG00000005060,ENSGALG00000002643,ENSGALG00000016428,ENSGALG00000009241,ENSGALG00000003750,ENSGALG00000023541,ENSGALG00000008514,ENSGALG00000006379,ENSGALG00000027980,ENSGALG00000004338,…
GO:0009605	response to external stimulus	biological_process	1.1978e-23	1.5005e-20	198	1269	1207	15671	ENSGALG00000011256,ENSGALG00000027786,ENSGALG00000001449,ENSGALG00000015148,ENSGALG00000011551,ENSGALG00000001077,ENSGALG00000001571,ENSGALG00000012097,ENSGALG00000012891,ENSGALG00000011254,ENSGALG00000015235,ENSGALG00000003548,ENSGALG00000005086,ENSGALG00000011535,ENSGALG00000021313,ENSGALG00000006756,ENSGALG00000007140,ENSGALG00000013468,ENSGALG00000005176,ENSGALG00000011870,ENSGALG00000007381,…
GO:0001816	cytokine production	biological_process	1.9319e-23	2.2588e-20	86	1269	328	15671	ENSGALG00000007253,ENSGALG00000011535,ENSGALG00000006756,ENSGALG00000013468,ENSGALG00000016954,ENSGALG00000011870,ENSGALG00000001926,ENSGALG00000007963,ENSGALG00000014297,ENSGALG00000017485,ENSGALG00000011203,ENSGALG00000027093,ENSGALG00000008999,ENSGALG00000001875,ENSGALG00000014582,ENSGALG00000000769,ENSGALG00000015148,ENSGALG00000001077,ENSGALG00000012480,ENSGALG00000009612,ENSGALG00000015463,…
GO:0040011	locomotion	biological_process	2.2856e-23	2.5053e-20	164	1269	932	15671	ENSGALG00000000949,ENSGALG00000027572,ENSGALG00000027710,ENSGALG00000006609,ENSGALG00000004170,ENSGALG00000003295,ENSGALG00000011264,ENSGALG00000026582,ENSGALG00000001085,ENSGALG00000008437,ENSGALG00000010338,ENSGALG00000002175,ENSGALG00000000667,ENSGALG00000003144,ENSGALG00000009612,ENSGALG00000010290,ENSGALG00000026928,ENSGALG00000002112,ENSGALG00000002562,ENSGALG00000026147,ENSGALG00000000783,…
GO:0040017	positive regulation of locomotion	biological_process	4.352e-23	4.3326e-20	71	1269	240	15671	ENSGALG00000003750,ENSGALG00000023541,ENSGALG00000016144,ENSGALG00000003578,ENSGALG00000028158,ENSGALG00000016428,ENSGALG00000015410,ENSGALG00000028256,ENSGALG00000006409,ENSGALG00000004386,ENSGALG00000009638,ENSGALG00000013218,ENSGALG00000009258,ENSGALG00000004338,ENSGALG00000011668,ENSGALG00000008661,ENSGALG00000015241,ENSGALG00000000379,ENSGALG00000014872,ENSGALG00000010336,ENSGALG00000008830,…
GO:0070887	cellular response to chemical stimulus	biological_process	4.8057e-23	4.3326e-20	205	1269	1276	15671	ENSGALG00000014505,ENSGALG00000015241,ENSGALG00000008661,ENSGALG00000000852,ENSGALG00000001256,ENSGALG00000014127,ENSGALG00000004419,ENSGALG00000010560,ENSGALG00000026098,ENSGALG00000006726,ENSGALG00000007001,ENSGALG00000011706,ENSGALG00000005060,ENSGALG00000013372,ENSGALG00000015708,ENSGALG00000015729,ENSGALG00000027051,ENSGALG00000003750,ENSGALG00000011182,ENSGALG00000003161,ENSGALG00000006705,…
GO:0098602	single organism cell adhesion	biological_process	4.9074e-23	4.3326e-20	102	1269	443	15671	ENSGALG00000028341,ENSGALG00000003399,ENSGALG00000008359,ENSGALG00000001926,ENSGALG00000023689,ENSGALG00000016954,ENSGALG00000022798,ENSGALG00000015148,ENSGALG00000027345,ENSGALG00000016394,ENSGALG00000027897,ENSGALG00000000608,ENSGALG00000011254,ENSGALG00000010290,ENSGALG00000026928,ENSGALG00000015235,ENSGALG00000014362,ENSGALG00000028567,ENSGALG00000015463,ENSGALG00000028774,ENSGALG00000026484,…
GO:0050776	regulation of immune response	biological_process	4.9408e-23	4.3326e-20	87	1269	338	15671	ENSGALG00000004771,ENSGALG00000006751,ENSGALG00000006785,ENSGALG00000012511,ENSGALG00000011089,ENSGALG00000004802,ENSGALG00000014477,ENSGALG00000016173,ENSGALG00000014182,ENSGALG00000000731,ENSGALG00000001231,ENSGALG00000017186,ENSGALG00000008447,ENSGALG00000027572,ENSGALG00000011094,ENSGALG00000022586,ENSGALG00000016400,ENSGALG00000023821,ENSGALG00000001889,ENSGALG00000004170,ENSGALG00000011872,…
GO:0030155	regulation of cell adhesion	biological_process	7.9589e-23	6.6468e-20	91	1269	371	15671	ENSGALG00000016394,ENSGALG00000027897,ENSGALG00000027345,ENSGALG00000015148,ENSGALG00000001571,ENSGALG00000000608,ENSGALG00000009612,ENSGALG00000028774,ENSGALG00000014362,ENSGALG00000015235,ENSGALG00000010290,ENSGALG00000026928,ENSGALG00000028217,ENSGALG00000005086,ENSGALG00000023689,ENSGALG00000022798,ENSGALG00000016954,ENSGALG00000005483,ENSGALG00000003855,ENSGALG00000000951,ENSGALG00000004170,…
GO:0007165	signal transduction	biological_process	1.7481e-22	1.3936e-19	409	1269	3329	15671	ENSGALG00000028510,ENSGALG00000016782,ENSGALG00000005086,ENSGALG00000005176,ENSGALG00000013468,ENSGALG00000006756,ENSGALG00000017239,ENSGALG00000005483,ENSGALG00000016114,ENSGALG00000014297,ENSGALG00000017295,ENSGALG00000017091,ENSGALG00000028186,ENSGALG00000012801,ENSGALG00000010903,ENSGALG00000002909,ENSGALG00000012891,Novel01149,ENSGALG00000001077,ENSGALG00000027897,ENSGALG00000014725,ENSGALG0…
GO:0044700	single organism signaling	biological_process	1.9517e-22	1.4063e-19	431	1269	3570	15671	ENSGALG00000004661,ENSGALG00000011298,ENSGALG00000028256,ENSGALG00000016834,ENSGALG00000021593,ENSGALG00000001470,ENSGALG00000011207,ENSGALG00000013370,ENSGALG00000011172,ENSGALG00000004575,ENSGALG00000012351,ENSGALG00000013911,ENSGALG00000027598,ENSGALG00000016397,ENSGALG00000027788,ENSGALG00000011182,ENSGALG00000003161,ENSGALG00000008514,ENSGALG00000013748,ENSGALG00000004128,ENSGALG00000016786,…
GO:0048870	cell motility	biological_process	2.1209e-22	1.4063e-19	144	1269	781	15671	ENSGALG00000009612,ENSGALG00000026147,ENSGALG00000002562,ENSGALG00000002112,ENSGALG00000010290,ENSGALG00000026928,ENSGALG00000007000,ENSGALG00000006388,ENSGALG00000016394,ENSGALG00000013929,ENSGALG00000012538,ENSGALG00000028291,ENSGALG00000007963,ENSGALG00000026663,ENSGALG00000001926,ENSGALG00000008827,ENSGALG00000017208,ENSGALG00000024484,ENSGALG00000007104,ENSGALG00000011733,ENSGALG00000028217,…
GO:0051674	localization of cell	biological_process	2.1209e-22	1.4063e-19	144	1269	781	15671	ENSGALG00000009724,ENSGALG00000018934,ENSGALG00000002420,ENSGALG00000004438,ENSGALG00000014236,ENSGALG00000009626,ENSGALG00000008461,ENSGALG00000002022,ENSGALG00000007700,ENSGALG00000006346,ENSGALG00000014585,ENSGALG00000002722,ENSGALG00000010529,ENSGALG00000021128,ENSGALG00000000956,ENSGALG00000005257,ENSGALG00000004785,ENSGALG00000011094,ENSGALG00000003855,ENSGALG00000009898,ENSGALG00000005622,…
GO:0048522	positive regulation of cellular process	biological_process	2.1284e-22	1.4063e-19	363	1269	2838	15671	ENSGALG00000026557,ENSGALG00000012171,ENSGALG00000002829,ENSGALG00000000534,ENSGALG00000006855,ENSGALG00000015362,ENSGALG00000027330,ENSGALG00000009638,ENSGALG00000009258,ENSGALG00000014890,ENSGALG00000016446,ENSGALG00000015132,ENSGALG00000015512,ENSGALG00000010036,ENSGALG00000007651,ENSGALG00000028158,ENSGALG00000003578,ENSGALG00000015066,ENSGALG00000026258,ENSGALG00000015410,ENSGALG00000014262,…
GO:0040012	regulation of locomotion	biological_process	2.1651e-22	1.4063e-19	102	1269	455	15671	ENSGALG00000002722,ENSGALG00000027710,ENSGALG00000000956,ENSGALG00000027572,ENSGALG00000010529,ENSGALG00000000949,ENSGALG00000011264,ENSGALG00000009898,ENSGALG00000004170,ENSGALG00000016138,ENSGALG00000000951,ENSGALG00000003855,ENSGALG00000010338,ENSGALG00000001085,ENSGALG00000002420,ENSGALG00000004438,ENSGALG00000018934,ENSGALG00000008461,ENSGALG00000014236,ENSGALG00000009626,ENSGALG00000003144,…
GO:0023052	signaling	biological_process	2.4754e-22	1.5505e-19	431	1269	3574	15671	ENSGALG00000014952,ENSGALG00000010818,ENSGALG00000014873,ENSGALG00000008669,ENSGALG00000013568,ENSGALG00000028806,ENSGALG00000008830,ENSGALG00000026363,ENSGALG00000008250,ENSGALG00000015899,ENSGALG00000005666,ENSGALG00000010628,ENSGALG00000007874,ENSGALG00000007152,ENSGALG00000003863,ENSGALG00000023536,ENSGALG00000026525,ENSGALG00000008281,ENSGALG00000005947,ENSGALG00000028115,ENSGALG00000016881,…
GO:0016337	single organismal cell-cell adhesion	biological_process	3.5878e-22	2.1698e-19	95	1269	404	15671	ENSGALG00000007874,ENSGALG00000003863,ENSGALG00000023536,ENSGALG00000014412,ENSGALG00000013372,ENSGALG00000002160,ENSGALG00000008969,ENSGALG00000009870,ENSGALG00000014820,ENSGALG00000001486,ENSGALG00000002643,ENSGALG00000028136,ENSGALG00000008537,ENSGALG00000006726,ENSGALG00000010566,ENSGALG00000012173,ENSGALG00000026854,ENSGALG00000018828,ENSGALG00000010818,ENSGALG00000012885,ENSGALG00000008669,…
GO:0007154	cell communication	biological_process	7.605e-22	4.4459e-19	445	1269	3746	15671	ENSGALG00000029047,ENSGALG00000001875,ENSGALG00000008999,ENSGALG00000009556,ENSGALG00000001728,ENSGALG00000001926,ENSGALG00000000921,ENSGALG00000014184,ENSGALG00000007438,ENSGALG00000024484,ENSGALG00000005990,ENSGALG00000022733,ENSGALG00000000783,ENSGALG00000002562,ENSGALG00000014362,ENSGALG00000002112,ENSGALG00000015388,ENSGALG00000002041,ENSGALG00000013941,ENSGALG00000009433,ENSGALG00000001410,…
GO:0050778	positive regulation of immune response	biological_process	1.155e-21	6.5344e-19	76	1269	279	15671	ENSGALG00000002263,ENSGALG00000004170,ENSGALG00000011872,ENSGALG00000001889,ENSGALG00000023821,ENSGALG00000016400,ENSGALG00000022586,ENSGALG00000011094,ENSGALG00000027572,ENSGALG00000008447,ENSGALG00000017186,ENSGALG00000000731,ENSGALG00000014182,ENSGALG00000016173,ENSGALG00000014477,ENSGALG00000011089,ENSGALG00000006751,ENSGALG00000006785,ENSGALG00000012511,ENSGALG00000004771,ENSGALG00000014659,…
GO:0051272	positive regulation of cellular component movement	biological_process	2.4311e-21	1.3324e-18	68	1269	237	15671	ENSGALG00000016394,ENSGALG00000001571,ENSGALG00000009612,ENSGALG00000015235,ENSGALG00000026147,ENSGALG00000028217,ENSGALG00000011733,ENSGALG00000007104,ENSGALG00000024484,ENSGALG00000007140,ENSGALG00000006756,ENSGALG00000021313,ENSGALG00000003399,ENSGALG00000001926,ENSGALG00000011870,ENSGALG00000028291,ENSGALG00000005483,ENSGALG00000009866,ENSGALG00000017208,ENSGALG00000017091,ENSGALG00000003855,…
GO:0030334	regulation of cell migration	biological_process	4.0843e-21	2.1706e-18	92	1269	400	15671	ENSGALG00000012885,ENSGALG00000004844,ENSGALG00000026098,ENSGALG00000002709,ENSGALG00000010818,ENSGALG00000014824,ENSGALG00000010336,ENSGALG00000014872,ENSGALG00000028806,ENSGALG00000008830,ENSGALG00000002081,ENSGALG00000000379,ENSGALG00000003932,ENSGALG00000015241,ENSGALG00000008661,ENSGALG00000013875,ENSGALG00000001000,ENSGALG00000011708,ENSGALG00000002643,ENSGALG00000028136,ENSGALG00000014687,…
GO:0042127	regulation of cell proliferation	biological_process	5.1994e-21	2.682e-18	151	1269	852	15671	ENSGALG00000014759,ENSGALG00000028186,ENSGALG00000005483,ENSGALG00000018666,ENSGALG00000017295,ENSGALG00000016954,ENSGALG00000011870,ENSGALG00000005176,ENSGALG00000021313,ENSGALG00000026146,ENSGALG00000005086,ENSGALG00000015235,ENSGALG00000026484,ENSGALG00000015148,ENSGALG00000009724,ENSGALG00000008612,ENSGALG00000002420,ENSGALG00000018934,ENSGALG00000009437,ENSGALG00000002022,ENSGALG00000005065,…
GO:0051270	regulation of cellular component movement	biological_process	5.4794e-21	2.7456e-18	101	1269	467	15671	ENSGALG00000009241,ENSGALG00000016428,ENSGALG00000015056,ENSGALG00000028158,ENSGALG00000023768,ENSGALG00000003578,ENSGALG00000008514,ENSGALG00000023541,ENSGALG00000006490,ENSGALG00000006379,ENSGALG00000003750,ENSGALG00000011668,ENSGALG00000004338,ENSGALG00000013370,ENSGALG00000009258,ENSGALG00000013218,ENSGALG00000009638,ENSGALG00000006409,ENSGALG00000028256,ENSGALG00000004386,ENSGALG00000026098,…
GO:0071310	cellular response to organic substance	biological_process	7.3041e-21	3.5583e-18	171	1269	1027	15671	ENSGALG00000005060,ENSGALG00000007001,ENSGALG00000011706,ENSGALG00000006726,ENSGALG00000015708,ENSGALG00000013372,ENSGALG00000001256,ENSGALG00000014505,ENSGALG00000015241,ENSGALG00000008661,ENSGALG00000000852,ENSGALG00000010560,ENSGALG00000026098,ENSGALG00000004419,ENSGALG00000014127,ENSGALG00000014716,ENSGALG00000021593,ENSGALG00000000775,ENSGALG00000025974,ENSGALG00000012055,ENSGALG00000026465,…
GO:0042221	response to chemical	biological_process	9.1224e-21	4.324e-18	253	1269	1784	15671	ENSGALG00000026484,ENSGALG00000017201,ENSGALG00000015235,ENSGALG00000027786,ENSGALG00000001077,ENSGALG00000013057,ENSGALG00000002909,ENSGALG00000012891,ENSGALG00000015148,ENSGALG00000014297,ENSGALG00000007617,ENSGALG00000005483,ENSGALG00000011870,ENSGALG00000016954,ENSGALG00000009866,ENSGALG00000028186,ENSGALG00000017091,ENSGALG00000027093,ENSGALG00000012801,ENSGALG00000016782,ENSGALG00000011535,…
GO:0010033	response to organic substance	biological_process	1.6412e-20	7.5746e-18	199	1269	1284	15671	ENSGALG00000010529,ENSGALG00000005257,ENSGALG00000004785,ENSGALG00000011094,ENSGALG00000005619,ENSGALG00000001889,ENSGALG00000003855,ENSGALG00000006032,ENSGALG00000007668,ENSGALG00000009898,ENSGALG00000000951,ENSGALG00000012396,ENSGALG00000018934,ENSGALG00000000181,ENSGALG00000009724,ENSGALG00000009626,ENSGALG00000008461,ENSGALG00000017201,ENSGALG00000026484,ENSGALG00000015235,ENSGALG00000027786,…
GO:2000145	regulation of cell motility	biological_process	1.9128e-20	8.6015e-18	93	1269	416	15671	ENSGALG00000000956,ENSGALG00000027572,ENSGALG00000010529,ENSGALG00000000949,ENSGALG00000002722,ENSGALG00000027710,ENSGALG00000004170,ENSGALG00000009898,ENSGALG00000000951,ENSGALG00000003855,ENSGALG00000011264,ENSGALG00000002420,ENSGALG00000004438,ENSGALG00000018934,ENSGALG00000010338,ENSGALG00000001085,ENSGALG00000000667,ENSGALG00000002175,ENSGALG00000006346,ENSGALG00000008461,ENSGALG00000014236,…
GO:0008283	cell proliferation	biological_process	2.0195e-20	8.8546e-18	175	1269	1072	15671	ENSGALG00000006378,ENSGALG00000009241,ENSGALG00000015032,ENSGALG00000011182,ENSGALG00000023541,ENSGALG00000008514,ENSGALG00000005135,ENSGALG00000006379,ENSGALG00000016397,ENSGALG00000028236,ENSGALG00000004338,ENSGALG00000026180,ENSGALG00000015912,ENSGALG00000011298,ENSGALG00000025974,ENSGALG00000026291,ENSGALG00000014716,ENSGALG00000014127,ENSGALG00000002775,ENSGALG00000026098,ENSGALG00000010560,…
GO:0030335	positive regulation of cell migration	biological_process	2.6175e-20	1.1196e-17	65	1269	228	15671	ENSGALG00000012173,ENSGALG00000010870,ENSGALG00000006726,ENSGALG00000002643,ENSGALG00000028136,ENSGALG00000014687,ENSGALG00000011708,ENSGALG00000001000,ENSGALG00000013875,ENSGALG00000015241,ENSGALG00000008661,ENSGALG00000000379,ENSGALG00000014872,ENSGALG00000010336,ENSGALG00000028806,ENSGALG00000008830,ENSGALG00000012885,ENSGALG00000004844,ENSGALG00000026098,ENSGALG00000002709,ENSGALG00000010818,…
GO:0051240	positive regulation of multicellular organismal process	biological_process	3.6244e-20	1.5134e-17	146	1269	833	15671	ENSGALG00000009626,ENSGALG00000008871,ENSGALG00000007700,ENSGALG00000009724,ENSGALG00000008612,ENSGALG00000018934,ENSGALG00000016400,ENSGALG00000023821,ENSGALG00000003855,ENSGALG00000001889,ENSGALG00000014684,ENSGALG00000007668,ENSGALG00000016138,ENSGALG00000005619,ENSGALG00000010529,ENSGALG00000011094,ENSGALG00000013468,ENSGALG00000007140,ENSGALG00000006756,ENSGALG00000011535,ENSGALG00000027093,…
GO:0032103	positive regulation of response to external stimulus	biological_process	4.5753e-20	1.8661e-17	49	1269	137	15671	ENSGALG00000016919,ENSGALG00000016785,ENSGALG00000011509,ENSGALG00000015235,ENSGALG00000011256,ENSGALG00000006388,ENSGALG00000012891,ENSGALG00000028256,ENSGALG00000005483,ENSGALG00000001926,ENSGALG00000011870,ENSGALG00000000818,ENSGALG00000009638,ENSGALG00000009866,ENSGALG00000013218,ENSGALG00000014890,ENSGALG00000012801,ENSGALG00000000775,ENSGALG00000027598,ENSGALG00000013911,ENSGALG00000028217,…
GO:2000147	positive regulation of cell motility	biological_process	5.8603e-20	2.3359e-17	65	1269	231	15671	ENSGALG00000013875,ENSGALG00000001000,ENSGALG00000011708,ENSGALG00000014687,ENSGALG00000028136,ENSGALG00000002643,ENSGALG00000006726,ENSGALG00000010870,ENSGALG00000012173,ENSGALG00000010818,ENSGALG00000002709,ENSGALG00000026098,ENSGALG00000004844,ENSGALG00000012885,ENSGALG00000008830,ENSGALG00000028806,ENSGALG00000010336,ENSGALG00000014872,ENSGALG00000000379,ENSGALG00000008661,ENSGALG00000015241,…
GO:0009986	cell surface	cellular_component	7.1462e-20	2.7851e-17	91	1269	406	15671	ENSGALG00000008669,ENSGALG00000000521,ENSGALG00000008830,ENSGALG00000001414,ENSGALG00000004519,ENSGALG00000016829,ENSGALG00000011110,ENSGALG00000000379,ENSGALG00000006415,ENSGALG00000014505,ENSGALG00000003932,ENSGALG00000002594,ENSGALG00000023441,ENSGALG00000001000,ENSGALG00000015464,ENSGALG00000015729,ENSGALG00000003863,ENSGALG00000013372,ENSGALG00000011708,ENSGALG00000002160,ENSGALG00000008969,…
GO:0098609	cell-cell adhesion	biological_process	1.4409e-19	5.4937e-17	101	1269	488	15671	ENSGALG00000003399,ENSGALG00000028341,ENSGALG00000005483,ENSGALG00000023689,ENSGALG00000001926,ENSGALG00000016954,ENSGALG00000022798,ENSGALG00000014582,ENSGALG00000008359,ENSGALG00000011254,ENSGALG00000000608,ENSGALG00000027897,ENSGALG00000016394,ENSGALG00000027345,ENSGALG00000015148,ENSGALG00000026484,ENSGALG00000015463,ENSGALG00000028567,ENSGALG00000015235,ENSGALG00000014362,ENSGALG00000010290,…
GO:0001817	regulation of cytokine production	biological_process	2.7195e-19	1.0148e-16	73	1269	286	15671	ENSGALG00000011535,ENSGALG00000013468,ENSGALG00000006756,ENSGALG00000017485,ENSGALG00000014297,ENSGALG00000011870,ENSGALG00000016954,ENSGALG00000001926,ENSGALG00000014582,ENSGALG00000001875,ENSGALG00000008999,ENSGALG00000027093,ENSGALG00000011203,ENSGALG00000000769,ENSGALG00000012480,ENSGALG00000001077,ENSGALG00000015148,ENSGALG00000015463,ENSGALG00000009612,ENSGALG00000015235,ENSGALG00000026928,…
GO:0006950	response to stress	biological_process	2.9548e-19	1.0796e-16	272	1269	2033	15671	ENSGALG00000026891,ENSGALG00000016400,ENSGALG00000009898,ENSGALG00000003855,ENSGALG00000005619,ENSGALG00000002022,ENSGALG00000028284,ENSGALG00000005772,ENSGALG00000026781,ENSGALG00000004771,ENSGALG00000009437,ENSGALG00000018934,ENSGALG00000001077,ENSGALG00000001571,ENSGALG00000002909,ENSGALG00000012480,ENSGALG00000012097,ENSGALG00000012891,ENSGALG00000011256,ENSGALG00000024083,ENSGALG00000028567,…
GO:0044707	single-multicellular organism process	biological_process	3.0517e-19	1.0923e-16	426	1269	3658	15671	ENSGALG00000015865,ENSGALG00000000059,ENSGALG00000015632,ENSGALG00000006415,ENSGALG00000015241,ENSGALG00000007766,ENSGALG00000002594,ENSGALG00000015109,ENSGALG00000010560,Novel03124,ENSGALG00000027513,ENSGALG00000009690,ENSGALG00000004519,Novel03785,ENSGALG00000002643,ENSGALG00000005492,ENSGALG00000002540,ENSGALG00000007001,ENSGALG00000010166,ENSGALG00000015729,ENSGALG00000005628,ENSGALG000000281…
GO:0051239	regulation of multicellular organismal process	biological_process	7.2958e-19	2.5591e-16	223	1269	1565	15671	ENSGALG00000027710,ENSGALG00000002712,ENSGALG00000000949,ENSGALG00000027572,ENSGALG00000011264,ENSGALG00000008263,ENSGALG00000013102,ENSGALG00000006609,ENSGALG00000011872,ENSGALG00000004170,ENSGALG00000003640,ENSGALG00000003295,ENSGALG00000010738,ENSGALG00000009240,ENSGALG00000001085,ENSGALG00000006785,ENSGALG00000011089,ENSGALG00000002888,ENSGALG00000014182,ENSGALG00000016173,ENSGALG00000008014,…
GO:0071944	cell periphery	cellular_component	7.5669e-19	2.6021e-16	285	1269	2185	15671	ENSGALG00000015954,ENSGALG00000028924,ENSGALG00000011110,ENSGALG00000023872,ENSGALG00000005299,ENSGALG00000011306,ENSGALG00000014127,ENSGALG00000009803,ENSGALG00000024372,ENSGALG00000009298,ENSGALG00000014820,ENSGALG00000005060,ENSGALG00000028750,ENSGALG00000013372,ENSGALG00000015708,ENSGALG00000011182,ENSGALG00000025886,ENSGALG00000006822,ENSGALG00000005278,ENSGALG00000013748,ENSGALG00000004128,…
GO:0006928	movement of cell or subcellular component	biological_process	1.9696e-18	6.6428e-16	162	1269	1025	15671	ENSGALG00000002722,ENSGALG00000010529,ENSGALG00000021128,ENSGALG00000000956,ENSGALG00000005257,ENSGALG00000004376,ENSGALG00000004785,ENSGALG00000011094,ENSGALG00000003855,ENSGALG00000005622,ENSGALG00000007668,ENSGALG00000009898,ENSGALG00000016138,ENSGALG00000000951,ENSGALG00000009724,ENSGALG00000018934,ENSGALG00000002420,ENSGALG00000004438,ENSGALG00000014236,ENSGALG00000009626,ENSGALG00000008461,…
GO:0001819	positive regulation of cytokine production	biological_process	2.4324e-18	8.0488e-16	57	1269	194	15671	ENSGALG00000011535,ENSGALG00000027598,ENSGALG00000013911,ENSGALG00000007416,ENSGALG00000013468,ENSGALG00000000534,ENSGALG00000006756,ENSGALG00000017485,ENSGALG00000014297,ENSGALG00000016954,ENSGALG00000001926,ENSGALG00000011870,ENSGALG00000014582,ENSGALG00000013218,ENSGALG00000027093,ENSGALG00000008999,ENSGALG00000011203,ENSGALG00000016786,ENSGALG00000000769,ENSGALG00000015032,ENSGALG00000001077,…
GO:0051716	cellular response to stimulus	biological_process	2.5449e-18	8.2654e-16	474	1269	4224	15671	ENSGALG00000008340,ENSGALG00000021143,ENSGALG00000010336,ENSGALG00000006480,ENSGALG00000016216,ENSGALG00000014872,ENSGALG00000003857,ENSGALG00000014824,ENSGALG00000018828,ENSGALG00000002709,ENSGALG00000012169,ENSGALG00000012885,ENSGALG00000007254,ENSGALG00000006707,ENSGALG00000000379,ENSGALG00000011436,ENSGALG00000026811,ENSGALG00000002355,ENSGALG00000012292,ENSGALG00000001000,ENSGALG00000027054,…
GO:0002253	activation of immune response	biological_process	2.8795e-18	9.1821e-16	56	1269	189	15671	ENSGALG00000013911,ENSGALG00000027598,ENSGALG00000007416,ENSGALG00000015362,ENSGALG00000013468,ENSGALG00000006756,ENSGALG00000021139,ENSGALG00000017485,ENSGALG00000014297,ENSGALG00000028291,ENSGALG00000007963,ENSGALG00000016954,ENSGALG00000000818,ENSGALG00000007381,ENSGALG00000013218,ENSGALG00000027093,ENSGALG00000014659,ENSGALG00000000769,ENSGALG00000011961,ENSGALG00000001077,ENSGALG00000000466,…
GO:0032501	multicellular organismal process	biological_process	3.1721e-18	9.9342e-16	434	1269	3795	15671	ENSGALG00000006378,ENSGALG00000009241,ENSGALG00000008098,ENSGALG00000001100,ENSGALG00000008758,ENSGALG00000003750,ENSGALG00000012023,ENSGALG00000009192,ENSGALG00000023541,ENSGALG00000005135,ENSGALG00000006379,ENSGALG00000027335,ENSGALG00000003553,Novel00912,ENSGALG00000006915,ENSGALG00000003677,ENSGALG00000001428,ENSGALG00000015472,ENSGALG00000028236,ENSGALG00000015912,ENSGALG00000013196,ENSGALG0…
GO:0001944	vasculature development	biological_process	3.3206e-18	1.0217e-15	87	1269	404	15671	ENSGALG00000011264,ENSGALG00000016927,ENSGALG00000007668,ENSGALG00000014684,ENSGALG00000006609,ENSGALG00000005805,ENSGALG00000005619,ENSGALG00000025898,ENSGALG00000010529,ENSGALG00000010013,ENSGALG00000002022,ENSGALG00000009626,ENSGALG00000006751,ENSGALG00000001085,ENSGALG00000009724,ENSGALG00000024024,ENSGALG00000003196,ENSGALG00000026582,ENSGALG00000018934,ENSGALG00000002909,ENSGALG00000013929,…
GO:0005886	plasma membrane	cellular_component	3.6908e-18	1.116e-15	270	1269	2056	15671	ENSGALG00000013372,ENSGALG00000015708,ENSGALG00000009298,ENSGALG00000024372,ENSGALG00000005060,ENSGALG00000028750,ENSGALG00000014820,ENSGALG00000014127,ENSGALG00000009803,ENSGALG00000028924,ENSGALG00000015954,ENSGALG00000011306,ENSGALG00000005299,ENSGALG00000023872,ENSGALG00000011110,ENSGALG00000027598,ENSGALG00000006702,ENSGALG00000001434,ENSGALG00000004260,ENSGALG00000005576,ENSGALG00000011233,…
GO:0048514	blood vessel morphogenesis	biological_process	3.925e-18	1.1667e-15	76	1269	324	15671	ENSGALG00000010529,ENSGALG00000010013,ENSGALG00000005619,ENSGALG00000005805,ENSGALG00000006609,ENSGALG00000014684,ENSGALG00000016927,ENSGALG00000011264,ENSGALG00000018934,ENSGALG00000026582,ENSGALG00000003196,ENSGALG00000024024,ENSGALG00000001085,ENSGALG00000009724,ENSGALG00000006751,ENSGALG00000009626,ENSGALG00000002022,ENSGALG00000024379,ENSGALG00000015388,ENSGALG00000006319,ENSGALG00000011509,…
GO:0001568	blood vessel development	biological_process	7.103e-18	2.0762e-15	84	1269	387	15671	ENSGALG00000010818,ENSGALG00000014873,ENSGALG00000014872,ENSGALG00000008250,ENSGALG00000000379,ENSGALG00000026811,ENSGALG00000001535,ENSGALG00000008661,ENSGALG00000006707,ENSGALG00000005666,ENSGALG00000007874,ENSGALG00000008455,ENSGALG00000011708,ENSGALG00000005060,ENSGALG00000014687,ENSGALG00000008537,ENSGALG00000028136,ENSGALG00000003311,ENSGALG00000010870,ENSGALG00000023577,ENSGALG00000012792,…
GO:0060326	cell chemotaxis	biological_process	1.2492e-17	3.5411e-15	45	1269	131	15671	ENSGALG00000015235,ENSGALG00000002112,ENSGALG00000006388,ENSGALG00000015148,ENSGALG00000023768,ENSGALG00000017091,ENSGALG00000013218,ENSGALG00000009866,ENSGALG00000028256,ENSGALG00000028291,ENSGALG00000026663,ENSGALG00000009638,ENSGALG00000001926,ENSGALG00000005176,ENSGALG00000000534,ENSGALG00000002329,ENSGALG00000006756,ENSGALG00000007140,ENSGALG00000011668,ENSGALG00000021313,ENSGALG00000024484,…
GO:0002252	immune effector process	biological_process	1.2536e-17	3.5411e-15	82	1269	366	15671	ENSGALG00000002930,ENSGALG00000015148,ENSGALG00000001571,ENSGALG00000014659,ENSGALG00000024083,ENSGALG00000014362,ENSGALG00000015235,ENSGALG00000011509,ENSGALG00000002614,ENSGALG00000009612,ENSGALG00000024340,ENSGALG00000013468,ENSGALG00000006756,ENSGALG00000024484,ENSGALG00000008359,ENSGALG00000011885,ENSGALG00000016954,ENSGALG00000007381,ENSGALG00000017239,ENSGALG00000021139,ENSGALG00000014297,…
GO:0022407	regulation of cell-cell adhesion	biological_process	1.272e-17	3.5411e-15	57	1269	200	15671	ENSGALG00000014476,ENSGALG00000014716,ENSGALG00000022798,ENSGALG00000023689,ENSGALG00000016954,ENSGALG00000006409,ENSGALG00000004386,ENSGALG00000004673,ENSGALG00000000534,ENSGALG00000007416,ENSGALG00000026928,ENSGALG00000010290,ENSGALG00000015235,ENSGALG00000014362,ENSGALG00000006379,ENSGALG00000005135,ENSGALG00000020326,ENSGALG00000008666,ENSGALG00000015148,ENSGALG00000016394,ENSGALG00000027345,…
GO:0009897	external side of plasma membrane	cellular_component	3.1656e-17	8.6748e-15	46	1269	140	15671	ENSGALG00000003747,ENSGALG00000006702,ENSGALG00000007416,ENSGALG00000011885,ENSGALG00000005483,ENSGALG00000007617,ENSGALG00000004673,ENSGALG00000014476,ENSGALG00000014716,ENSGALG00000001875,ENSGALG00000011153,ENSGALG00000013929,ENSGALG00000015148,ENSGALG00000012891,ENSGALG00000015032,ENSGALG00000008666,ENSGALG00000015463,ENSGALG00000014362,ENSGALG00000005135,ENSGALG00000013748,ENSGALG00000008439,…
GO:0001775	cell activation	biological_process	3.6561e-17	9.7655e-15	95	1269	472	15671	ENSGALG00000002113,ENSGALG00000007874,ENSGALG00000023536,ENSGALG00000012292,ENSGALG00000003863,ENSGALG00000002160,ENSGALG00000013372,ENSGALG00000014820,ENSGALG00000009870,ENSGALG00000016881,ENSGALG00000005947,ENSGALG00000028136,ENSGALG00000001486,ENSGALG00000002643,ENSGALG00000006726,ENSGALG00000010870,ENSGALG00000007001,ENSGALG00000012173,ENSGALG00000018828,ENSGALG00000026098,ENSGALG00000008669,…
GO:0009607	response to biotic stimulus	biological_process	3.675e-17	9.7655e-15	93	1269	458	15671	ENSGALG00000001231,ENSGALG00000010237,ENSGALG00000008014,ENSGALG00000028284,ENSGALG00000012281,ENSGALG00000000181,ENSGALG00000006785,ENSGALG00000008612,ENSGALG00000010338,ENSGALG00000009437,ENSGALG00000011089,ENSGALG00000004239,ENSGALG00000014477,ENSGALG00000016400,ENSGALG00000012396,ENSGALG00000023821,ENSGALG00000001889,ENSGALG00000000951,ENSGALG00000011094,ENSGALG00000027572,ENSGALG00000013468,…
GO:0009966	regulation of signal transduction	biological_process	6.7877e-17	1.7768e-14	217	1269	1571	15671	ENSGALG00000016446,ENSGALG00000017326,ENSGALG00000014890,ENSGALG00000013356,ENSGALG00000015132,ENSGALG00000015512,ENSGALG00000011524,ENSGALG00000002763,ENSGALG00000013846,ENSGALG00000017119,ENSGALG00000004673,ENSGALG00000004386,ENSGALG00000026910,ENSGALG00000000534,ENSGALG00000000449,ENSGALG00000007416,ENSGALG00000000761,ENSGALG00000015362,ENSGALG00000016603,ENSGALG00000009020,ENSGALG00000012327,…
GO:0006935	chemotaxis	biological_process	7.2622e-17	1.873e-14	70	1269	296	15671	ENSGALG00000002081,ENSGALG00000000059,ENSGALG00000010336,ENSGALG00000014872,ENSGALG00000008340,ENSGALG00000013568,ENSGALG00000018828,ENSGALG00000026098,Novel03124,ENSGALG00000012173,ENSGALG00000011706,ENSGALG00000006726,ENSGALG00000005256,ENSGALG00000008537,ENSGALG00000028136,ENSGALG00000005060,ENSGALG00000008455,ENSGALG00000027051,ENSGALG00000015729,ENSGALG00000004128,ENSGALG00000006379,ENSGALG0…
GO:0009967	positive regulation of signal transduction	biological_process	8.3369e-17	2.1112e-14	133	1269	792	15671	ENSGALG00000011535,ENSGALG00000028510,ENSGALG00000026146,ENSGALG00000028931,ENSGALG00000013468,ENSGALG00000006756,ENSGALG00000007140,ENSGALG00000026613,ENSGALG00000005483,ENSGALG00000017239,ENSGALG00000014297,ENSGALG00000011870,ENSGALG00000011544,ENSGALG00000017091,ENSGALG00000012801,ENSGALG00000012891,ENSGALG00000002909,ENSGALG00000001077,ENSGALG00000014725,ENSGALG00000010291,ENSGALG00000024083,…
GO:0042330	taxis	biological_process	8.4266e-17	2.1112e-14	70	1269	297	15671	ENSGALG00000011094,ENSGALG00000027572,ENSGALG00000000956,ENSGALG00000000949,ENSGALG00000010529,ENSGALG00000002722,ENSGALG00000027710,ENSGALG00000000951,ENSGALG00000007668,ENSGALG00000016138,ENSGALG00000006609,ENSGALG00000010338,ENSGALG00000000667,ENSGALG00000014585,ENSGALG00000006346,ENSGALG00000008461,ENSGALG00000009626,ENSGALG00000009612,ENSGALG00000000783,ENSGALG00000015235,ENSGALG00000002112,…
GO:0045321	leukocyte activation	biological_process	9.8653e-17	2.4369e-14	85	1269	403	15671	ENSGALG00000011668,ENSGALG00000015912,ENSGALG00000000534,ENSGALG00000007416,ENSGALG00000015472,ENSGALG00000016397,ENSGALG00000014476,ENSGALG00000014716,ENSGALG00000028256,ENSGALG00000004673,ENSGALG00000000466,ENSGALG00000028318,ENSGALG00000015032,ENSGALG00000016786,ENSGALG00000008514,ENSGALG00000006379,ENSGALG00000013748,ENSGALG00000007902,ENSGALG00000016785,ENSGALG00000020326,ENSGALG00000011182,…
GO:0030154	cell differentiation	biological_process	2.26e-16	5.505e-14	271	1269	2131	15671	ENSGALG00000027897,ENSGALG00000013607,ENSGALG00000012891,ENSGALG00000002909,ENSGALG00000011254,ENSGALG00000001077,ENSGALG00000005131,ENSGALG00000001331,ENSGALG00000017201,ENSGALG00000008433,ENSGALG00000018700,ENSGALG00000007768,ENSGALG00000009866,ENSGALG00000017295,ENSGALG00000016400,ENSGALG00000016927,ENSGALG00000003855,ENSGALG00000005622,ENSGALG00000007668,ENSGALG00000010322,ENSGALG00000012921,…
GO:0045785	positive regulation of cell adhesion	biological_process	2.902e-16	6.972e-14	57	1269	215	15671	ENSGALG00000014716,ENSGALG00000004386,ENSGALG00000006409,ENSGALG00000005483,ENSGALG00000022798,ENSGALG00000007416,ENSGALG00000000534,ENSGALG00000028217,ENSGALG00000006379,ENSGALG00000008439,ENSGALG00000010290,ENSGALG00000027305,ENSGALG00000014362,ENSGALG00000015235,ENSGALG00000028774,ENSGALG00000009612,ENSGALG00000016584,ENSGALG00000015148,ENSGALG00000016394,ENSGALG00000000466,ENSGALG00000011962,…
GO:0043207	response to external biotic stimulus	biological_process	3.7493e-16	8.7672e-14	88	1269	436	15671	ENSGALG00000001926,ENSGALG00000011885,ENSGALG00000017485,ENSGALG00000008359,ENSGALG00000012801,ENSGALG00000027093,ENSGALG00000024484,ENSGALG00000011535,ENSGALG00000006756,ENSGALG00000013468,ENSGALG00000015388,ENSGALG00000014362,ENSGALG00000005693,ENSGALG00000003548,ENSGALG00000000783,ENSGALG00000001077,ENSGALG00000011551,ENSGALG00000001571,ENSGALG00000012891,ENSGALG00000009437,ENSGALG00000011089,…
GO:0051707	response to other organism	biological_process	3.7493e-16	8.7672e-14	88	1269	436	15671	ENSGALG00000023821,ENSGALG00000012396,ENSGALG00000016400,ENSGALG00000000951,ENSGALG00000001889,ENSGALG00000027572,ENSGALG00000011094,ENSGALG00000010237,ENSGALG00000001231,ENSGALG00000012281,ENSGALG00000028284,ENSGALG00000008014,ENSGALG00000008612,ENSGALG00000006785,ENSGALG00000000181,ENSGALG00000010338,ENSGALG00000014477,ENSGALG00000009437,ENSGALG00000011089,ENSGALG00000001571,ENSGALG00000011551,…
GO:0034097	response to cytokine	biological_process	4.4137e-16	1.0185e-13	68	1269	288	15671	ENSGALG00000004386,ENSGALG00000025974,ENSGALG00000014890,ENSGALG00000013356,ENSGALG00000014716,ENSGALG00000003747,ENSGALG00000004221,ENSGALG00000000534,ENSGALG00000011668,ENSGALG00000016785,ENSGALG00000023541,ENSGALG00000016786,ENSGALG00000007651,ENSGALG00000002260,ENSGALG00000015032,ENSGALG00000010566,ENSGALG00000006726,ENSGALG00000011706,ENSGALG00000001525,ENSGALG00000028136,ENSGALG00000013372,…
GO:0032879	regulation of localization	biological_process	4.5061e-16	1.0263e-13	198	1269	1412	15671	ENSGALG00000013568,ENSGALG00000004844,ENSGALG00000012885,ENSGALG00000014873,ENSGALG00000010818,ENSGALG00000018828,ENSGALG00000002709,ENSGALG00000014872,ENSGALG00000010336,ENSGALG00000014824,ENSGALG00000008340,ENSGALG00000007561,ENSGALG00000008830,ENSGALG00000028806,ENSGALG00000002081,ENSGALG00000011436,ENSGALG00000000379,ENSGALG00000001000,ENSGALG00000007152,ENSGALG00000007874,ENSGALG00000002160,…
GO:0006954	inflammatory response	biological_process	6.4824e-16	1.4362e-13	60	1269	236	15671	ENSGALG00000005069,ENSGALG00000013468,ENSGALG00000000534,ENSGALG00000006756,ENSGALG00000011668,ENSGALG00000024484,ENSGALG00000011733,ENSGALG00000001875,ENSGALG00000008999,ENSGALG00000000775,ENSGALG00000027093,ENSGALG00000014890,ENSGALG00000017485,ENSGALG00000006501,ENSGALG00000005503,ENSGALG00000009638,ENSGALG00000011870,ENSGALG00000007381,ENSGALG00000000818,ENSGALG00000012891,ENSGALG00000012097,…
GO:0072358	cardiovascular system development	biological_process	6.5514e-16	1.4362e-13	113	1269	653	15671	ENSGALG00000024379,ENSGALG00000009612,ENSGALG00000008433,ENSGALG00000015388,ENSGALG00000006319,ENSGALG00000026928,ENSGALG00000011509,ENSGALG00000010290,ENSGALG00000001449,ENSGALG00000011855,ENSGALG00000007000,ENSGALG00000002155,ENSGALG00000016394,ENSGALG00000013929,ENSGALG00000002909,ENSGALG00000003770,ENSGALG00000016954,ENSGALG00000000921,ENSGALG00000011870,ENSGALG00000001926,ENSGALG00000005483,…
GO:0072359	circulatory system development	biological_process	6.5514e-16	1.4362e-13	113	1269	653	15671	ENSGALG00000011203,ENSGALG00000016348,ENSGALG00000029047,ENSGALG00000017091,ENSGALG00000016954,ENSGALG00000011870,ENSGALG00000001926,ENSGALG00000000921,ENSGALG00000003770,ENSGALG00000009556,ENSGALG00000015013,ENSGALG00000005483,ENSGALG00000007140,ENSGALG00000005176,ENSGALG00000026928,ENSGALG00000011509,ENSGALG00000010290,ENSGALG00000006319,ENSGALG00000009612,ENSGALG00000024379,ENSGALG00000015388,…
GO:0048869	cellular developmental process	biological_process	9.5079e-16	2.0586e-13	290	1269	2355	15671	ENSGALG00000014582,ENSGALG00000029047,ENSGALG00000000921,ENSGALG00000009556,ENSGALG00000011715,ENSGALG00000007438,ENSGALG00000005990,ENSGALG00000026262,ENSGALG00000011678,ENSGALG00000001343,ENSGALG00000010290,ENSGALG00000002112,ENSGALG00000022733,ENSGALG00000003137,ENSGALG00000002562,ENSGALG00000015388,ENSGALG00000016394,ENSGALG00000013929,ENSGALG00000003457,ENSGALG00000011686,ENSGALG00000001405,…
GO:0044699	single-organism process	biological_process	1.1301e-15	2.4171e-13	890	1269	9453	15671	ENSGALG00000016603,ENSGALG00000001188,Novel01733,ENSGALG00000016746,ENSGALG00000003748,ENSGALG00000011668,ENSGALG00000007220,ENSGALG00000013535,ENSGALG00000026173,ENSGALG00000004673,ENSGALG00000017119,Novel00353,ENSGALG00000013846,ENSGALG00000000558,ENSGALG00000007472,ENSGALG00000013356,ENSGALG00000017179,ENSGALG00000007701,ENSGALG00000011806,ENSGALG00000009847,ENSGALG00000011962,ENSGALG000000055…
GO:0002757	immune response-activating signal transduction	biological_process	1.239e-15	2.618e-13	47	1269	158	15671	ENSGALG00000027572,ENSGALG00000011094,ENSGALG00000026811,ENSGALG00000014127,ENSGALG00000011872,ENSGALG00000004170,ENSGALG00000015899,ENSGALG00000003857,ENSGALG00000002263,ENSGALG00000016400,ENSGALG00000023821,ENSGALG00000013568,ENSGALG00000008669,ENSGALG00000012885,ENSGALG00000011089,ENSGALG00000006726,ENSGALG00000016173,ENSGALG00000007001,ENSGALG00000005947,ENSGALG00000006785,ENSGALG00000006751,…
GO:0044459	plasma membrane part	cellular_component	1.4575e-15	3.043e-13	163	1269	1098	15671	ENSGALG00000014820,ENSGALG00000005060,ENSGALG00000002643,ENSGALG00000009252,ENSGALG00000008952,ENSGALG00000024372,ENSGALG00000002540,ENSGALG00000009298,ENSGALG00000007001,ENSGALG00000015708,ENSGALG00000023441,ENSGALG00000015729,ENSGALG00000008969,ENSGALG00000013372,ENSGALG00000011110,ENSGALG00000016829,ENSGALG00000013741,ENSGALG00000015632,ENSGALG00000006415,ENSGALG00000015954,Novel03124,ENSGALG0…
GO:0098552	side of membrane	cellular_component	1.6268e-15	3.3566e-13	61	1269	248	15671	ENSGALG00000028136,ENSGALG00000006751,ENSGALG00000002643,ENSGALG00000001486,ENSGALG00000014820,ENSGALG00000005060,ENSGALG00000027074,ENSGALG00000026854,ENSGALG00000014477,ENSGALG00000007001,ENSGALG00000012173,ENSGALG00000002540,ENSGALG00000002022,ENSGALG00000015708,ENSGALG00000027208,ENSGALG00000009626,ENSGALG00000002160,ENSGALG00000013372,ENSGALG00000003863,ENSGALG00000000379,ENSGALG00000016829,…
GO:0032101	regulation of response to external stimulus	biological_process	2.01e-15	4.099e-13	91	1269	471	15671	ENSGALG00000005176,ENSGALG00000005069,ENSGALG00000013468,ENSGALG00000006756,ENSGALG00000007140,ENSGALG00000024484,ENSGALG00000011733,ENSGALG00000005086,ENSGALG00000028217,ENSGALG00000009866,ENSGALG00000012801,ENSGALG00000008359,ENSGALG00000011203,ENSGALG00000005483,ENSGALG00000003770,ENSGALG00000011885,ENSGALG00000011870,ENSGALG00000007381,ENSGALG00000001926,ENSGALG00000006388,ENSGALG00000012891,…
GO:0007159	leukocyte cell-cell adhesion	biological_process	3.1663e-15	6.3827e-13	62	1269	258	15671	ENSGALG00000014716,ENSGALG00000014476,ENSGALG00000004673,ENSGALG00000028256,ENSGALG00000023689,ENSGALG00000022798,ENSGALG00000007416,ENSGALG00000003399,ENSGALG00000000534,ENSGALG00000028341,ENSGALG00000015472,ENSGALG00000007902,ENSGALG00000006379,ENSGALG00000014362,ENSGALG00000008514,ENSGALG00000015235,ENSGALG00000008666,ENSGALG00000026484,ENSGALG00000020326,ENSGALG00000011254,ENSGALG00000015032,…
GO:0009611	response to wounding	biological_process	3.3446e-15	6.6657e-13	79	1269	384	15671	ENSGALG00000026928,ENSGALG00000011509,ENSGALG00000028567,ENSGALG00000009612,ENSGALG00000023379,ENSGALG00000015148,ENSGALG00000013929,ENSGALG00000012891,ENSGALG00000012097,ENSGALG00000027786,ENSGALG00000011203,ENSGALG00000011870,ENSGALG00000007381,ENSGALG00000001926,ENSGALG00000003770,ENSGALG00000006756,ENSGALG00000013468,ENSGALG00000005069,ENSGALG00000009512,ENSGALG00000005086,ENSGALG00000005619,…
GO:0010647	positive regulation of cell communication	biological_process	3.5597e-15	6.9944e-13	140	1269	893	15671	ENSGALG00000009612,ENSGALG00000028005,ENSGALG00000011509,ENSGALG00000028217,ENSGALG00000013869,ENSGALG00000000921,ENSGALG00000001728,ENSGALG00000015013,ENSGALG00000011203,ENSGALG00000008999,ENSGALG00000028203,ENSGALG00000011872,ENSGALG00000004170,ENSGALG00000022586,ENSGALG00000011264,ENSGALG00000011149,ENSGALG00000000949,ENSGALG00000027572,ENSGALG00000008305,ENSGALG00000021017,ENSGALG00000028143,…
GO:0045087	innate immune response	biological_process	3.5893e-15	6.9944e-13	58	1269	231	15671	ENSGALG00000000951,ENSGALG00000015899,ENSGALG00000003857,ENSGALG00000003855,ENSGALG00000001889,ENSGALG00000008340,ENSGALG00000014127,ENSGALG00000023821,ENSGALG00000012200,ENSGALG00000016400,ENSGALG00000022586,ENSGALG00000004785,Novel03206,ENSGALG00000001256,ENSGALG00000016829,ENSGALG00000028284,ENSGALG00000008447,ENSGALG00000017186,ENSGALG00000026057,ENSGALG00000001231,ENSGALG00000007001,ENSGALG0…
GO:0009653	anatomical structure morphogenesis	biological_process	3.7063e-15	7.143e-13	224	1269	1713	15671	ENSGALG00000026484,ENSGALG00000008433,ENSGALG00000024379,ENSGALG00000001331,ENSGALG00000000816,ENSGALG00000002909,ENSGALG00000015148,ENSGALG00000001449,ENSGALG00000017091,ENSGALG00000007768,ENSGALG00000005483,ENSGALG00000003770,ENSGALG00000017295,ENSGALG00000016954,ENSGALG00000011870,ENSGALG00000005176,ENSGALG00000006447,ENSGALG00000007140,ENSGALG00000021313,ENSGALG00000005619,ENSGALG00000005805,…
GO:0002764	immune response-regulating signaling pathway	biological_process	4.6139e-15	8.7954e-13	47	1269	163	15671	ENSGALG00000007416,ENSGALG00000015362,ENSGALG00000013468,ENSGALG00000006756,ENSGALG00000013911,ENSGALG00000027598,ENSGALG00000027093,ENSGALG00000017485,ENSGALG00000014297,ENSGALG00000028291,ENSGALG00000007963,ENSGALG00000000818,ENSGALG00000001077,ENSGALG00000000466,ENSGALG00000000769,ENSGALG00000011961,ENSGALG00000013748,ENSGALG00000008439,ENSGALG00000014362,ENSGALG00000027305,ENSGALG00000008666,…
GO:0010646	regulation of cell communication	biological_process	5.1075e-15	9.6318e-13	234	1269	1805	15671	ENSGALG00000011544,ENSGALG00000017091,ENSGALG00000012801,ENSGALG00000005483,ENSGALG00000017239,ENSGALG00000007617,ENSGALG00000014297,ENSGALG00000003770,ENSGALG00000011870,ENSGALG00000028931,ENSGALG00000005176,ENSGALG00000003412,ENSGALG00000013468,ENSGALG00000006756,ENSGALG00000007140,ENSGALG00000026613,ENSGALG00000028510,ENSGALG00000011535,ENSGALG00000026146,ENSGALG00000005086,ENSGALG00000027641,…
GO:0050789	regulation of biological process	biological_process	5.3829e-15	1.0043e-12	679	1269	6816	15671	ENSGALG00000027513,ENSGALG00000026313,ENSGALG00000004519,ENSGALG00000011972,ENSGALG00000006415,ENSGALG00000003439,ENSGALG00000013875,ENSGALG00000011164,ENSGALG00000008969,ENSGALG00000028128,ENSGALG00000009252,ENSGALG00000002643,ENSGALG00000008952,ENSGALG00000014930,ENSGALG00000001558,ENSGALG00000016584,ENSGALG00000008098,ENSGALG00000019261,ENSGALG00000023541,ENSGALG00000001569,ENSGALG00000006705,…
GO:0065007	biological regulation	biological_process	5.4667e-15	1.0092e-12	707	1269	7167	15671	ENSGALG00000027330,ENSGALG00000015258,ENSGALG00000016666,ENSGALG00000010122,ENSGALG00000019555,ENSGALG00000009258,ENSGALG00000002389,ENSGALG00000016446,ENSGALG00000011681,ENSGALG00000011524,ENSGALG00000015512,ENSGALG00000004221,ENSGALG00000000449,ENSGALG00000012171,ENSGALG00000000534,ENSGALG00000015362,ENSGALG00000016785,ENSGALG00000006490,ENSGALG00000002326,ENSGALG00000016144,Novel03910,ENSGALG0…
GO:0023051	regulation of signaling	biological_process	5.8773e-15	1.0737e-12	230	1269	1767	15671	ENSGALG00000029047,ENSGALG00000011203,ENSGALG00000008999,ENSGALG00000015013,ENSGALG00000009556,ENSGALG00000001926,ENSGALG00000000921,ENSGALG00000001728,ENSGALG00000013869,ENSGALG00000007807,ENSGALG00000028217,ENSGALG00000005990,ENSGALG00000002562,ENSGALG00000011509,ENSGALG00000005693,ENSGALG00000015388,ENSGALG00000028005,ENSGALG00000009612,ENSGALG00000002041,ENSGALG00000006785,ENSGALG00000006751,…
GO:0001525	angiogenesis	biological_process	6.4418e-15	1.1647e-12	62	1269	265	15671	ENSGALG00000024379,ENSGALG00000003750,ENSGALG00000011182,ENSGALG00000023541,ENSGALG00000006319,ENSGALG00000008514,ENSGALG00000023296,ENSGALG00000011509,ENSGALG00000026928,ENSGALG00000010290,ENSGALG00000006379,ENSGALG00000023768,ENSGALG00000007651,ENSGALG00000011962,ENSGALG00000002155,ENSGALG00000009241,ENSGALG00000012792,ENSGALG00000013929,ENSGALG00000002909,ENSGALG00000003770,ENSGALG00000011870,…
GO:0050865	regulation of cell activation	biological_process	9.0142e-15	1.6132e-12	60	1269	249	15671	ENSGALG00000000466,ENSGALG00000027345,ENSGALG00000027897,ENSGALG00000015148,ENSGALG00000006252,ENSGALG00000015032,ENSGALG00000028318,ENSGALG00000016785,ENSGALG00000008666,ENSGALG00000020326,ENSGALG00000015388,ENSGALG00000014362,ENSGALG00000015235,ENSGALG00000013748,ENSGALG00000005135,ENSGALG00000006379,ENSGALG00000016397,ENSGALG00000000534,ENSGALG00000006756,ENSGALG00000007416,ENSGALG00000007963,…
GO:0023056	positive regulation of signaling	biological_process	9.7818e-15	1.7329e-12	137	1269	877	15671	ENSGALG00000011264,ENSGALG00000011149,ENSGALG00000022586,ENSGALG00000011872,ENSGALG00000004170,ENSGALG00000028203,ENSGALG00000008305,ENSGALG00000027572,ENSGALG00000000949,ENSGALG00000003144,ENSGALG00000028143,ENSGALG00000021017,ENSGALG00000001085,ENSGALG00000025887,ENSGALG00000014477,ENSGALG00000011509,ENSGALG00000028005,ENSGALG00000009612,ENSGALG00000013869,ENSGALG00000028217,ENSGALG00000011203,…
GO:0032502	developmental process	biological_process	1.197e-14	2.0994e-12	383	1269	3409	15671	ENSGALG00000006707,ENSGALG00000007254,ENSGALG00000001535,ENSGALG00000026811,ENSGALG00000006775,ENSGALG00000003930,ENSGALG00000000379,ENSGALG00000014824,ENSGALG00000006480,ENSGALG00000014872,ENSGALG00000003857,ENSGALG00000008340,ENSGALG00000012885,ENSGALG00000014770,ENSGALG00000018828,ENSGALG00000010825,ENSGALG00000012374,ENSGALG00000026854,ENSGALG00000010566,ENSGALG00000001486,ENSGALG00000008537,…
GO:0002694	regulation of leukocyte activation	biological_process	1.7352e-14	3.0131e-12	57	1269	232	15671	ENSGALG00000014716,ENSGALG00000014476,ENSGALG00000004673,ENSGALG00000007963,ENSGALG00000022798,ENSGALG00000007416,ENSGALG00000000534,ENSGALG00000006756,ENSGALG00000016397,ENSGALG00000013748,ENSGALG00000006379,ENSGALG00000015235,ENSGALG00000014362,ENSGALG00000008666,ENSGALG00000015388,ENSGALG00000020326,ENSGALG00000016785,ENSGALG00000028318,ENSGALG00000015032,ENSGALG00000027897,ENSGALG00000000466,…
GO:0044767	single-organism developmental process	biological_process	1.9317e-14	3.3215e-12	380	1269	3386	15671	ENSGALG00000007874,ENSGALG00000002160,ENSGALG00000008281,ENSGALG00000012160,ENSGALG00000026525,ENSGALG00000023536,ENSGALG00000003863,ENSGALG00000005947,ENSGALG00000016881,ENSGALG00000028115,ENSGALG00000023577,ENSGALG00000012173,ENSGALG00000003311,ENSGALG00000010870,ENSGALG00000013568,ENSGALG00000008669,ENSGALG00000004844,ENSGALG00000014873,ENSGALG00000002792,ENSGALG00000010818,ENSGALG00000014952,…
GO:0008284	positive regulation of cell proliferation	biological_process	2.2202e-14	3.7804e-12	86	1269	446	15671	ENSGALG00000002022,ENSGALG00000022871,ENSGALG00000000667,ENSGALG00000002175,ENSGALG00000001085,ENSGALG00000009724,ENSGALG00000002420,ENSGALG00000018934,ENSGALG00000011264,ENSGALG00000000951,ENSGALG00000004170,ENSGALG00000005619,ENSGALG00000005257,ENSGALG00000000956,ENSGALG00000000949,ENSGALG00000010529,ENSGALG00000005176,ENSGALG00000021313,ENSGALG00000026146,ENSGALG00000028217,ENSGALG00000011203,…
GO:0044763	single-organism cellular process	biological_process	2.5403e-14	4.2838e-12	785	1269	8192	15671	ENSGALG00000028622,ENSGALG00000012511,ENSGALG00000005688,ENSGALG00000007700,ENSGALG00000006783,ENSGALG00000008461,ENSGALG00000017186,ENSGALG00000008871,ENSGALG00000002162,ENSGALG00000008424,ENSGALG00000004785,ENSGALG00000011094,ENSGALG00000001153,ENSGALG00000001889,ENSGALG00000016138,ENSGALG00000017196,ENSGALG00000012396,ENSGALG00000023821,ENSGALG00000005430,ENSGALG00000003770,ENSGALG00000027093,…
GO:0070486	leukocyte aggregation	biological_process	2.7723e-14	4.6306e-12	58	1269	242	15671	ENSGALG00000000534,ENSGALG00000007416,ENSGALG00000015472,ENSGALG00000014476,ENSGALG00000014716,ENSGALG00000022798,ENSGALG00000028256,ENSGALG00000004673,ENSGALG00000015148,ENSGALG00000000466,ENSGALG00000016394,ENSGALG00000027897,ENSGALG00000027345,ENSGALG00000015032,ENSGALG00000011254,ENSGALG00000016786,ENSGALG00000008514,ENSGALG00000015235,ENSGALG00000014362,ENSGALG00000006379,ENSGALG00000007902,…
GO:0005615	extracellular space	cellular_component	3.115e-14	5.1538e-12	108	1269	628	15671	ENSGALG00000014716,ENSGALG00000019555,ENSGALG00000014890,ENSGALG00000000775,ENSGALG00000005811,ENSGALG00000006409,ENSGALG00000001434,ENSGALG00000016834,ENSGALG00000000761,ENSGALG00000006126,ENSGALG00000011668,ENSGALG00000001527,ENSGALG00000000534,ENSGALG00000028147,ENSGALG00000004338,ENSGALG00000006702,ENSGALG00000019552,ENSGALG00000008439,ENSGALG00000005135,ENSGALG00000012327,ENSGALG00000003161,…
GO:0048731	system development	biological_process	3.1481e-14	5.1599e-12	301	1269	2535	15671	ENSGALG00000006707,ENSGALG00000001535,ENSGALG00000006775,ENSGALG00000026811,ENSGALG00000000379,ENSGALG00000006480,ENSGALG00000014872,ENSGALG00000003857,ENSGALG00000014824,ENSGALG00000008340,ENSGALG00000014770,ENSGALG00000012885,ENSGALG00000018828,ENSGALG00000026854,ENSGALG00000010825,ENSGALG00000010566,ENSGALG00000005256,ENSGALG00000028136,ENSGALG00000008537,ENSGALG00000001486,ENSGALG00000009870,…
GO:0048856	anatomical structure development	biological_process	3.9119e-14	6.3524e-12	350	1269	3070	15671	ENSGALG00000007768,ENSGALG00000009866,ENSGALG00000017091,ENSGALG00000017295,ENSGALG00000005483,ENSGALG00000010924,ENSGALG00000006447,ENSGALG00000005176,ENSGALG00000018700,ENSGALG00000003993,ENSGALG00000024083,ENSGALG00000005131,ENSGALG00000020210,ENSGALG00000001331,ENSGALG00000008433,ENSGALG00000017201,ENSGALG00000013607,ENSGALG00000027897,ENSGALG00000001077,ENSGALG00000002909,ENSGALG00000012891,…
GO:0007275	multicellular organismal development	biological_process	6.9338e-14	1.1157e-11	322	1269	2778	15671	ENSGALG00000000059,ENSGALG00000015241,ENSGALG00000006415,ENSGALG00000007766,Novel03124,ENSGALG00000010560,ENSGALG00000027513,ENSGALG00000009690,ENSGALG00000004519,ENSGALG00000005492,ENSGALG00000007001,ENSGALG00000010166,ENSGALG00000015729,ENSGALG00000005628,ENSGALG00000008969,ENSGALG00000028128,ENSGALG00000009192,ENSGALG00000023541,ENSGALG00000005135,ENSGALG00000006379,ENSGALG00000003750,ENSGALG0…
GO:0034109	homotypic cell-cell adhesion	biological_process	7.182e-14	1.1385e-11	63	1269	283	15671	ENSGALG00000028256,ENSGALG00000004673,ENSGALG00000022798,ENSGALG00000001926,ENSGALG00000014716,ENSGALG00000014476,ENSGALG00000015472,ENSGALG00000007416,ENSGALG00000000534,ENSGALG00000020326,ENSGALG00000008666,ENSGALG00000026484,ENSGALG00000028567,ENSGALG00000006379,ENSGALG00000005135,ENSGALG00000007902,ENSGALG00000008514,ENSGALG00000015235,ENSGALG00000014362,ENSGALG00000016786,ENSGALG00000015032,…
GO:0005576	extracellular region	cellular_component	7.2058e-14	1.1385e-11	321	1269	2743	15671	ENSGALG00000011888,ENSGALG00000014716,ENSGALG00000015141,ENSGALG00000013091,ENSGALG00000005811,ENSGALG00000000775,Novel03857,ENSGALG00000008815,ENSGALG00000006090,ENSGALG00000012370,ENSGALG00000001428,ENSGALG00000006915,Novel00912,ENSGALG00000006379,ENSGALG00000005135,ENSGALG00000006705,ENSGALG00000001569,ENSGALG00000019719,ENSGALG00000015086,Novel02657,ENSGALG00000001100,ENSGALG00000021685,ENSGA…
GO:0050793	regulation of developmental process	biological_process	8.3448e-14	1.3067e-11	183	1269	1341	15671	ENSGALG00000008514,ENSGALG00000023541,ENSGALG00000009192,ENSGALG00000023364,ENSGALG00000005135,ENSGALG00000006379,ENSGALG00000003750,ENSGALG00000012023,ENSGALG00000011182,ENSGALG00000009241,ENSGALG00000016428,ENSGALG00000011207,ENSGALG00000017019,ENSGALG00000013370,ENSGALG00000021593,ENSGALG00000014716,ENSGALG00000013218,ENSGALG00000013091,ENSGALG00000011298,ENSGALG00000026465,ENSGALG00000026180,…
GO:0009888	tissue development	biological_process	1.2168e-13	1.8886e-11	167	1269	1195	15671	ENSGALG00000014913,ENSGALG00000002626,ENSGALG00000027514,ENSGALG00000025887,ENSGALG00000006503,ENSGALG00000006751,ENSGALG00000026582,ENSGALG00000002888,ENSGALG00000008469,ENSGALG00000008581,ENSGALG00000011264,ENSGALG00000013102,ENSGALG00000003295,ENSGALG00000004170,ENSGALG00000003640,ENSGALG00000025898,ENSGALG00000027710,ENSGALG00000000949,ENSGALG00000010013,ENSGALG00000028341,ENSGALG00000007807,…
GO:1902531	regulation of intracellular signal transduction	biological_process	1.2567e-13	1.9333e-11	140	1269	940	15671	ENSGALG00000024083,ENSGALG00000027641,ENSGALG00000010903,ENSGALG00000014725,ENSGALG00000002909,ENSGALG00000012891,ENSGALG00000001077,ENSGALG00000011870,ENSGALG00000005483,ENSGALG00000017091,ENSGALG00000026146,ENSGALG00000011535,ENSGALG00000013468,ENSGALG00000007140,ENSGALG00000026613,ENSGALG00000028931,ENSGALG00000003412,ENSGALG00000003706,ENSGALG00000012395,ENSGALG00000007174,ENSGALG00000005619,…
GO:0050867	positive regulation of cell activation	biological_process	1.3325e-13	2.0321e-11	42	1269	145	15671	ENSGALG00000015388,ENSGALG00000016785,ENSGALG00000006379,ENSGALG00000013748,ENSGALG00000014362,ENSGALG00000015235,ENSGALG00000028318,ENSGALG00000015148,ENSGALG00000000466,ENSGALG00000022798,ENSGALG00000007963,ENSGALG00000014716,ENSGALG00000007416,ENSGALG00000006756,ENSGALG00000000534,ENSGALG00000005257,ENSGALG00000027572,ENSGALG00000005192,ENSGALG00000026811,ENSGALG00000011110,ENSGALG00000016829,…
GO:0080134	regulation of response to stress	biological_process	1.6224e-13	2.453e-11	118	1269	738	15671	ENSGALG00000006785,ENSGALG00000006503,ENSGALG00000009240,ENSGALG00000010738,ENSGALG00000004802,ENSGALG00000014182,ENSGALG00000009437,ENSGALG00000011089,ENSGALG00000008461,ENSGALG00000005906,ENSGALG00000017186,ENSGALG00000009626,ENSGALG00000001231,ENSGALG00000008447,ENSGALG00000028143,ENSGALG00000007700,ENSGALG00000021017,ENSGALG00000027572,ENSGALG00000000949,ENSGALG00000023821,ENSGALG00000011149,…
GO:0002696	positive regulation of leukocyte activation	biological_process	1.7584e-13	2.6358e-11	41	1269	140	15671	ENSGALG00000006756,ENSGALG00000000534,ENSGALG00000007416,ENSGALG00000014716,ENSGALG00000022798,ENSGALG00000007963,ENSGALG00000015148,ENSGALG00000000466,ENSGALG00000028318,ENSGALG00000015235,ENSGALG00000014362,ENSGALG00000006379,ENSGALG00000013748,ENSGALG00000016785,ENSGALG00000015388,ENSGALG00000007874,ENSGALG00000009626,ENSGALG00000022871,ENSGALG00000013372,ENSGALG00000009870,ENSGALG00000014820,…
GO:0050900	leukocyte migration	biological_process	2.1801e-13	3.2402e-11	41	1269	142	15671	ENSGALG00000015148,ENSGALG00000006388,ENSGALG00000002112,ENSGALG00000015235,ENSGALG00000026147,ENSGALG00000028341,ENSGALG00000006756,ENSGALG00000011668,ENSGALG00000000534,ENSGALG00000003399,ENSGALG00000005176,ENSGALG00000028217,ENSGALG00000024484,ENSGALG00000011733,ENSGALG00000009866,ENSGALG00000013218,ENSGALG00000013091,ENSGALG00000017091,ENSGALG00000009638,ENSGALG00000028256,ENSGALG00000006409,…
GO:0048520	positive regulation of behavior	biological_process	2.2354e-13	3.2945e-11	28	1269	70	15671	ENSGALG00000028136,ENSGALG00000009866,ENSGALG00000010338,ENSGALG00000013218,ENSGALG00000028256,ENSGALG00000005483,ENSGALG00000001926,ENSGALG00000009638,ENSGALG00000005176,ENSGALG00000011668,ENSGALG00000006756,ENSGALG00000007140,ENSGALG00000009626,ENSGALG00000000667,ENSGALG00000028217,ENSGALG00000006346,ENSGALG00000011733,ENSGALG00000024484,ENSGALG00000015235,ENSGALG00000027572,ENSGALG00000013568,…
GO:0070663	regulation of leukocyte proliferation	biological_process	2.4242e-13	3.543e-11	37	1269	117	15671	ENSGALG00000009724,ENSGALG00000001486,ENSGALG00000006785,ENSGALG00000005947,ENSGALG00000016881,ENSGALG00000014820,ENSGALG00000009870,ENSGALG00000012173,ENSGALG00000007001,ENSGALG00000007874,ENSGALG00000022871,ENSGALG00000008014,ENSGALG00000005257,ENSGALG00000012885,ENSGALG00000008669,ENSGALG00000018828,ENSGALG00000000951,ENSGALG00000004170,ENSGALG00000015899,ENSGALG00000014872,ENSGALG00000014716,…
GO:0044421	extracellular region part	cellular_component	2.7453e-13	3.979e-11	280	1269	2322	15671	ENSGALG00000001331,ENSGALG00000014835,ENSGALG00000029058,ENSGALG00000001077,ENSGALG00000002909,ENSGALG00000007381,ENSGALG00000017239,ENSGALG00000016114,ENSGALG00000005483,ENSGALG00000014825,ENSGALG00000006756,ENSGALG00000005176,ENSGALG00000005086,ENSGALG00000005805,ENSGALG00000005619,ENSGALG00000007174,ENSGALG00000003551,ENSGALG00000021128,ENSGALG00000000956,ENSGALG00000005257,ENSGALG00000010986,…
GO:0060429	epithelium development	biological_process	2.8877e-13	4.1512e-11	115	1269	726	15671	ENSGALG00000002792,ENSGALG00000014873,ENSGALG00000012885,ENSGALG00000006480,ENSGALG00000002775,ENSGALG00000014872,ENSGALG00000008250,ENSGALG00000008830,ENSGALG00000005299,ENSGALG00000006775,ENSGALG00000005666,ENSGALG00000003932,ENSGALG00000015109,ENSGALG00000008661,ENSGALG00000015241,ENSGALG00000007254,ENSGALG00000015708,ENSGALG00000012277,ENSGALG00000008969,ENSGALG00000023536,ENSGALG00000014412,…
GO:1903037	regulation of leukocyte cell-cell adhesion	biological_process	3.043e-13	4.3389e-11	41	1269	142	15671	ENSGALG00000000534,ENSGALG00000007416,ENSGALG00000014476,ENSGALG00000014716,ENSGALG00000022798,ENSGALG00000023689,ENSGALG00000004673,ENSGALG00000027345,ENSGALG00000027897,ENSGALG00000000466,ENSGALG00000016394,ENSGALG00000015148,ENSGALG00000015032,ENSGALG00000015235,ENSGALG00000014362,ENSGALG00000006379,ENSGALG00000008666,ENSGALG00000020326,ENSGALG00000007874,ENSGALG00000008014,ENSGALG00000013372,…
GO:0009617	response to bacterium	biological_process	3.0761e-13	4.3508e-11	55	1269	236	15671	ENSGALG00000009437,ENSGALG00000014477,ENSGALG00000007001,ENSGALG00000005947,ENSGALG00000009252,ENSGALG00000010338,ENSGALG00000000181,ENSGALG00000008014,ENSGALG00000003863,ENSGALG00000022815,ENSGALG00000002160,ENSGALG00000012281,ENSGALG00000007874,ENSGALG00000001535,ENSGALG00000005666,ENSGALG00000011094,ENSGALG00000027572,ENSGALG00000001889,ENSGALG00000000951,ENSGALG00000014824,ENSGALG00000004419,…
GO:0031347	regulation of defense response	biological_process	3.9825e-13	5.5455e-11	66	1269	314	15671	ENSGALG00000000852,ENSGALG00000014505,ENSGALG00000016829,ENSGALG00000001256,ENSGALG00000014127,ENSGALG00000014824,ENSGALG00000015899,ENSGALG00000004419,ENSGALG00000008669,ENSGALG00000009298,ENSGALG00000006726,ENSGALG00000012074,ENSGALG00000007001,ENSGALG00000028750,ENSGALG00000005947,ENSGALG00000009870,ENSGALG00000011708,ENSGALG00000016785,ENSGALG00000013748,ENSGALG00000008439,ENSGALG00000011961,…
GO:0002237	response to molecule of bacterial origin	biological_process	3.9841e-13	5.5455e-11	39	1269	131	15671	ENSGALG00000027598,ENSGALG00000024484,ENSGALG00000003155,ENSGALG00000006756,ENSGALG00000011668,ENSGALG00000000534,ENSGALG00000017485,ENSGALG00000027093,ENSGALG00000012801,ENSGALG00000007651,ENSGALG00000011961,ENSGALG00000001077,ENSGALG00000012891,ENSGALG00000028982,ENSGALG00000015388,ENSGALG00000016919,ENSGALG00000000783,ENSGALG00000008439,ENSGALG00000014362,ENSGALG00000005693,ENSGALG00000002160,…
GO:0071345	cellular response to cytokine stimulus	biological_process	4.3506e-13	6.008e-11	58	1269	256	15671	ENSGALG00000000667,ENSGALG00000013372,ENSGALG00000001000,ENSGALG00000027054,ENSGALG00000011706,ENSGALG00000006726,ENSGALG00000010566,ENSGALG00000006785,ENSGALG00000010338,ENSGALG00000028136,ENSGALG00000009240,ENSGALG00000010336,ENSGALG00000006032,ENSGALG00000006480,ENSGALG00000009898,ENSGALG00000015899,ENSGALG00000003295,ENSGALG00000000951,ENSGALG00000016693,ENSGALG00000014127,ENSGALG00000012169,…
GO:0042110	T cell activation	biological_process	4.5121e-13	6.1343e-11	55	1269	236	15671	ENSGALG00000015472,ENSGALG00000007416,ENSGALG00000000534,ENSGALG00000004673,ENSGALG00000028256,ENSGALG00000022798,ENSGALG00000014716,ENSGALG00000014476,ENSGALG00000016786,ENSGALG00000011254,ENSGALG00000015032,ENSGALG00000027897,ENSGALG00000000466,ENSGALG00000027345,ENSGALG00000015148,ENSGALG00000026484,ENSGALG00000008666,ENSGALG00000020326,ENSGALG00000007902,ENSGALG00000006379,ENSGALG00000015235,…
GO:0070489	T cell aggregation	biological_process	4.5121e-13	6.1343e-11	55	1269	236	15671	ENSGALG00000009870,ENSGALG00000014820,ENSGALG00000001486,ENSGALG00000028136,ENSGALG00000006785,ENSGALG00000006726,ENSGALG00000012173,ENSGALG00000014477,ENSGALG00000007874,ENSGALG00000008014,ENSGALG00000003863,ENSGALG00000023536,ENSGALG00000022871,ENSGALG00000013372,ENSGALG00000002160,ENSGALG00000011110,ENSGALG00000026811,ENSGALG00000005192,ENSGALG00000010529,ENSGALG00000027572,ENSGALG00000005257,…
GO:0070661	leukocyte proliferation	biological_process	5.0576e-13	6.8231e-11	44	1269	162	15671	ENSGALG00000008666,ENSGALG00000020326,ENSGALG00000015388,ENSGALG00000014362,ENSGALG00000015235,ENSGALG00000006379,ENSGALG00000015148,ENSGALG00000011254,ENSGALG00000028318,ENSGALG00000015032,ENSGALG00000007963,ENSGALG00000022798,ENSGALG00000004673,ENSGALG00000014716,ENSGALG00000028217,ENSGALG00000016397,ENSGALG00000000534,ENSGALG00000007416,ENSGALG00000010529,ENSGALG00000006415,ENSGALG00000005257,…
GO:0032944	regulation of mononuclear cell proliferation	biological_process	5.2344e-13	7.0077e-11	36	1269	114	15671	ENSGALG00000022798,ENSGALG00000007963,ENSGALG00000004673,ENSGALG00000014716,ENSGALG00000028217,ENSGALG00000016397,ENSGALG00000000534,ENSGALG00000007416,ENSGALG00000020326,ENSGALG00000015388,ENSGALG00000008666,ENSGALG00000014362,ENSGALG00000015235,ENSGALG00000006379,ENSGALG00000015148,ENSGALG00000028318,ENSGALG00000015032,ENSGALG00000007001,ENSGALG00000012173,ENSGALG00000009870,ENSGALG00000014820,…
GO:0071593	lymphocyte aggregation	biological_process	5.2975e-13	7.0384e-11	55	1269	237	15671	ENSGALG00000015472,ENSGALG00000007416,ENSGALG00000000534,ENSGALG00000004673,ENSGALG00000028256,ENSGALG00000022798,ENSGALG00000014716,ENSGALG00000014476,ENSGALG00000016786,ENSGALG00000011254,ENSGALG00000015032,ENSGALG00000027897,ENSGALG00000027345,ENSGALG00000000466,ENSGALG00000015148,ENSGALG00000026484,ENSGALG00000008666,ENSGALG00000020326,ENSGALG00000007902,ENSGALG00000006379,ENSGALG00000008514,…
GO:0032943	mononuclear cell proliferation	biological_process	5.3921e-13	7.1103e-11	43	1269	156	15671	ENSGALG00000000534,ENSGALG00000007416,ENSGALG00000028217,ENSGALG00000016397,ENSGALG00000014716,ENSGALG00000022798,ENSGALG00000007963,ENSGALG00000004673,ENSGALG00000015148,ENSGALG00000015032,ENSGALG00000028318,ENSGALG00000011254,ENSGALG00000014362,ENSGALG00000015235,ENSGALG00000006379,ENSGALG00000020326,ENSGALG00000015388,ENSGALG00000008666,ENSGALG00000007874,ENSGALG00000003863,ENSGALG00000008014,…
GO:1903036	positive regulation of response to wounding	biological_process	6.0145e-13	7.8718e-11	26	1269	63	15671	ENSGALG00000008439,ENSGALG00000011509,ENSGALG00000027572,ENSGALG00000000949,ENSGALG00000016785,ENSGALG00000012891,ENSGALG00000008669,ENSGALG00000010818,ENSGALG00000015148,ENSGALG00000014824,ENSGALG00000002643,ENSGALG00000000775,ENSGALG00000009240,ENSGALG00000014890,ENSGALG00000011203,ENSGALG00000014182,ENSGALG00000007001,ENSGALG00000009638,ENSGALG00000000818,ENSGALG00000005069,ENSGALG00000013468,…
GO:0031349	positive regulation of defense response	biological_process	6.1858e-13	8.0361e-11	40	1269	139	15671	ENSGALG00000022586,ENSGALG00000016400,ENSGALG00000023821,ENSGALG00000008669,ENSGALG00000001889,ENSGALG00000014127,ENSGALG00000015899,ENSGALG00000014824,ENSGALG00000016829,ENSGALG00000001256,ENSGALG00000027572,ENSGALG00000017186,ENSGALG00000008447,ENSGALG00000005947,ENSGALG00000006785,ENSGALG00000011089,ENSGALG00000007001,ENSGALG00000014182,ENSGALG00000001077,ENSGALG00000012891,ENSGALG00000011961,…
GO:0050921	positive regulation of chemotaxis	biological_process	6.3411e-13	8.1772e-11	26	1269	63	15671	ENSGALG00000009866,ENSGALG00000028136,ENSGALG00000010338,ENSGALG00000013218,ENSGALG00000009638,ENSGALG00000001926,ENSGALG00000005483,ENSGALG00000028256,ENSGALG00000009626,ENSGALG00000006756,ENSGALG00000007140,ENSGALG00000011668,ENSGALG00000005176,ENSGALG00000006346,ENSGALG00000011733,ENSGALG00000024484,ENSGALG00000028217,ENSGALG00000000667,ENSGALG00000015235,ENSGALG00000027572,ENSGALG00000026098,…
GO:0046649	lymphocyte activation	biological_process	9.6078e-13	1.2299e-10	69	1269	344	15671	ENSGALG00000010529,ENSGALG00000005192,ENSGALG00000027572,ENSGALG00000005257,ENSGALG00000016400,ENSGALG00000000951,ENSGALG00000004170,ENSGALG00000011872,ENSGALG00000006785,ENSGALG00000014477,ENSGALG00000008014,ENSGALG00000022871,ENSGALG00000015235,ENSGALG00000014362,ENSGALG00000026484,ENSGALG00000015388,ENSGALG00000027897,ENSGALG00000027345,ENSGALG00000015148,ENSGALG00000011254,ENSGALG00000007963,…
GO:0002250	adaptive immune response	biological_process	1.0831e-12	1.3765e-10	40	1269	140	15671	ENSGALG00000009020,ENSGALG00000024348,ENSGALG00000028268,ENSGALG00000015912,ENSGALG00000014297,ENSGALG00000017239,ENSGALG00000017485,ENSGALG00000004673,ENSGALG00000000775,ENSGALG00000027093,ENSGALG00000016786,ENSGALG00000015148,ENSGALG00000002930,ENSGALG00000021569,ENSGALG00000011551,ENSGALG00000012891,ENSGALG00000016785,ENSGALG00000024340,ENSGALG00000011509,ENSGALG00000015235,ENSGALG00000002614,…
GO:0050794	regulation of cellular process	biological_process	1.1787e-12	1.4873e-10	635	1269	6436	15671	ENSGALG00000002022,ENSGALG00000012921,ENSGALG00000010322,ENSGALG00000014236,ENSGALG00000009724,ENSGALG00000013754,ENSGALG00000004438,ENSGALG00000014201,ENSGALG00000016927,ENSGALG00000026891,ENSGALG00000016400,ENSGALG00000000674,ENSGALG00000005622,ENSGALG00000007668,ENSGALG00000009898,ENSGALG00000019077,ENSGALG00000005619,ENSGALG00000005805,ENSGALG00000004376,ENSGALG00000001518,ENSGALG00000005176,…
GO:0051249	regulation of lymphocyte activation	biological_process	1.3022e-12	1.6313e-10	49	1269	200	15671	ENSGALG00000007874,ENSGALG00000008014,ENSGALG00000012292,ENSGALG00000022871,ENSGALG00000013372,ENSGALG00000009870,ENSGALG00000014820,ENSGALG00000005947,ENSGALG00000016881,ENSGALG00000006785,ENSGALG00000001486,ENSGALG00000006726,ENSGALG00000007001,ENSGALG00000014477,ENSGALG00000012173,ENSGALG00000018828,ENSGALG00000008669,ENSGALG00000012885,ENSGALG00000004170,ENSGALG00000011872,ENSGALG00000015899,…
GO:0007167	enzyme linked receptor protein signaling pathway	biological_process	1.5688e-12	1.9513e-10	92	1269	538	15671	ENSGALG00000028931,ENSGALG00000021313,ENSGALG00000007140,ENSGALG00000007807,ENSGALG00000028217,ENSGALG00000017091,ENSGALG00000014759,ENSGALG00000029047,ENSGALG00000008999,ENSGALG00000005483,ENSGALG00000015013,ENSGALG00000028291,ENSGALG00000011870,ENSGALG00000001926,ENSGALG00000014184,ENSGALG00000002909,ENSGALG00000013929,ENSGALG00000027630,ENSGALG00000027938,ENSGALG00000027786,ENSGALG00000010291,…
GO:0046651	lymphocyte proliferation	biological_process	1.8387e-12	2.271e-10	42	1269	155	15671	ENSGALG00000016397,ENSGALG00000007416,ENSGALG00000000534,ENSGALG00000004673,ENSGALG00000007963,ENSGALG00000022798,ENSGALG00000014716,ENSGALG00000011254,ENSGALG00000028318,ENSGALG00000015032,ENSGALG00000015148,ENSGALG00000008666,ENSGALG00000015388,ENSGALG00000020326,ENSGALG00000006379,ENSGALG00000014362,ENSGALG00000015235,ENSGALG00000022871,ENSGALG00000013372,ENSGALG00000003863,ENSGALG00000008014,…
GO:0050670	regulation of lymphocyte proliferation	biological_process	2.035e-12	2.4958e-10	35	1269	113	15671	ENSGALG00000005257,ENSGALG00000004170,ENSGALG00000014872,ENSGALG00000015899,ENSGALG00000000951,ENSGALG00000018828,ENSGALG00000008669,ENSGALG00000012885,ENSGALG00000007001,ENSGALG00000012173,ENSGALG00000014820,ENSGALG00000009870,ENSGALG00000016881,ENSGALG00000005947,ENSGALG00000006785,ENSGALG00000001486,ENSGALG00000008014,ENSGALG00000022871,ENSGALG00000007874,ENSGALG00000020326,ENSGALG00000015388,…
GO:0045595	regulation of cell differentiation	biological_process	2.546e-12	3.1008e-10	132	1269	900	15671	ENSGALG00000013102,ENSGALG00000003295,ENSGALG00000011872,ENSGALG00000004170,ENSGALG00000003640,ENSGALG00000008263,ENSGALG00000027710,ENSGALG00000008014,ENSGALG00000002175,ENSGALG00000002888,ENSGALG00000009240,ENSGALG00000001085,ENSGALG00000006785,ENSGALG00000008437,ENSGALG00000027630,ENSGALG00000027345,ENSGALG00000009612,ENSGALG00000028774,ENSGALG00000015388,ENSGALG00000010290,ENSGALG00000026928,…
GO:0008009	chemokine activity	molecular_function	2.7956e-12	3.3814e-10	15	1269	21	15671	ENSGALG00000015235,ENSGALG00000010338,ENSGALG00000028136,ENSGALG00000026663,ENSGALG00000028256,ENSGALG00000000956,ENSGALG00000026098,ENSGALG00000011668,ENSGALG00000002329,ENSGALG00000027051,ENSGALG00000006346,ENSGALG00000024484,ENSGALG00000000951,ENSGALG00000010336,ENSGALG00000014585
GO:1902533	positive regulation of intracellular signal transduction	biological_process	3.7686e-12	4.5269e-10	89	1269	519	15671	ENSGALG00000013356,ENSGALG00000015132,ENSGALG00000014716,ENSGALG00000014890,ENSGALG00000017119,ENSGALG00000028256,ENSGALG00000004386,ENSGALG00000004661,ENSGALG00000007416,ENSGALG00000015362,ENSGALG00000000534,ENSGALG00000016397,ENSGALG00000016603,ENSGALG00000013911,ENSGALG00000008439,ENSGALG00000023541,ENSGALG00000001569,ENSGALG00000015026,ENSGALG00000000466,ENSGALG00000012792,ENSGALG00000026626,…
GO:0002685	regulation of leukocyte migration	biological_process	4.5852e-12	5.4704e-10	29	1269	83	15671	ENSGALG00000000667,ENSGALG00000011733,ENSGALG00000006346,ENSGALG00000024484,ENSGALG00000028217,ENSGALG00000003399,ENSGALG00000011668,ENSGALG00000006756,ENSGALG00000012173,ENSGALG00000028256,ENSGALG00000009638,ENSGALG00000002643,ENSGALG00000028136,ENSGALG00000010338,ENSGALG00000009866,ENSGALG00000013218,ENSGALG00000005947,ENSGALG00000000951,ENSGALG00000014824,ENSGALG00000010336,ENSGALG00000004170,…
GO:0048513	organ development	biological_process	5.1635e-12	6.1187e-10	230	1269	1885	15671	ENSGALG00000026557,ENSGALG00000009020,ENSGALG00000007416,ENSGALG00000000761,ENSGALG00000004386,ENSGALG00000026252,ENSGALG00000009638,ENSGALG00000002763,ENSGALG00000015132,ENSGALG00000015512,ENSGALG00000026862,ENSGALG00000002389,ENSGALG00000017188,ENSGALG00000010036,ENSGALG00000028158,ENSGALG00000023768,ENSGALG00000006252,ENSGALG00000002991,ENSGALG00000027907,ENSGALG00000028037,ENSGALG00000000466,…
GO:0002460	adaptive immune response based on somatic recombination of immune receptors built from immunoglobulin superfamily domains	biological_process	6.8234e-12	8.0315e-10	35	1269	117	15671	ENSGALG00000005947,ENSGALG00000024372,ENSGALG00000014477,ENSGALG00000007874,ENSGALG00000003863,ENSGALG00000002160,ENSGALG00000013372,ENSGALG00000010529,ENSGALG00000006415,ENSGALG00000022586,ENSGALG00000016400,ENSGALG00000008669,ENSGALG00000015899,ENSGALG00000004170,ENSGALG00000002263,ENSGALG00000020316,ENSGALG00000027093,ENSGALG00000014297,ENSGALG00000017239,ENSGALG00000004673,ENSGALG00000017485,…
GO:0070848	response to growth factor	biological_process	7.9716e-12	9.3204e-10	67	1269	346	15671	ENSGALG00000012055,ENSGALG00000021593,ENSGALG00000004673,ENSGALG00000026465,ENSGALG00000004386,ENSGALG00000026180,ENSGALG00000016397,ENSGALG00000011778,ENSGALG00000008514,ENSGALG00000006705,ENSGALG00000006379,ENSGALG00000003750,ENSGALG00000011355,ENSGALG00000003161,ENSGALG00000011182,ENSGALG00000012792,ENSGALG00000009241,ENSGALG00000028037,ENSGALG00000028158,ENSGALG00000023768,ENSGALG00000005060,…
GO:0071363	cellular response to growth factor stimulus	biological_process	9.2785e-12	1.0777e-09	66	1269	339	15671	ENSGALG00000018934,ENSGALG00000009724,ENSGALG00000021017,ENSGALG00000009626,ENSGALG00000008461,ENSGALG00000010529,ENSGALG00000025898,ENSGALG00000003855,ENSGALG00000000951,ENSGALG00000007668,ENSGALG00000003295,ENSGALG00000003640,ENSGALG00000015575,ENSGALG00000011264,ENSGALG00000028291,ENSGALG00000001926,ENSGALG00000011870,ENSGALG00000014184,ENSGALG00000015013,ENSGALG00000029047,ENSGALG00000017091,…
GO:0022409	positive regulation of cell-cell adhesion	biological_process	1.0302e-11	1.1887e-09	34	1269	114	15671	ENSGALG00000000534,ENSGALG00000007416,ENSGALG00000014716,ENSGALG00000022798,ENSGALG00000004386,ENSGALG00000006409,ENSGALG00000016394,ENSGALG00000000466,ENSGALG00000015148,ENSGALG00000015235,ENSGALG00000014362,ENSGALG00000006379,ENSGALG00000007874,ENSGALG00000013372,ENSGALG00000022871,ENSGALG00000009870,ENSGALG00000014820,ENSGALG00000001486,ENSGALG00000006726,ENSGALG00000014477,ENSGALG00000010818,…
GO:0034110	regulation of homotypic cell-cell adhesion	biological_process	1.156e-11	1.3251e-09	40	1269	151	15671	ENSGALG00000022798,ENSGALG00000004673,ENSGALG00000014476,ENSGALG00000014716,ENSGALG00000000534,ENSGALG00000007416,ENSGALG00000008666,ENSGALG00000020326,ENSGALG00000014362,ENSGALG00000015235,ENSGALG00000005135,ENSGALG00000006379,ENSGALG00000027345,ENSGALG00000027897,ENSGALG00000000466,ENSGALG00000016394,ENSGALG00000015148,ENSGALG00000015032,ENSGALG00000006726,ENSGALG00000012173,ENSGALG00000014477,…
GO:0035295	tube development	biological_process	1.3269e-11	1.5112e-09	77	1269	437	15671	ENSGALG00000027710,ENSGALG00000025898,ENSGALG00000010013,ENSGALG00000010529,ENSGALG00000016927,ENSGALG00000013102,ENSGALG00000007668,ENSGALG00000004170,ENSGALG00000003295,ENSGALG00000009724,ENSGALG00000026582,ENSGALG00000018934,ENSGALG00000008469,ENSGALG00000002022,ENSGALG00000000667,ENSGALG00000010290,ENSGALG00000009612,ENSGALG00000001331,ENSGALG00000015388,ENSGALG00000008433,ENSGALG00000013929,…
GO:0032496	response to lipopolysaccharide	biological_process	1.5091e-11	1.7075e-09	35	1269	121	15671	ENSGALG00000005947,ENSGALG00000010338,ENSGALG00000007001,ENSGALG00000007874,ENSGALG00000008014,ENSGALG00000003863,ENSGALG00000002160,ENSGALG00000027572,ENSGALG00000011094,ENSGALG00000012396,ENSGALG00000026098,ENSGALG00000012200,ENSGALG00000010336,ENSGALG00000004419,ENSGALG00000015899,ENSGALG00000000951,ENSGALG00000014824,ENSGALG00000012801,ENSGALG00000011668,ENSGALG00000006756,ENSGALG00000000534,…
GO:0048519	negative regulation of biological process	biological_process	1.8344e-11	2.0623e-09	306	1269	2711	15671	ENSGALG00000027345,ENSGALG00000007000,ENSGALG00000027630,ENSGALG00000026047,ENSGALG00000028797,ENSGALG00000011509,ENSGALG00000026928,ENSGALG00000005693,ENSGALG00000009612,ENSGALG00000028005,ENSGALG00000009512,ENSGALG00000007807,ENSGALG00000004969,ENSGALG00000015013,ENSGALG00000012538,ENSGALG00000023689,ENSGALG00000011885,ENSGALG00000007963,ENSGALG00000008263,ENSGALG00000011149,ENSGALG00000008581,…
GO:0002687	positive regulation of leukocyte migration	biological_process	1.8892e-11	2.1103e-09	23	1269	56	15671	ENSGALG00000010336,ENSGALG00000000951,ENSGALG00000026098,ENSGALG00000027572,ENSGALG00000000379,ENSGALG00000015235,ENSGALG00000026147,ENSGALG00000028217,ENSGALG00000006346,ENSGALG00000011733,ENSGALG00000024484,ENSGALG00000000667,ENSGALG00000006756,ENSGALG00000011668,ENSGALG00000003399,ENSGALG00000009638,ENSGALG00000028256,ENSGALG00000012173,ENSGALG00000028136,ENSGALG00000010338,ENSGALG00000013218,…
GO:2000026	regulation of multicellular organismal development	biological_process	2.1358e-11	2.3708e-09	140	1269	1006	15671	ENSGALG00000023577,ENSGALG00000003311,ENSGALG00000008537,ENSGALG00000005256,ENSGALG00000001486,ENSGALG00000009870,ENSGALG00000014687,ENSGALG00000028115,ENSGALG00000008281,ENSGALG00000023536,ENSGALG00000003863,ENSGALG00000004900,ENSGALG00000005666,ENSGALG00000001535,ENSGALG00000026811,ENSGALG00000015899,ENSGALG00000014872,ENSGALG00000008250,ENSGALG00000008340,ENSGALG00000008830,ENSGALG00000008669,…
GO:0008219	cell death	biological_process	2.4861e-11	2.725e-09	141	1269	1008	15671	ENSGALG00000011436,Novel00538,ENSGALG00000006775,ENSGALG00000016486,ENSGALG00000006707,ENSGALG00000013568,ENSGALG00000008669,ENSGALG00000012169,ENSGALG00000002792,ENSGALG00000012885,ENSGALG00000026363,ENSGALG00000008830,ENSGALG00000014872,ENSGALG00000006480,ENSGALG00000015899,ENSGALG00000008250,ENSGALG00000028115,ENSGALG00000028136,ENSGALG00000023576,ENSGALG00000003311,ENSGALG00000010870,ENSGALG0…
GO:0016265	death	biological_process	2.4861e-11	2.725e-09	141	1269	1008	15671	ENSGALG00000002763,ENSGALG00000026252,ENSGALG00000009638,ENSGALG00000004386,ENSGALG00000014890,ENSGALG00000013356,ENSGALG00000000534,ENSGALG00000009754,ENSGALG00000007416,ENSGALG00000008666,ENSGALG00000012327,ENSGALG00000007902,ENSGALG00000023768,ENSGALG00000017188,ENSGALG00000011962,ENSGALG00000012792,ENSGALG00000000466,ENSGALG00000014262,ENSGALG00000028318,ENSGALG00000015026,ENSGALG00000003311,…
GO:0051094	positive regulation of developmental process	biological_process	2.5339e-11	2.7603e-09	107	1269	699	15671	ENSGALG00000026811,ENSGALG00000000379,ENSGALG00000005666,ENSGALG00000015241,ENSGALG00000008661,ENSGALG00000014873,ENSGALG00000002792,ENSGALG00000012885,ENSGALG00000008669,ENSGALG00000004519,ENSGALG00000015899,ENSGALG00000008830,ENSGALG00000008340,ENSGALG00000001486,ENSGALG00000008537,ENSGALG00000028136,ENSGALG00000028115,ENSGALG00000014687,ENSGALG00000009870,ENSGALG00000010825,ENSGALG00000023577,…
GO:0012501	programmed cell death	biological_process	2.7314e-11	2.957e-09	134	1269	944	15671	ENSGALG00000011089,ENSGALG00000006785,ENSGALG00000025887,ENSGALG00000009240,ENSGALG00000028143,ENSGALG00000002175,ENSGALG00000008014,ENSGALG00000008623,ENSGALG00000005192,ENSGALG00000011473,ENSGALG00000008305,ENSGALG00000025898,ENSGALG00000004170,ENSGALG00000012538,ENSGALG00000015013,ENSGALG00000001728,ENSGALG00000001926,ENSGALG00000001875,ENSGALG00000021325,ENSGALG00000013971,ENSGALG00000013869,…
GO:0006915	apoptotic process	biological_process	3.0275e-11	3.2473e-09	132	1269	926	15671	ENSGALG00000009754,ENSGALG00000007416,ENSGALG00000000534,ENSGALG00000013356,ENSGALG00000014890,ENSGALG00000004386,ENSGALG00000002763,ENSGALG00000009638,ENSGALG00000026252,ENSGALG00000014262,ENSGALG00000028318,ENSGALG00000015026,ENSGALG00000012792,ENSGALG00000000466,ENSGALG00000011962,ENSGALG00000023768,ENSGALG00000017188,ENSGALG00000007902,ENSGALG00000012327,ENSGALG00000008666,ENSGALG00000008281,…
GO:0019221	cytokine-mediated signaling pathway	biological_process	3.0366e-11	3.2473e-09	44	1269	181	15671	ENSGALG00000023541,ENSGALG00000002112,ENSGALG00000026147,ENSGALG00000016785,ENSGALG00000002260,ENSGALG00000012891,ENSGALG00000007651,ENSGALG00000016786,ENSGALG00000025974,ENSGALG00000014890,ENSGALG00000001875,ENSGALG00000014716,ENSGALG00000014297,ENSGALG00000000534,ENSGALG00000011668,ENSGALG00000011733,ENSGALG00000003747,ENSGALG00000024484,ENSGALG00000028217,ENSGALG00000004221,ENSGALG00000007253,…
GO:0035556	intracellular signal transduction	biological_process	3.7179e-11	3.9518e-09	200	1269	1613	15671	ENSGALG00000005060,ENSGALG00000014213,ENSGALG00000002643,ENSGALG00000006726,ENSGALG00000002540,ENSGALG00000009298,ENSGALG00000007001,ENSGALG00000017099,ENSGALG00000012076,ENSGALG00000011164,ENSGALG00000015708,ENSGALG00000015729,ENSGALG00000019384,ENSGALG00000015428,ENSGALG00000015954,ENSGALG00000008661,ENSGALG00000015241,ENSGALG00000007356,ENSGALG00000010560,ENSGALG00000026313,ENSGALG00000004419,…
GO:0050863	regulation of T cell activation	biological_process	3.7746e-11	3.9879e-09	37	1269	137	15671	ENSGALG00000006726,ENSGALG00000012173,ENSGALG00000014477,ENSGALG00000014820,ENSGALG00000009870,ENSGALG00000001486,ENSGALG00000006785,ENSGALG00000008014,ENSGALG00000013372,ENSGALG00000022871,ENSGALG00000007874,ENSGALG00000005192,ENSGALG00000027572,ENSGALG00000005257,ENSGALG00000011110,ENSGALG00000026811,ENSGALG00000000951,ENSGALG00000015899,ENSGALG00000004170,ENSGALG00000018828,ENSGALG00000008669,…
GO:0051179	localization	biological_process	4.3017e-11	4.5176e-09	409	1269	3908	15671	ENSGALG00000014913,ENSGALG00000008676,ENSGALG00000002869,ENSGALG00000000667,ENSGALG00000016161,ENSGALG00000006503,ENSGALG00000026582,ENSGALG00000027983,ENSGALG00000014182,ENSGALG00000011046,ENSGALG00000011149,ENSGALG00000004170,ENSGALG00000010013,ENSGALG00000000949,ENSGALG00000008118,ENSGALG00000027572,ENSGALG00000028341,ENSGALG00000028217,ENSGALG00000005989,ENSGALG00000025744,ENSGALG00000011733,…
GO:0042379	chemokine receptor binding	molecular_function	4.7763e-11	4.9861e-09	15	1269	24	15671	ENSGALG00000027051,ENSGALG00000011668,ENSGALG00000002329,ENSGALG00000026098,ENSGALG00000010336,ENSGALG00000014585,ENSGALG00000000951,ENSGALG00000006346,ENSGALG00000024484,ENSGALG00000010338,ENSGALG00000028136,ENSGALG00000015235,ENSGALG00000000956,ENSGALG00000028256,ENSGALG00000026663
GO:0042107	cytokine metabolic process	biological_process	5.3028e-11	5.5029e-09	24	1269	64	15671	ENSGALG00000006756,ENSGALG00000000534,ENSGALG00000007874,ENSGALG00000009626,ENSGALG00000013468,ENSGALG00000007416,ENSGALG00000008014,ENSGALG00000007253,ENSGALG00000011535,ENSGALG00000005947,ENSGALG00000027093,ENSGALG00000014476,ENSGALG00000006785,ENSGALG00000006726,ENSGALG00000001926,ENSGALG00000007001,ENSGALG00000014297,ENSGALG00000017485,ENSGALG00000001077,ENSGALG00000012480,ENSGALG00000001889,…
GO:0051251	positive regulation of lymphocyte activation	biological_process	6.2772e-11	6.4759e-09	35	1269	127	15671	ENSGALG00000015388,ENSGALG00000006379,ENSGALG00000014362,ENSGALG00000015235,ENSGALG00000028318,ENSGALG00000015148,ENSGALG00000000466,ENSGALG00000022798,ENSGALG00000007963,ENSGALG00000014716,ENSGALG00000007416,ENSGALG00000000534,ENSGALG00000005257,ENSGALG00000027572,ENSGALG00000005192,ENSGALG00000026811,ENSGALG00000011110,ENSGALG00000016829,ENSGALG00000004170,ENSGALG00000015899,ENSGALG00000014872,…
GO:0001932	regulation of protein phosphorylation	biological_process	6.7992e-11	6.9733e-09	115	1269	780	15671	ENSGALG00000027786,ENSGALG00000007000,ENSGALG00000002909,ENSGALG00000012891,ENSGALG00000001077,ENSGALG00000009612,ENSGALG00000028005,ENSGALG00000010291,ENSGALG00000011509,ENSGALG00000010290,ENSGALG00000027641,ENSGALG00000026146,ENSGALG00000028217,ENSGALG00000011535,ENSGALG00000013468,ENSGALG00000021313,ENSGALG00000007140,ENSGALG00000011715,ENSGALG00000028931,ENSGALG00000001926,ENSGALG00000016954,…
GO:0032946	positive regulation of mononuclear cell proliferation	biological_process	7.4874e-11	7.6345e-09	26	1269	74	15671	ENSGALG00000007416,ENSGALG00000007874,ENSGALG00000000534,ENSGALG00000022871,ENSGALG00000028217,ENSGALG00000014716,ENSGALG00000001486,ENSGALG00000014820,ENSGALG00000009870,ENSGALG00000016881,ENSGALG00000005947,ENSGALG00000007001,ENSGALG00000022798,ENSGALG00000007963,ENSGALG00000008669,ENSGALG00000028318,ENSGALG00000012885,ENSGALG00000015148,ENSGALG00000004170,ENSGALG00000014872,ENSGALG00000015899,…
GO:0060089	molecular transducer activity	molecular_function	1.0071e-10	1.0209e-08	147	1269	1088	15671	ENSGALG00000027598,ENSGALG00000004613,ENSGALG00000000818,ENSGALG00000011298,ENSGALG00000004661,ENSGALG00000013994,ENSGALG00000025974,ENSGALG00000014476,ENSGALG00000012055,ENSGALG00000013370,ENSGALG00000014716,ENSGALG00000013218,ENSGALG00000012004,ENSGALG00000016786,ENSGALG00000026626,ENSGALG00000013334,ENSGALG00000016428,ENSGALG00000003750,ENSGALG00000023541,ENSGALG00000001569,ENSGALG00000004128,…
GO:0006468	protein phosphorylation	biological_process	1.0713e-10	1.0798e-08	159	1269	1213	15671	ENSGALG00000028217,ENSGALG00000011715,ENSGALG00000001926,ENSGALG00000001875,Novel00523,ENSGALG00000013971,ENSGALG00000021325,ENSGALG00000008999,ENSGALG00000007000,ENSGALG00000027630,ENSGALG00000004827,ENSGALG00000013929,ENSGALG00000009612,ENSGALG00000028005,ENSGALG00000026147,ENSGALG00000010290,ENSGALG00000011509,ENSGALG00000002175,ENSGALG00000028143,ENSGALG00000007052,ENSGALG00000021017,ENSGALG0…
GO:0001934	positive regulation of protein phosphorylation	biological_process	1.1503e-10	1.1528e-08	84	1269	509	15671	ENSGALG00000028318,ENSGALG00000016428,ENSGALG00000000466,ENSGALG00000012792,ENSGALG00000009241,ENSGALG00000028158,ENSGALG00000008439,ENSGALG00000023541,ENSGALG00000012327,ENSGALG00000003161,ENSGALG00000007416,ENSGALG00000015912,ENSGALG00000000534,ENSGALG00000016603,ENSGALG00000015132,ENSGALG00000014716,ENSGALG00000017019,ENSGALG00000014890,ENSGALG00000028256,ENSGALG00000004386,ENSGALG00000012885,…
GO:0009893	positive regulation of metabolic process	biological_process	1.1672e-10	1.1631e-08	237	1269	2009	15671	ENSGALG00000008514,ENSGALG00000023541,ENSGALG00000001569,Novel03779,ENSGALG00000006379,ENSGALG00000012023,ENSGALG00000011182,ENSGALG00000003161,ENSGALG00000009241,ENSGALG00000016428,ENSGALG00000008098,ENSGALG00000000616,ENSGALG00000017019,ENSGALG00000025974,ENSGALG00000026291,ENSGALG00000021593,ENSGALG00000014716,ENSGALG00000011298,ENSGALG00000015828,ENSGALG00000016834,ENSGALG00000028256,ENSGALG0…
GO:0048646	anatomical structure formation involved in morphogenesis	biological_process	1.4887e-10	1.475e-08	114	1269	795	15671	ENSGALG00000007874,ENSGALG00000008281,ENSGALG00000023536,ENSGALG00000008455,ENSGALG00000028136,ENSGALG00000008537,ENSGALG00000005492,ENSGALG00000005060,ENSGALG00000014687,ENSGALG00000023577,ENSGALG00000026854,ENSGALG00000006726,ENSGALG00000003311,ENSGALG00000010870,ENSGALG00000013568,ENSGALG00000014770,ENSGALG00000014872,ENSGALG00000008830,ENSGALG00000006775,ENSGALG00000000379,ENSGALG00000006099,…
GO:0042327	positive regulation of phosphorylation	biological_process	1.5488e-10	1.526e-08	87	1269	538	15671	ENSGALG00000010290,ENSGALG00000011509,ENSGALG00000009612,ENSGALG00000028005,ENSGALG00000010291,ENSGALG00000001077,ENSGALG00000002909,ENSGALG00000012891,ENSGALG00000008999,ENSGALG00000017091,ENSGALG00000016954,ENSGALG00000021313,ENSGALG00000007140,ENSGALG00000013468,ENSGALG00000028931,ENSGALG00000011715,ENSGALG00000028217,ENSGALG00000026146,ENSGALG00000011535,ENSGALG00000007174,ENSGALG00000022586,…
GO:0030217	T cell differentiation	biological_process	1.6878e-10	1.6536e-08	35	1269	132	15671	ENSGALG00000026811,ENSGALG00000010529,ENSGALG00000027572,ENSGALG00000016400,ENSGALG00000018828,ENSGALG00000012885,ENSGALG00000008669,ENSGALG00000014127,ENSGALG00000014824,ENSGALG00000006480,ENSGALG00000004170,ENSGALG00000015899,ENSGALG00000003857,ENSGALG00000009870,ENSGALG00000001486,ENSGALG00000006785,ENSGALG00000006726,ENSGALG00000014477,ENSGALG00000023536,ENSGALG00000013372,ENSGALG00000002160,…
GO:0050920	regulation of chemotaxis	biological_process	1.9346e-10	1.8849e-08	29	1269	95	15671	ENSGALG00000002081,ENSGALG00000015235,ENSGALG00000002722,ENSGALG00000027572,ENSGALG00000026098,ENSGALG00000006388,ENSGALG00000010336,ENSGALG00000016138,ENSGALG00000014872,ENSGALG00000000951,ENSGALG00000013370,ENSGALG00000028136,ENSGALG00000010338,ENSGALG00000009866,ENSGALG00000013218,ENSGALG00000001926,ENSGALG00000009638,ENSGALG00000028256,ENSGALG00000005483,ENSGALG00000011668,ENSGALG00000006756,…
GO:0030855	epithelial cell differentiation	biological_process	1.9994e-10	1.9373e-08	71	1269	406	15671	ENSGALG00000007000,ENSGALG00000001405,ENSGALG00000015148,ENSGALG00000008433,ENSGALG00000015388,ENSGALG00000001331,ENSGALG00000005131,ENSGALG00000010290,ENSGALG00000026928,ENSGALG00000028341,ENSGALG00000018666,ENSGALG00000017295,ENSGALG00000011870,ENSGALG00000007668,ENSGALG00000003640,ENSGALG00000016927,ENSGALG00000010529,ENSGALG00000002626,ENSGALG00000027514,ENSGALG00000002022,ENSGALG00000014913,…
GO:0002429	immune response-activating cell surface receptor signaling pathway	biological_process	2.2182e-10	2.1375e-08	27	1269	84	15671	ENSGALG00000000731,ENSGALG00000015362,ENSGALG00000007416,ENSGALG00000006726,ENSGALG00000007963,ENSGALG00000028291,ENSGALG00000016173,ENSGALG00000012511,ENSGALG00000006751,ENSGALG00000001486,ENSGALG00000014127,ENSGALG00000004170,ENSGALG00000015899,ENSGALG00000003857,ENSGALG00000011872,ENSGALG00000002263,ENSGALG00000000466,ENSGALG00000008669,ENSGALG00000013568,ENSGALG00000012885,ENSGALG00000003750,…
GO:0045088	regulation of innate immune response	biological_process	2.2308e-10	2.1379e-08	35	1269	132	15671	ENSGALG00000011089,ENSGALG00000004802,ENSGALG00000007001,ENSGALG00000005947,ENSGALG00000006785,ENSGALG00000008447,ENSGALG00000001231,ENSGALG00000017186,ENSGALG00000016829,ENSGALG00000001256,ENSGALG00000001889,ENSGALG00000014127,ENSGALG00000015899,ENSGALG00000016400,ENSGALG00000022586,ENSGALG00000023821,ENSGALG00000000818,ENSGALG00000007381,ENSGALG00000017485,ENSGALG00000014297,ENSGALG00000014476,…
GO:0070665	positive regulation of leukocyte proliferation	biological_process	2.3434e-10	2.2336e-08	26	1269	77	15671	ENSGALG00000000951,ENSGALG00000014872,ENSGALG00000004170,ENSGALG00000015899,ENSGALG00000015148,ENSGALG00000012885,ENSGALG00000028318,ENSGALG00000008669,ENSGALG00000005257,ENSGALG00000014362,ENSGALG00000015235,ENSGALG00000006379,ENSGALG00000028217,ENSGALG00000022871,ENSGALG00000007874,ENSGALG00000000534,ENSGALG00000007416,ENSGALG00000007963,ENSGALG00000022798,ENSGALG00000007001,ENSGALG00000016881,…
GO:0010562	positive regulation of phosphorus metabolic process	biological_process	2.4238e-10	2.2854e-08	94	1269	604	15671	ENSGALG00000014477,ENSGALG00000027983,ENSGALG00000014182,ENSGALG00000018934,ENSGALG00000009724,ENSGALG00000002175,ENSGALG00000028143,ENSGALG00000021017,ENSGALG00000008461,ENSGALG00000009626,ENSGALG00000007174,ENSGALG00000007668,ENSGALG00000009898,ENSGALG00000016138,ENSGALG00000000951,ENSGALG00000001889,ENSGALG00000003855,ENSGALG00000022586,ENSGALG00000017295,ENSGALG00000016954,ENSGALG00000017091,…
GO:0045937	positive regulation of phosphate metabolic process	biological_process	2.4238e-10	2.2854e-08	94	1269	604	15671	ENSGALG00000022586,ENSGALG00000003855,ENSGALG00000001889,ENSGALG00000000951,ENSGALG00000007668,ENSGALG00000009898,ENSGALG00000016138,ENSGALG00000007174,ENSGALG00000009626,ENSGALG00000008461,ENSGALG00000021017,ENSGALG00000002175,ENSGALG00000028143,ENSGALG00000009724,ENSGALG00000018934,ENSGALG00000014182,ENSGALG00000027983,ENSGALG00000014477,ENSGALG00000012891,ENSGALG00000002909,ENSGALG00000001077,…
GO:0042060	wound healing	biological_process	2.4452e-10	2.2932e-08	49	1269	234	15671	ENSGALG00000010357,ENSGALG00000028567,ENSGALG00000023379,ENSGALG00000008439,ENSGALG00000006379,ENSGALG00000005135,ENSGALG00000006705,ENSGALG00000003578,ENSGALG00000011962,ENSGALG00000015148,ENSGALG00000013929,ENSGALG00000009058,ENSGALG00000001926,ENSGALG00000007381,ENSGALG00000011870,ENSGALG00000015258,ENSGALG00000003770,ENSGALG00000005503,ENSGALG00000009638,ENSGALG00000011203,ENSGALG00000005086,…
GO:0042089	cytokine biosynthetic process	biological_process	2.7934e-10	2.6059e-08	23	1269	63	15671	ENSGALG00000007416,ENSGALG00000006756,ENSGALG00000007874,ENSGALG00000009626,ENSGALG00000013468,ENSGALG00000000534,ENSGALG00000007253,ENSGALG00000011535,ENSGALG00000008014,ENSGALG00000006785,ENSGALG00000005947,ENSGALG00000027093,ENSGALG00000014476,ENSGALG00000007001,ENSGALG00000014297,ENSGALG00000017485,ENSGALG00000001926,ENSGALG00000006726,ENSGALG00000001077,ENSGALG00000012480,ENSGALG00000001889,…
GO:0046631	alpha-beta T cell activation	biological_process	3.0261e-10	2.8081e-08	25	1269	74	15671	ENSGALG00000016400,ENSGALG00000015148,ENSGALG00000011254,ENSGALG00000012885,ENSGALG00000008669,ENSGALG00000014127,ENSGALG00000016786,ENSGALG00000014824,ENSGALG00000004170,ENSGALG00000006480,ENSGALG00000003857,ENSGALG00000015899,ENSGALG00000015235,ENSGALG00000007902,ENSGALG00000026811,ENSGALG00000006379,ENSGALG00000010529,ENSGALG00000007874,ENSGALG00000007416,ENSGALG00000008014,ENSGALG00000009870,…
GO:0030595	leukocyte chemotaxis	biological_process	3.1919e-10	2.9463e-08	28	1269	91	15671	ENSGALG00000027572,ENSGALG00000011094,ENSGALG00000002722,ENSGALG00000002112,ENSGALG00000002081,ENSGALG00000015235,ENSGALG00000010336,ENSGALG00000000951,ENSGALG00000006388,ENSGALG00000015148,ENSGALG00000026098,ENSGALG00000028256,ENSGALG00000012173,ENSGALG00000009638,ENSGALG00000013218,ENSGALG00000028136,ENSGALG00000010338,ENSGALG00000009866,ENSGALG00000017091,ENSGALG00000000667,ENSGALG00000028217,…
GO:0050671	positive regulation of lymphocyte proliferation	biological_process	3.7215e-10	3.4172e-08	25	1269	73	15671	ENSGALG00000014872,ENSGALG00000015899,ENSGALG00000004170,ENSGALG00000000951,ENSGALG00000028318,ENSGALG00000008669,ENSGALG00000012885,ENSGALG00000015148,ENSGALG00000005257,ENSGALG00000006379,ENSGALG00000015235,ENSGALG00000014362,ENSGALG00000022871,ENSGALG00000007416,ENSGALG00000000534,ENSGALG00000007874,ENSGALG00000007001,ENSGALG00000022798,ENSGALG00000007963,ENSGALG00000014716,ENSGALG00000001486,…
GO:1903039	positive regulation of leukocyte cell-cell adhesion	biological_process	3.9212e-10	3.5817e-08	28	1269	91	15671	ENSGALG00000005257,ENSGALG00000027572,ENSGALG00000005192,ENSGALG00000026811,ENSGALG00000006379,ENSGALG00000015235,ENSGALG00000014362,ENSGALG00000011110,ENSGALG00000000951,ENSGALG00000004170,ENSGALG00000015899,ENSGALG00000008669,ENSGALG00000013568,ENSGALG00000000466,ENSGALG00000016394,ENSGALG00000015148,ENSGALG00000014477,ENSGALG00000006726,ENSGALG00000022798,ENSGALG00000001486,ENSGALG00000014716,…
GO:0048534	hematopoietic or lymphoid organ development	biological_process	4.1176e-10	3.7417e-08	81	1269	497	15671	ENSGALG00000008537,ENSGALG00000001486,ENSGALG00000005492,ENSGALG00000009870,ENSGALG00000016881,ENSGALG00000006726,ENSGALG00000010870,ENSGALG00000002160,ENSGALG00000013372,ENSGALG00000023536,ENSGALG00000026525,ENSGALG00000026811,ENSGALG00000006099,ENSGALG00000006415,ENSGALG00000008669,ENSGALG00000012885,ENSGALG00000010560,ENSGALG00000018828,ENSGALG00000015899,ENSGALG00000003857,ENSGALG00000006480,…
GO:0034112	positive regulation of homotypic cell-cell adhesion	biological_process	5.2438e-10	4.7405e-08	28	1269	92	15671	ENSGALG00000013372,ENSGALG00000022871,ENSGALG00000007874,ENSGALG00000000534,ENSGALG00000007416,ENSGALG00000006726,ENSGALG00000022798,ENSGALG00000014477,ENSGALG00000014820,ENSGALG00000009870,ENSGALG00000014716,ENSGALG00000001486,ENSGALG00000004170,ENSGALG00000015899,ENSGALG00000000951,ENSGALG00000015148,ENSGALG00000000466,ENSGALG00000016394,ENSGALG00000013568,ENSGALG00000008669,ENSGALG00000005192,…
GO:0042325	regulation of phosphorylation	biological_process	5.5772e-10	5.0003e-08	120	1269	855	15671	ENSGALG00000008439,ENSGALG00000007902,ENSGALG00000012327,ENSGALG00000023541,ENSGALG00000003161,ENSGALG00000012023,ENSGALG00000028318,ENSGALG00000002260,ENSGALG00000009241,ENSGALG00000016428,ENSGALG00000012792,ENSGALG00000000466,ENSGALG00000003578,ENSGALG00000006259,ENSGALG00000028158,ENSGALG00000023768,ENSGALG00000014716,ENSGALG00000011524,ENSGALG00000015132,ENSGALG00000014890,ENSGALG00000017019,…
GO:0043067	regulation of programmed cell death	biological_process	5.5882e-10	5.0003e-08	113	1269	787	15671	ENSGALG00000011182,ENSGALG00000003161,ENSGALG00000008666,ENSGALG00000012327,ENSGALG00000006379,ENSGALG00000007902,Novel03779,ENSGALG00000017188,ENSGALG00000011962,ENSGALG00000009241,ENSGALG00000000466,ENSGALG00000012792,ENSGALG00000014262,ENSGALG00000028318,ENSGALG00000002763,ENSGALG00000026252,ENSGALG00000011298,ENSGALG00000009638,ENSGALG00000004386,ENSGALG00000028256,ENSGALG00000011207,ENSGALG0…
GO:0097529	myeloid leukocyte migration	biological_process	6.532e-10	5.8152e-08	26	1269	82	15671	ENSGALG00000002722,ENSGALG00000002081,ENSGALG00000002112,ENSGALG00000015235,ENSGALG00000027572,ENSGALG00000011094,ENSGALG00000015148,ENSGALG00000026098,ENSGALG00000000951,ENSGALG00000014824,ENSGALG00000028136,ENSGALG00000013218,ENSGALG00000009866,ENSGALG00000017091,ENSGALG00000005947,ENSGALG00000028256,ENSGALG00000012173,ENSGALG00000009638,ENSGALG00000005176,ENSGALG00000011668,ENSGALG00000006756,…
GO:0097530	granulocyte migration	biological_process	6.9746e-10	6.1778e-08	20	1269	50	15671	ENSGALG00000026098,ENSGALG00000015148,ENSGALG00000014824,ENSGALG00000000951,ENSGALG00000015235,ENSGALG00000002112,ENSGALG00000011094,ENSGALG00000027572,ENSGALG00000005176,ENSGALG00000000534,ENSGALG00000006756,ENSGALG00000011668,ENSGALG00000000667,ENSGALG00000024484,ENSGALG00000028217,ENSGALG00000013218,ENSGALG00000009866,ENSGALG00000005947,ENSGALG00000012173,ENSGALG00000028256
GO:0002768	immune response-regulating cell surface receptor signaling pathway	biological_process	7.2488e-10	6.3884e-08	27	1269	88	15671	ENSGALG00000012511,ENSGALG00000006751,ENSGALG00000001486,ENSGALG00000016173,ENSGALG00000006726,ENSGALG00000028291,ENSGALG00000007963,ENSGALG00000015362,ENSGALG00000007416,ENSGALG00000000731,ENSGALG00000026811,ENSGALG00000013748,ENSGALG00000027305,ENSGALG00000027572,ENSGALG00000011094,ENSGALG00000008666,ENSGALG00000003750,ENSGALG00000008669,ENSGALG00000013568,ENSGALG00000012885,ENSGALG00000000466,…
GO:0050851	antigen receptor-mediated signaling pathway	biological_process	8.4901e-10	7.445e-08	25	1269	77	15671	ENSGALG00000000466,ENSGALG00000012885,ENSGALG00000008669,ENSGALG00000014127,ENSGALG00000002263,ENSGALG00000004170,ENSGALG00000015899,ENSGALG00000011872,ENSGALG00000003857,ENSGALG00000027305,ENSGALG00000026811,ENSGALG00000003750,ENSGALG00000008666,ENSGALG00000011094,ENSGALG00000027572,ENSGALG00000000731,ENSGALG00000007416,ENSGALG00000015362,ENSGALG00000001486,ENSGALG00000006751,ENSGALG00000012511,…
GO:0042981	regulation of apoptotic process	biological_process	9.8669e-10	8.6093e-08	111	1269	776	15671	ENSGALG00000027786,ENSGALG00000027345,ENSGALG00000014725,ENSGALG00000009433,ENSGALG00000015148,ENSGALG00000002041,ENSGALG00000009612,ENSGALG00000028005,ENSGALG00000026928,ENSGALG00000008346,ENSGALG00000026146,ENSGALG00000028510,ENSGALG00000011535,ENSGALG00000013869,ENSGALG00000007140,ENSGALG00000005176,ENSGALG00000001728,ENSGALG00000016954,ENSGALG00000011870,ENSGALG00000001926,ENSGALG00000012538,…
GO:0048729	tissue morphogenesis	biological_process	1.1347e-09	9.8521e-08	73	1269	446	15671	ENSGALG00000001331,ENSGALG00000008433,ENSGALG00000010290,ENSGALG00000026928,ENSGALG00000007140,ENSGALG00000011870,ENSGALG00000015013,ENSGALG00000009556,ENSGALG00000013102,ENSGALG00000007668,ENSGALG00000016138,ENSGALG00000003295,ENSGALG00000011264,ENSGALG00000000949,ENSGALG00000010529,ENSGALG00000010013,ENSGALG00000027710,ENSGALG00000002626,ENSGALG00000002022,ENSGALG00000008461,ENSGALG00000018934,…
GO:0050795	regulation of behavior	biological_process	1.1537e-09	9.9671e-08	32	1269	120	15671	ENSGALG00000028529,ENSGALG00000013568,ENSGALG00000026098,ENSGALG00000000951,ENSGALG00000010336,ENSGALG00000016138,ENSGALG00000014872,ENSGALG00000002722,ENSGALG00000002081,ENSGALG00000027572,ENSGALG00000009626,ENSGALG00000000667,ENSGALG00000006346,ENSGALG00000010338,ENSGALG00000028136,ENSGALG00000006388,ENSGALG00000001449,ENSGALG00000015235,ENSGALG00000005176,ENSGALG00000006756,ENSGALG00000011668,…
GO:0048523	negative regulation of cellular process	biological_process	1.1656e-09	1.0021e-07	279	1269	2516	15671	ENSGALG00000016123,ENSGALG00000026180,ENSGALG00000015912,ENSGALG00000015828,ENSGALG00000013091,ENSGALG00000014716,ENSGALG00000003253,ENSGALG00000014476,ENSGALG00000005811,ENSGALG00000000616,ENSGALG00000009241,ENSGALG00000012023,ENSGALG00000003750,ENSGALG00000006379,ENSGALG00000005135,ENSGALG00000028128,ENSGALG00000008969,ENSGALG00000015729,ENSGALG00000010166,ENSGALG00000007001,ENSGALG00000002540,…
GO:0030097	hemopoiesis	biological_process	1.1758e-09	1.0059e-07	76	1269	465	15671	ENSGALG00000007902,ENSGALG00000006379,ENSGALG00000008514,ENSGALG00000023296,ENSGALG00000012327,ENSGALG00000008666,ENSGALG00000009479,ENSGALG00000011182,ENSGALG00000028037,ENSGALG00000000466,ENSGALG00000009241,ENSGALG00000015410,ENSGALG00000023768,ENSGALG00000016786,ENSGALG00000014267,ENSGALG00000007416,ENSGALG00000009020,ENSGALG00000015472,ENSGALG00000026811,ENSGALG00000006099,ENSGALG00000006415,…
GO:0002520	immune system development	biological_process	1.3048e-09	1.1108e-07	83	1269	527	15671	ENSGALG00000026525,ENSGALG00000023536,ENSGALG00000013372,ENSGALG00000002160,ENSGALG00000010870,ENSGALG00000006726,ENSGALG00000016881,ENSGALG00000009870,ENSGALG00000001486,ENSGALG00000005492,ENSGALG00000008537,ENSGALG00000014127,ENSGALG00000008340,ENSGALG00000014824,ENSGALG00000003857,ENSGALG00000014872,ENSGALG00000015899,ENSGALG00000006480,ENSGALG00000018828,ENSGALG00000010560,ENSGALG00000012885,…
GO:0002697	regulation of immune effector process	biological_process	1.4016e-09	1.1875e-07	47	1269	226	15671	ENSGALG00000024340,ENSGALG00000009612,ENSGALG00000008439,ENSGALG00000002614,ENSGALG00000013748,ENSGALG00000011509,ENSGALG00000015235,ENSGALG00000028158,ENSGALG00000015026,ENSGALG00000015148,ENSGALG00000002930,ENSGALG00000004673,ENSGALG00000001434,ENSGALG00000007381,ENSGALG00000011885,ENSGALG00000008359,ENSGALG00000014476,ENSGALG00000013911,ENSGALG00000006756,ENSGALG00000028268,ENSGALG00000024348,…
GO:0018108	peptidyl-tyrosine phosphorylation	biological_process	1.4471e-09	1.2202e-07	45	1269	215	15671	ENSGALG00000028158,ENSGALG00000023768,ENSGALG00000000466,ENSGALG00000009241,ENSGALG00000016428,ENSGALG00000008439,ENSGALG00000010290,ENSGALG00000026146,ENSGALG00000007416,ENSGALG00000021313,ENSGALG00000007140,ENSGALG00000017091,ENSGALG00000014759,ENSGALG00000014716,ENSGALG00000008999,ENSGALG00000017179,ENSGALG00000014890,ENSGALG00000000951,ENSGALG00000003857,ENSGALG00000015899,ENSGALG00000014872,…
GO:0004872	receptor activity	molecular_function	1.7972e-09	1.5081e-07	120	1269	871	15671	ENSGALG00000016786,ENSGALG00000023768,ENSGALG00000005546,ENSGALG00000013803,ENSGALG00000027907,ENSGALG00000016428,ENSGALG00000013334,ENSGALG00000016785,ENSGALG00000010357,ENSGALG00000008439,ENSGALG00000004128,ENSGALG00000012080,ENSGALG00000016144,ENSGALG00000011778,ENSGALG00000023541,ENSGALG00000027598,ENSGALG00000027407,ENSGALG00000004221,ENSGALG00000003747,ENSGALG00000004613,ENSGALG00000007416,…
GO:0002699	positive regulation of immune effector process	biological_process	1.8211e-09	1.5209e-07	29	1269	102	15671	ENSGALG00000008669,ENSGALG00000023821,ENSGALG00000013568,ENSGALG00000022586,ENSGALG00000015148,ENSGALG00000016400,ENSGALG00000002930,ENSGALG00000015899,ENSGALG00000020316,ENSGALG00000008340,ENSGALG00000008439,ENSGALG00000026811,ENSGALG00000002614,ENSGALG00000013748,ENSGALG00000011509,ENSGALG00000016829,ENSGALG00000015235,ENSGALG00000024340,ENSGALG00000006756,ENSGALG00000028268,ENSGALG00000024348,…
GO:0002443	leukocyte mediated immunity	biological_process	1.8704e-09	1.5546e-07	35	1269	141	15671	ENSGALG00000016829,ENSGALG00000006415,ENSGALG00000016400,ENSGALG00000022586,ENSGALG00000013568,ENSGALG00000008669,ENSGALG00000008340,ENSGALG00000020316,ENSGALG00000005947,ENSGALG00000024372,ENSGALG00000014182,ENSGALG00000007001,ENSGALG00000003863,ENSGALG00000013372,ENSGALG00000002160,ENSGALG00000008447,ENSGALG00000015235,ENSGALG00000011509,ENSGALG00000013748,ENSGALG00000002614,ENSGALG00000024340,…
GO:0031982	vesicle	cellular_component	2.1856e-09	1.8017e-07	247	1269	2172	15671	ENSGALG00000029058,ENSGALG00000015148,ENSGALG00000011551,ENSGALG00000011998,ENSGALG00000000769,ENSGALG00000009945,ENSGALG00000003548,ENSGALG00000003527,ENSGALG00000010579,ENSGALG00000000816,ENSGALG00000001331,ENSGALG00000007027,ENSGALG00000014835,ENSGALG00000001702,ENSGALG00000011529,ENSGALG00000006756,ENSGALG00000026613,ENSGALG00000021313,ENSGALG00000006507,ENSGALG00000005176,ENSGALG00000005086,…
GO:0022408	negative regulation of cell-cell adhesion	biological_process	2.1882e-09	1.8017e-07	25	1269	80	15671	ENSGALG00000008969,ENSGALG00000008014,ENSGALG00000028136,ENSGALG00000006785,ENSGALG00000014476,ENSGALG00000014820,ENSGALG00000004673,ENSGALG00000004386,ENSGALG00000006409,ENSGALG00000016954,ENSGALG00000023689,ENSGALG00000015032,ENSGALG00000000608,ENSGALG00000027897,ENSGALG00000018828,ENSGALG00000015148,ENSGALG00000008830,ENSGALG00000005135,ENSGALG00000006379,ENSGALG00000010290,ENSGALG00000026928,…
GO:0002690	positive regulation of leukocyte chemotaxis	biological_process	2.2673e-09	1.8582e-07	18	1269	43	15671	ENSGALG00000000667,ENSGALG00000006346,ENSGALG00000011733,ENSGALG00000024484,ENSGALG00000028217,ENSGALG00000011668,ENSGALG00000006756,ENSGALG00000028256,ENSGALG00000009638,ENSGALG00000028136,ENSGALG00000010338,ENSGALG00000013218,ENSGALG00000009866,ENSGALG00000000951,ENSGALG00000010336,ENSGALG00000026098,ENSGALG00000027572,ENSGALG00000015235
GO:0045597	positive regulation of cell differentiation	biological_process	2.2818e-09	1.8613e-07	78	1269	491	15671	ENSGALG00000015148,ENSGALG00000002909,ENSGALG00000000769,ENSGALG00000027786,ENSGALG00000010290,ENSGALG00000009612,ENSGALG00000028774,ENSGALG00000026484,ENSGALG00000015388,ENSGALG00000007140,ENSGALG00000005069,ENSGALG00000028217,ENSGALG00000007768,ENSGALG00000009866,ENSGALG00000007963,ENSGALG00000011870,ENSGALG00000016954,ENSGALG00000022798,ENSGALG00000016927,ENSGALG00000013102,ENSGALG00000003640,…
GO:0023014	signal transduction by protein phosphorylation	biological_process	2.296e-09	1.8642e-07	75	1269	463	15671	ENSGALG00000012023,ENSGALG00000003161,ENSGALG00000012327,ENSGALG00000008439,ENSGALG00000023768,ENSGALG00000003578,ENSGALG00000012792,ENSGALG00000009241,ENSGALG00000028256,ENSGALG00000004386,ENSGALG00000011207,ENSGALG00000012055,ENSGALG00000011524,ENSGALG00000015132,ENSGALG00000016603,ENSGALG00000000534,ENSGALG00000026910,ENSGALG00000008661,ENSGALG00000007356,ENSGALG00000006707,ENSGALG00000008830,…
GO:0048863	stem cell differentiation	biological_process	2.3813e-09	1.9245e-07	42	1269	192	15671	ENSGALG00000010560,ENSGALG00000012885,ENSGALG00000008830,ENSGALG00000007668,ENSGALG00000014872,ENSGALG00000027710,ENSGALG00000010529,ENSGALG00000010013,ENSGALG00000015241,ENSGALG00000004900,ENSGALG00000008455,ENSGALG00000008969,ENSGALG00000009240,ENSGALG00000009724,ENSGALG00000003311,ENSGALG00000026582,ENSGALG00000023577,ENSGALG00000009241,ENSGALG00000016394,ENSGALG00000017188,ENSGALG00000010290,…
GO:0018212	peptidyl-tyrosine modification	biological_process	2.5411e-09	2.0443e-07	45	1269	219	15671	ENSGALG00000021313,ENSGALG00000007140,ENSGALG00000007416,ENSGALG00000026146,ENSGALG00000008999,ENSGALG00000017179,ENSGALG00000014890,ENSGALG00000017091,ENSGALG00000014759,ENSGALG00000014716,ENSGALG00000000466,ENSGALG00000009241,ENSGALG00000016428,ENSGALG00000028158,ENSGALG00000023768,ENSGALG00000010290,ENSGALG00000008439,ENSGALG00000007874,ENSGALG00000014913,ENSGALG00000015708,ENSGALG00000026057,…
GO:0010941	regulation of cell death	biological_process	2.571e-09	2.0589e-07	116	1269	836	15671	ENSGALG00000009638,ENSGALG00000011298,ENSGALG00000026252,ENSGALG00000002763,ENSGALG00000028256,ENSGALG00000004386,ENSGALG00000011207,ENSGALG00000016397,ENSGALG00000012351,ENSGALG00000004338,ENSGALG00000000534,ENSGALG00000026180,ENSGALG00000016123,ENSGALG00000008666,ENSGALG00000011182,ENSGALG00000003161,ENSGALG00000012327,Novel03779,ENSGALG00000007902,ENSGALG00000006379,ENSGALG00000017188,ENSGALG0…
GO:0042346	positive regulation of NF-kappaB import into nucleus	biological_process	2.9708e-09	2.3683e-07	10	1269	13	15671	ENSGALG00000013468,ENSGALG00000007874,ENSGALG00000000534,ENSGALG00000016786,ENSGALG00000024083,ENSGALG00000005947,ENSGALG00000023541,ENSGALG00000009724,ENSGALG00000028256,ENSGALG00000007001
GO:0051174	regulation of phosphorus metabolic process	biological_process	3.4933e-09	2.7722e-07	131	1269	990	15671	ENSGALG00000004386,ENSGALG00000013846,ENSGALG00000015132,ENSGALG00000011524,ENSGALG00000017179,ENSGALG00000010122,ENSGALG00000014890,ENSGALG00000016603,ENSGALG00000007416,ENSGALG00000000534,ENSGALG00000026910,ENSGALG00000007902,ENSGALG00000008439,ENSGALG00000012327,ENSGALG00000003578,ENSGALG00000023768,ENSGALG00000028158,ENSGALG00000002260,ENSGALG00000028318,ENSGALG00000000466,ENSGALG00000012792,…
GO:0005125	cytokine activity	molecular_function	3.5646e-09	2.8161e-07	30	1269	110	15671	ENSGALG00000000951,ENSGALG00000010336,ENSGALG00000007668,ENSGALG00000006388,ENSGALG00000026098,ENSGALG00000003161,ENSGALG00000000956,ENSGALG00000006415,ENSGALG00000007174,ENSGALG00000015235,ENSGALG00000012327,ENSGALG00000014585,ENSGALG00000026146,ENSGALG00000006346,ENSGALG00000024484,ENSGALG00000028217,ENSGALG00000005176,ENSGALG00000027051,ENSGALG00000000534,ENSGALG00000007874,Novel03792,ENSGALG0…
GO:0002521	leukocyte differentiation	biological_process	3.7486e-09	2.9481e-07	53	1269	283	15671	ENSGALG00000011046,ENSGALG00000008669,ENSGALG00000012885,ENSGALG00000016400,ENSGALG00000018828,ENSGALG00000006480,ENSGALG00000004170,ENSGALG00000015899,ENSGALG00000003857,ENSGALG00000003640,ENSGALG00000011872,ENSGALG00000014824,ENSGALG00000014127,ENSGALG00000003855,ENSGALG00000026811,ENSGALG00000027572,ENSGALG00000006099,ENSGALG00000006415,ENSGALG00000010529,ENSGALG00000002160,ENSGALG00000013372,…
GO:0000165	MAPK cascade	biological_process	4.0898e-09	3.2021e-07	71	1269	434	15671	ENSGALG00000013468,ENSGALG00000007140,ENSGALG00000005176,ENSGALG00000028931,ENSGALG00000011535,ENSGALG00000017091,ENSGALG00000002909,ENSGALG00000012891,ENSGALG00000001077,ENSGALG00000027641,ENSGALG00000026147,ENSGALG00000009612,ENSGALG00000028005,ENSGALG00000009626,ENSGALG00000014913,ENSGALG00000008461,ENSGALG00000021017,ENSGALG00000028143,ENSGALG00000025887,ENSGALG00000008612,ENSGALG00000009437,…
GO:0050870	positive regulation of T cell activation	biological_process	4.5914e-09	3.5789e-07	26	1269	88	15671	ENSGALG00000007416,ENSGALG00000000534,ENSGALG00000007874,ENSGALG00000013372,ENSGALG00000022871,ENSGALG00000001486,ENSGALG00000014716,ENSGALG00000014820,ENSGALG00000009870,ENSGALG00000014477,ENSGALG00000006726,ENSGALG00000022798,ENSGALG00000008669,ENSGALG00000000466,ENSGALG00000015148,ENSGALG00000000951,ENSGALG00000004170,ENSGALG00000015899,ENSGALG00000026811,ENSGALG00000006379,ENSGALG00000015235,…
GO:0048468	cell development	biological_process	4.9409e-09	3.8342e-07	157	1269	1269	15671	ENSGALG00000007902,ENSGALG00000023296,ENSGALG00000012327,ENSGALG00000001812,ENSGALG00000002991,ENSGALG00000014262,ENSGALG00000026258,ENSGALG00000015410,ENSGALG00000011962,ENSGALG00000003578,ENSGALG00000017188,ENSGALG00000010036,ENSGALG00000023768,ENSGALG00000015132,ENSGALG00000009258,ENSGALG00000014890,ENSGALG00000004386,ENSGALG00000026252,ENSGALG00000002763,ENSGALG00000000761,ENSGALG00000006855,…
GO:0031401	positive regulation of protein modification process	biological_process	4.9652e-09	3.8361e-07	93	1269	633	15671	ENSGALG00000008281,ENSGALG00000002355,ENSGALG00000012292,ENSGALG00000003863,ENSGALG00000015729,ENSGALG00000015708,ENSGALG00000001000,ENSGALG00000010166,ENSGALG00000002113,ENSGALG00000007874,ENSGALG00000007001,ENSGALG00000003311,ENSGALG00000010566,ENSGALG00000010870,ENSGALG00000009298,ENSGALG00000005256,ENSGALG00000014213,ENSGALG00000009870,ENSGALG00000016881,ENSGALG00000005947,ENSGALG00000005060,…
GO:0002688	regulation of leukocyte chemotaxis	biological_process	5.1102e-09	3.9308e-07	20	1269	55	15671	ENSGALG00000027572,ENSGALG00000015235,ENSGALG00000002081,ENSGALG00000002722,ENSGALG00000000951,ENSGALG00000010336,ENSGALG00000026098,ENSGALG00000009638,ENSGALG00000028256,ENSGALG00000013218,ENSGALG00000028136,ENSGALG00000010338,ENSGALG00000009866,ENSGALG00000011733,ENSGALG00000024484,ENSGALG00000006346,ENSGALG00000028217,ENSGALG00000000667,ENSGALG00000011668,ENSGALG00000006756
GO:0002009	morphogenesis of an epithelium	biological_process	5.4236e-09	4.1536e-07	59	1269	342	15671	ENSGALG00000007140,ENSGALG00000026180,ENSGALG00000009020,ENSGALG00000016397,ENSGALG00000026557,ENSGALG00000015512,ENSGALG00000011870,ENSGALG00000002763,ENSGALG00000004386,ENSGALG00000009556,ENSGALG00000009241,ENSGALG00000006252,ENSGALG00000028158,ENSGALG00000017188,ENSGALG00000026928,ENSGALG00000010290,ENSGALG00000008514,ENSGALG00000006379,ENSGALG00000012023,ENSGALG00000001331,ENSGALG00000008433,…
GO:0019220	regulation of phosphate metabolic process	biological_process	5.5824e-09	4.2567e-07	130	1269	988	15671	ENSGALG00000028256,ENSGALG00000011207,ENSGALG00000017019,ENSGALG00000014716,ENSGALG00000015912,ENSGALG00000012023,ENSGALG00000003161,ENSGALG00000023541,ENSGALG00000006259,ENSGALG00000009241,ENSGALG00000016428,ENSGALG00000009298,ENSGALG00000002540,ENSGALG00000007001,ENSGALG00000005060,ENSGALG00000014213,ENSGALG00000027269,ENSGALG00000015708,ENSGALG00000010166,ENSGALG00000015729,ENSGALG00000008661,…
GO:0005515	protein binding	molecular_function	5.8027e-09	4.4055e-07	838	1269	9234	15671	ENSGALG00000015109,ENSGALG00000015241,ENSGALG00000015632,ENSGALG00000013741,ENSGALG00000016829,ENSGALG00000000059,ENSGALG00000015865,ENSGALG00000019690,ENSGALG00000003651,ENSGALG00000009690,ENSGALG00000004419,Novel00071,ENSGALG00000026842,ENSGALG00000028044,ENSGALG00000010560,ENSGALG00000007001,ENSGALG00000002540,Novel00529,ENSGALG00000005492,ENSGALG00000006354,ENSGALG00000001525,ENSGALG000000193…
GO:1903561	extracellular vesicle	cellular_component	6.1935e-09	4.682e-07	208	1269	1775	15671	ENSGALG00000008975,ENSGALG00000014412,ENSGALG00000007712,ENSGALG00000002160,ENSGALG00000011511,ENSGALG00000009229,ENSGALG00000001000,ENSGALG00000007874,ENSGALG00000010566,ENSGALG00000012173,ENSGALG00000028115,ENSGALG00000028136,ENSGALG00000016759,ENSGALG00000013579,ENSGALG00000026363,ENSGALG00000026652,ENSGALG00000016216,ENSGALG00000014603,ENSGALG00000010818,ENSGALG00000011523,ENSGALG00000016140,…
GO:0043230	extracellular organelle	cellular_component	6.4865e-09	4.8824e-07	208	1269	1776	15671	ENSGALG00000002869,ENSGALG00000005906,ENSGALG00000003923,ENSGALG00000027514,ENSGALG00000006751,ENSGALG00000001085,ENSGALG00000006503,ENSGALG00000008469,ENSGALG00000014261,ENSGALG00000016173,ENSGALG00000011149,ENSGALG00000022586,ENSGALG00000003640,ENSGALG00000008997,ENSGALG00000006609,ENSGALG00000027483,ENSGALG00000027710,ENSGALG00000011715,ENSGALG00000011678,ENSGALG00000007807,ENSGALG00000007018,…
GO:0007162	negative regulation of cell adhesion	biological_process	7.2336e-09	5.4215e-07	32	1269	130	15671	ENSGALG00000009626,ENSGALG00000008969,ENSGALG00000008014,ENSGALG00000023536,ENSGALG00000006785,ENSGALG00000028136,ENSGALG00000014820,ENSGALG00000018934,ENSGALG00000018828,ENSGALG00000016138,ENSGALG00000008830,ENSGALG00000015241,ENSGALG00000010529,ENSGALG00000006855,ENSGALG00000014476,ENSGALG00000004673,ENSGALG00000005483,ENSGALG00000006409,ENSGALG00000004386,ENSGALG00000023689,ENSGALG00000016954,…
GO:0071621	granulocyte chemotaxis	biological_process	7.7568e-09	5.7889e-07	18	1269	46	15671	ENSGALG00000000951,ENSGALG00000015148,ENSGALG00000026098,ENSGALG00000027572,ENSGALG00000011094,ENSGALG00000002112,ENSGALG00000015235,ENSGALG00000028217,ENSGALG00000024484,ENSGALG00000000667,ENSGALG00000006756,ENSGALG00000011668,ENSGALG00000000534,ENSGALG00000005176,ENSGALG00000028256,ENSGALG00000012173,ENSGALG00000013218,ENSGALG00000009866
GO:0005102	receptor binding	molecular_function	7.8958e-09	5.8676e-07	118	1269	876	15671	ENSGALG00000024083,ENSGALG00000005693,ENSGALG00000015235,ENSGALG00000010290,ENSGALG00000011509,ENSGALG00000009612,ENSGALG00000015463,ENSGALG00000027897,ENSGALG00000006388,ENSGALG00000002909,ENSGALG00000011551,ENSGALG00000001077,ENSGALG00000026663,ENSGALG00000011870,ENSGALG00000017295,ENSGALG00000022798,ENSGALG00000012538,ENSGALG00000006756,ENSGALG00000026613,ENSGALG00000028341,ENSGALG00000002329,…
GO:0044425	membrane part	cellular_component	8.3043e-09	6.1452e-07	353	1269	3413	15671	ENSGALG00000007472,ENSGALG00000007701,ENSGALG00000004673,ENSGALG00000029069,ENSGALG00000006409,ENSGALG00000000558,ENSGALG00000016746,ENSGALG00000007416,ENSGALG00000003748,Novel01172,ENSGALG00000009020,ENSGALG00000003747,ENSGALG00000017136,ENSGALG00000007645,ENSGALG00000007902,ENSGALG00000008439,ENSGALG00000012080,ENSGALG00000027305,ENSGALG00000008666,ENSGALG00000001181,ENSGALG00000027419,ENSGALG0…
GO:0050852	T cell receptor signaling pathway	biological_process	9.1018e-09	6.707e-07	19	1269	52	15671	ENSGALG00000015362,ENSGALG00000007416,ENSGALG00000000731,ENSGALG00000006751,ENSGALG00000012511,ENSGALG00000001486,ENSGALG00000016173,ENSGALG00000006726,ENSGALG00000008669,ENSGALG00000000466,ENSGALG00000004170,ENSGALG00000003857,ENSGALG00000015899,ENSGALG00000014127,ENSGALG00000026811,ENSGALG00000027305,ENSGALG00000027572,ENSGALG00000011094,ENSGALG00000003750
GO:0010604	positive regulation of macromolecule metabolic process	biological_process	9.9278e-09	7.2851e-07	199	1269	1704	15671	ENSGALG00000008433,ENSGALG00000026484,ENSGALG00000010291,ENSGALG00000001077,ENSGALG00000012480,ENSGALG00000012891,ENSGALG00000002909,ENSGALG00000000769,ENSGALG00000006138,ENSGALG00000007768,ENSGALG00000027093,ENSGALG00000009866,ENSGALG00000017091,ENSGALG00000016954,ENSGALG00000011870,ENSGALG00000014297,ENSGALG00000005483,ENSGALG00000007140,ENSGALG00000006756,ENSGALG00000021313,ENSGALG00000010924,…
GO:0070062	extracellular exosome	cellular_component	1.0699e-08	7.818e-07	206	1269	1766	15671	ENSGALG00000027483,ENSGALG00000027710,ENSGALG00000008997,ENSGALG00000003640,ENSGALG00000006609,ENSGALG00000011149,ENSGALG00000022586,ENSGALG00000008469,ENSGALG00000016173,ENSGALG00000014261,ENSGALG00000001085,ENSGALG00000006503,ENSGALG00000006751,ENSGALG00000003923,ENSGALG00000027514,ENSGALG00000005906,ENSGALG00000002869,ENSGALG00000028774,ENSGALG00000002041,ENSGALG00000008306,ENSGALG00000006039,…
GO:0065010	extracellular membrane-bounded organelle	cellular_component	1.1196e-08	8.1476e-07	206	1269	1767	15671	ENSGALG00000008475,ENSGALG00000011885,ENSGALG00000000921,ENSGALG00000023689,ENSGALG00000001926,ENSGALG00000014582,ENSGALG00000007018,ENSGALG00000007807,ENSGALG00000011678,ENSGALG00000007104,ENSGALG00000028217,ENSGALG00000011715,ENSGALG00000028774,ENSGALG00000002041,ENSGALG00000008306,ENSGALG00000026147,ENSGALG00000006039,ENSGALG00000014362,ENSGALG00000006319,ENSGALG00000011509,ENSGALG00000011855,…
GO:0006959	humoral immune response	biological_process	1.324e-08	9.5955e-07	22	1269	68	15671	ENSGALG00000013218,ENSGALG00000004771,ENSGALG00000016881,ENSGALG00000021139,ENSGALG00000016954,ENSGALG00000022798,ENSGALG00000007381,ENSGALG00000006726,ENSGALG00000008447,ENSGALG00000002160,ENSGALG00000012281,ENSGALG00000011509,ENSGALG00000027572,ENSGALG00000005666,ENSGALG00000016919,Novel03206,ENSGALG00000011551,ENSGALG00000015026,ENSGALG00000022586,ENSGALG00000021569,ENSGALG00000014603,ENSGALG0…
GO:0022603	regulation of anatomical structure morphogenesis	biological_process	1.4905e-08	1.0757e-06	83	1269	561	15671	ENSGALG00000011264,ENSGALG00000003855,ENSGALG00000014684,ENSGALG00000004170,ENSGALG00000016138,ENSGALG00000007668,ENSGALG00000003295,ENSGALG00000027710,ENSGALG00000005619,ENSGALG00000010529,ENSGALG00000009626,ENSGALG00000008461,ENSGALG00000002626,ENSGALG00000008437,ENSGALG00000009724,ENSGALG00000014201,ENSGALG00000002888,ENSGALG00000018934,ENSGALG00000015148,ENSGALG00000011855,ENSGALG00000010290,…
GO:0030098	lymphocyte differentiation	biological_process	1.542e-08	1.1084e-06	40	1269	190	15671	ENSGALG00000026484,ENSGALG00000008666,ENSGALG00000011182,ENSGALG00000015388,ENSGALG00000007902,ENSGALG00000006379,ENSGALG00000008514,ENSGALG00000016786,ENSGALG00000011254,ENSGALG00000000466,ENSGALG00000027897,ENSGALG00000027345,ENSGALG00000015148,ENSGALG00000022798,ENSGALG00000015472,ENSGALG00000007416,ENSGALG00000027572,ENSGALG00000006415,ENSGALG00000010529,ENSGALG00000026811,ENSGALG00000014824,…
GO:0032755	positive regulation of interleukin-6 production	biological_process	1.6026e-08	1.1472e-06	16	1269	38	15671	ENSGALG00000011535,ENSGALG00000003863,ENSGALG00000013468,ENSGALG00000000534,ENSGALG00000006756,ENSGALG00000017485,ENSGALG00000014182,ENSGALG00000007001,ENSGALG00000027093,ENSGALG00000005947,ENSGALG00000015899,ENSGALG00000015094,ENSGALG00000001889,ENSGALG00000000769,ENSGALG00000001077,ENSGALG00000008439
GO:0043408	regulation of MAPK cascade	biological_process	1.8315e-08	1.3057e-06	64	1269	389	15671	ENSGALG00000028256,ENSGALG00000011207,ENSGALG00000015132,ENSGALG00000011524,ENSGALG00000016603,ENSGALG00000000534,ENSGALG00000026910,ENSGALG00000012023,ENSGALG00000003161,ENSGALG00000012327,ENSGALG00000008439,ENSGALG00000023768,ENSGALG00000003578,ENSGALG00000009241,ENSGALG00000012792,ENSGALG00000010870,ENSGALG00000009298,ENSGALG00000010566,ENSGALG00000003311,ENSGALG00000002540,ENSGALG00000007001,…
GO:0005126	cytokine receptor binding	molecular_function	2.2816e-08	1.62e-06	35	1269	151	15671	ENSGALG00000007651,ENSGALG00000012327,ENSGALG00000015235,ENSGALG00000003161,ENSGALG00000009612,ENSGALG00000003750,ENSGALG00000002329,ENSGALG00000011668,ENSGALG00000000534,ENSGALG00000028217,ENSGALG00000026146,ENSGALG00000024484,ENSGALG00000014716,ENSGALG00000028256,ENSGALG00000022798,ENSGALG00000026663,ENSGALG00000026098,ENSGALG00000010336,ENSGALG00000014684,ENSGALG00000007668,ENSGALG00000000951,…
GO:1903034	regulation of response to wounding	biological_process	2.3004e-08	1.626e-06	42	1269	210	15671	ENSGALG00000027786,ENSGALG00000012097,ENSGALG00000012891,ENSGALG00000015148,ENSGALG00000016785,ENSGALG00000005135,ENSGALG00000008439,ENSGALG00000026928,ENSGALG00000011509,ENSGALG00000005086,ENSGALG00000005069,ENSGALG00000002829,ENSGALG00000000534,ENSGALG00000013468,ENSGALG00000006756,ENSGALG00000009638,ENSGALG00000003770,ENSGALG00000005503,ENSGALG00000000818,ENSGALG00000007381,ENSGALG00000000775,…
GO:0007169	transmembrane receptor protein tyrosine kinase signaling pathway	biological_process	2.3086e-08	1.626e-06	58	1269	343	15671	ENSGALG00000028217,ENSGALG00000028931,ENSGALG00000000534,ENSGALG00000007140,ENSGALG00000021313,ENSGALG00000005483,ENSGALG00000004386,ENSGALG00000028291,ENSGALG00000001926,ENSGALG00000011870,ENSGALG00000017091,ENSGALG00000014759,ENSGALG00000029047,ENSGALG00000026291,ENSGALG00000017179,ENSGALG00000008999,ENSGALG00000027786,ENSGALG00000028158,ENSGALG00000023768,ENSGALG00000002991,ENSGALG00000002260,…
GO:0050729	positive regulation of inflammatory response	biological_process	2.4507e-08	1.7192e-06	14	1269	30	15671	ENSGALG00000000775,ENSGALG00000011509,ENSGALG00000014890,ENSGALG00000000818,ENSGALG00000016785,ENSGALG00000014182,ENSGALG00000027572,ENSGALG00000013468,ENSGALG00000000534,ENSGALG00000006756,ENSGALG00000012891,ENSGALG00000005069,ENSGALG00000008669,ENSGALG00000014824
GO:0042035	regulation of cytokine biosynthetic process	biological_process	2.7632e-08	1.9307e-06	19	1269	55	15671	ENSGALG00000007001,ENSGALG00000017485,ENSGALG00000006726,ENSGALG00000001926,ENSGALG00000006785,ENSGALG00000027093,ENSGALG00000005947,ENSGALG00000014476,ENSGALG00000008014,ENSGALG00000007416,ENSGALG00000006756,ENSGALG00000000534,ENSGALG00000009626,ENSGALG00000013468,ENSGALG00000006099,ENSGALG00000026928,ENSGALG00000001889,ENSGALG00000001077,ENSGALG00000012480
GO:0045089	positive regulation of innate immune response	biological_process	2.9015e-08	2.0193e-06	29	1269	115	15671	ENSGALG00000000818,ENSGALG00000011089,ENSGALG00000007001,ENSGALG00000014297,ENSGALG00000017485,ENSGALG00000027093,ENSGALG00000005947,ENSGALG00000014476,ENSGALG00000006785,ENSGALG00000013911,ENSGALG00000008447,ENSGALG00000027598,ENSGALG00000006756,ENSGALG00000013468,ENSGALG00000017186,ENSGALG00000016829,ENSGALG00000014362,ENSGALG00000008439,ENSGALG00000001256,ENSGALG00000013748,ENSGALG00000001889,…
GO:0051050	positive regulation of transport	biological_process	2.9773e-08	2.0639e-06	74	1269	485	15671	ENSGALG00000011708,ENSGALG00000002160,ENSGALG00000003863,ENSGALG00000002355,ENSGALG00000007874,ENSGALG00000012173,ENSGALG00000007001,ENSGALG00000010119,ENSGALG00000006726,ENSGALG00000028115,ENSGALG00000005947,ENSGALG00000014820,ENSGALG00000004519,ENSGALG00000014824,ENSGALG00000014640,ENSGALG00000013568,ENSGALG00000018828,ENSGALG00000002709,ENSGALG00000003932,ENSGALG00000000852,ENSGALG00000016829,…
GO:0033993	response to lipid	biological_process	3.0822e-08	2.1282e-06	55	1269	315	15671	ENSGALG00000006726,ENSGALG00000007001,ENSGALG00000005947,ENSGALG00000010338,ENSGALG00000002626,ENSGALG00000008014,ENSGALG00000003863,ENSGALG00000002160,ENSGALG00000007874,ENSGALG00000003144,ENSGALG00000010529,ENSGALG00000015241,ENSGALG00000027572,ENSGALG00000011094,ENSGALG00000010336,ENSGALG00000015899,ENSGALG00000004419,ENSGALG00000007668,ENSGALG00000000951,ENSGALG00000014824,ENSGALG00000012396,…
GO:0042129	regulation of T cell proliferation	biological_process	3.1026e-08	2.1339e-06	23	1269	77	15671	ENSGALG00000014820,ENSGALG00000009870,ENSGALG00000001486,ENSGALG00000006785,ENSGALG00000014716,ENSGALG00000004673,ENSGALG00000012173,ENSGALG00000007874,ENSGALG00000000534,ENSGALG00000007416,ENSGALG00000008014,ENSGALG00000022871,ENSGALG00000015235,ENSGALG00000014362,ENSGALG00000006379,ENSGALG00000005257,ENSGALG00000020326,ENSGALG00000018828,ENSGALG00000015148,ENSGALG00000008669,ENSGALG00000015032,…
GO:0005911	cell-cell junction	cellular_component	3.2052e-08	2.1958e-06	46	1269	249	15671	ENSGALG00000006483,ENSGALG00000017136,ENSGALG00000007416,ENSGALG00000006507,ENSGALG00000006090,ENSGALG00000011233,ENSGALG00000004260,ENSGALG00000029069,ENSGALG00000015132,ENSGALG00000026862,ENSGALG00000017208,ENSGALG00000026291,ENSGALG00000006259,ENSGALG00000004070,ENSGALG00000000299,ENSGALG00000011139,ENSGALG00000000608,ENSGALG00000000466,ENSGALG00000015410,ENSGALG00000015463,ENSGALG00000003750,…
GO:0031325	positive regulation of cellular metabolic process	biological_process	3.3793e-08	2.3061e-06	198	1269	1718	15671	ENSGALG00000004386,ENSGALG00000015132,ENSGALG00000014890,ENSGALG00000016603,ENSGALG00000009020,ENSGALG00000001188,ENSGALG00000007416,ENSGALG00000009754,ENSGALG00000006855,ENSGALG00000000534,ENSGALG00000026910,ENSGALG00000008439,ENSGALG00000023296,ENSGALG00000027305,ENSGALG00000012327,ENSGALG00000003578,ENSGALG00000017188,ENSGALG00000007651,ENSGALG00000010036,ENSGALG00000028158,ENSGALG00000002991,…
GO:0002449	lymphocyte mediated immunity	biological_process	3.4127e-08	2.3198e-06	28	1269	108	15671	ENSGALG00000013748,ENSGALG00000002614,ENSGALG00000011509,ENSGALG00000016829,ENSGALG00000015235,ENSGALG00000024340,ENSGALG00000006415,ENSGALG00000008669,ENSGALG00000003577,ENSGALG00000022586,ENSGALG00000021569,ENSGALG00000016400,ENSGALG00000002930,ENSGALG00000020316,ENSGALG00000005947,ENSGALG00000014476,ENSGALG00000014297,ENSGALG00000004673,ENSGALG00000017239,ENSGALG00000024372,ENSGALG00000028268,…
GO:0065009	regulation of molecular function	biological_process	3.5707e-08	2.4179e-06	171	1269	1447	15671	ENSGALG00000008304,ENSGALG00000010628,ENSGALG00000000379,ENSGALG00000026811,ENSGALG00000008830,ENSGALG00000021143,ENSGALG00000014872,ENSGALG00000003857,ENSGALG00000018828,ENSGALG00000010818,ENSGALG00000012885,ENSGALG00000012200,ENSGALG00000010870,ENSGALG00000010566,ENSGALG00000003311,ENSGALG00000028115,ENSGALG00000005947,ENSGALG00000014687,ENSGALG00000016759,ENSGALG00000008537,ENSGALG00000005256,…
GO:0048762	mesenchymal cell differentiation	biological_process	3.666e-08	2.4729e-06	31	1269	130	15671	ENSGALG00000008455,ENSGALG00000009020,ENSGALG00000016397,ENSGALG00000007807,ENSGALG00000007140,ENSGALG00000026180,ENSGALG00000004900,ENSGALG00000011870,ENSGALG00000016954,ENSGALG00000003311,ENSGALG00000002763,ENSGALG00000015013,ENSGALG00000004386,ENSGALG00000026465,ENSGALG00000021593,ENSGALG00000013370,ENSGALG00000009724,ENSGALG00000008830,ENSGALG00000014872,ENSGALG00000007668,ENSGALG00000009241,…
GO:0042098	T cell proliferation	biological_process	4.1072e-08	2.7525e-06	26	1269	97	15671	ENSGALG00000015032,ENSGALG00000008669,ENSGALG00000011254,ENSGALG00000015148,ENSGALG00000018828,ENSGALG00000015899,ENSGALG00000000951,ENSGALG00000006379,ENSGALG00000014362,ENSGALG00000015235,ENSGALG00000020326,ENSGALG00000005257,ENSGALG00000007416,ENSGALG00000007874,ENSGALG00000000534,ENSGALG00000022871,ENSGALG00000008014,ENSGALG00000003863,ENSGALG00000028136,ENSGALG00000006785,ENSGALG00000014716,…
GO:0043123	positive regulation of I-kappaB kinase/NF-kappaB signaling	biological_process	4.112e-08	2.7525e-06	29	1269	116	15671	ENSGALG00000011535,ENSGALG00000013911,ENSGALG00000000534,ENSGALG00000007874,ENSGALG00000003144,ENSGALG00000013468,ENSGALG00000026613,ENSGALG00000015729,ENSGALG00000004661,ENSGALG00000017119,ENSGALG00000007001,ENSGALG00000028256,ENSGALG00000005947,ENSGALG00000014890,ENSGALG00000013356,ENSGALG00000009724,ENSGALG00000016786,ENSGALG00000001889,ENSGALG00000026626,ENSGALG00000015899,ENSGALG00000014725,…
GO:0032675	regulation of interleukin-6 production	biological_process	4.1519e-08	2.7687e-06	19	1269	56	15671	ENSGALG00000014182,ENSGALG00000017485,ENSGALG00000007001,ENSGALG00000008999,ENSGALG00000005947,ENSGALG00000027093,ENSGALG00000011535,ENSGALG00000003863,ENSGALG00000008014,ENSGALG00000012292,ENSGALG00000013468,ENSGALG00000000534,ENSGALG00000006756,ENSGALG00000008439,ENSGALG00000015899,ENSGALG00000015094,ENSGALG00000000769,ENSGALG00000001889,ENSGALG00000001077
GO:0060485	mesenchyme development	biological_process	4.3553e-08	2.8933e-06	35	1269	159	15671	ENSGALG00000007140,ENSGALG00000026180,ENSGALG00000009020,ENSGALG00000007807,ENSGALG00000016397,ENSGALG00000021593,ENSGALG00000013370,ENSGALG00000026465,ENSGALG00000015013,ENSGALG00000004386,ENSGALG00000011870,ENSGALG00000016954,ENSGALG00000002763,ENSGALG00000009241,ENSGALG00000016394,ENSGALG00000017188,ENSGALG00000006379,ENSGALG00000010290,ENSGALG00000011355,ENSGALG00000009612,ENSGALG00000004900,…
GO:0016020	membrane	cellular_component	5.991e-08	3.9649e-06	527	1269	5528	15671	ENSGALG00000016844,ENSGALG00000028047,ENSGALG00000003855,ENSGALG00000014812,ENSGALG00000007174,ENSGALG00000010986,ENSGALG00000021128,ENSGALG00000005257,ENSGALG00000005772,ENSGALG00000007418,ENSGALG00000011717,ENSGALG00000008009,ENSGALG00000016223,ENSGALG00000005969,ENSGALG00000018934,ENSGALG00000008398,ENSGALG00000012891,ENSGALG00000003527,ENSGALG00000014835,ENSGALG00000001331,ENSGALG00000024340,…
GO:0043122	regulation of I-kappaB kinase/NF-kappaB signaling	biological_process	6.0611e-08	3.9963e-06	34	1269	153	15671	ENSGALG00000015729,ENSGALG00000005906,ENSGALG00000007874,ENSGALG00000003144,ENSGALG00000007001,ENSGALG00000009724,ENSGALG00000005947,ENSGALG00000015899,ENSGALG00000001889,ENSGALG00000014873,ENSGALG00000008305,ENSGALG00000013911,ENSGALG00000011535,ENSGALG00000026613,ENSGALG00000000534,ENSGALG00000013468,ENSGALG00000028256,ENSGALG00000017119,ENSGALG00000001926,ENSGALG00000004661,ENSGALG00000013356,…
GO:0032760	positive regulation of tumor necrosis factor production	biological_process	6.2979e-08	4.1368e-06	14	1269	32	15671	ENSGALG00000001077,ENSGALG00000013468,ENSGALG00000009626,ENSGALG00000006756,ENSGALG00000011535,ENSGALG00000027598,ENSGALG00000015899,ENSGALG00000015094,ENSGALG00000001889,ENSGALG00000008439,ENSGALG00000005947,ENSGALG00000015463,ENSGALG00000007001,ENSGALG00000001926
GO:0071495	cellular response to endogenous stimulus	biological_process	6.8614e-08	4.4901e-06	85	1269	593	15671	ENSGALG00000027938,ENSGALG00000027786,ENSGALG00000007000,ENSGALG00000002909,ENSGALG00000005974,ENSGALG00000000608,ENSGALG00000016394,ENSGALG00000015148,ENSGALG00000013929,ENSGALG00000017201,ENSGALG00000026484,ENSGALG00000009612,ENSGALG00000015235,ENSGALG00000011535,ENSGALG00000003993,ENSGALG00000007807,ENSGALG00000005483,ENSGALG00000012538,ENSGALG00000015013,ENSGALG00000014184,ENSGALG00000000921,…
GO:0032609	interferon-gamma production	biological_process	6.888e-08	4.4908e-06	18	1269	52	15671	ENSGALG00000003857,ENSGALG00000015899,ENSGALG00000016786,ENSGALG00000014127,ENSGALG00000003577,ENSGALG00000015032,ENSGALG00000011094,ENSGALG00000027572,ENSGALG00000006099,ENSGALG00000015463,ENSGALG00000016785,ENSGALG00000007416,ENSGALG00000013468,ENSGALG00000007874,ENSGALG00000000534,ENSGALG00000007001,ENSGALG00000006726,ENSGALG00000014820
GO:0051049	regulation of transport	biological_process	7.2738e-08	4.7248e-06	125	1269	985	15671	ENSGALG00000023576,ENSGALG00000014820,ENSGALG00000028115,ENSGALG00000005947,ENSGALG00000007001,ENSGALG00000012173,ENSGALG00000006726,ENSGALG00000010119,ENSGALG00000007152,ENSGALG00000007874,ENSGALG00000002160,ENSGALG00000011708,ENSGALG00000023536,ENSGALG00000002355,ENSGALG00000012292,ENSGALG00000003863,ENSGALG00000016829,ENSGALG00000003932,ENSGALG00000006415,ENSGALG00000000852,ENSGALG00000015241,…
GO:0051247	positive regulation of protein metabolic process	biological_process	8.1814e-08	5.2947e-06	110	1269	834	15671	ENSGALG00000010290,ENSGALG00000011509,ENSGALG00000026928,ENSGALG00000010291,ENSGALG00000009612,ENSGALG00000028005,ENSGALG00000001077,ENSGALG00000012480,ENSGALG00000012891,ENSGALG00000002909,ENSGALG00000017091,ENSGALG00000007768,ENSGALG00000008999,ENSGALG00000027093,ENSGALG00000009556,ENSGALG00000017485,ENSGALG00000016954,ENSGALG00000001926,ENSGALG00000011715,ENSGALG00000028931,ENSGALG00000006756,…
GO:0050678	regulation of epithelial cell proliferation	biological_process	8.7077e-08	5.6146e-06	36	1269	170	15671	ENSGALG00000009626,ENSGALG00000015708,ENSGALG00000002022,ENSGALG00000023536,ENSGALG00000028115,ENSGALG00000005060,ENSGALG00000010870,ENSGALG00000018934,ENSGALG00000002420,ENSGALG00000018828,ENSGALG00000011264,ENSGALG00000013568,ENSGALG00000008830,ENSGALG00000000951,ENSGALG00000014872,ENSGALG00000005619,ENSGALG00000015241,ENSGALG00000000956,ENSGALG00000005176,ENSGALG00000016397,ENSGALG00000026291,…
GO:0031589	cell-substrate adhesion	biological_process	8.8967e-08	5.7154e-06	39	1269	199	15671	ENSGALG00000026891,ENSGALG00000012885,ENSGALG00000006609,ENSGALG00000003855,ENSGALG00000026836,ENSGALG00000003295,ENSGALG00000025898,ENSGALG00000000379,ENSGALG00000008661,ENSGALG00000012394,ENSGALG00000005257,ENSGALG00000009626,ENSGALG00000023536,ENSGALG00000002175,ENSGALG00000014687,ENSGALG00000009724,ENSGALG00000008437,ENSGALG00000008537,ENSGALG00000018934,ENSGALG00000010566,ENSGALG00000010825,…
GO:0031399	regulation of protein modification process	biological_process	9.1185e-08	5.8365e-06	129	1269	1029	15671	ENSGALG00000023541,ENSGALG00000003161,ENSGALG00000012023,ENSGALG00000009241,ENSGALG00000016428,ENSGALG00000006259,ENSGALG00000014716,ENSGALG00000011207,ENSGALG00000017019,ENSGALG00000028256,ENSGALG00000016123,ENSGALG00000015912,ENSGALG00000027335,ENSGALG00000011972,ENSGALG00000015241,ENSGALG00000008661,ENSGALG00000010560,ENSGALG00000014213,ENSGALG00000005060,ENSGALG00000007001,ENSGALG00000009298,…
GO:0051241	negative regulation of multicellular organismal process	biological_process	9.1638e-08	5.8442e-06	82	1269	569	15671	ENSGALG00000008666,ENSGALG00000020326,ENSGALG00000011182,ENSGALG00000016785,ENSGALG00000005135,ENSGALG00000006379,ENSGALG00000008514,ENSGALG00000003578,ENSGALG00000007651,ENSGALG00000015032,ENSGALG00000009241,ENSGALG00000004673,ENSGALG00000004386,ENSGALG00000026252,ENSGALG00000011298,ENSGALG00000002763,ENSGALG00000013370,ENSGALG00000014476,ENSGALG00000026291,ENSGALG00000016397,ENSGALG00000009020,…
GO:0035239	tube morphogenesis	biological_process	9.4937e-08	6.0326e-06	47	1269	266	15671	ENSGALG00000006252,ENSGALG00000013929,ENSGALG00000009241,ENSGALG00000001449,ENSGALG00000017188,ENSGALG00000006379,ENSGALG00000010290,ENSGALG00000008514,ENSGALG00000011182,ENSGALG00000008433,ENSGALG00000001331,ENSGALG00000007140,ENSGALG00000015472,ENSGALG00000026557,ENSGALG00000016397,ENSGALG00000009556,ENSGALG00000004386,ENSGALG00000011870,ENSGALG00000013568,ENSGALG00000012885,ENSGALG00000014873,…
GO:0032874	positive regulation of stress-activated MAPK cascade	biological_process	1.0092e-07	6.3898e-06	23	1269	84	15671	ENSGALG00000002909,ENSGALG00000012891,ENSGALG00000001077,ENSGALG00000012792,ENSGALG00000010560,ENSGALG00000015899,ENSGALG00000009898,ENSGALG00000008830,ENSGALG00000001889,ENSGALG00000006707,ENSGALG00000009612,ENSGALG00000028005,ENSGALG00000000534,ENSGALG00000013468,ENSGALG00000011535,ENSGALG00000016603,ENSGALG00000028143,ENSGALG00000021017,ENSGALG00000005256,ENSGALG00000005947,ENSGALG00000007001,…
GO:1903557	positive regulation of tumor necrosis factor superfamily cytokine production	biological_process	1.0129e-07	6.3898e-06	14	1269	33	15671	ENSGALG00000005947,ENSGALG00000008439,ENSGALG00000001926,ENSGALG00000015463,ENSGALG00000007001,ENSGALG00000009626,ENSGALG00000013468,ENSGALG00000006756,ENSGALG00000001077,ENSGALG00000015094,ENSGALG00000001889,ENSGALG00000011535,ENSGALG00000027598,ENSGALG00000015899
GO:0032635	interleukin-6 production	biological_process	1.0533e-07	6.6212e-06	19	1269	59	15671	ENSGALG00000008439,ENSGALG00000015899,ENSGALG00000001889,ENSGALG00000000769,ENSGALG00000015094,ENSGALG00000001077,ENSGALG00000007001,ENSGALG00000014182,ENSGALG00000017485,ENSGALG00000005947,ENSGALG00000027093,ENSGALG00000008999,ENSGALG00000011535,ENSGALG00000012292,ENSGALG00000008014,ENSGALG00000003863,ENSGALG00000006756,ENSGALG00000000534,ENSGALG00000013468
GO:0002703	regulation of leukocyte mediated immunity	biological_process	1.1052e-07	6.899e-06	24	1269	88	15671	ENSGALG00000024348,ENSGALG00000028268,ENSGALG00000013468,ENSGALG00000002160,ENSGALG00000008447,ENSGALG00000013372,ENSGALG00000003863,ENSGALG00000014476,ENSGALG00000007001,ENSGALG00000014182,ENSGALG00000004673,ENSGALG00000024372,ENSGALG00000008669,ENSGALG00000022586,ENSGALG00000002930,ENSGALG00000016400,ENSGALG00000020316,ENSGALG00000008340,ENSGALG00000013748,ENSGALG00000002614,ENSGALG00000011509,…
GO:0031988	membrane-bounded vesicle	cellular_component	1.1054e-07	6.899e-06	231	1269	2098	15671	ENSGALG00000028635,ENSGALG00000007700,ENSGALG00000013922,ENSGALG00000026823,ENSGALG00000006783,ENSGALG00000009626,ENSGALG00000014236,ENSGALG00000002162,ENSGALG00000010237,ENSGALG00000005065,ENSGALG00000002022,ENSGALG00000009452,ENSGALG00000016105,ENSGALG00000004438,ENSGALG00000026439,ENSGALG00000004771,ENSGALG00000000957,ENSGALG00000008918,ENSGALG00000016223,ENSGALG00000003855,ENSGALG00000016443,…
GO:0030198	extracellular matrix organization	biological_process	1.1719e-07	7.288e-06	32	1269	147	15671	ENSGALG00000011264,ENSGALG00000010838,ENSGALG00000011110,ENSGALG00000027710,ENSGALG00000000379,ENSGALG00000006707,ENSGALG00000021128,ENSGALG00000008661,ENSGALG00000002022,ENSGALG00000009724,ENSGALG00000005060,ENSGALG00000012173,ENSGALG00000008469,ENSGALG00000010566,ENSGALG00000014262,ENSGALG00000000616,ENSGALG00000016394,ENSGALG00000009241,ENSGALG00000016584,ENSGALG00000013929,ENSGALG00000011962,…
GO:0050673	epithelial cell proliferation	biological_process	1.1807e-07	7.317e-06	41	1269	211	15671	ENSGALG00000008827,ENSGALG00000015512,ENSGALG00000026291,ENSGALG00000004386,ENSGALG00000005483,ENSGALG00000016954,ENSGALG00000018666,ENSGALG00000026252,ENSGALG00000028931,ENSGALG00000005176,ENSGALG00000016397,ENSGALG00000006379,ENSGALG00000010290,ENSGALG00000008514,ENSGALG00000009612,ENSGALG00000009241,ENSGALG00000007000,ENSGALG00000028158,ENSGALG00000007651,ENSGALG00000001405,ENSGALG00000017188,…
GO:0042993	positive regulation of transcription factor import into nucleus	biological_process	1.2398e-07	7.6564e-06	13	1269	29	15671	ENSGALG00000016786,ENSGALG00000013468,ENSGALG00000007874,ENSGALG00000000534,ENSGALG00000000608,ENSGALG00000000852,ENSGALG00000000921,ENSGALG00000007001,ENSGALG00000028256,ENSGALG00000005947,ENSGALG00000024083,ENSGALG00000023541,ENSGALG00000009724
GO:0070304	positive regulation of stress-activated protein kinase signaling cascade	biological_process	1.2818e-07	7.8877e-06	23	1269	85	15671	ENSGALG00000010560,ENSGALG00000012792,ENSGALG00000001077,ENSGALG00000012891,ENSGALG00000002909,ENSGALG00000001889,ENSGALG00000008830,ENSGALG00000015899,ENSGALG00000009898,ENSGALG00000028005,ENSGALG00000009612,ENSGALG00000006707,ENSGALG00000013468,ENSGALG00000000534,ENSGALG00000021017,ENSGALG00000028143,ENSGALG00000016603,ENSGALG00000011535,ENSGALG00000005947,ENSGALG00000005256,ENSGALG00000009298,…
GO:0007249	I-kappaB kinase/NF-kappaB signaling	biological_process	1.2864e-07	7.8881e-06	35	1269	165	15671	ENSGALG00000008305,ENSGALG00000014873,ENSGALG00000015899,ENSGALG00000001889,ENSGALG00000009724,ENSGALG00000005947,ENSGALG00000012076,ENSGALG00000007001,ENSGALG00000005906,ENSGALG00000015729,ENSGALG00000007874,ENSGALG00000003144,ENSGALG00000008439,ENSGALG00000023541,ENSGALG00000024083,ENSGALG00000001569,ENSGALG00000016785,ENSGALG00000015026,ENSGALG00000001077,ENSGALG00000014725,ENSGALG00000026626,…
GO:0043062	extracellular structure organization	biological_process	1.376e-07	8.4083e-06	32	1269	148	15671	ENSGALG00000006319,ENSGALG00000007902,ENSGALG00000009612,ENSGALG00000009241,ENSGALG00000016394,ENSGALG00000016584,ENSGALG00000013929,ENSGALG00000014262,ENSGALG00000000616,ENSGALG00000011962,ENSGALG00000000775,ENSGALG00000003770,ENSGALG00000016954,ENSGALG00000016114,ENSGALG00000004386,ENSGALG00000001527,ENSGALG00000006855,ENSGALG00000004338,ENSGALG00000000379,ENSGALG00000027710,ENSGALG00000011110,…
GO:0043901	negative regulation of multi-organism process	biological_process	1.3988e-07	8.5181e-06	22	1269	77	15671	ENSGALG00000005906,ENSGALG00000006756,ENSGALG00000003144,ENSGALG00000013911,ENSGALG00000028284,ENSGALG00000013723,ENSGALG00000005947,ENSGALG00000016595,ENSGALG00000010870,ENSGALG00000001077,ENSGALG00000023821,ENSGALG00000028529,ENSGALG00000010560,ENSGALG00000016400,ENSGALG00000004170,ENSGALG00000027630,ENSGALG00000000951,ENSGALG00000007651,ENSGALG00000008439,ENSGALG00000026811,ENSGALG00000015388,…
GO:0001667	ameboidal-type cell migration	biological_process	1.5766e-07	9.5675e-06	40	1269	208	15671	ENSGALG00000027980,ENSGALG00000007140,ENSGALG00000005483,ENSGALG00000004386,ENSGALG00000028291,ENSGALG00000016954,ENSGALG00000001926,ENSGALG00000011870,ENSGALG00000008827,ENSGALG00000017208,ENSGALG00000013370,ENSGALG00000007000,ENSGALG00000023768,ENSGALG00000028158,ENSGALG00000002991,ENSGALG00000016428,ENSGALG00000003750,ENSGALG00000009612,ENSGALG00000006379,ENSGALG00000004320,ENSGALG00000008514,…
GO:0043900	regulation of multi-organism process	biological_process	1.6358e-07	9.8928e-06	44	1269	237	15671	ENSGALG00000004170,ENSGALG00000000951,ENSGALG00000010560,ENSGALG00000016400,ENSGALG00000023821,ENSGALG00000012885,ENSGALG00000028529,ENSGALG00000014505,ENSGALG00000010529,ENSGALG00000000852,ENSGALG00000026811,ENSGALG00000028284,ENSGALG00000011708,ENSGALG00000003144,ENSGALG00000005906,ENSGALG00000002022,ENSGALG00000016595,ENSGALG00000009298,ENSGALG00000010870,ENSGALG00000012074,ENSGALG00000009870,…
GO:0071219	cellular response to molecule of bacterial origin	biological_process	1.812e-07	1.0921e-05	22	1269	78	15671	ENSGALG00000012801,ENSGALG00000005947,ENSGALG00000007001,ENSGALG00000007874,ENSGALG00000000534,ENSGALG00000006756,ENSGALG00000027598,ENSGALG00000002160,ENSGALG00000014362,ENSGALG00000005693,ENSGALG00000000783,ENSGALG00000008439,ENSGALG00000011094,ENSGALG00000016919,ENSGALG00000015388,ENSGALG00000028982,ENSGALG00000001077,ENSGALG00000007651,ENSGALG00000011961,ENSGALG00000000951,ENSGALG00000004419,…
GO:0022612	gland morphogenesis	biological_process	2.0036e-07	1.2034e-05	20	1269	69	15671	ENSGALG00000015241,ENSGALG00000009612,ENSGALG00000027710,ENSGALG00000006775,ENSGALG00000006379,ENSGALG00000028158,ENSGALG00000014872,ENSGALG00000007668,ENSGALG00000012885,ENSGALG00000011264,ENSGALG00000003311,ENSGALG00000004386,ENSGALG00000024024,ENSGALG00000015512,ENSGALG00000007113,ENSGALG00000008014,ENSGALG00000008455,ENSGALG00000002626,ENSGALG00000007140,ENSGALG00000008461
GO:0016310	phosphorylation	biological_process	2.0581e-07	1.2319e-05	169	1269	1462	15671	ENSGALG00000018934,ENSGALG00000009437,ENSGALG00000009724,ENSGALG00000008612,ENSGALG00000008461,ENSGALG00000009626,ENSGALG00000004785,ENSGALG00000003706,ENSGALG00000007174,ENSGALG00000000951,ENSGALG00000007668,ENSGALG00000016138,ENSGALG00000009898,ENSGALG00000003855,ENSGALG00000026536,ENSGALG00000001889,ENSGALG00000016954,ENSGALG00000011870,ENSGALG00000014759,ENSGALG00000017091,ENSGALG00000009866,…
GO:0046632	alpha-beta T cell differentiation	biological_process	2.0872e-07	1.2431e-05	18	1269	56	15671	ENSGALG00000006785,ENSGALG00000001486,ENSGALG00000006726,ENSGALG00000012885,ENSGALG00000011254,ENSGALG00000015148,ENSGALG00000016400,ENSGALG00000003857,ENSGALG00000006480,ENSGALG00000015899,ENSGALG00000004170,ENSGALG00000014824,ENSGALG00000014127,ENSGALG00000016786,ENSGALG00000006379,ENSGALG00000026811,ENSGALG00000007902,ENSGALG00000010529
GO:0048585	negative regulation of response to stimulus	biological_process	2.0909e-07	1.2431e-05	107	1269	825	15671	ENSGALG00000001000,ENSGALG00000015708,ENSGALG00000008281,ENSGALG00000013372,ENSGALG00000012292,ENSGALG00000003863,ENSGALG00000023576,ENSGALG00000005256,ENSGALG00000028136,ENSGALG00000005060,ENSGALG00000012173,ENSGALG00000007001,ENSGALG00000006726,ENSGALG00000002540,ENSGALG00000012885,ENSGALG00000013568,ENSGALG00000014824,ENSGALG00000020316,ENSGALG00000014872,ENSGALG00000004419,ENSGALG00000008830,…
GO:0051128	regulation of cellular component organization	biological_process	2.1366e-07	1.2659e-05	156	1269	1332	15671	ENSGALG00000010560,ENSGALG00000004519,ENSGALG00000005299,ENSGALG00000011110,ENSGALG00000003932,ENSGALG00000008661,ENSGALG00000015241,ENSGALG00000015729,ENSGALG00000015708,ENSGALG00000010166,ENSGALG00000002643,ENSGALG00000009252,ENSGALG00000001525,ENSGALG00000011608,ENSGALG00000009298,ENSGALG00000006726,ENSGALG00000009241,ENSGALG00000016428,ENSGALG00000006259,ENSGALG00000004070,ENSGALG00000023364,…
GO:0032872	regulation of stress-activated MAPK cascade	biological_process	2.336e-07	1.3794e-05	28	1269	121	15671	ENSGALG00000005947,ENSGALG00000005256,ENSGALG00000009298,ENSGALG00000009437,ENSGALG00000007001,ENSGALG00000028256,ENSGALG00000000534,ENSGALG00000013468,ENSGALG00000008461,ENSGALG00000021017,ENSGALG00000016603,ENSGALG00000011535,ENSGALG00000028143,ENSGALG00000009612,ENSGALG00000028005,ENSGALG00000012023,ENSGALG00000006707,ENSGALG00000009241,ENSGALG00000012792,ENSGALG00000010560,ENSGALG00000002909,…
GO:0009719	response to endogenous stimulus	biological_process	2.4206e-07	1.4246e-05	94	1269	698	15671	ENSGALG00000003750,ENSGALG00000011355,ENSGALG00000003161,ENSGALG00000019719,ENSGALG00000008514,ENSGALG00000011778,ENSGALG00000008439,ENSGALG00000006379,ENSGALG00000028158,ENSGALG00000000466,ENSGALG00000009241,ENSGALG00000012792,ENSGALG00000002260,ENSGALG00000027907,ENSGALG00000028037,ENSGALG00000011298,ENSGALG00000016666,ENSGALG00000004673,ENSGALG00000028256,ENSGALG00000004386,ENSGALG00000026465,…
GO:0070161	anchoring junction	cellular_component	2.6112e-07	1.5316e-05	53	1269	323	15671	ENSGALG00000005678,ENSGALG00000023768,ENSGALG00000000299,ENSGALG00000028308,ENSGALG00000015148,ENSGALG00000000608,ENSGALG00000011182,ENSGALG00000008433,ENSGALG00000000461,ENSGALG00000007408,ENSGALG00000011778,ENSGALG00000004320,ENSGALG00000005086,ENSGALG00000009020,ENSGALG00000029131,ENSGALG00000007140,ENSGALG00000021313,ENSGALG00000006090,ENSGALG00000000921,ENSGALG00000001926,ENSGALG00000006169,…
GO:0002819	regulation of adaptive immune response	biological_process	2.7615e-07	1.6144e-05	22	1269	79	15671	ENSGALG00000015899,ENSGALG00000004170,ENSGALG00000002930,ENSGALG00000016400,ENSGALG00000015148,ENSGALG00000022586,ENSGALG00000008669,ENSGALG00000016785,ENSGALG00000024340,ENSGALG00000015235,ENSGALG00000011509,ENSGALG00000013748,ENSGALG00000002614,ENSGALG00000003863,ENSGALG00000013372,ENSGALG00000002160,ENSGALG00000024348,ENSGALG00000028268,ENSGALG00000024372,ENSGALG00000004673,ENSGALG00000014297,…
GO:0070302	regulation of stress-activated protein kinase signaling cascade	biological_process	2.8044e-07	1.634e-05	28	1269	122	15671	ENSGALG00000005947,ENSGALG00000005256,ENSGALG00000009437,ENSGALG00000009298,ENSGALG00000028256,ENSGALG00000007001,ENSGALG00000000534,ENSGALG00000013468,ENSGALG00000008461,ENSGALG00000021017,ENSGALG00000028143,ENSGALG00000011535,ENSGALG00000016603,ENSGALG00000009612,ENSGALG00000028005,ENSGALG00000012023,ENSGALG00000006707,ENSGALG00000010560,ENSGALG00000012792,ENSGALG00000009241,ENSGALG00000001077,…
GO:0010631	epithelial cell migration	biological_process	2.8137e-07	1.634e-05	32	1269	151	15671	ENSGALG00000003750,ENSGALG00000009612,ENSGALG00000004320,ENSGALG00000008514,ENSGALG00000010290,ENSGALG00000026928,ENSGALG00000007000,ENSGALG00000023768,ENSGALG00000028158,ENSGALG00000016428,ENSGALG00000005483,ENSGALG00000004386,ENSGALG00000028291,ENSGALG00000016954,ENSGALG00000001926,ENSGALG00000011870,ENSGALG00000008827,ENSGALG00000017208,ENSGALG00000027980,ENSGALG00000007140,ENSGALG00000000949,…
GO:0032270	positive regulation of cellular protein metabolic process	biological_process	2.9881e-07	1.7295e-05	102	1269	777	15671	ENSGALG00000008661,ENSGALG00000015241,ENSGALG00000010628,ENSGALG00000006707,ENSGALG00000008830,ENSGALG00000004419,ENSGALG00000014872,ENSGALG00000015899,ENSGALG00000010818,ENSGALG00000010560,ENSGALG00000018828,ENSGALG00000012885,ENSGALG00000010566,ENSGALG00000003311,ENSGALG00000010870,ENSGALG00000009298,ENSGALG00000007001,ENSGALG00000009870,ENSGALG00000005060,ENSGALG00000005947,ENSGALG00000016881,…
GO:0060445	branching involved in salivary gland morphogenesis	biological_process	3.0709e-07	1.7716e-05	11	1269	23	15671	ENSGALG00000006379,ENSGALG00000006775,ENSGALG00000027710,ENSGALG00000003311,ENSGALG00000015241,ENSGALG00000008461,ENSGALG00000007140,ENSGALG00000014872,ENSGALG00000007668,ENSGALG00000028158,ENSGALG00000008455
GO:0097285	cell-type specific apoptotic process	biological_process	3.3411e-07	1.9212e-05	47	1269	269	15671	ENSGALG00000006415,ENSGALG00000010529,ENSGALG00000002722,ENSGALG00000011473,ENSGALG00000000951,ENSGALG00000004170,ENSGALG00000007668,ENSGALG00000012885,ENSGALG00000012169,ENSGALG00000013568,ENSGALG00000012173,ENSGALG00000010870,ENSGALG00000006726,ENSGALG00000028136,ENSGALG00000009240,ENSGALG00000002175,ENSGALG00000003863,ENSGALG00000005772,ENSGALG00000008014,ENSGALG00000009626,ENSGALG00000015708,…
GO:1990266	neutrophil migration	biological_process	3.4543e-07	1.9798e-05	15	1269	41	15671	ENSGALG00000024484,ENSGALG00000000667,ENSGALG00000000534,ENSGALG00000026098,ENSGALG00000011668,ENSGALG00000006756,ENSGALG00000012173,ENSGALG00000011094,ENSGALG00000027572,ENSGALG00000028256,ENSGALG00000005947,ENSGALG00000015235,ENSGALG00000002112,ENSGALG00000013218,ENSGALG00000009866
GO:0000904	cell morphogenesis involved in differentiation	biological_process	3.6076e-07	2.0609e-05	70	1269	486	15671	ENSGALG00000004519,ENSGALG00000008830,ENSGALG00000013568,ENSGALG00000012885,Novel03124,ENSGALG00000018828,ENSGALG00000006099,ENSGALG00000015241,ENSGALG00000000059,ENSGALG00000000379,ENSGALG00000023536,ENSGALG00000008455,ENSGALG00000004900,ENSGALG00000010166,ENSGALG00000015708,ENSGALG00000012374,ENSGALG00000006726,ENSGALG00000009298,ENSGALG00000008537,ENSGALG00000005256,ENSGALG00000028136,ENSGALG0…
GO:0071222	cellular response to lipopolysaccharide	biological_process	3.813e-07	2.1647e-05	21	1269	75	15671	ENSGALG00000006756,ENSGALG00000007874,ENSGALG00000000534,ENSGALG00000002160,ENSGALG00000027598,ENSGALG00000005947,ENSGALG00000012801,ENSGALG00000007001,ENSGALG00000028982,ENSGALG00000015899,ENSGALG00000004419,ENSGALG00000000951,ENSGALG00000011961,ENSGALG00000007651,ENSGALG00000000783,ENSGALG00000008439,ENSGALG00000005693,ENSGALG00000014362,ENSGALG00000015388,ENSGALG00000011094,ENSGALG00000016919
GO:0004871	signal transducer activity	molecular_function	3.8139e-07	2.1647e-05	117	1269	930	15671	ENSGALG00000002626,ENSGALG00000007418,ENSGALG00000014913,ENSGALG00000008871,ENSGALG00000018934,ENSGALG00000014182,ENSGALG00000001085,Novel02727,ENSGALG00000008612,ENSGALG00000006609,ENSGALG00000016693,ENSGALG00000005622,ENSGALG00000006032,ENSGALG00000009898,ENSGALG00000012396,ENSGALG00000010013,ENSGALG00000010529,ENSGALG00000010986,ENSGALG00000027572,ENSGALG00000025898,ENSGALG00000005805,ENSGALG0…
GO:0090132	epithelium migration	biological_process	3.9362e-07	2.2269e-05	32	1269	153	15671	ENSGALG00000017208,ENSGALG00000008827,ENSGALG00000001926,ENSGALG00000011870,ENSGALG00000016954,ENSGALG00000028291,ENSGALG00000004386,ENSGALG00000005483,ENSGALG00000007140,ENSGALG00000027980,ENSGALG00000026928,ENSGALG00000010290,ENSGALG00000008514,ENSGALG00000004320,ENSGALG00000009612,ENSGALG00000003750,ENSGALG00000016428,ENSGALG00000028158,ENSGALG00000023768,ENSGALG00000007000,ENSGALG00000009724,…
GO:0045121	membrane raft	cellular_component	4.2405e-07	2.3913e-05	28	1269	124	15671	ENSGALG00000002113,ENSGALG00000003399,ENSGALG00000012160,ENSGALG00000011203,ENSGALG00000014890,ENSGALG00000009360,ENSGALG00000006751,ENSGALG00000015132,ENSGALG00000001486,ENSGALG00000000921,ENSGALG00000003770,ENSGALG00000014477,ENSGALG00000029069,ENSGALG00000001434,ENSGALG00000005483,ENSGALG00000002709,ENSGALG00000000608,ENSGALG00000011264,ENSGALG00000003855,ENSGALG00000011872,ENSGALG00000004419,…
GO:0098542	defense response to other organism	biological_process	4.4685e-07	2.5118e-05	47	1269	273	15671	ENSGALG00000009298,ENSGALG00000011089,ENSGALG00000012074,ENSGALG00000007001,ENSGALG00000014477,ENSGALG00000005947,ENSGALG00000028750,ENSGALG00000009870,ENSGALG00000009252,ENSGALG00000006785,ENSGALG00000003863,ENSGALG00000008014,ENSGALG00000022815,ENSGALG00000011708,ENSGALG00000002160,ENSGALG00000012281,ENSGALG00000001231,ENSGALG00000000852,ENSGALG00000014505,ENSGALG00000001535,ENSGALG00000005666,…
GO:0048732	gland development	biological_process	4.5415e-07	2.5447e-05	40	1269	216	15671	ENSGALG00000021313,ENSGALG00000007140,ENSGALG00000015512,ENSGALG00000002763,ENSGALG00000004386,ENSGALG00000027345,ENSGALG00000013929,ENSGALG00000006252,ENSGALG00000002991,ENSGALG00000028158,ENSGALG00000001449,ENSGALG00000005135,ENSGALG00000006379,ENSGALG00000009612,ENSGALG00000011355,ENSGALG00000008461,ENSGALG00000008455,ENSGALG00000008014,ENSGALG00000002626,ENSGALG00000026525,ENSGALG00000007113,…
GO:0090130	tissue migration	biological_process	4.59e-07	2.5637e-05	32	1269	154	15671	ENSGALG00000000949,ENSGALG00000011110,ENSGALG00000003855,ENSGALG00000014872,ENSGALG00000010818,ENSGALG00000018934,ENSGALG00000010870,ENSGALG00000026582,ENSGALG00000006726,ENSGALG00000004438,ENSGALG00000009724,ENSGALG00000009626,ENSGALG00000003750,ENSGALG00000009612,ENSGALG00000008514,ENSGALG00000026928,ENSGALG00000010290,ENSGALG00000004320,ENSGALG00000023768,ENSGALG00000028158,ENSGALG00000007000,…
GO:0030054	cell junction	cellular_component	4.6558e-07	2.5922e-05	85	1269	626	15671	ENSGALG00000006483,ENSGALG00000005086,ENSGALG00000006507,ENSGALG00000021313,ENSGALG00000007140,ENSGALG00000010924,ENSGALG00000005483,ENSGALG00000011885,ENSGALG00000001926,ENSGALG00000000921,ENSGALG00000008827,ENSGALG00000017091,ENSGALG00000017208,ENSGALG00000028308,ENSGALG00000011139,ENSGALG00000000608,ENSGALG00000015148,ENSGALG00000008433,ENSGALG00000000461,ENSGALG00000015463,ENSGALG00000007408,…
GO:0051704	multi-organism process	biological_process	4.6926e-07	2.6044e-05	135	1269	1154	15671	ENSGALG00000004170,ENSGALG00000027572,ENSGALG00000011473,ENSGALG00000027710,ENSGALG00000008014,ENSGALG00000002626,ENSGALG00000005906,ENSGALG00000001231,ENSGALG00000003144,ENSGALG00000014913,ENSGALG00000014477,Novel02061,ENSGALG00000011089,ENSGALG00000006785,ENSGALG00000010338,ENSGALG00000027630,ENSGALG00000007000,ENSGALG00000028797,ENSGALG00000015388,ENSGALG00000000783,ENSGALG00000014362,ENSGALG0…
GO:0002822	regulation of adaptive immune response based on somatic recombination of immune receptors built from immunoglobulin superfamily domains	biological_process	4.851e-07	2.6838e-05	21	1269	75	15671	ENSGALG00000016785,ENSGALG00000024340,ENSGALG00000011509,ENSGALG00000015235,ENSGALG00000013748,ENSGALG00000002614,ENSGALG00000015899,ENSGALG00000004170,ENSGALG00000022586,ENSGALG00000015148,ENSGALG00000016400,ENSGALG00000002930,ENSGALG00000008669,ENSGALG00000024372,ENSGALG00000014477,ENSGALG00000004673,ENSGALG00000003863,ENSGALG00000002160,ENSGALG00000013372,ENSGALG00000024348,ENSGALG00000028268
GO:0071216	cellular response to biotic stimulus	biological_process	4.8911e-07	2.6975e-05	23	1269	89	15671	ENSGALG00000002160,ENSGALG00000027598,ENSGALG00000007874,ENSGALG00000000534,ENSGALG00000001000,ENSGALG00000006756,ENSGALG00000007001,ENSGALG00000005947,ENSGALG00000012801,ENSGALG00000000951,ENSGALG00000004419,ENSGALG00000015899,ENSGALG00000007651,ENSGALG00000011961,ENSGALG00000001077,ENSGALG00000028982,ENSGALG00000011094,ENSGALG00000016919,ENSGALG00000015388,ENSGALG00000008439,ENSGALG00000000783,…
GO:0000976	transcription regulatory region sequence-specific DNA binding	molecular_function	4.939e-07	2.7154e-05	57	1269	361	15671	ENSGALG00000014127,ENSGALG00000027513,ENSGALG00000008250,ENSGALG00000019470,ENSGALG00000016927,ENSGALG00000013568,ENSGALG00000001518,ENSGALG00000010529,ENSGALG00000006099,ENSGALG00000025898,ENSGALG00000001256,ENSGALG00000008014,ENSGALG00000000504,ENSGALG00000026525,ENSGALG00000002626,ENSGALG00000028128,ENSGALG00000010322,ENSGALG00000016926,ENSGALG00000012921,ENSGALG00000010870,ENSGALG00000026582,…
GO:0050679	positive regulation of epithelial cell proliferation	biological_process	4.9873e-07	2.7333e-05	23	1269	89	15671	ENSGALG00000000956,ENSGALG00000006379,ENSGALG00000005619,ENSGALG00000010290,ENSGALG00000000951,ENSGALG00000014872,ENSGALG00000008830,ENSGALG00000028158,ENSGALG00000013568,ENSGALG00000018828,ENSGALG00000005483,ENSGALG00000004386,ENSGALG00000002420,ENSGALG00000018934,ENSGALG00000010870,ENSGALG00000026252,ENSGALG00000015512,ENSGALG00000026291,ENSGALG00000016397,ENSGALG00000023536,ENSGALG00000005176,…
GO:0001501	skeletal system development	biological_process	5.6159e-07	3.0683e-05	56	1269	353	15671	ENSGALG00000004239,ENSGALG00000012173,ENSGALG00000003311,ENSGALG00000009724,ENSGALG00000005492,ENSGALG00000028128,ENSGALG00000003863,ENSGALG00000004900,ENSGALG00000015708,ENSGALG00000016102,ENSGALG00000009626,ENSGALG00000006099,ENSGALG00000007766,ENSGALG00000004888,ENSGALG00000015241,ENSGALG00000008661,ENSGALG00000003640,ENSGALG00000007668,ENSGALG00000003295,ENSGALG00000008250,ENSGALG00000027513,…
GO:0042307	positive regulation of protein import into nucleus	biological_process	5.681e-07	3.0942e-05	18	1269	60	15671	ENSGALG00000000852,ENSGALG00000012023,ENSGALG00000010291,ENSGALG00000024083,ENSGALG00000023541,ENSGALG00000006379,ENSGALG00000016786,ENSGALG00000009241,ENSGALG00000000608,ENSGALG00000000921,ENSGALG00000007001,ENSGALG00000028256,ENSGALG00000005947,ENSGALG00000009724,ENSGALG00000002355,ENSGALG00000013468,ENSGALG00000007874,ENSGALG00000000534
GO:0061035	regulation of cartilage development	biological_process	6.0632e-07	3.2921e-05	16	1269	48	15671	ENSGALG00000002909,ENSGALG00000026258,ENSGALG00000003295,ENSGALG00000008830,ENSGALG00000003137,ENSGALG00000026484,ENSGALG00000015241,ENSGALG00000008661,ENSGALG00000009612,ENSGALG00000016123,ENSGALG00000004900,ENSGALG00000009724,ENSGALG00000004386,ENSGALG00000002763,ENSGALG00000011298,ENSGALG00000017295
GO:0042102	positive regulation of T cell proliferation	biological_process	6.3011e-07	3.4107e-05	16	1269	47	15671	ENSGALG00000007416,ENSGALG00000007874,ENSGALG00000000534,ENSGALG00000022871,ENSGALG00000014716,ENSGALG00000001486,ENSGALG00000009870,ENSGALG00000014820,ENSGALG00000008669,ENSGALG00000015148,ENSGALG00000015899,ENSGALG00000000951,ENSGALG00000006379,ENSGALG00000015235,ENSGALG00000014362,ENSGALG00000005257
GO:0050790	regulation of catalytic activity	biological_process	6.4365e-07	3.4734e-05	136	1269	1145	15671	ENSGALG00000028284,ENSGALG00000005772,ENSGALG00000017186,ENSGALG00000008461,ENSGALG00000009626,ENSGALG00000026884,ENSGALG00000026781,ENSGALG00000009724,ENSGALG00000017196,ENSGALG00000000951,ENSGALG00000008660,ENSGALG00000005622,ENSGALG00000007668,ENSGALG00000009898,ENSGALG00000003855,ENSGALG00000000674,ENSGALG00000003706,ENSGALG00000000956,ENSGALG00000010529,ENSGALG00000007174,ENSGALG00000005619,…
GO:0002824	positive regulation of adaptive immune response based on somatic recombination of immune receptors built from immunoglobulin superfamily domains	biological_process	6.4843e-07	3.4884e-05	18	1269	58	15671	ENSGALG00000002160,ENSGALG00000003863,ENSGALG00000028268,ENSGALG00000024348,ENSGALG00000014477,ENSGALG00000024372,ENSGALG00000004170,ENSGALG00000015899,ENSGALG00000008669,ENSGALG00000022586,ENSGALG00000015148,ENSGALG00000002930,ENSGALG00000016400,ENSGALG00000024340,ENSGALG00000002614,ENSGALG00000013748,ENSGALG00000011509,ENSGALG00000015235
GO:0010517	regulation of phospholipase activity	biological_process	6.54e-07	3.5076e-05	12	1269	28	15671	ENSGALG00000021313,ENSGALG00000015708,ENSGALG00000015729,ENSGALG00000011149,ENSGALG00000003399,ENSGALG00000005622,ENSGALG00000003857,ENSGALG00000000951,ENSGALG00000017091,ENSGALG00000002540,ENSGALG00000003311,ENSGALG00000008661
GO:0050663	cytokine secretion	biological_process	6.7988e-07	3.6353e-05	22	1269	85	15671	ENSGALG00000012292,ENSGALG00000003863,ENSGALG00000000534,ENSGALG00000002113,ENSGALG00000006726,ENSGALG00000016954,ENSGALG00000000818,ENSGALG00000017485,ENSGALG00000007001,ENSGALG00000027093,ENSGALG00000014820,ENSGALG00000014582,ENSGALG00000001875,ENSGALG00000008612,ENSGALG00000014824,ENSGALG00000003578,ENSGALG00000015148,ENSGALG00000003577,ENSGALG00000015032,ENSGALG00000016785,ENSGALG00000027572,…
GO:0000977	RNA polymerase II regulatory region sequence-specific DNA binding	molecular_function	7.2707e-07	3.8758e-05	53	1269	325	15671	ENSGALG00000008250,ENSGALG00000027513,ENSGALG00000014127,ENSGALG00000013568,ENSGALG00000016927,ENSGALG00000019470,ENSGALG00000006099,ENSGALG00000010529,ENSGALG00000001256,ENSGALG00000025898,ENSGALG00000028128,ENSGALG00000026525,ENSGALG00000002626,ENSGALG00000000504,ENSGALG00000008014,ENSGALG00000012921,ENSGALG00000016926,ENSGALG00000010322,ENSGALG00000023577,ENSGALG00000006726,ENSGALG00000028582,…
GO:0030593	neutrophil chemotaxis	biological_process	7.7832e-07	4.1364e-05	14	1269	38	15671	ENSGALG00000024484,ENSGALG00000000667,ENSGALG00000006756,ENSGALG00000011668,ENSGALG00000026098,ENSGALG00000000534,ENSGALG00000027572,ENSGALG00000028256,ENSGALG00000012173,ENSGALG00000011094,ENSGALG00000002112,ENSGALG00000015235,ENSGALG00000009866,ENSGALG00000013218
GO:0001012	RNA polymerase II regulatory region DNA binding	molecular_function	8.0106e-07	4.2444e-05	53	1269	326	15671	ENSGALG00000008014,ENSGALG00000026525,ENSGALG00000002626,ENSGALG00000000504,ENSGALG00000028128,ENSGALG00000010322,ENSGALG00000016926,ENSGALG00000012921,ENSGALG00000010870,ENSGALG00000026582,ENSGALG00000028582,ENSGALG00000006726,ENSGALG00000023577,ENSGALG00000025887,ENSGALG00000009240,ENSGALG00000013754,ENSGALG00000006785,ENSGALG00000027513,ENSGALG00000014127,ENSGALG00000008250,ENSGALG00000019470,…
GO:0002821	positive regulation of adaptive immune response	biological_process	8.2969e-07	4.3829e-05	18	1269	59	15671	ENSGALG00000002160,ENSGALG00000003863,ENSGALG00000028268,ENSGALG00000024348,ENSGALG00000014477,ENSGALG00000024372,ENSGALG00000004170,ENSGALG00000015899,ENSGALG00000008669,ENSGALG00000022586,ENSGALG00000015148,ENSGALG00000016400,ENSGALG00000002930,ENSGALG00000024340,ENSGALG00000013748,ENSGALG00000002614,ENSGALG00000011509,ENSGALG00000015235
GO:0043068	positive regulation of programmed cell death	biological_process	8.3484e-07	4.3968e-05	51	1269	310	15671	ENSGALG00000009626,ENSGALG00000015708,ENSGALG00000002022,ENSGALG00000004777,ENSGALG00000005772,ENSGALG00000003863,ENSGALG00000013548,ENSGALG00000008281,ENSGALG00000028143,ENSGALG00000025887,ENSGALG00000016595,ENSGALG00000002792,ENSGALG00000013568,ENSGALG00000008830,ENSGALG00000000951,ENSGALG00000007668,ENSGALG00000015899,ENSGALG00000007174,ENSGALG00000005619,ENSGALG00000006775,ENSGALG00000011473,…
GO:0002221	pattern recognition receptor signaling pathway	biological_process	8.5626e-07	4.4961e-05	21	1269	79	15671	ENSGALG00000008439,ENSGALG00000014362,ENSGALG00000001077,ENSGALG00000023821,ENSGALG00000016400,ENSGALG00000015899,ENSGALG00000000769,ENSGALG00000011961,ENSGALG00000006785,ENSGALG00000005947,ENSGALG00000027093,ENSGALG00000007001,ENSGALG00000014297,ENSGALG00000017485,ENSGALG00000000818,ENSGALG00000011089,ENSGALG00000017186,ENSGALG00000006756,ENSGALG00000013468,ENSGALG00000013911,ENSGALG00000027598
GO:0007507	heart development	biological_process	8.8986e-07	4.6586e-05	57	1269	375	15671	ENSGALG00000016397,ENSGALG00000015472,ENSGALG00000009020,ENSGALG00000013196,ENSGALG00000026180,ENSGALG00000007140,ENSGALG00000015013,ENSGALG00000009556,ENSGALG00000026465,ENSGALG00000004386,ENSGALG00000011298,ENSGALG00000000921,ENSGALG00000011870,ENSGALG00000011207,ENSGALG00000021593,ENSGALG00000001449,ENSGALG00000017188,ENSGALG00000006252,ENSGALG00000009241,ENSGALG00000016394,ENSGALG00000015410,…
GO:0003007	heart morphogenesis	biological_process	8.936e-07	4.6643e-05	34	1269	174	15671	ENSGALG00000010290,ENSGALG00000008514,ENSGALG00000006379,ENSGALG00000027788,ENSGALG00000009612,ENSGALG00000008433,ENSGALG00000011182,ENSGALG00000016394,ENSGALG00000009241,ENSGALG00000017188,ENSGALG00000021593,ENSGALG00000011870,ENSGALG00000011298,ENSGALG00000015013,ENSGALG00000004386,ENSGALG00000026465,ENSGALG00000026180,ENSGALG00000015472,ENSGALG00000009020,ENSGALG00000016397,ENSGALG00000015241,…
GO:0007178	transmembrane receptor protein serine/threonine kinase signaling pathway	biological_process	9.1277e-07	4.7502e-05	39	1269	211	15671	ENSGALG00000014872,ENSGALG00000007668,ENSGALG00000003855,ENSGALG00000008830,ENSGALG00000015575,ENSGALG00000011264,ENSGALG00000008661,ENSGALG00000010529,ENSGALG00000025898,ENSGALG00000002355,ENSGALG00000021017,ENSGALG00000009626,ENSGALG00000001000,ENSGALG00000018934,ENSGALG00000010870,ENSGALG00000010566,ENSGALG00000009724,ENSGALG00000005060,ENSGALG00000027938,ENSGALG00000028037,ENSGALG00000012792,…
GO:0001936	regulation of endothelial cell proliferation	biological_process	9.4514e-07	4.9041e-05	17	1269	55	15671	ENSGALG00000016954,ENSGALG00000018934,ENSGALG00000010870,ENSGALG00000002420,ENSGALG00000005483,ENSGALG00000005060,ENSGALG00000015708,ENSGALG00000009626,ENSGALG00000005176,ENSGALG00000000956,ENSGALG00000010290,ENSGALG00000005619,ENSGALG00000008514,ENSGALG00000007651,ENSGALG00000008830,ENSGALG00000007000,ENSGALG00000011264
GO:1901342	regulation of vasculature development	biological_process	9.5936e-07	4.9632e-05	28	1269	129	15671	ENSGALG00000012792,ENSGALG00000009241,ENSGALG00000011264,ENSGALG00000007651,ENSGALG00000023768,ENSGALG00000007668,ENSGALG00000014684,ENSGALG00000011509,ENSGALG00000005619,ENSGALG00000010290,ENSGALG00000026928,ENSGALG00000023541,ENSGALG00000008514,ENSGALG00000001535,ENSGALG00000024379,ENSGALG00000003750,ENSGALG00000011182,ENSGALG00000005666,ENSGALG00000009626,ENSGALG00000000534,ENSGALG00000014687,…
GO:1904591	positive regulation of protein import	biological_process	9.9622e-07	5.1388e-05	18	1269	62	15671	ENSGALG00000016786,ENSGALG00000000608,ENSGALG00000009241,ENSGALG00000010291,ENSGALG00000012023,ENSGALG00000000852,ENSGALG00000006379,ENSGALG00000023541,ENSGALG00000024083,ENSGALG00000002355,ENSGALG00000007874,ENSGALG00000013468,ENSGALG00000000534,ENSGALG00000007001,ENSGALG00000028256,ENSGALG00000000921,ENSGALG00000009724,ENSGALG00000005947
GO:0051246	regulation of protein metabolic process	biological_process	1.0471e-06	5.3851e-05	174	1269	1536	15671	ENSGALG00000015241,ENSGALG00000008661,ENSGALG00000002594,ENSGALG00000006099,ENSGALG00000011972,ENSGALG00000004419,ENSGALG00000010560,ENSGALG00000009298,ENSGALG00000006726,ENSGALG00000002540,ENSGALG00000007001,ENSGALG00000005060,ENSGALG00000014213,ENSGALG00000014930,ENSGALG00000015708,ENSGALG00000010166,ENSGALG00000015729,ENSGALG00000012023,ENSGALG00000003161,ENSGALG00000023541,ENSGALG00000005135,…
GO:0000981	RNA polymerase II transcription factor activity, sequence-specific DNA binding	molecular_function	1.0703e-06	5.4884e-05	57	1269	364	15671	ENSGALG00000026047,ENSGALG00000007651,ENSGALG00000005728,ENSGALG00000007000,ENSGALG00000026258,ENSGALG00000011254,ENSGALG00000027907,ENSGALG00000002991,ENSGALG00000028037,ENSGALG00000000616,ENSGALG00000026484,ENSGALG00000015388,ENSGALG00000023296,ENSGALG00000026928,ENSGALG00000016397,ENSGALG00000026180,ENSGALG00000010924,ENSGALG00000007811,ENSGALG00000001728,ENSGALG00000007963,ENSGALG00000011298,…
GO:0002758	innate immune response-activating signal transduction	biological_process	1.0741e-06	5.4921e-05	21	1269	80	15671	ENSGALG00000023821,ENSGALG00000001077,ENSGALG00000016400,ENSGALG00000015899,ENSGALG00000011961,ENSGALG00000000769,ENSGALG00000008439,ENSGALG00000014362,ENSGALG00000017186,ENSGALG00000013468,ENSGALG00000006756,ENSGALG00000013911,ENSGALG00000027598,ENSGALG00000006785,ENSGALG00000005947,ENSGALG00000027093,ENSGALG00000017485,ENSGALG00000014297,ENSGALG00000007001,ENSGALG00000000818,ENSGALG00000011089
GO:0042108	positive regulation of cytokine biosynthetic process	biological_process	1.1011e-06	5.6138e-05	13	1269	34	15671	ENSGALG00000001077,ENSGALG00000007416,ENSGALG00000006756,ENSGALG00000009626,ENSGALG00000000534,ENSGALG00000013468,ENSGALG00000007001,ENSGALG00000006099,ENSGALG00000017485,ENSGALG00000001926,ENSGALG00000006785,ENSGALG00000027093,ENSGALG00000005947
GO:0002683	negative regulation of immune system process	biological_process	1.1109e-06	5.6472e-05	37	1269	197	15671	ENSGALG00000004673,ENSGALG00000004386,ENSGALG00000007381,ENSGALG00000014476,ENSGALG00000016397,ENSGALG00000008666,ENSGALG00000011182,ENSGALG00000015388,ENSGALG00000020326,ENSGALG00000009612,ENSGALG00000016785,ENSGALG00000006379,ENSGALG00000000769,ENSGALG00000012480,ENSGALG00000015032,ENSGALG00000027897,ENSGALG00000015148,ENSGALG00000004802,ENSGALG00000016173,ENSGALG00000028136,ENSGALG00000006785,…
GO:0019882	antigen processing and presentation	biological_process	1.1267e-06	5.7111e-05	20	1269	72	15671	ENSGALG00000024372,ENSGALG00000000181,Novel00250,ENSGALG00000008022,ENSGALG00000000775,ENSGALG00000002160,ENSGALG00000011535,ENSGALG00000009520,ENSGALG00000000162,ENSGALG00000024348,ENSGALG00000012494,ENSGALG00000028268,ENSGALG00000009626,ENSGALG00000027572,ENSGALG00000024340,ENSGALG00000027865,ENSGALG00000002614,ENSGALG00000026269,Novel00903,ENSGALG00000014428
GO:0032649	regulation of interferon-gamma production	biological_process	1.134e-06	5.7313e-05	15	1269	44	15671	ENSGALG00000011094,ENSGALG00000006099,ENSGALG00000027572,ENSGALG00000015463,ENSGALG00000007001,ENSGALG00000016785,ENSGALG00000006726,ENSGALG00000015899,ENSGALG00000014127,ENSGALG00000016786,ENSGALG00000007416,ENSGALG00000015032,ENSGALG00000007874,ENSGALG00000000534,ENSGALG00000013468
GO:0048565	digestive tract development	biological_process	1.1731e-06	5.9119e-05	22	1269	89	15671	ENSGALG00000002389,ENSGALG00000008537,ENSGALG00000011870,ENSGALG00000011298,ENSGALG00000023577,ENSGALG00000010825,ENSGALG00000015708,ENSGALG00000006507,ENSGALG00000016397,ENSGALG00000006379,ENSGALG00000009612,ENSGALG00000015388,ENSGALG00000013929,ENSGALG00000009241,ENSGALG00000012885,ENSGALG00000002792,ENSGALG00000016927,ENSGALG00000013102,ENSGALG00000014872,ENSGALG00000006480,ENSGALG00000004170,…
GO:0031503	protein complex localization	biological_process	1.2254e-06	6.1579e-05	15	1269	45	15671	ENSGALG00000011446,ENSGALG00000016786,ENSGALG00000000534,ENSGALG00000007874,ENSGALG00000013468,ENSGALG00000028256,ENSGALG00000007001,ENSGALG00000001702,ENSGALG00000011449,ENSGALG00000001728,ENSGALG00000009724,ENSGALG00000011443,ENSGALG00000024083,ENSGALG00000005947,ENSGALG00000023541
GO:0042088	T-helper 1 type immune response	biological_process	1.272e-06	6.3736e-05	9	1269	16	15671	ENSGALG00000015148,ENSGALG00000007874,ENSGALG00000016786,ENSGALG00000015899,ENSGALG00000027093,ENSGALG00000015235,ENSGALG00000010529,ENSGALG00000016785,ENSGALG00000017485
GO:0009887	organ morphogenesis	biological_process	1.3212e-06	6.6014e-05	85	1269	637	15671	ENSGALG00000002626,ENSGALG00000008014,ENSGALG00000008461,ENSGALG00000009626,ENSGALG00000016102,ENSGALG00000004239,ENSGALG00000024024,ENSGALG00000002888,ENSGALG00000006751,ENSGALG00000009724,ENSGALG00000007668,ENSGALG00000016138,ENSGALG00000011264,ENSGALG00000010529,ENSGALG00000027710,ENSGALG00000007140,ENSGALG00000021313,ENSGALG00000006447,ENSGALG00000015013,ENSGALG00000011870,ENSGALG00000017295,…
GO:0031663	lipopolysaccharide-mediated signaling pathway	biological_process	1.3282e-06	6.6176e-05	13	1269	34	15671	ENSGALG00000000783,ENSGALG00000012801,ENSGALG00000005947,ENSGALG00000015388,ENSGALG00000007001,ENSGALG00000016919,ENSGALG00000006756,ENSGALG00000007874,ENSGALG00000000534,ENSGALG00000027598,ENSGALG00000015899,ENSGALG00000000951,ENSGALG00000007651
GO:0050707	regulation of cytokine secretion	biological_process	1.4132e-06	7.0213e-05	20	1269	75	15671	ENSGALG00000016785,ENSGALG00000015463,ENSGALG00000027572,ENSGALG00000015148,ENSGALG00000015032,ENSGALG00000003578,ENSGALG00000014824,ENSGALG00000014820,ENSGALG00000027093,ENSGALG00000001875,ENSGALG00000008612,ENSGALG00000014582,ENSGALG00000000818,ENSGALG00000016954,ENSGALG00000006726,ENSGALG00000007001,ENSGALG00000017485,ENSGALG00000000534,ENSGALG00000012292,ENSGALG00000003863
GO:0050731	positive regulation of peptidyl-tyrosine phosphorylation	biological_process	1.4703e-06	7.2844e-05	23	1269	95	15671	ENSGALG00000008999,ENSGALG00000014890,ENSGALG00000009724,ENSGALG00000014716,ENSGALG00000027983,ENSGALG00000014477,ENSGALG00000007874,ENSGALG00000015708,ENSGALG00000007140,ENSGALG00000007416,ENSGALG00000008461,ENSGALG00000026146,ENSGALG00000008281,ENSGALG00000010290,ENSGALG00000008439,ENSGALG00000000466,ENSGALG00000016428,ENSGALG00000010818,ENSGALG00000022586,ENSGALG00000028158,ENSGALG00000000951,…
GO:0008285	negative regulation of cell proliferation	biological_process	1.5157e-06	7.488e-05	56	1269	363	15671	ENSGALG00000028186,ENSGALG00000004386,ENSGALG00000015013,ENSGALG00000005483,ENSGALG00000007220,ENSGALG00000004673,ENSGALG00000016954,ENSGALG00000018666,ENSGALG00000002763,ENSGALG00000001728,ENSGALG00000011298,ENSGALG00000026180,ENSGALG00000000534,ENSGALG00000016397,ENSGALG00000006379,ENSGALG00000005135,ENSGALG00000012327,ENSGALG00000026928,ENSGALG00000008514,ENSGALG00000011182,ENSGALG00000015388,…
GO:1900182	positive regulation of protein localization to nucleus	biological_process	1.5995e-06	7.88e-05	19	1269	70	15671	ENSGALG00000010291,ENSGALG00000009612,ENSGALG00000012023,ENSGALG00000000852,ENSGALG00000006379,ENSGALG00000024083,ENSGALG00000023541,ENSGALG00000016786,ENSGALG00000000608,ENSGALG00000009241,ENSGALG00000007001,ENSGALG00000028256,ENSGALG00000000921,ENSGALG00000009724,ENSGALG00000005947,ENSGALG00000002355,ENSGALG00000007874,ENSGALG00000013468,ENSGALG00000000534
GO:0043065	positive regulation of apoptotic process	biological_process	1.641e-06	8.0618e-05	50	1269	307	15671	ENSGALG00000015148,ENSGALG00000009241,ENSGALG00000014262,ENSGALG00000012327,Novel03779,ENSGALG00000009612,ENSGALG00000002041,ENSGALG00000028005,ENSGALG00000008666,ENSGALG00000026180,ENSGALG00000016123,ENSGALG00000004338,ENSGALG00000013869,ENSGALG00000012351,ENSGALG00000011535,ENSGALG00000028510,ENSGALG00000011207,ENSGALG00000009866,ENSGALG00000011544,ENSGALG00000016954,ENSGALG00000001728,ENSGALG0…
GO:0003197	endocardial cushion development	biological_process	1.6606e-06	8.135e-05	11	1269	25	15671	ENSGALG00000009020,ENSGALG00000008830,ENSGALG00000009626,ENSGALG00000026180,ENSGALG00000026465,ENSGALG00000015013,ENSGALG00000023577,ENSGALG00000004386,ENSGALG00000015241,ENSGALG00000021593,ENSGALG00000005060
GO:0010942	positive regulation of cell death	biological_process	1.6859e-06	8.2362e-05	51	1269	316	15671	ENSGALG00000005619,ENSGALG00000007174,ENSGALG00000011473,ENSGALG00000006775,ENSGALG00000006415,ENSGALG00000008661,ENSGALG00000006707,ENSGALG00000013568,ENSGALG00000002792,ENSGALG00000008830,ENSGALG00000015899,ENSGALG00000007668,ENSGALG00000000951,ENSGALG00000025887,ENSGALG00000016595,ENSGALG00000015708,ENSGALG00000009626,ENSGALG00000002022,ENSGALG00000004777,ENSGALG00000003863,ENSGALG00000005772,…
GO:0061138	morphogenesis of a branching epithelium	biological_process	1.8087e-06	8.8009e-05	28	1269	134	15671	ENSGALG00000010566,ENSGALG00000003311,ENSGALG00000004386,ENSGALG00000005060,ENSGALG00000028136,ENSGALG00000009724,ENSGALG00000002626,ENSGALG00000008455,ENSGALG00000026557,ENSGALG00000007140,ENSGALG00000008461,ENSGALG00000002022,ENSGALG00000010529,ENSGALG00000010013,ENSGALG00000015241,ENSGALG00000027710,ENSGALG00000010290,ENSGALG00000008514,ENSGALG00000006379,ENSGALG00000006775,ENSGALG00000028158,…
GO:0050878	regulation of body fluid levels	biological_process	1.8116e-06	8.8009e-05	35	1269	185	15671	ENSGALG00000010825,ENSGALG00000007001,ENSGALG00000028115,ENSGALG00000010738,ENSGALG00000009240,ENSGALG00000005492,ENSGALG00000002643,ENSGALG00000027269,ENSGALG00000009626,Novel03206,ENSGALG00000006415,ENSGALG00000002594,ENSGALG00000015865,ENSGALG00000005619,ENSGALG00000000379,ENSGALG00000005299,ENSGALG00000004170,ENSGALG00000014872,ENSGALG00000009638,ENSGALG00000003770,ENSGALG00000007381,ENSGALG0…
GO:0010518	positive regulation of phospholipase activity	biological_process	1.8275e-06	8.8536e-05	10	1269	21	15671	ENSGALG00000008661,ENSGALG00000003311,ENSGALG00000017091,ENSGALG00000000951,ENSGALG00000005622,ENSGALG00000003857,ENSGALG00000015708,ENSGALG00000021313,ENSGALG00000003399,ENSGALG00000015729
GO:0055123	digestive system development	biological_process	1.8639e-06	9.0053e-05	23	1269	98	15671	ENSGALG00000015708,ENSGALG00000006507,ENSGALG00000016397,ENSGALG00000002389,ENSGALG00000008537,ENSGALG00000011298,ENSGALG00000011870,ENSGALG00000010825,ENSGALG00000023577,ENSGALG00000009241,ENSGALG00000013929,ENSGALG00000002792,ENSGALG00000016927,ENSGALG00000012885,ENSGALG00000013102,ENSGALG00000001449,ENSGALG00000006480,ENSGALG00000014872,ENSGALG00000004170,ENSGALG00000005131,ENSGALG00000006379,…
GO:0014031	mesenchymal cell development	biological_process	1.9094e-06	9.1998e-05	26	1269	117	15671	ENSGALG00000021593,ENSGALG00000013370,ENSGALG00000009724,ENSGALG00000011870,ENSGALG00000016954,ENSGALG00000015013,ENSGALG00000004386,ENSGALG00000026465,ENSGALG00000007140,ENSGALG00000026180,ENSGALG00000004900,ENSGALG00000008455,ENSGALG00000009020,ENSGALG00000016397,ENSGALG00000007807,ENSGALG00000027710,ENSGALG00000010290,ENSGALG00000006379,ENSGALG00000009612,ENSGALG00000010529,ENSGALG00000010013,…
GO:1903706	regulation of hemopoiesis	biological_process	1.9356e-06	9.3006e-05	36	1269	193	15671	ENSGALG00000010529,ENSGALG00000006099,ENSGALG00000026811,ENSGALG00000008340,ENSGALG00000011872,ENSGALG00000004170,ENSGALG00000015899,ENSGALG00000010560,ENSGALG00000018828,ENSGALG00000008669,ENSGALG00000006726,ENSGALG00000009870,ENSGALG00000009240,ENSGALG00000006785,ENSGALG00000001486,ENSGALG00000008014,ENSGALG00000013372,ENSGALG00000011182,ENSGALG00000015388,ENSGALG00000008666,ENSGALG00000012327,…
GO:0061037	negative regulation of cartilage development	biological_process	1.9941e-06	9.5555e-05	10	1269	21	15671	ENSGALG00000009724,ENSGALG00000003137,ENSGALG00000017295,ENSGALG00000009612,ENSGALG00000015241,ENSGALG00000002763,ENSGALG00000011298,ENSGALG00000004386,ENSGALG00000004900,ENSGALG00000003295
GO:0071622	regulation of granulocyte chemotaxis	biological_process	2.195e-06	0.00010489	10	1269	21	15671	ENSGALG00000006756,ENSGALG00000011668,ENSGALG00000026098,ENSGALG00000000951,ENSGALG00000028217,ENSGALG00000009866,ENSGALG00000013218,ENSGALG00000015235,ENSGALG00000028256,ENSGALG00000027572
GO:0001763	morphogenesis of a branching structure	biological_process	2.4289e-06	0.00011576	29	1269	144	15671	ENSGALG00000006775,ENSGALG00000006379,ENSGALG00000008514,ENSGALG00000010290,ENSGALG00000027710,ENSGALG00000015388,ENSGALG00000015241,ENSGALG00000010529,ENSGALG00000010013,ENSGALG00000012885,ENSGALG00000011264,ENSGALG00000009241,ENSGALG00000014872,ENSGALG00000007668,ENSGALG00000017188,ENSGALG00000008830,ENSGALG00000028158,ENSGALG00000009724,ENSGALG00000028136,ENSGALG00000005060,ENSGALG00000004386,…
GO:0060191	regulation of lipase activity	biological_process	2.4546e-06	0.00011667	13	1269	36	15671	ENSGALG00000001569,ENSGALG00000017091,ENSGALG00000008661,ENSGALG00000003311,ENSGALG00000002540,ENSGALG00000015708,ENSGALG00000021313,ENSGALG00000003399,ENSGALG00000011149,ENSGALG00000015729,ENSGALG00000000951,ENSGALG00000005622,ENSGALG00000003857
GO:0046824	positive regulation of nucleocytoplasmic transport	biological_process	2.5382e-06	0.00012031	19	1269	72	15671	ENSGALG00000013468,ENSGALG00000007874,ENSGALG00000000534,ENSGALG00000002355,ENSGALG00000009724,ENSGALG00000028115,ENSGALG00000005947,ENSGALG00000007001,ENSGALG00000028256,ENSGALG00000000921,ENSGALG00000000608,ENSGALG00000009241,ENSGALG00000016786,ENSGALG00000006379,ENSGALG00000024083,ENSGALG00000023541,ENSGALG00000010291,ENSGALG00000012023,ENSGALG00000000852
GO:0007435	salivary gland morphogenesis	biological_process	2.5695e-06	0.00012146	12	1269	32	15671	ENSGALG00000007668,ENSGALG00000014872,ENSGALG00000008455,ENSGALG00000028158,ENSGALG00000008461,ENSGALG00000007140,ENSGALG00000015241,ENSGALG00000003311,ENSGALG00000009612,ENSGALG00000006775,ENSGALG00000006379,ENSGALG00000027710
GO:1904018	positive regulation of vasculature development	biological_process	2.5814e-06	0.0001217	19	1269	71	15671	ENSGALG00000003750,ENSGALG00000011182,ENSGALG00000005666,ENSGALG00000005619,ENSGALG00000011509,ENSGALG00000010290,ENSGALG00000023541,ENSGALG00000014684,ENSGALG00000012792,ENSGALG00000009241,ENSGALG00000001926,ENSGALG00000018934,ENSGALG00000026465,ENSGALG00000014687,ENSGALG00000013218,ENSGALG00000017091,ENSGALG00000009724,ENSGALG00000009626,ENSGALG00000000534
GO:0031012	extracellular matrix	cellular_component	2.6651e-06	0.00012531	45	1269	277	15671	ENSGALG00000007113,ENSGALG00000010566,ENSGALG00000002420,ENSGALG00000003196,ENSGALG00000012173,ENSGALG00000017184,ENSGALG00000003923,ENSGALG00000013922,ENSGALG00000002081,ENSGALG00000005619,ENSGALG00000027710,ENSGALG00000003551,ENSGALG00000025776,ENSGALG00000008661,ENSGALG00000008424,ENSGALG00000012394,ENSGALG00000016292,ENSGALG00000014872,ENSGALG00000003295,ENSGALG00000002389,ENSGALG00000005811,…
GO:0045765	regulation of angiogenesis	biological_process	2.778e-06	0.00013027	26	1269	121	15671	ENSGALG00000023768,ENSGALG00000007651,ENSGALG00000014684,ENSGALG00000009241,ENSGALG00000012792,ENSGALG00000011264,ENSGALG00000003750,ENSGALG00000024379,ENSGALG00000001535,ENSGALG00000005666,ENSGALG00000011182,ENSGALG00000023541,ENSGALG00000008514,ENSGALG00000005619,ENSGALG00000026928,ENSGALG00000011509,ENSGALG00000010290,ENSGALG00000009626,ENSGALG00000000534,ENSGALG00000018934,ENSGALG00000016954,…
GO:0072132	mesenchyme morphogenesis	biological_process	2.8162e-06	0.00013171	12	1269	31	15671	ENSGALG00000023577,ENSGALG00000015013,ENSGALG00000026465,ENSGALG00000004386,ENSGALG00000003311,ENSGALG00000010529,ENSGALG00000015241,ENSGALG00000021593,ENSGALG00000005060,ENSGALG00000007668,ENSGALG00000008830,ENSGALG00000026180
GO:0002706	regulation of lymphocyte mediated immunity	biological_process	2.8678e-06	0.00013376	19	1269	70	15671	ENSGALG00000024348,ENSGALG00000028268,ENSGALG00000003863,ENSGALG00000013372,ENSGALG00000002160,ENSGALG00000008447,ENSGALG00000014476,ENSGALG00000024372,ENSGALG00000004673,ENSGALG00000002930,ENSGALG00000016400,ENSGALG00000022586,ENSGALG00000008669,ENSGALG00000015235,ENSGALG00000016829,ENSGALG00000011509,ENSGALG00000002614,ENSGALG00000013748,ENSGALG00000024340
GO:0046328	regulation of JNK cascade	biological_process	2.8905e-06	0.00013446	23	1269	100	15671	ENSGALG00000021017,ENSGALG00000011535,ENSGALG00000028143,ENSGALG00000013468,ENSGALG00000000534,ENSGALG00000009298,ENSGALG00000009437,ENSGALG00000028256,ENSGALG00000007001,ENSGALG00000005947,ENSGALG00000005256,ENSGALG00000006609,ENSGALG00000001889,ENSGALG00000015899,ENSGALG00000009898,ENSGALG00000009241,ENSGALG00000012792,ENSGALG00000012891,ENSGALG00000002909,ENSGALG00000001077,ENSGALG00000012023,…
GO:0051403	stress-activated MAPK cascade	biological_process	3.0122e-06	0.00013976	28	1269	136	15671	ENSGALG00000021017,ENSGALG00000016603,ENSGALG00000011535,ENSGALG00000028143,ENSGALG00000013468,ENSGALG00000000534,ENSGALG00000008461,ENSGALG00000009298,ENSGALG00000009437,ENSGALG00000007001,ENSGALG00000028256,ENSGALG00000005947,ENSGALG00000005256,ENSGALG00000006609,ENSGALG00000008830,ENSGALG00000001889,ENSGALG00000015899,ENSGALG00000009898,ENSGALG00000009241,ENSGALG00000012792,ENSGALG00000010560,…
GO:0048864	stem cell development	biological_process	3.0904e-06	0.000143	26	1269	120	15671	ENSGALG00000013370,ENSGALG00000021593,ENSGALG00000009724,ENSGALG00000016954,ENSGALG00000011870,ENSGALG00000015013,ENSGALG00000004386,ENSGALG00000026465,ENSGALG00000026180,ENSGALG00000007140,ENSGALG00000004900,ENSGALG00000008455,ENSGALG00000007807,ENSGALG00000016397,ENSGALG00000009020,ENSGALG00000027710,ENSGALG00000010290,ENSGALG00000006379,ENSGALG00000015241,ENSGALG00000009612,ENSGALG00000010013,…
GO:0000902	cell morphogenesis	biological_process	3.1542e-06	0.00014557	102	1269	827	15671	ENSGALG00000023296,ENSGALG00000009192,ENSGALG00000005278,ENSGALG00000007902,ENSGALG00000023364,ENSGALG00000006379,ENSGALG00000012023,ENSGALG00000009241,ENSGALG00000016428,ENSGALG00000015410,ENSGALG00000014262,ENSGALG00000006378,ENSGALG00000017188,ENSGALG00000023768,ENSGALG00000005678,ENSGALG00000004070,ENSGALG00000015066,ENSGALG00000003578,ENSGALG00000013370,ENSGALG00000021593,ENSGALG00000009258,…
GO:0044093	positive regulation of molecular function	biological_process	3.1991e-06	0.00014726	103	1269	824	15671	ENSGALG00000027483,ENSGALG00000007174,ENSGALG00000005619,ENSGALG00000000956,ENSGALG00000014343,ENSGALG00000000951,ENSGALG00000017196,ENSGALG00000005622,ENSGALG00000011872,ENSGALG00000009898,ENSGALG00000003855,ENSGALG00000026781,ENSGALG00000009724,ENSGALG00000008437,ENSGALG00000014182,ENSGALG00000014477,ENSGALG00000008461,ENSGALG00000009626,ENSGALG00000003144,ENSGALG00000003319,ENSGALG00000028143,…
GO:0002708	positive regulation of lymphocyte mediated immunity	biological_process	3.3197e-06	0.00015241	17	1269	58	15671	ENSGALG00000022586,ENSGALG00000002930,ENSGALG00000016400,ENSGALG00000008669,ENSGALG00000011509,ENSGALG00000016829,ENSGALG00000015235,ENSGALG00000002614,ENSGALG00000013748,ENSGALG00000024340,ENSGALG00000024348,ENSGALG00000028268,ENSGALG00000003863,ENSGALG00000002160,ENSGALG00000008447,ENSGALG00000014476,ENSGALG00000024372
GO:0001906	cell killing	biological_process	3.3438e-06	0.00015312	18	1269	66	15671	ENSGALG00000024340,ENSGALG00000016829,ENSGALG00000005693,ENSGALG00000002614,ENSGALG00000013748,ENSGALG00000002930,ENSGALG00000003577,ENSGALG00000024372,ENSGALG00000017239,ENSGALG00000014476,ENSGALG00000022815,ENSGALG00000003863,Novel01269,ENSGALG00000002160,ENSGALG00000008447,ENSGALG00000013372,ENSGALG00000028268,ENSGALG00000024348
GO:0071772	response to BMP	biological_process	3.4926e-06	0.0001591	24	1269	106	15671	ENSGALG00000003295,ENSGALG00000007668,ENSGALG00000008830,ENSGALG00000015575,ENSGALG00000011264,ENSGALG00000012792,ENSGALG00000009241,ENSGALG00000026484,ENSGALG00000003161,ENSGALG00000008661,ENSGALG00000010529,ENSGALG00000006379,ENSGALG00000025898,ENSGALG00000016397,ENSGALG00000026180,ENSGALG00000004673,ENSGALG00000004386,ENSGALG00000026465,ENSGALG00000015013,ENSGALG00000018934,ENSGALG00000006726,…
GO:0071773	cellular response to BMP stimulus	biological_process	3.4926e-06	0.0001591	24	1269	106	15671	ENSGALG00000010529,ENSGALG00000008661,ENSGALG00000003161,ENSGALG00000026484,ENSGALG00000025898,ENSGALG00000006379,ENSGALG00000008830,ENSGALG00000003295,ENSGALG00000007668,ENSGALG00000012792,ENSGALG00000009241,ENSGALG00000011264,ENSGALG00000015575,ENSGALG00000006726,ENSGALG00000018934,ENSGALG00000026465,ENSGALG00000004386,ENSGALG00000015013,ENSGALG00000004673,ENSGALG00000021593,ENSGALG00000005060,…
GO:0046330	positive regulation of JNK cascade	biological_process	3.6262e-06	0.00016476	19	1269	74	15671	ENSGALG00000005256,ENSGALG00000005947,ENSGALG00000007001,ENSGALG00000028256,ENSGALG00000009298,ENSGALG00000013468,ENSGALG00000000534,ENSGALG00000028143,ENSGALG00000011535,ENSGALG00000021017,ENSGALG00000006707,ENSGALG00000028005,ENSGALG00000001077,ENSGALG00000002909,ENSGALG00000012891,ENSGALG00000012792,ENSGALG00000015899,ENSGALG00000009898,ENSGALG00000001889
GO:0046633	alpha-beta T cell proliferation	biological_process	3.8569e-06	0.00017479	9	1269	18	15671	ENSGALG00000004673,ENSGALG00000006785,ENSGALG00000001486,ENSGALG00000009870,ENSGALG00000015235,ENSGALG00000015899,ENSGALG00000008669,ENSGALG00000007416,ENSGALG00000007874
GO:0051216	cartilage development	biological_process	3.8788e-06	0.00017532	28	1269	137	15671	ENSGALG00000026484,ENSGALG00000009612,ENSGALG00000008661,ENSGALG00000015241,ENSGALG00000003137,ENSGALG00000007902,ENSGALG00000003295,ENSGALG00000008830,ENSGALG00000011264,ENSGALG00000002909,ENSGALG00000026258,ENSGALG00000009241,ENSGALG00000004386,ENSGALG00000015013,ENSGALG00000003311,ENSGALG00000011870,ENSGALG00000017295,ENSGALG00000011298,ENSGALG00000002763,ENSGALG00000015132,ENSGALG00000009724,…
GO:0001503	ossification	biological_process	3.9267e-06	0.00017703	41	1269	241	15671	ENSGALG00000014873,ENSGALG00000012885,ENSGALG00000008830,ENSGALG00000026363,ENSGALG00000014824,ENSGALG00000003640,ENSGALG00000007668,ENSGALG00000015241,ENSGALG00000008661,ENSGALG00000010529,ENSGALG00000004893,ENSGALG00000008676,ENSGALG00000004900,ENSGALG00000008014,ENSGALG00000003863,ENSGALG00000026525,ENSGALG00000008009,ENSGALG00000009724,ENSGALG00000007113,ENSGALG00000010566,ENSGALG00000004239,…
GO:0002705	positive regulation of leukocyte mediated immunity	biological_process	3.9413e-06	0.00017724	18	1269	65	15671	ENSGALG00000024340,ENSGALG00000002614,ENSGALG00000013748,ENSGALG00000011509,ENSGALG00000016829,ENSGALG00000015235,ENSGALG00000008669,ENSGALG00000022586,ENSGALG00000016400,ENSGALG00000002930,ENSGALG00000014182,ENSGALG00000024372,ENSGALG00000014476,ENSGALG00000008447,ENSGALG00000002160,ENSGALG00000003863,ENSGALG00000028268,ENSGALG00000024348
GO:0030278	regulation of ossification	biological_process	3.9666e-06	0.00017792	26	1269	122	15671	ENSGALG00000008830,ENSGALG00000003640,ENSGALG00000007668,ENSGALG00000014824,ENSGALG00000009241,ENSGALG00000012885,ENSGALG00000014873,ENSGALG00000009612,ENSGALG00000008661,ENSGALG00000015241,ENSGALG00000026484,ENSGALG00000003137,ENSGALG00000026525,ENSGALG00000028217,ENSGALG00000003863,ENSGALG00000008014,ENSGALG00000009020,ENSGALG00000016397,ENSGALG00000026180,ENSGALG00000004900,ENSGALG00000010566,…
GO:0045778	positive regulation of ossification	biological_process	4.1961e-06	0.00018773	17	1269	61	15671	ENSGALG00000009638,ENSGALG00000010566,ENSGALG00000014716,ENSGALG00000016397,ENSGALG00000009020,ENSGALG00000003863,ENSGALG00000008014,ENSGALG00000026525,ENSGALG00000026180,ENSGALG00000026484,ENSGALG00000008661,ENSGALG00000009612,ENSGALG00000003640,ENSGALG00000007668,ENSGALG00000008830,ENSGALG00000014873,ENSGALG00000009241
GO:0007599	hemostasis	biological_process	4.239e-06	0.00018917	27	1269	130	15671	ENSGALG00000015865,ENSGALG00000005619,ENSGALG00000000379,ENSGALG00000005135,ENSGALG00000005299,ENSGALG00000008439,ENSGALG00000006379,ENSGALG00000023379,ENSGALG00000010357,ENSGALG00000028567,Novel03206,ENSGALG00000006415,ENSGALG00000002594,ENSGALG00000009058,ENSGALG00000010738,ENSGALG00000009240,ENSGALG00000011203,ENSGALG00000005492,ENSGALG00000002643,ENSGALG00000003770,ENSGALG00000009638,ENSGALG0…
GO:0045766	positive regulation of angiogenesis	biological_process	4.3052e-06	0.00019163	18	1269	67	15671	ENSGALG00000009626,ENSGALG00000000534,ENSGALG00000018934,ENSGALG00000001926,ENSGALG00000017091,ENSGALG00000009724,ENSGALG00000013218,ENSGALG00000014687,ENSGALG00000014684,ENSGALG00000009241,ENSGALG00000012792,ENSGALG00000005666,ENSGALG00000011182,ENSGALG00000003750,ENSGALG00000023541,ENSGALG00000005619,ENSGALG00000010290,ENSGALG00000011509
GO:0021700	developmental maturation	biological_process	4.4082e-06	0.00019572	28	1269	139	15671	ENSGALG00000011473,ENSGALG00000003137,ENSGALG00000026811,ENSGALG00000010290,ENSGALG00000027710,ENSGALG00000023296,ENSGALG00000026484,ENSGALG00000014873,ENSGALG00000012885,ENSGALG00000013607,ENSGALG00000003640,ENSGALG00000027630,ENSGALG00000008830,ENSGALG00000009724,ENSGALG00000009870,ENSGALG00000007768,ENSGALG00000012538,ENSGALG00000011870,ENSGALG00000026582,ENSGALG00000006726,ENSGALG00000003311,…
GO:0003203	endocardial cushion morphogenesis	biological_process	4.4642e-06	0.00019771	9	1269	18	15671	ENSGALG00000015241,ENSGALG00000026465,ENSGALG00000004386,ENSGALG00000023577,ENSGALG00000015013,ENSGALG00000021593,ENSGALG00000005060,ENSGALG00000008830,ENSGALG00000026180
GO:0031098	stress-activated protein kinase signaling cascade	biological_process	4.5894e-06	0.00020253	28	1269	139	15671	ENSGALG00000005256,ENSGALG00000005947,ENSGALG00000007001,ENSGALG00000028256,ENSGALG00000009298,ENSGALG00000009437,ENSGALG00000008461,ENSGALG00000013468,ENSGALG00000000534,ENSGALG00000016603,ENSGALG00000011535,ENSGALG00000028143,ENSGALG00000021017,ENSGALG00000006707,ENSGALG00000028005,ENSGALG00000009612,ENSGALG00000012023,ENSGALG00000012891,ENSGALG00000002909,ENSGALG00000001077,ENSGALG00000009241,…
GO:0008289	lipid binding	molecular_function	4.596e-06	0.00020253	55	1269	368	15671	ENSGALG00000018874,ENSGALG00000008439,ENSGALG00000002562,ENSGALG00000000783,ENSGALG00000015086,ENSGALG00000015148,Novel02657,ENSGALG00000011551,ENSGALG00000011256,ENSGALG00000007000,ENSGALG00000013971,ENSGALG00000003253,ENSGALG00000003770,ENSGALG00000011885,ENSGALG00000016834,ENSGALG00000006756,ENSGALG00000012494,ENSGALG00000011715,ENSGALG00000002206,ENSGALG00000004575,ENSGALG00000011185,ENSGALG0…
GO:0001818	negative regulation of cytokine production	biological_process	4.8368e-06	0.0002126	23	1269	101	15671	ENSGALG00000016954,ENSGALG00000006726,ENSGALG00000004673,ENSGALG00000007001,ENSGALG00000014476,ENSGALG00000026291,ENSGALG00000001875,ENSGALG00000012292,ENSGALG00000009626,ENSGALG00000006756,ENSGALG00000010529,ENSGALG00000009612,ENSGALG00000016785,ENSGALG00000020326,ENSGALG00000011182,ENSGALG00000006099,ENSGALG00000026928,ENSGALG00000014824,ENSGALG00000003578,ENSGALG00000015148,ENSGALG00000012480,…
GO:0005543	phospholipid binding	molecular_function	4.86e-06	0.00021309	39	1269	230	15671	ENSGALG00000011185,ENSGALG00000006702,ENSGALG00000002206,ENSGALG00000016834,ENSGALG00000003770,ENSGALG00000011885,ENSGALG00000003253,ENSGALG00000013971,ENSGALG00000011256,ENSGALG00000011551,ENSGALG00000015148,ENSGALG00000018874,ENSGALG00000000783,ENSGALG00000002562,ENSGALG00000003319,ENSGALG00000007052,ENSGALG00000007712,ENSGALG00000005065,ENSGALG00000015729,ENSGALG00000009626,ENSGALG00000016105,…
GO:0005604	basement membrane	cellular_component	5.1043e-06	0.00022324	17	1269	66	15671	ENSGALG00000004338,ENSGALG00000001527,ENSGALG00000003196,ENSGALG00000010566,ENSGALG00000003770,ENSGALG00000007113,ENSGALG00000002389,ENSGALG00000005811,ENSGALG00000003578,ENSGALG00000004627,ENSGALG00000015056,ENSGALG00000016584,ENSGALG00000009058,ENSGALG00000012394,ENSGALG00000002041,ENSGALG00000027710,ENSGALG00000001343
GO:0090287	regulation of cellular response to growth factor stimulus	biological_process	5.3857e-06	0.00023496	30	1269	155	15671	ENSGALG00000011870,ENSGALG00000006726,ENSGALG00000010566,ENSGALG00000018934,ENSGALG00000015013,ENSGALG00000004673,ENSGALG00000005060,ENSGALG00000009724,ENSGALG00000029047,ENSGALG00000017091,ENSGALG00000016397,ENSGALG00000007807,ENSGALG00000001000,ENSGALG00000009626,ENSGALG00000026180,ENSGALG00000014505,ENSGALG00000008661,ENSGALG00000011182,ENSGALG00000026484,ENSGALG00000006705,ENSGALG00000025898,…
GO:0002218	activation of innate immune response	biological_process	5.4122e-06	0.0002352	21	1269	88	15671	ENSGALG00000014362,ENSGALG00000008439,ENSGALG00000016400,ENSGALG00000023821,ENSGALG00000001077,ENSGALG00000011961,ENSGALG00000000769,ENSGALG00000015899,ENSGALG00000005947,ENSGALG00000027093,ENSGALG00000006785,ENSGALG00000000818,ENSGALG00000011089,ENSGALG00000007001,ENSGALG00000014297,ENSGALG00000017485,ENSGALG00000006756,ENSGALG00000013468,ENSGALG00000017186,ENSGALG00000013911,ENSGALG00000027598
GO:0009790	embryo development	biological_process	5.4179e-06	0.0002352	77	1269	582	15671	ENSGALG00000011264,ENSGALG00000008581,ENSGALG00000007668,ENSGALG00000004170,ENSGALG00000013102,ENSGALG00000025898,ENSGALG00000027710,ENSGALG00000010529,ENSGALG00000027514,ENSGALG00000009724,ENSGALG00000009240,ENSGALG00000008469,ENSGALG00000026582,ENSGALG00000028582,ENSGALG00000009437,ENSGALG00000005974,ENSGALG00000018783,ENSGALG00000013929,ENSGALG00000001449,Novel00087,ENSGALG00000020210,ENSGALG0…
GO:0050830	defense response to Gram-positive bacterium	biological_process	5.5158e-06	0.00023849	12	1269	33	15671	ENSGALG00000001571,ENSGALG00000001077,ENSGALG00000006756,ENSGALG00000011535,ENSGALG00000015899,ENSGALG00000002160,ENSGALG00000003863,ENSGALG00000001889,ENSGALG00000009252,ENSGALG00000008439,ENSGALG00000005947,ENSGALG00000005666
GO:0032268	regulation of cellular protein metabolic process	biological_process	5.5211e-06	0.00023849	160	1269	1418	15671	ENSGALG00000010291,ENSGALG00000027641,ENSGALG00000027786,ENSGALG00000013607,ENSGALG00000012480,ENSGALG00000002909,ENSGALG00000012891,ENSGALG00000013057,ENSGALG00000001077,ENSGALG00000003770,ENSGALG00000016954,ENSGALG00000007381,ENSGALG00000007768,ENSGALG00000017091,ENSGALG00000026146,ENSGALG00000011535,ENSGALG00000013468,ENSGALG00000021313,ENSGALG00000007140,ENSGALG00000028931,ENSGALG00000010529,…
GO:0042345	regulation of NF-kappaB import into nucleus	biological_process	5.5789e-06	0.00023981	10	1269	23	15671	ENSGALG00000028256,ENSGALG00000007001,ENSGALG00000009724,ENSGALG00000005947,ENSGALG00000024083,ENSGALG00000023541,ENSGALG00000016786,ENSGALG00000007874,ENSGALG00000000534,ENSGALG00000013468
GO:0042348	NF-kappaB import into nucleus	biological_process	5.5789e-06	0.00023981	10	1269	23	15671	ENSGALG00000007001,ENSGALG00000028256,ENSGALG00000024083,ENSGALG00000005947,ENSGALG00000023541,ENSGALG00000009724,ENSGALG00000016786,ENSGALG00000007874,ENSGALG00000000534,ENSGALG00000013468
GO:0045669	positive regulation of osteoblast differentiation	biological_process	5.8163e-06	0.0002494	14	1269	44	15671	ENSGALG00000014716,ENSGALG00000026484,ENSGALG00000008661,ENSGALG00000010566,ENSGALG00000014873,ENSGALG00000026180,ENSGALG00000009241,ENSGALG00000016397,ENSGALG00000009020,ENSGALG00000007668,ENSGALG00000003640,ENSGALG00000008014,ENSGALG00000008830,ENSGALG00000026525
GO:0008544	epidermis development	biological_process	5.8847e-06	0.00025172	26	1269	127	15671	ENSGALG00000028341,ENSGALG00000012277,ENSGALG00000026180,ENSGALG00000009020,ENSGALG00000027514,ENSGALG00000014412,ENSGALG00000003553,ENSGALG00000028115,ENSGALG00000026291,ENSGALG00000003311,ENSGALG00000006726,ENSGALG00000011254,ENSGALG00000015148,ENSGALG00000014872,ENSGALG00000009898,ENSGALG00000002775,ENSGALG00000005678,ENSGALG00000001405,ENSGALG00000010036,ENSGALG00000023768,ENSGALG00000017188,…
GO:0060193	positive regulation of lipase activity	biological_process	5.9747e-06	0.00025495	11	1269	28	15671	ENSGALG00000005622,ENSGALG00000003857,ENSGALG00000000951,ENSGALG00000021313,ENSGALG00000015708,ENSGALG00000015729,ENSGALG00000003399,ENSGALG00000003311,ENSGALG00000008661,ENSGALG00000001569,ENSGALG00000017091
GO:0005912	adherens junction	cellular_component	6.2817e-06	0.0002674	49	1269	316	15671	ENSGALG00000005086,ENSGALG00000009020,ENSGALG00000029131,ENSGALG00000006090,ENSGALG00000007140,ENSGALG00000021313,ENSGALG00000011885,ENSGALG00000001926,ENSGALG00000006169,ENSGALG00000000921,ENSGALG00000005483,ENSGALG00000029069,ENSGALG00000009360,ENSGALG00000026291,ENSGALG00000017091,ENSGALG00000015132,ENSGALG00000008827,ENSGALG00000028308,ENSGALG00000005678,ENSGALG00000023768,ENSGALG00000015148,…
GO:0031341	regulation of cell killing	biological_process	6.3989e-06	0.00027173	14	1269	43	15671	ENSGALG00000028268,ENSGALG00000024348,ENSGALG00000002930,ENSGALG00000003863,ENSGALG00000002160,ENSGALG00000008447,ENSGALG00000013372,ENSGALG00000016829,ENSGALG00000014476,ENSGALG00000005693,ENSGALG00000002614,ENSGALG00000013748,ENSGALG00000024372,ENSGALG00000024340
GO:0050730	regulation of peptidyl-tyrosine phosphorylation	biological_process	6.5064e-06	0.00027563	27	1269	132	15671	ENSGALG00000007416,ENSGALG00000008461,ENSGALG00000007874,ENSGALG00000007140,ENSGALG00000021313,ENSGALG00000015708,ENSGALG00000008281,ENSGALG00000026146,ENSGALG00000009724,ENSGALG00000014716,ENSGALG00000008999,ENSGALG00000017179,ENSGALG00000014890,ENSGALG00000027983,ENSGALG00000014477,ENSGALG00000016428,ENSGALG00000009241,ENSGALG00000000466,ENSGALG00000010818,ENSGALG00000022586,ENSGALG00000000951,…
GO:0005764	lysosome	cellular_component	6.6788e-06	0.00028225	39	1269	228	15671	ENSGALG00000009520,ENSGALG00000010237,ENSGALG00000009229,ENSGALG00000015708,ENSGALG00000009252,ENSGALG00000023723,ENSGALG00000004170,ENSGALG00000003855,ENSGALG00000013568,ENSGALG00000004769,ENSGALG00000012761,ENSGALG00000016829,ENSGALG00000011110,ENSGALG00000011436,ENSGALG00000007018,ENSGALG00000007807,ENSGALG00000013911,ENSGALG00000011678,ENSGALG00000013878,ENSGALG00000026910,ENSGALG00000013468,…
GO:0016324	apical plasma membrane	cellular_component	6.7731e-06	0.00028555	24	1269	113	15671	ENSGALG00000027208,ENSGALG00000003747,ENSGALG00000009020,ENSGALG00000008969,ENSGALG00000006483,ENSGALG00000003516,ENSGALG00000026862,ENSGALG00000017208,ENSGALG00000006751,ENSGALG00000015132,ENSGALG00000009252,ENSGALG00000003253,ENSGALG00000000921,ENSGALG00000009298,ENSGALG00000007617,ENSGALG00000015148,ENSGALG00000018828,ENSGALG00000014873,ENSGALG00000011806,ENSGALG00000003578,ENSGALG00000000379,…
GO:0035710	CD4-positive, alpha-beta T cell activation	biological_process	7.0231e-06	0.00029538	13	1269	39	15671	ENSGALG00000014824,ENSGALG00000015899,ENSGALG00000008014,ENSGALG00000016786,ENSGALG00000011254,ENSGALG00000016400,ENSGALG00000015148,ENSGALG00000004673,ENSGALG00000006726,ENSGALG00000010529,ENSGALG00000026811,ENSGALG00000007902,ENSGALG00000015235
GO:0003170	heart valve development	biological_process	7.2443e-06	0.00030395	11	1269	29	15671	ENSGALG00000006726,ENSGALG00000009612,ENSGALG00000008661,ENSGALG00000004386,ENSGALG00000006099,ENSGALG00000015388,ENSGALG00000021593,ENSGALG00000025898,ENSGALG00000008830,ENSGALG00000009020,ENSGALG00000001449
GO:0000323	lytic vacuole	cellular_component	7.4011e-06	0.00030854	39	1269	229	15671	ENSGALG00000029069,ENSGALG00000026971,ENSGALG00000016666,ENSGALG00000003770,ENSGALG00000011203,ENSGALG00000000775,ENSGALG00000003516,ENSGALG00000009360,ENSGALG00000016446,ENSGALG00000013911,ENSGALG00000011678,ENSGALG00000007018,ENSGALG00000007807,ENSGALG00000013878,ENSGALG00000026910,ENSGALG00000013468,ENSGALG00000011529,ENSGALG00000026626,ENSGALG00000000769,ENSGALG00000012066,ENSGALG00000005974,…
GO:0046640	regulation of alpha-beta T cell proliferation	biological_process	7.4047e-06	0.00030854	8	1269	15	15671	ENSGALG00000015899,ENSGALG00000007874,ENSGALG00000007416,ENSGALG00000008669,ENSGALG00000004673,ENSGALG00000015235,ENSGALG00000001486,ENSGALG00000006785
GO:0007160	cell-matrix adhesion	biological_process	7.4066e-06	0.00030854	25	1269	122	15671	ENSGALG00000010566,ENSGALG00000018934,ENSGALG00000005483,ENSGALG00000011203,ENSGALG00000002389,ENSGALG00000014687,ENSGALG00000009724,ENSGALG00000028217,ENSGALG00000005086,ENSGALG00000028341,ENSGALG00000009626,ENSGALG00000005257,ENSGALG00000028774,ENSGALG00000012394,ENSGALG00000010290,ENSGALG00000000379,ENSGALG00000011778,ENSGALG00000008439,ENSGALG00000006039,ENSGALG00000026836,ENSGALG00000003578,…
GO:0045236	CXCR chemokine receptor binding	molecular_function	7.7263e-06	0.0003211	6	1269	8	15671	ENSGALG00000028136,ENSGALG00000010338,ENSGALG00000011668,ENSGALG00000026098,ENSGALG00000010336,ENSGALG00000024484
GO:0050817	coagulation	biological_process	7.8083e-06	0.00032374	27	1269	134	15671	ENSGALG00000009058,ENSGALG00000023379,ENSGALG00000028567,Novel03206,ENSGALG00000006415,ENSGALG00000010357,ENSGALG00000002594,ENSGALG00000005619,ENSGALG00000000379,ENSGALG00000015865,ENSGALG00000005135,ENSGALG00000008439,ENSGALG00000006379,ENSGALG00000005086,ENSGALG00000009626,ENSGALG00000009512,ENSGALG00000003770,ENSGALG00000009638,ENSGALG00000011885,ENSGALG00000001926,ENSGALG00000007381,ENSGALG0…
GO:0007431	salivary gland development	biological_process	8.0727e-06	0.00033391	12	1269	35	15671	ENSGALG00000015241,ENSGALG00000003311,ENSGALG00000009612,ENSGALG00000027710,ENSGALG00000006775,ENSGALG00000006379,ENSGALG00000008455,ENSGALG00000028158,ENSGALG00000014872,ENSGALG00000007668,ENSGALG00000007140,ENSGALG00000008461
GO:0040007	growth	biological_process	8.2342e-06	0.00033979	76	1269	570	15671	ENSGALG00000015472,ENSGALG00000026180,ENSGALG00000002763,ENSGALG00000015258,ENSGALG00000011298,ENSGALG00000004386,ENSGALG00000011207,ENSGALG00000013370,ENSGALG00000028158,ENSGALG00000017188,ENSGALG00000015111,ENSGALG00000011962,ENSGALG00000003578,ENSGALG00000009241,ENSGALG00000028318,ENSGALG00000014262,ENSGALG00000002260,ENSGALG00000002991,ENSGALG00000011182,ENSGALG00000003161,ENSGALG00000012327,…
GO:0009968	negative regulation of signal transduction	biological_process	8.2895e-06	0.00034127	86	1269	669	15671	ENSGALG00000015388,ENSGALG00000026484,ENSGALG00000005131,ENSGALG00000024083,ENSGALG00000002562,ENSGALG00000027641,ENSGALG00000000769,ENSGALG00000027786,ENSGALG00000001926,ENSGALG00000011870,ENSGALG00000009556,ENSGALG00000007807,ENSGALG00000007140,ENSGALG00000005176,ENSGALG00000010529,ENSGALG00000006647,ENSGALG00000003706,ENSGALG00000027710,ENSGALG00000025898,ENSGALG00000028203,ENSGALG00000003855,…
GO:0071624	positive regulation of granulocyte chemotaxis	biological_process	8.5203e-06	0.00034913	8	1269	15	15671	ENSGALG00000015235,ENSGALG00000013218,ENSGALG00000009866,ENSGALG00000027572,ENSGALG00000028256,ENSGALG00000026098,ENSGALG00000011668,ENSGALG00000006756
GO:0090023	positive regulation of neutrophil chemotaxis	biological_process	8.5203e-06	0.00034913	8	1269	15	15671	ENSGALG00000026098,ENSGALG00000011668,ENSGALG00000006756,ENSGALG00000027572,ENSGALG00000028256,ENSGALG00000015235,ENSGALG00000013218,ENSGALG00000009866
GO:0098589	membrane region	cellular_component	8.8266e-06	0.00036084	64	1269	463	15671	ENSGALG00000011264,ENSGALG00000003855,ENSGALG00000011872,ENSGALG00000005622,ENSGALG00000027710,ENSGALG00000021128,ENSGALG00000027208,ENSGALG00000002022,ENSGALG00000008918,ENSGALG00000006751,ENSGALG00000008398,ENSGALG00000014477,ENSGALG00000027983,ENSGALG00000015148,ENSGALG00000000608,ENSGALG00000026147,ENSGALG00000023379,ENSGALG00000000816,ENSGALG00000028774,ENSGALG00000003399,ENSGALG00000011535,…
GO:0004896	cytokine receptor activity	molecular_function	9.0568e-06	0.00036939	17	1269	63	15671	ENSGALG00000016786,ENSGALG00000006032,ENSGALG00000016693,Novel03785,ENSGALG00000016785,ENSGALG00000027572,ENSGALG00000005619,ENSGALG00000002112,ENSGALG00000004221,ENSGALG00000003747,ENSGALG00000011733,ENSGALG00000016782,ENSGALG00000013869,ENSGALG00000013372,ENSGALG00000007253,ENSGALG00000011706,ENSGALG00000014716
GO:0051130	positive regulation of cellular component organization	biological_process	9.202e-06	0.00037444	83	1269	643	15671	ENSGALG00000010290,ENSGALG00000011509,ENSGALG00000003548,ENSGALG00000028774,ENSGALG00000009612,ENSGALG00000011551,ENSGALG00000002909,ENSGALG00000015148,ENSGALG00000009866,ENSGALG00000015013,ENSGALG00000011870,ENSGALG00000016954,ENSGALG00000007963,ENSGALG00000003770,ENSGALG00000003399,ENSGALG00000007140,ENSGALG00000027710,ENSGALG00000001153,ENSGALG00000000956,ENSGALG00000021128,ENSGALG00000010529,…
GO:0045596	negative regulation of cell differentiation	biological_process	9.7044e-06	0.00039397	53	1269	355	15671	ENSGALG00000003137,ENSGALG00000006379,ENSGALG00000008666,ENSGALG00000011182,ENSGALG00000009241,ENSGALG00000027897,ENSGALG00000015148,ENSGALG00000017188,ENSGALG00000027630,ENSGALG00000013370,ENSGALG00000011298,ENSGALG00000002763,ENSGALG00000026252,ENSGALG00000017295,ENSGALG00000015013,ENSGALG00000009556,ENSGALG00000004386,ENSGALG00000026180,ENSGALG00000007140,ENSGALG00000006855,ENSGALG00000007811,…
GO:0002224	toll-like receptor signaling pathway	biological_process	1.0199e-05	0.00041309	17	1269	64	15671	ENSGALG00000013468,ENSGALG00000006756,ENSGALG00000017186,ENSGALG00000027598,ENSGALG00000005947,ENSGALG00000027093,ENSGALG00000006785,ENSGALG00000000818,ENSGALG00000017485,ENSGALG00000007001,ENSGALG00000014297,ENSGALG00000016400,ENSGALG00000001077,ENSGALG00000011961,ENSGALG00000000769,ENSGALG00000015899,ENSGALG00000014362
GO:0090100	positive regulation of transmembrane receptor protein serine/threonine kinase signaling pathway	biological_process	1.0997e-05	0.0004444	17	1269	65	15671	ENSGALG00000005060,ENSGALG00000018934,ENSGALG00000010566,ENSGALG00000004673,ENSGALG00000015013,ENSGALG00000009626,ENSGALG00000026180,ENSGALG00000002355,ENSGALG00000016397,ENSGALG00000012327,ENSGALG00000008661,ENSGALG00000010291,ENSGALG00000003161,ENSGALG00000012792,ENSGALG00000011264,ENSGALG00000008830,ENSGALG00000007668
GO:0043085	positive regulation of catalytic activity	biological_process	1.1286e-05	0.000455	84	1269	656	15671	ENSGALG00000000951,ENSGALG00000017196,ENSGALG00000009898,ENSGALG00000005622,ENSGALG00000003855,ENSGALG00000014343,ENSGALG00000000956,ENSGALG00000007174,ENSGALG00000005619,ENSGALG00000003319,ENSGALG00000002175,ENSGALG00000028143,ENSGALG00000000667,ENSGALG00000005772,ENSGALG00000008461,ENSGALG00000009626,ENSGALG00000014182,ENSGALG00000014477,ENSGALG00000026781,ENSGALG00000009724,ENSGALG00000008437,…
GO:0045580	regulation of T cell differentiation	biological_process	1.1404e-05	0.00045874	17	1269	65	15671	ENSGALG00000015899,ENSGALG00000004170,ENSGALG00000008669,ENSGALG00000015148,ENSGALG00000027897,ENSGALG00000018828,ENSGALG00000000466,ENSGALG00000027345,ENSGALG00000008666,ENSGALG00000006379,ENSGALG00000026811,ENSGALG00000013372,ENSGALG00000006726,ENSGALG00000022798,ENSGALG00000006785,ENSGALG00000001486,ENSGALG00000009870
GO:0090303	positive regulation of wound healing	biological_process	1.1573e-05	0.00046445	11	1269	30	15671	ENSGALG00000011708,ENSGALG00000009626,ENSGALG00000015148,ENSGALG00000010818,ENSGALG00000007001,ENSGALG00000009638,ENSGALG00000000949,ENSGALG00000002643,ENSGALG00000008439,ENSGALG00000011203,ENSGALG00000009240
GO:1902622	regulation of neutrophil migration	biological_process	1.1604e-05	0.00046462	9	1269	20	15671	ENSGALG00000015235,ENSGALG00000005947,ENSGALG00000009866,ENSGALG00000013218,ENSGALG00000027572,ENSGALG00000028256,ENSGALG00000026098,ENSGALG00000006756,ENSGALG00000011668
GO:0032642	regulation of chemokine production	biological_process	1.2189e-05	0.00048693	12	1269	35	15671	ENSGALG00000006099,ENSGALG00000007001,ENSGALG00000014182,ENSGALG00000016785,ENSGALG00000015241,ENSGALG00000026928,ENSGALG00000005947,ENSGALG00000015899,ENSGALG00000006756,ENSGALG00000010560,ENSGALG00000000534,ENSGALG00000013468
GO:0051222	positive regulation of protein transport	biological_process	1.246e-05	0.00049591	40	1269	244	15671	ENSGALG00000009241,ENSGALG00000000608,ENSGALG00000015032,ENSGALG00000016786,ENSGALG00000004070,ENSGALG00000024083,ENSGALG00000023541,ENSGALG00000006379,ENSGALG00000016785,ENSGALG00000012023,ENSGALG00000009612,ENSGALG00000010291,ENSGALG00000015463,ENSGALG00000013468,ENSGALG00000000534,ENSGALG00000028147,ENSGALG00000012171,ENSGALG00000014582,ENSGALG00000016954,ENSGALG00000000921,ENSGALG00000011870,…
GO:0051336	regulation of hydrolase activity	biological_process	1.247e-05	0.00049591	76	1269	582	15671	ENSGALG00000011509,ENSGALG00000026928,ENSGALG00000002562,ENSGALG00000009612,ENSGALG00000003819,ENSGALG00000028774,ENSGALG00000017091,ENSGALG00000007381,ENSGALG00000021313,ENSGALG00000003412,ENSGALG00000009512,ENSGALG00000003399,ENSGALG00000011715,ENSGALG00000004969,ENSGALG00000011535,ENSGALG00000005619,ENSGALG00000007174,ENSGALG00000010529,ENSGALG00000000956,ENSGALG00000014343,ENSGALG00000000674,…
GO:0043588	skin development	biological_process	1.3314e-05	0.00052829	22	1269	102	15671	ENSGALG00000011182,ENSGALG00000011355,ENSGALG00000001331,ENSGALG00000006379,ENSGALG00000007902,ENSGALG00000002775,ENSGALG00000005678,ENSGALG00000023768,ENSGALG00000010036,ENSGALG00000001405,ENSGALG00000017188,ENSGALG00000015148,ENSGALG00000026862,ENSGALG00000002389,ENSGALG00000028115,ENSGALG00000026291,ENSGALG00000003553,ENSGALG00000014412,ENSGALG00000027514,ENSGALG00000021273,ENSGALG00000028341,…
GO:0048736	appendage development	biological_process	1.3971e-05	0.00055186	28	1269	149	15671	ENSGALG00000026180,ENSGALG00000008455,ENSGALG00000028236,ENSGALG00000015472,ENSGALG00000016397,ENSGALG00000002389,ENSGALG00000009724,ENSGALG00000015132,ENSGALG00000003311,ENSGALG00000009437,ENSGALG00000011298,ENSGALG00000004386,ENSGALG00000015013,ENSGALG00000023577,ENSGALG00000002155,ENSGALG00000009241,ENSGALG00000011264,ENSGALG00000012657,ENSGALG00000018783,ENSGALG00000014873,ENSGALG00000027513,…
GO:0060173	limb development	biological_process	1.3971e-05	0.00055186	28	1269	149	15671	ENSGALG00000006379,ENSGALG00000026484,ENSGALG00000010529,ENSGALG00000014873,ENSGALG00000012657,ENSGALG00000018783,ENSGALG00000011264,ENSGALG00000009241,ENSGALG00000002155,ENSGALG00000008250,ENSGALG00000007668,ENSGALG00000007000,ENSGALG00000014872,ENSGALG00000027513,ENSGALG00000009724,ENSGALG00000015132,ENSGALG00000002389,ENSGALG00000023577,ENSGALG00000004386,ENSGALG00000015013,ENSGALG00000011298,…
GO:0003151	outflow tract morphogenesis	biological_process	1.4262e-05	0.00056207	14	1269	47	15671	ENSGALG00000009241,ENSGALG00000009626,ENSGALG00000026180,ENSGALG00000008455,ENSGALG00000008250,ENSGALG00000016397,ENSGALG00000009020,ENSGALG00000021593,ENSGALG00000011298,ENSGALG00000010870,ENSGALG00000011870,ENSGALG00000008433,ENSGALG00000006099,ENSGALG00000023577
GO:0031343	positive regulation of cell killing	biological_process	1.4622e-05	0.00057499	13	1269	40	15671	ENSGALG00000024372,ENSGALG00000024340,ENSGALG00000016829,ENSGALG00000014476,ENSGALG00000005693,ENSGALG00000013748,ENSGALG00000002614,ENSGALG00000003863,ENSGALG00000008447,ENSGALG00000002160,ENSGALG00000002930,ENSGALG00000028268,ENSGALG00000024348
GO:0097191	extrinsic apoptotic signaling pathway	biological_process	1.5289e-05	0.00059927	27	1269	138	15671	ENSGALG00000025887,ENSGALG00000011544,ENSGALG00000003311,ENSGALG00000012173,ENSGALG00000007140,ENSGALG00000015708,ENSGALG00000000534,ENSGALG00000009626,ENSGALG00000008461,ENSGALG00000016123,ENSGALG00000005176,ENSGALG00000007700,ENSGALG00000003863,ENSGALG00000005772,ENSGALG00000028510,ENSGALG00000011436,ENSGALG00000012327,ENSGALG00000009612,ENSGALG00000015241,ENSGALG00000009433,ENSGALG00000009241,…
GO:0032534	regulation of microvillus assembly	biological_process	1.5308e-05	0.00059927	5	1269	6	15671	ENSGALG00000006409,ENSGALG00000021128,ENSGALG00000009252,ENSGALG00000016927,ENSGALG00000003253
GO:0038023	signaling receptor activity	molecular_function	1.5392e-05	0.0006012	90	1269	713	15671	ENSGALG00000007472,ENSGALG00000013218,ENSGALG00000014716,ENSGALG00000012055,ENSGALG00000014476,ENSGALG00000013994,ENSGALG00000014890,ENSGALG00000011298,ENSGALG00000000818,ENSGALG00000007416,ENSGALG00000004613,Novel01172,ENSGALG00000012171,ENSGALG00000027407,ENSGALG00000027598,ENSGALG00000003747,ENSGALG00000004221,ENSGALG00000004128,ENSGALG00000008439,ENSGALG00000023541,ENSGALG00000012080,ENSGALG0…
GO:0031252	cell leading edge	cellular_component	1.5663e-05	0.00060956	33	1269	192	15671	ENSGALG00000028291,ENSGALG00000006409,ENSGALG00000016834,ENSGALG00000009258,ENSGALG00000002389,ENSGALG00000013091,ENSGALG00000017208,ENSGALG00000015132,ENSGALG00000014627,ENSGALG00000029131,ENSGALG00000003750,ENSGALG00000011778,ENSGALG00000002562,ENSGALG00000023768,ENSGALG00000015066,ENSGALG00000000608,ENSGALG00000009163,ENSGALG00000014201,ENSGALG00000016105,ENSGALG00000026854,ENSGALG00000008918,…
GO:1902624	positive regulation of neutrophil migration	biological_process	1.5675e-05	0.00060956	8	1269	16	15671	ENSGALG00000015235,ENSGALG00000009866,ENSGALG00000013218,ENSGALG00000027572,ENSGALG00000028256,ENSGALG00000011668,ENSGALG00000006756,ENSGALG00000026098
GO:0033631	cell-cell adhesion mediated by integrin	biological_process	1.5832e-05	0.00061429	6	1269	9	15671	ENSGALG00000011110,ENSGALG00000000951,ENSGALG00000004170,ENSGALG00000006409,ENSGALG00000006340,ENSGALG00000010566
GO:0032060	bleb assembly	biological_process	1.6288e-05	0.00063059	6	1269	9	15671	ENSGALG00000015729,ENSGALG00000011708,ENSGALG00000026262,ENSGALG00000011803,ENSGALG00000009638,ENSGALG00000003863
GO:1901700	response to oxygen-containing compound	biological_process	1.6445e-05	0.00063529	81	1269	628	15671	ENSGALG00000009626,ENSGALG00000008461,ENSGALG00000002626,ENSGALG00000008014,ENSGALG00000009240,ENSGALG00000008437,ENSGALG00000010338,ENSGALG00000012396,ENSGALG00000001889,ENSGALG00000003855,ENSGALG00000000951,ENSGALG00000011473,ENSGALG00000027572,ENSGALG00000005257,ENSGALG00000004785,ENSGALG00000011094,ENSGALG00000006756,ENSGALG00000024484,ENSGALG00000003993,ENSGALG00000011535,ENSGALG00000012801,…
GO:0051093	negative regulation of developmental process	biological_process	1.679e-05	0.00064444	66	1269	485	15671	ENSGALG00000015013,ENSGALG00000009556,ENSGALG00000016954,ENSGALG00000017295,ENSGALG00000011870,ENSGALG00000007140,ENSGALG00000018700,ENSGALG00000007807,ENSGALG00000003137,ENSGALG00000026928,ENSGALG00000024379,ENSGALG00000009612,ENSGALG00000027897,ENSGALG00000015148,ENSGALG00000027630,ENSGALG00000009724,ENSGALG00000001085,ENSGALG00000006785,ENSGALG00000008612,ENSGALG00000009240,ENSGALG00000018934,…
GO:0010632	regulation of epithelial cell migration	biological_process	1.6854e-05	0.00064444	23	1269	110	15671	ENSGALG00000009626,ENSGALG00000017208,ENSGALG00000004386,ENSGALG00000004438,ENSGALG00000001926,ENSGALG00000016954,ENSGALG00000011870,ENSGALG00000006726,ENSGALG00000010870,ENSGALG00000028291,ENSGALG00000018934,ENSGALG00000010818,ENSGALG00000016428,ENSGALG00000007000,ENSGALG00000014872,ENSGALG00000028158,ENSGALG00000023768,ENSGALG00000003855,ENSGALG00000026928,ENSGALG00000008514,ENSGALG00000009612,…
GO:0097152	mesenchymal cell apoptotic process	biological_process	1.6855e-05	0.00064444	6	1269	9	15671	ENSGALG00000006379,ENSGALG00000026180,ENSGALG00000015013,ENSGALG00000007668,ENSGALG00000004386,ENSGALG00000011870
GO:2001053	regulation of mesenchymal cell apoptotic process	biological_process	1.6855e-05	0.00064444	6	1269	9	15671	ENSGALG00000026180,ENSGALG00000006379,ENSGALG00000011870,ENSGALG00000015013,ENSGALG00000007668,ENSGALG00000004386
GO:0060562	epithelial tube morphogenesis	biological_process	1.6886e-05	0.00064444	38	1269	234	15671	ENSGALG00000008469,ENSGALG00000023577,ENSGALG00000018934,ENSGALG00000006726,ENSGALG00000010566,ENSGALG00000009724,ENSGALG00000005256,ENSGALG00000028136,ENSGALG00000005060,ENSGALG00000002022,ENSGALG00000005666,ENSGALG00000003932,ENSGALG00000010013,ENSGALG00000010529,ENSGALG00000027710,ENSGALG00000008250,ENSGALG00000014872,ENSGALG00000007668,ENSGALG00000003295,ENSGALG00000008830,ENSGALG00000013102,…
GO:0043086	negative regulation of catalytic activity	biological_process	1.6903e-05	0.00064444	58	1269	410	15671	ENSGALG00000002540,ENSGALG00000014261,ENSGALG00000008469,ENSGALG00000014687,ENSGALG00000005060,ENSGALG00000028115,ENSGALG00000013548,ENSGALG00000014412,ENSGALG00000028284,ENSGALG00000007052,ENSGALG00000028143,ENSGALG00000003923,ENSGALG00000026884,ENSGALG00000009626,ENSGALG00000017186,ENSGALG00000008461,ENSGALG00000006647,ENSGALG00000008304,ENSGALG00000001586,ENSGALG00000010529,ENSGALG00000003706,…
GO:0070201	regulation of establishment of protein localization	biological_process	1.705e-05	0.00064866	63	1269	455	15671	ENSGALG00000028147,ENSGALG00000013468,ENSGALG00000000534,ENSGALG00000012171,ENSGALG00000007104,ENSGALG00000014582,ENSGALG00000008337,ENSGALG00000001875,ENSGALG00000027093,ENSGALG00000007617,ENSGALG00000001434,ENSGALG00000017485,ENSGALG00000028256,ENSGALG00000011870,ENSGALG00000016954,ENSGALG00000000818,ENSGALG00000000921,ENSGALG00000028318,ENSGALG00000000608,ENSGALG00000015032,ENSGALG00000009241,…
GO:0032602	chemokine production	biological_process	1.7196e-05	0.00065278	12	1269	36	15671	ENSGALG00000015899,ENSGALG00000000534,ENSGALG00000013468,ENSGALG00000006756,ENSGALG00000010560,ENSGALG00000015241,ENSGALG00000016785,ENSGALG00000014182,ENSGALG00000006099,ENSGALG00000007001,ENSGALG00000005947,ENSGALG00000026928
GO:0033632	regulation of cell-cell adhesion mediated by integrin	biological_process	1.7465e-05	0.00066154	5	1269	6	15671	ENSGALG00000006409,ENSGALG00000004170,ENSGALG00000000951,ENSGALG00000006340,ENSGALG00000011110
GO:0097190	apoptotic signaling pathway	biological_process	1.8465e-05	0.00069792	53	1269	360	15671	ENSGALG00000012885,ENSGALG00000012169,ENSGALG00000008669,ENSGALG00000003855,ENSGALG00000026363,ENSGALG00000014872,ENSGALG00000004419,ENSGALG00000016829,ENSGALG00000011436,ENSGALG00000015241,ENSGALG00000005192,ENSGALG00000006707,ENSGALG00000009626,ENSGALG00000015708,ENSGALG00000008461,ENSGALG00000008014,ENSGALG00000005772,ENSGALG00000003863,ENSGALG00000007700,ENSGALG00000025887,ENSGALG00000028115,…
GO:0001910	regulation of leukocyte mediated cytotoxicity	biological_process	1.9301e-05	0.00072795	13	1269	41	15671	ENSGALG00000013748,ENSGALG00000002614,ENSGALG00000014476,ENSGALG00000016829,ENSGALG00000024340,ENSGALG00000024372,ENSGALG00000024348,ENSGALG00000028268,ENSGALG00000002930,ENSGALG00000002160,ENSGALG00000008447,ENSGALG00000013372,ENSGALG00000003863
GO:0001227	transcriptional repressor activity, RNA polymerase II transcription regulatory region sequence-specific binding	molecular_function	1.992e-05	0.00074969	22	1269	102	15671	ENSGALG00000019470,ENSGALG00000002991,ENSGALG00000011254,ENSGALG00000015094,ENSGALG00000026047,ENSGALG00000027513,ENSGALG00000008250,ENSGALG00000006480,ENSGALG00000015241,ENSGALG00000006099,ENSGALG00000015388,ENSGALG00000026180,ENSGALG00000010322,ENSGALG00000016926,ENSGALG00000000504,ENSGALG00000025887,ENSGALG00000001728,ENSGALG00000007963,ENSGALG00000015828,ENSGALG00000006726,ENSGALG00000023577,…
GO:0032989	cellular component morphogenesis	biological_process	2.0047e-05	0.00075287	105	1269	890	15671	ENSGALG00000027208,ENSGALG00000008461,ENSGALG00000002175,ENSGALG00000000886,ENSGALG00000008437,ENSGALG00000009724,ENSGALG00000014201,ENSGALG00000014261,ENSGALG00000011046,ENSGALG00000003855,ENSGALG00000013102,ENSGALG00000006609,ENSGALG00000016138,ENSGALG00000007668,ENSGALG00000027710,ENSGALG00000010529,ENSGALG00000007140,ENSGALG00000007438,ENSGALG00000011715,ENSGALG00000005990,ENSGALG00000007807,…
GO:0051223	regulation of protein transport	biological_process	2.0109e-05	0.00075356	59	1269	420	15671	ENSGALG00000008439,ENSGALG00000006379,ENSGALG00000005693,ENSGALG00000024083,ENSGALG00000023541,ENSGALG00000015463,ENSGALG00000010291,ENSGALG00000016785,ENSGALG00000009612,ENSGALG00000012023,ENSGALG00000015032,ENSGALG00000000608,ENSGALG00000028318,ENSGALG00000015148,ENSGALG00000009241,ENSGALG00000003578,ENSGALG00000004070,ENSGALG00000016786,ENSGALG00000008337,ENSGALG00000001875,ENSGALG00000014582,…
GO:0005773	vacuole	cellular_component	2.0188e-05	0.00075491	44	1269	283	15671	ENSGALG00000001410,ENSGALG00000006613,ENSGALG00000002930,ENSGALG00000005974,ENSGALG00000003577,ENSGALG00000000769,ENSGALG00000012066,ENSGALG00000011256,ENSGALG00000026626,ENSGALG00000004351,ENSGALG00000011529,ENSGALG00000013468,ENSGALG00000026910,ENSGALG00000013878,ENSGALG00000011678,ENSGALG00000013911,ENSGALG00000007807,ENSGALG00000007018,ENSGALG00000011203,ENSGALG00000000775,ENSGALG00000016446,…
GO:0001649	osteoblast differentiation	biological_process	2.0967e-05	0.00078225	27	1269	141	15671	ENSGALG00000017295,ENSGALG00000010566,ENSGALG00000008009,ENSGALG00000014716,ENSGALG00000007113,ENSGALG00000008014,ENSGALG00000026525,ENSGALG00000016397,ENSGALG00000011678,ENSGALG00000009020,ENSGALG00000008676,ENSGALG00000026180,ENSGALG00000015241,ENSGALG00000008661,ENSGALG00000010529,ENSGALG00000026484,ENSGALG00000004893,ENSGALG00000000461,ENSGALG00000006379,ENSGALG00000008830,ENSGALG00000023768,…
GO:0042742	defense response to bacterium	biological_process	2.1008e-05	0.00078225	23	1269	112	15671	ENSGALG00000008439,ENSGALG00000016669,ENSGALG00000005693,ENSGALG00000005666,ENSGALG00000001535,ENSGALG00000001077,ENSGALG00000011551,ENSGALG00000001571,ENSGALG00000015899,ENSGALG00000001889,ENSGALG00000009252,ENSGALG00000014890,ENSGALG00000005947,ENSGALG00000014477,ENSGALG00000007001,ENSGALG00000006756,ENSGALG00000002160,ENSGALG00000012281,ENSGALG00000011535,ENSGALG00000004221,ENSGALG00000003863,…
GO:0005509	calcium ion binding	molecular_function	2.1326e-05	0.00079239	66	1269	498	15671	ENSGALG00000002420,ENSGALG00000016105,ENSGALG00000005065,ENSGALG00000018977,ENSGALG00000009626,Novel01170,ENSGALG00000028635,ENSGALG00000027710,ENSGALG00000005805,ENSGALG00000012394,ENSGALG00000008424,ENSGALG00000011264,Novel01412,ENSGALG00000016443,ENSGALG00000003640,ENSGALG00000024272,ENSGALG00000008359,ENSGALG00000005483,ENSGALG00000003770,ENSGALG00000011885,ENSGALG00000026613,ENSGALG000000060…
GO:1901701	cellular response to oxygen-containing compound	biological_process	2.2027e-05	0.00081673	61	1269	441	15671	ENSGALG00000007001,ENSGALG00000009240,ENSGALG00000005947,ENSGALG00000008437,ENSGALG00000023576,ENSGALG00000008014,ENSGALG00000002160,ENSGALG00000008281,ENSGALG00000009626,ENSGALG00000007874,ENSGALG00000008461,ENSGALG00000015241,ENSGALG00000005257,ENSGALG00000011094,ENSGALG00000004785,ENSGALG00000011473,ENSGALG00000026836,ENSGALG00000003855,ENSGALG00000004419,ENSGALG00000015899,ENSGALG00000000951,…
GO:0007254	JNK cascade	biological_process	2.2481e-05	0.00083107	23	1269	112	15671	ENSGALG00000028005,ENSGALG00000012023,ENSGALG00000006707,ENSGALG00000012792,ENSGALG00000009241,ENSGALG00000002909,ENSGALG00000012891,ENSGALG00000001077,ENSGALG00000006609,ENSGALG00000001889,ENSGALG00000009898,ENSGALG00000015899,ENSGALG00000005947,ENSGALG00000005256,ENSGALG00000009298,ENSGALG00000009437,ENSGALG00000007001,ENSGALG00000028256,ENSGALG00000013468,ENSGALG00000000534,ENSGALG00000021017,…
GO:0009615	response to virus	biological_process	2.2509e-05	0.00083107	33	1269	188	15671	ENSGALG00000001889,ENSGALG00000010560,ENSGALG00000016400,ENSGALG00000023821,ENSGALG00000012885,ENSGALG00000014505,ENSGALG00000000852,ENSGALG00000001256,ENSGALG00000011708,ENSGALG00000001231,ENSGALG00000010237,ENSGALG00000011089,ENSGALG00000006726,ENSGALG00000009298,ENSGALG00000012074,ENSGALG00000009870,ENSGALG00000028750,ENSGALG00000005947,ENSGALG00000008612,ENSGALG00000006785,ENSGALG00000028158,…
GO:0032331	negative regulation of chondrocyte differentiation	biological_process	2.2967e-05	0.0008462	8	1269	17	15671	ENSGALG00000003295,ENSGALG00000004900,ENSGALG00000004386,ENSGALG00000015241,ENSGALG00000011298,ENSGALG00000017295,ENSGALG00000009724,ENSGALG00000003137
GO:0005178	integrin binding	molecular_function	2.3138e-05	0.00084947	15	1269	57	15671	ENSGALG00000002909,ENSGALG00000009626,ENSGALG00000028341,ENSGALG00000010818,ENSGALG00000003578,ENSGALG00000006702,ENSGALG00000026836,ENSGALG00000013748,ENSGALG00000006751,ENSGALG00000005299,ENSGALG00000011778,ENSGALG00000000379,ENSGALG00000005257,ENSGALG00000008661,ENSGALG00000010566
GO:0043410	positive regulation of MAPK cascade	biological_process	2.3152e-05	0.00084947	41	1269	259	15671	ENSGALG00000028005,ENSGALG00000009612,ENSGALG00000008439,ENSGALG00000012792,ENSGALG00000002909,ENSGALG00000012891,ENSGALG00000001077,ENSGALG00000028256,ENSGALG00000017091,ENSGALG00000015132,ENSGALG00000016603,ENSGALG00000011535,ENSGALG00000000534,ENSGALG00000013468,ENSGALG00000007140,ENSGALG00000028931,ENSGALG00000006707,ENSGALG00000008830,ENSGALG00000003855,ENSGALG00000001889,ENSGALG00000015899,…
GO:0050727	regulation of inflammatory response	biological_process	2.3479e-05	0.00085967	25	1269	125	15671	ENSGALG00000006756,ENSGALG00000013468,ENSGALG00000000534,ENSGALG00000005069,ENSGALG00000007381,ENSGALG00000006726,ENSGALG00000000818,ENSGALG00000005503,ENSGALG00000007001,ENSGALG00000014182,ENSGALG00000014890,ENSGALG00000000775,ENSGALG00000005947,ENSGALG00000027786,ENSGALG00000004170,ENSGALG00000004419,ENSGALG00000003295,ENSGALG00000014824,ENSGALG00000015148,ENSGALG00000008669,ENSGALG00000012891,…
GO:0023057	negative regulation of signaling	biological_process	2.3828e-05	0.00087063	90	1269	727	15671	ENSGALG00000007807,ENSGALG00000005990,ENSGALG00000005176,ENSGALG00000007140,ENSGALG00000009556,ENSGALG00000001926,ENSGALG00000011870,ENSGALG00000027786,ENSGALG00000000769,ENSGALG00000015388,ENSGALG00000026484,ENSGALG00000002562,ENSGALG00000027641,ENSGALG00000005131,ENSGALG00000024083,ENSGALG00000007700,ENSGALG00000008461,ENSGALG00000009626,ENSGALG00000002420,ENSGALG00000016173,ENSGALG00000014261,…
GO:0001909	leukocyte mediated cytotoxicity	biological_process	2.4088e-05	0.00087829	15	1269	54	15671	ENSGALG00000016829,ENSGALG00000014476,ENSGALG00000002614,ENSGALG00000013748,ENSGALG00000024372,ENSGALG00000017239,ENSGALG00000024340,ENSGALG00000028268,ENSGALG00000024348,ENSGALG00000002930,ENSGALG00000003577,ENSGALG00000003863,ENSGALG00000002160,ENSGALG00000008447,ENSGALG00000013372
GO:0019838	growth factor binding	molecular_function	2.4328e-05	0.00088518	18	1269	77	15671	ENSGALG00000018828,ENSGALG00000002909,ENSGALG00000015575,ENSGALG00000005974,ENSGALG00000008661,ENSGALG00000014505,ENSGALG00000017201,ENSGALG00000009626,ENSGALG00000015708,ENSGALG00000021313,ENSGALG00000007140,ENSGALG00000003747,ENSGALG00000007807,ENSGALG00000005060,ENSGALG00000017091,ENSGALG00000014716,ENSGALG00000018934,ENSGALG00000003311
GO:0007596	blood coagulation	biological_process	2.4378e-05	0.00088519	25	1269	127	15671	ENSGALG00000009058,ENSGALG00000002594,ENSGALG00000010357,ENSGALG00000006415,ENSGALG00000028567,ENSGALG00000023379,ENSGALG00000008439,ENSGALG00000006379,ENSGALG00000005135,ENSGALG00000005619,ENSGALG00000000379,ENSGALG00000015865,ENSGALG00000005086,ENSGALG00000009512,ENSGALG00000009626,ENSGALG00000007001,ENSGALG00000001926,ENSGALG00000007381,ENSGALG00000003770,ENSGALG00000009638,ENSGALG00000002643,…
GO:1903038	negative regulation of leukocyte cell-cell adhesion	biological_process	2.4675e-05	0.00089411	14	1269	49	15671	ENSGALG00000008014,ENSGALG00000015032,ENSGALG00000015148,ENSGALG00000027897,ENSGALG00000018828,ENSGALG00000020326,ENSGALG00000004673,ENSGALG00000008666,ENSGALG00000023689,ENSGALG00000006785,ENSGALG00000028136,ENSGALG00000006379,ENSGALG00000014820,ENSGALG00000014476
GO:0042306	regulation of protein import into nucleus	biological_process	2.5424e-05	0.00091934	22	1269	105	15671	ENSGALG00000023541,ENSGALG00000024083,ENSGALG00000008439,ENSGALG00000006379,ENSGALG00000000852,ENSGALG00000015241,ENSGALG00000012023,ENSGALG00000010291,ENSGALG00000009241,ENSGALG00000028318,ENSGALG00000000608,ENSGALG00000016786,ENSGALG00000005947,ENSGALG00000009724,ENSGALG00000000921,ENSGALG00000028256,ENSGALG00000007001,ENSGALG00000000534,ENSGALG00000007874,ENSGALG00000013468,ENSGALG00000023536,…
GO:0032330	regulation of chondrocyte differentiation	biological_process	2.5906e-05	0.00093327	12	1269	38	15671	ENSGALG00000015241,ENSGALG00000011298,ENSGALG00000017295,ENSGALG00000026484,ENSGALG00000004386,ENSGALG00000003137,ENSGALG00000009724,ENSGALG00000003295,ENSGALG00000026258,ENSGALG00000002909,ENSGALG00000016123,ENSGALG00000004900
GO:0050840	extracellular matrix binding	molecular_function	2.5915e-05	0.00093327	11	1269	32	15671	ENSGALG00000009626,ENSGALG00000007104,ENSGALG00000006379,ENSGALG00000015132,ENSGALG00000001085,ENSGALG00000010290,ENSGALG00000006319,ENSGALG00000000775,ENSGALG00000012173,ENSGALG00000002041,ENSGALG00000008661
GO:0010810	regulation of cell-substrate adhesion	biological_process	2.6116e-05	0.00093857	23	1269	114	15671	ENSGALG00000005086,ENSGALG00000023536,ENSGALG00000028217,ENSGALG00000006855,ENSGALG00000009626,ENSGALG00000010825,ENSGALG00000005483,ENSGALG00000018934,ENSGALG00000010566,ENSGALG00000009724,ENSGALG00000008437,ENSGALG00000014687,ENSGALG00000011962,ENSGALG00000003578,ENSGALG00000026836,ENSGALG00000012885,ENSGALG00000026891,ENSGALG00000016584,ENSGALG00000028774,ENSGALG00000008661,ENSGALG00000008439,…
GO:0032729	positive regulation of interferon-gamma production	biological_process	2.6717e-05	0.00095819	11	1269	32	15671	ENSGALG00000007001,ENSGALG00000015463,ENSGALG00000006099,ENSGALG00000011094,ENSGALG00000007416,ENSGALG00000007874,ENSGALG00000013468,ENSGALG00000000534,ENSGALG00000015899,ENSGALG00000014127,ENSGALG00000016786
GO:0048469	cell maturation	biological_process	2.6926e-05	0.00096372	20	1269	90	15671	ENSGALG00000026582,ENSGALG00000011870,ENSGALG00000006726,ENSGALG00000003311,ENSGALG00000012538,ENSGALG00000009870,ENSGALG00000007768,ENSGALG00000026525,ENSGALG00000002175,ENSGALG00000002829,ENSGALG00000026484,ENSGALG00000010290,ENSGALG00000023296,ENSGALG00000011473,ENSGALG00000026811,ENSGALG00000003640,ENSGALG00000027630,ENSGALG00000013607,ENSGALG00000012885,ENSGALG00000014873
GO:0045598	regulation of fat cell differentiation	biological_process	2.7294e-05	0.00097493	17	1269	69	15671	ENSGALG00000011812,ENSGALG00000005069,ENSGALG00000026180,ENSGALG00000010322,ENSGALG00000009020,ENSGALG00000008014,ENSGALG00000026525,ENSGALG00000017019,ENSGALG00000002763,ENSGALG00000006726,ENSGALG00000009437,ENSGALG00000016927,ENSGALG00000009241,ENSGALG00000008830,ENSGALG00000006099,ENSGALG00000015241,ENSGALG00000012023
GO:0001935	endothelial cell proliferation	biological_process	2.799e-05	0.00099775	17	1269	69	15671	ENSGALG00000005176,ENSGALG00000009626,ENSGALG00000015708,ENSGALG00000005060,ENSGALG00000005483,ENSGALG00000002420,ENSGALG00000018934,ENSGALG00000010870,ENSGALG00000016954,ENSGALG00000011264,ENSGALG00000007000,ENSGALG00000008830,ENSGALG00000007651,ENSGALG00000008514,ENSGALG00000005619,ENSGALG00000010290,ENSGALG00000000956
GO:0060348	bone development	biological_process	2.8108e-05	0.00099901	26	1269	136	15671	ENSGALG00000011298,ENSGALG00000003770,ENSGALG00000009638,ENSGALG00000017295,ENSGALG00000004386,ENSGALG00000004239,ENSGALG00000015013,ENSGALG00000005492,ENSGALG00000014582,ENSGALG00000009724,ENSGALG00000026180,ENSGALG00000009626,ENSGALG00000016102,ENSGALG00000015708,ENSGALG00000004900,ENSGALG00000026484,ENSGALG00000006099,ENSGALG00000023296,ENSGALG00000003137,ENSGALG00000003855,ENSGALG00000008830,…
GO:0072593	reactive oxygen species metabolic process	biological_process	2.814e-05	0.00099901	26	1269	134	15671	ENSGALG00000007001,ENSGALG00000011870,ENSGALG00000023689,ENSGALG00000008952,ENSGALG00000006503,ENSGALG00000009240,ENSGALG00000028284,ENSGALG00000007868,ENSGALG00000012351,ENSGALG00000003863,ENSGALG00000009754,ENSGALG00000009626,ENSGALG00000000534,ENSGALG00000006707,ENSGALG00000008661,ENSGALG00000007902,ENSGALG00000008439,ENSGALG00000005693,ENSGALG00000026928,ENSGALG00000005622,ENSGALG00000011149,…
GO:0000982	transcription factor activity, RNA polymerase II core promoter proximal region sequence-specific binding	molecular_function	2.9148e-05	0.0010327	34	1269	199	15671	ENSGALG00000000616,ENSGALG00000028037,ENSGALG00000015388,ENSGALG00000026484,ENSGALG00000026928,ENSGALG00000016397,ENSGALG00000010924,ENSGALG00000014297,ENSGALG00000015013,ENSGALG00000004386,ENSGALG00000012538,ENSGALG00000011870,ENSGALG00000015828,ENSGALG00000007963,ENSGALG00000001728,ENSGALG00000021593,ENSGALG00000008250,ENSGALG00000014127,ENSGALG00000015094,ENSGALG00000013568,ENSGALG00000016927,…
GO:0035272	exocrine system development	biological_process	2.9219e-05	0.0010332	13	1269	45	15671	ENSGALG00000007140,ENSGALG00000008461,ENSGALG00000008455,ENSGALG00000028158,ENSGALG00000007668,ENSGALG00000014872,ENSGALG00000027710,ENSGALG00000006775,ENSGALG00000006379,ENSGALG00000015241,ENSGALG00000009612,ENSGALG00000003311,ENSGALG00000004386
GO:0045600	positive regulation of fat cell differentiation	biological_process	3.0189e-05	0.0010653	12	1269	38	15671	ENSGALG00000017019,ENSGALG00000012023,ENSGALG00000009437,ENSGALG00000002763,ENSGALG00000015241,ENSGALG00000005069,ENSGALG00000011812,ENSGALG00000016927,ENSGALG00000009241,ENSGALG00000026525,ENSGALG00000008830,ENSGALG00000008014
GO:0048598	embryonic morphogenesis	biological_process	3.1016e-05	0.0010923	60	1269	442	15671	ENSGALG00000005811,ENSGALG00000002389,ENSGALG00000011298,ENSGALG00000002763,ENSGALG00000011870,ENSGALG00000009556,ENSGALG00000015013,ENSGALG00000004386,ENSGALG00000026180,ENSGALG00000007140,ENSGALG00000007811,ENSGALG00000016397,ENSGALG00000028236,ENSGALG00000015472,ENSGALG00000023296,ENSGALG00000011778,ENSGALG00000001343,ENSGALG00000008514,ENSGALG00000026928,ENSGALG00000012327,ENSGALG00000006379,…
GO:0032637	interleukin-8 production	biological_process	3.1471e-05	0.0011061	10	1269	27	15671	ENSGALG00000001077,ENSGALG00000013468,ENSGALG00000000534,ENSGALG00000006756,ENSGALG00000015148,ENSGALG00000011535,ENSGALG00000008999,ENSGALG00000026928,ENSGALG00000015463,ENSGALG00000007001
GO:1903555	regulation of tumor necrosis factor superfamily cytokine production	biological_process	3.1553e-05	0.0011067	15	1269	56	15671	ENSGALG00000007001,ENSGALG00000015463,ENSGALG00000001926,ENSGALG00000008439,ENSGALG00000005947,ENSGALG00000011535,ENSGALG00000015899,ENSGALG00000027598,ENSGALG00000015094,ENSGALG00000001889,ENSGALG00000015032,ENSGALG00000001077,ENSGALG00000009626,ENSGALG00000013468,ENSGALG00000006756
GO:0010811	positive regulation of cell-substrate adhesion	biological_process	3.2389e-05	0.0011338	17	1269	71	15671	ENSGALG00000014687,ENSGALG00000008437,ENSGALG00000010566,ENSGALG00000010825,ENSGALG00000005483,ENSGALG00000009626,ENSGALG00000028217,ENSGALG00000010290,ENSGALG00000000379,ENSGALG00000008439,ENSGALG00000008661,ENSGALG00000028774,ENSGALG00000016584,ENSGALG00000026891,ENSGALG00000026836,ENSGALG00000003578,ENSGALG00000011962
GO:0001948	glycoprotein binding	molecular_function	3.2459e-05	0.001134	15	1269	58	15671	ENSGALG00000012530,ENSGALG00000002160,ENSGALG00000028147,ENSGALG00000000466,ENSGALG00000001000,ENSGALG00000010166,ENSGALG00000000608,ENSGALG00000016666,ENSGALG00000010825,ENSGALG00000014477,ENSGALG00000024024,ENSGALG00000000775,ENSGALG00000002643,ENSGALG00000026811,ENSGALG00000006379
GO:0061061	muscle structure development	biological_process	3.351e-05	0.0011684	53	1269	374	15671	ENSGALG00000013929,ENSGALG00000015410,ENSGALG00000002991,ENSGALG00000028037,ENSGALG00000005678,ENSGALG00000001449,ENSGALG00000007000,ENSGALG00000008514,ENSGALG00000010290,ENSGALG00000006379,ENSGALG00000019719,ENSGALG00000011182,ENSGALG00000008433,ENSGALG00000018700,ENSGALG00000016397,ENSGALG00000009360,ENSGALG00000021593,ENSGALG00000015132,ENSGALG00000029047,ENSGALG00000011298,ENSGALG00000007963,…
GO:1904589	regulation of protein import	biological_process	3.5004e-05	0.0012164	22	1269	107	15671	ENSGALG00000005947,ENSGALG00000009724,ENSGALG00000000921,ENSGALG00000007001,ENSGALG00000028256,ENSGALG00000013468,ENSGALG00000007874,ENSGALG00000000534,ENSGALG00000002355,ENSGALG00000023536,ENSGALG00000023541,ENSGALG00000024083,ENSGALG00000006379,ENSGALG00000008439,ENSGALG00000012023,ENSGALG00000015241,ENSGALG00000000852,ENSGALG00000010291,ENSGALG00000009241,ENSGALG00000028318,ENSGALG00000000608,…
GO:0045619	regulation of lymphocyte differentiation	biological_process	3.5026e-05	0.0012164	19	1269	84	15671	ENSGALG00000006726,ENSGALG00000022798,ENSGALG00000009870,ENSGALG00000006785,ENSGALG00000001486,ENSGALG00000013372,ENSGALG00000015388,ENSGALG00000008666,ENSGALG00000006379,ENSGALG00000026811,ENSGALG00000015899,ENSGALG00000011872,ENSGALG00000004170,ENSGALG00000015148,ENSGALG00000027345,ENSGALG00000018828,ENSGALG00000027897,ENSGALG00000000466,ENSGALG00000008669
GO:0045444	fat cell differentiation	biological_process	3.5519e-05	0.0012311	26	1269	138	15671	ENSGALG00000002763,ENSGALG00000009437,ENSGALG00000006726,ENSGALG00000002540,ENSGALG00000012538,ENSGALG00000017019,ENSGALG00000008014,ENSGALG00000026525,ENSGALG00000009020,ENSGALG00000026180,ENSGALG00000010322,ENSGALG00000005069,ENSGALG00000011812,ENSGALG00000015241,ENSGALG00000012023,ENSGALG00000006099,ENSGALG00000025898,ENSGALG00000001343,ENSGALG00000026928,ENSGALG00000008830,ENSGALG00000008997,…
GO:0009891	positive regulation of biosynthetic process	biological_process	3.5597e-05	0.0012314	124	1269	1081	15671	ENSGALG00000006379,ENSGALG00000023296,ENSGALG00000023541,ENSGALG00000027305,ENSGALG00000012327,ENSGALG00000011182,ENSGALG00000006252,ENSGALG00000027907,ENSGALG00000002991,ENSGALG00000000616,ENSGALG00000028037,ENSGALG00000009241,ENSGALG00000012792,ENSGALG00000026258,ENSGALG00000008098,ENSGALG00000017188,ENSGALG00000007651,ENSGALG00000028158,ENSGALG00000010036,ENSGALG00000026291,ENSGALG00000025974,…
GO:0046634	regulation of alpha-beta T cell activation	biological_process	3.6222e-05	0.0012505	13	1269	45	15671	ENSGALG00000006726,ENSGALG00000004673,ENSGALG00000015235,ENSGALG00000026811,ENSGALG00000001486,ENSGALG00000006785,ENSGALG00000006379,ENSGALG00000015899,ENSGALG00000004170,ENSGALG00000007874,ENSGALG00000015148,ENSGALG00000007416,ENSGALG00000008669
GO:0001837	epithelial to mesenchymal transition	biological_process	3.6541e-05	0.001259	18	1269	77	15671	ENSGALG00000009241,ENSGALG00000016394,ENSGALG00000008830,ENSGALG00000010290,ENSGALG00000027710,ENSGALG00000010529,ENSGALG00000009612,ENSGALG00000015241,ENSGALG00000026180,ENSGALG00000004900,ENSGALG00000007807,ENSGALG00000021593,ENSGALG00000009724,ENSGALG00000016954,ENSGALG00000011870,ENSGALG00000015013,ENSGALG00000004386,ENSGALG00000026465
GO:1903055	positive regulation of extracellular matrix organization	biological_process	3.6716e-05	0.0012626	6	1269	10	15671	ENSGALG00000016954,ENSGALG00000009612,ENSGALG00000004386,ENSGALG00000021128,ENSGALG00000027710,ENSGALG00000006855
GO:0003179	heart valve morphogenesis	biological_process	3.8675e-05	0.0013274	9	1269	23	15671	ENSGALG00000008830,ENSGALG00000001449,ENSGALG00000009020,ENSGALG00000021593,ENSGALG00000008661,ENSGALG00000006726,ENSGALG00000009612,ENSGALG00000006099,ENSGALG00000004386
GO:0033687	osteoblast proliferation	biological_process	3.9029e-05	0.0013369	8	1269	18	15671	ENSGALG00000008830,ENSGALG00000026363,ENSGALG00000012885,ENSGALG00000010560,ENSGALG00000008661,ENSGALG00000009724,ENSGALG00000011203,ENSGALG00000000379
GO:0071706	tumor necrosis factor superfamily cytokine production	biological_process	3.9861e-05	0.0013627	15	1269	57	15671	ENSGALG00000015463,ENSGALG00000007001,ENSGALG00000001926,ENSGALG00000008439,ENSGALG00000005947,ENSGALG00000027598,ENSGALG00000015899,ENSGALG00000011535,ENSGALG00000001889,ENSGALG00000015094,ENSGALG00000001077,ENSGALG00000015032,ENSGALG00000006756,ENSGALG00000009626,ENSGALG00000013468
GO:0098805	whole membrane	cellular_component	4.0488e-05	0.0013815	99	1269	835	15671	ENSGALG00000000816,ENSGALG00000023379,ENSGALG00000028774,ENSGALG00000026147,ENSGALG00000004351,ENSGALG00000000769,ENSGALG00000012066,ENSGALG00000011256,ENSGALG00000001410,ENSGALG00000015148,ENSGALG00000002930,ENSGALG00000011998,ENSGALG00000005974,ENSGALG00000000608,ENSGALG00000000921,ENSGALG00000003770,ENSGALG00000007617,ENSGALG00000005483,ENSGALG00000011203,ENSGALG00000003516,ENSGALG00000017208,…
GO:0061448	connective tissue development	biological_process	4.1079e-05	0.0013989	30	1269	171	15671	ENSGALG00000026258,ENSGALG00000009241,ENSGALG00000011264,ENSGALG00000002991,ENSGALG00000002909,ENSGALG00000008830,ENSGALG00000007668,ENSGALG00000003295,ENSGALG00000003137,ENSGALG00000007902,ENSGALG00000009612,ENSGALG00000015241,ENSGALG00000008661,ENSGALG00000026484,ENSGALG00000015708,ENSGALG00000026180,ENSGALG00000009626,ENSGALG00000016123,ENSGALG00000004900,ENSGALG00000027335,ENSGALG00000028236,…
GO:0005031	tumor necrosis factor-activated receptor activity	molecular_function	4.1514e-05	0.001411	4	1269	4	15671	ENSGALG00000004419,ENSGALG00000014890,ENSGALG00000012891,ENSGALG00000001875
GO:0090022	regulation of neutrophil chemotaxis	biological_process	4.1627e-05	0.0014121	8	1269	18	15671	ENSGALG00000028256,ENSGALG00000027572,ENSGALG00000009866,ENSGALG00000013218,ENSGALG00000015235,ENSGALG00000026098,ENSGALG00000006756,ENSGALG00000011668
GO:0030509	BMP signaling pathway	biological_process	4.1772e-05	0.0014143	20	1269	92	15671	ENSGALG00000025898,ENSGALG00000006379,ENSGALG00000010529,ENSGALG00000008661,ENSGALG00000003161,ENSGALG00000026484,ENSGALG00000012792,ENSGALG00000009241,ENSGALG00000011264,ENSGALG00000015575,ENSGALG00000008830,ENSGALG00000007668,ENSGALG00000005060,ENSGALG00000009724,ENSGALG00000018934,ENSGALG00000026465,ENSGALG00000015013,ENSGALG00000004673,ENSGALG00000026180,ENSGALG00000016397
GO:0030194	positive regulation of blood coagulation	biological_process	4.374e-05	0.0014743	7	1269	14	15671	ENSGALG00000008439,ENSGALG00000002643,ENSGALG00000009240,ENSGALG00000011203,ENSGALG00000009626,ENSGALG00000007001,ENSGALG00000009638
GO:1900048	positive regulation of hemostasis	biological_process	4.374e-05	0.0014743	7	1269	14	15671	ENSGALG00000007001,ENSGALG00000009638,ENSGALG00000008439,ENSGALG00000002643,ENSGALG00000011203,ENSGALG00000009240,ENSGALG00000009626
GO:0071396	cellular response to lipid	biological_process	4.3798e-05	0.0014743	35	1269	212	15671	ENSGALG00000011094,ENSGALG00000010529,ENSGALG00000015241,ENSGALG00000013568,ENSGALG00000012396,ENSGALG00000004419,ENSGALG00000015899,ENSGALG00000007668,ENSGALG00000000951,ENSGALG00000005947,ENSGALG00000007001,ENSGALG00000007874,ENSGALG00000002160,ENSGALG00000002626,ENSGALG00000000783,ENSGALG00000008439,ENSGALG00000005693,ENSGALG00000014362,ENSGALG00000015388,ENSGALG00000016919,ENSGALG00000027907,…
GO:0001912	positive regulation of leukocyte mediated cytotoxicity	biological_process	4.406e-05	0.0014803	12	1269	38	15671	ENSGALG00000024372,ENSGALG00000024340,ENSGALG00000014476,ENSGALG00000016829,ENSGALG00000002614,ENSGALG00000013748,ENSGALG00000003863,ENSGALG00000008447,ENSGALG00000002160,ENSGALG00000024348,ENSGALG00000028268,ENSGALG00000002930
GO:0050918	positive chemotaxis	biological_process	4.4589e-05	0.0014952	10	1269	29	15671	ENSGALG00000028158,ENSGALG00000014872,ENSGALG00000000951,ENSGALG00000007140,ENSGALG00000008461,ENSGALG00000005176,ENSGALG00000006388,ENSGALG00000012173,ENSGALG00000005483,ENSGALG00000028136
GO:0000975	regulatory region DNA binding	molecular_function	4.4924e-05	0.0015007	61	1269	449	15671	ENSGALG00000007811,ENSGALG00000010924,ENSGALG00000026180,ENSGALG00000006448,ENSGALG00000015472,ENSGALG00000016397,ENSGALG00000001188,ENSGALG00000021593,ENSGALG00000025974,ENSGALG00000015013,ENSGALG00000014297,ENSGALG00000004386,ENSGALG00000012538,ENSGALG00000015828,ENSGALG00000007963,ENSGALG00000011298,ENSGALG00000001728,ENSGALG00000028037,ENSGALG00000000616,ENSGALG00000002991,ENSGALG00000006252,…
GO:0001067	regulatory region nucleic acid binding	molecular_function	4.4924e-05	0.0015007	61	1269	449	15671	ENSGALG00000019470,ENSGALG00000016927,ENSGALG00000013568,ENSGALG00000027513,ENSGALG00000014127,ENSGALG00000008250,ENSGALG00000006480,ENSGALG00000025898,ENSGALG00000001256,ENSGALG00000001518,ENSGALG00000010529,ENSGALG00000004888,ENSGALG00000006099,ENSGALG00000010322,ENSGALG00000016926,ENSGALG00000012921,ENSGALG00000008014,ENSGALG00000002626,ENSGALG00000026525,ENSGALG00000000504,ENSGALG00000028128,…
GO:0050862	positive regulation of T cell receptor signaling pathway	biological_process	4.5462e-05	0.0015139	4	1269	4	15671	ENSGALG00000027572,ENSGALG00000004170,ENSGALG00000015362,ENSGALG00000000466
GO:0048002	antigen processing and presentation of peptide antigen	biological_process	4.5491e-05	0.0015139	12	1269	38	15671	ENSGALG00000028268,ENSGALG00000024348,ENSGALG00000014428,ENSGALG00000026269,ENSGALG00000002160,ENSGALG00000009520,ENSGALG00000000775,ENSGALG00000000181,ENSGALG00000002614,ENSGALG00000008022,ENSGALG00000024372,ENSGALG00000024340
GO:0050839	cell adhesion molecule binding	molecular_function	4.6223e-05	0.0015353	20	1269	96	15671	ENSGALG00000000379,ENSGALG00000011778,ENSGALG00000006319,ENSGALG00000005299,ENSGALG00000013748,ENSGALG00000027788,ENSGALG00000008661,ENSGALG00000005257,ENSGALG00000010818,ENSGALG00000002909,ENSGALG00000026836,ENSGALG00000003578,ENSGALG00000016216,ENSGALG00000006751,ENSGALG00000010566,ENSGALG00000004260,ENSGALG00000005483,ENSGALG00000028341,ENSGALG00000009626,ENSGALG00000006702
GO:0098581	detection of external biotic stimulus	biological_process	4.6315e-05	0.0015355	6	1269	10	15671	ENSGALG00000017485,ENSGALG00000011535,ENSGALG00000027598,ENSGALG00000007001,ENSGALG00000027093,ENSGALG00000006756
GO:0061041	regulation of wound healing	biological_process	4.7156e-05	0.0015578	18	1269	80	15671	ENSGALG00000009626,ENSGALG00000011708,ENSGALG00000005086,ENSGALG00000002643,ENSGALG00000011203,ENSGALG00000009240,ENSGALG00000010738,ENSGALG00000007001,ENSGALG00000007381,ENSGALG00000005503,ENSGALG00000003770,ENSGALG00000009638,ENSGALG00000015148,ENSGALG00000010818,ENSGALG00000008439,ENSGALG00000005135,ENSGALG00000015865,ENSGALG00000000949
GO:0032493	response to bacterial lipoprotein	biological_process	4.7255e-05	0.0015578	4	1269	4	15671	ENSGALG00000008439,ENSGALG00000001077,ENSGALG00000027093,ENSGALG00000017485
GO:0070339	response to bacterial lipopeptide	biological_process	4.7255e-05	0.0015578	4	1269	4	15671	ENSGALG00000017485,ENSGALG00000027093,ENSGALG00000008439,ENSGALG00000001077
GO:0070371	ERK1 and ERK2 cascade	biological_process	4.8502e-05	0.0015959	25	1269	132	15671	ENSGALG00000012891,ENSGALG00000002909,ENSGALG00000001077,ENSGALG00000018828,ENSGALG00000003578,ENSGALG00000015899,ENSGALG00000014872,ENSGALG00000003855,ENSGALG00000008830,ENSGALG00000006609,ENSGALG00000023768,ENSGALG00000008439,ENSGALG00000008661,ENSGALG00000014913,ENSGALG00000007140,ENSGALG00000015708,ENSGALG00000011535,ENSGALG00000016881,ENSGALG00000011207,ENSGALG00000025887,ENSGALG00000007001,…
GO:0044092	negative regulation of molecular function	biological_process	4.8996e-05	0.0016092	71	1269	551	15671	ENSGALG00000028203,ENSGALG00000003855,ENSGALG00000008660,ENSGALG00000007668,ENSGALG00000000674,ENSGALG00000008581,ENSGALG00000011149,ENSGALG00000010529,ENSGALG00000006647,ENSGALG00000003706,ENSGALG00000028143,ENSGALG00000003923,ENSGALG00000007052,ENSGALG00000028284,ENSGALG00000026884,ENSGALG00000009626,ENSGALG00000008461,ENSGALG00000017186,ENSGALG00000014261,ENSGALG00000008469,ENSGALG00000028797,…
GO:0002062	chondrocyte differentiation	biological_process	4.9862e-05	0.0016345	18	1269	80	15671	ENSGALG00000004900,ENSGALG00000016123,ENSGALG00000026180,ENSGALG00000027335,ENSGALG00000009724,ENSGALG00000004386,ENSGALG00000017295,ENSGALG00000003311,ENSGALG00000011298,ENSGALG00000011264,ENSGALG00000002909,ENSGALG00000026258,ENSGALG00000009241,ENSGALG00000003295,ENSGALG00000008830,ENSGALG00000003137,ENSGALG00000026484,ENSGALG00000015241
GO:0002263	cell activation involved in immune response	biological_process	5.0353e-05	0.0016476	23	1269	116	15671	ENSGALG00000016786,ENSGALG00000008340,ENSGALG00000020316,ENSGALG00000014824,ENSGALG00000015899,ENSGALG00000004170,ENSGALG00000015148,ENSGALG00000001571,ENSGALG00000013568,ENSGALG00000008669,ENSGALG00000010529,ENSGALG00000006415,ENSGALG00000011182,ENSGALG00000024083,ENSGALG00000016829,ENSGALG00000026811,ENSGALG00000007902,ENSGALG00000024484,ENSGALG00000015912,ENSGALG00000006726,ENSGALG00000014182,…
GO:0010628	positive regulation of gene expression	biological_process	5.1532e-05	0.001683	125	1269	1103	15671	ENSGALG00000016834,ENSGALG00000004386,ENSGALG00000011298,ENSGALG00000015828,ENSGALG00000025974,ENSGALG00000026291,ENSGALG00000021593,ENSGALG00000016397,ENSGALG00000009020,ENSGALG00000001188,ENSGALG00000027335,ENSGALG00000007416,ENSGALG00000007811,ENSGALG00000006855,ENSGALG00000000534,ENSGALG00000011355,ENSGALG00000011182,ENSGALG00000006379,ENSGALG00000023296,ENSGALG00000023541,ENSGALG00000008514,…
GO:0070372	regulation of ERK1 and ERK2 cascade	biological_process	5.4931e-05	0.0017907	24	1269	125	15671	ENSGALG00000008661,ENSGALG00000008439,ENSGALG00000006609,ENSGALG00000003855,ENSGALG00000008830,ENSGALG00000023768,ENSGALG00000015899,ENSGALG00000003578,ENSGALG00000014872,ENSGALG00000018828,ENSGALG00000012891,ENSGALG00000002909,ENSGALG00000001077,ENSGALG00000010870,ENSGALG00000010566,ENSGALG00000007001,ENSGALG00000028256,ENSGALG00000011207,ENSGALG00000025887,ENSGALG00000016881,ENSGALG00000011535,…
GO:0042990	regulation of transcription factor import into nucleus	biological_process	5.6119e-05	0.001826	14	1269	53	15671	ENSGALG00000016786,ENSGALG00000007874,ENSGALG00000013468,ENSGALG00000000534,ENSGALG00000000608,ENSGALG00000000852,ENSGALG00000000921,ENSGALG00000028256,ENSGALG00000007001,ENSGALG00000024083,ENSGALG00000005947,ENSGALG00000023541,ENSGALG00000009724,ENSGALG00000008439
GO:0060840	artery development	biological_process	5.7508e-05	0.0018677	15	1269	62	15671	ENSGALG00000007140,ENSGALG00000009020,ENSGALG00000028236,ENSGALG00000015472,ENSGALG00000011708,ENSGALG00000001449,ENSGALG00000010290,ENSGALG00000005060,ENSGALG00000025898,ENSGALG00000008514,ENSGALG00000006379,ENSGALG00000018934,ENSGALG00000015388,ENSGALG00000009556,ENSGALG00000023577
GO:0010634	positive regulation of epithelial cell migration	biological_process	5.84e-05	0.0018932	16	1269	67	15671	ENSGALG00000009612,ENSGALG00000003750,ENSGALG00000000949,ENSGALG00000010818,ENSGALG00000016428,ENSGALG00000028158,ENSGALG00000003855,ENSGALG00000014872,ENSGALG00000017208,ENSGALG00000011870,ENSGALG00000001926,ENSGALG00000006726,ENSGALG00000010870,ENSGALG00000028291,ENSGALG00000004386,ENSGALG00000009626
GO:0009913	epidermal cell differentiation	biological_process	5.8685e-05	0.0018989	21	1269	104	15671	ENSGALG00000005678,ENSGALG00000010036,ENSGALG00000023768,ENSGALG00000001405,ENSGALG00000017188,ENSGALG00000002775,ENSGALG00000015148,ENSGALG00000001331,ENSGALG00000011182,ENSGALG00000026928,ENSGALG00000014412,ENSGALG00000027514,ENSGALG00000003553,ENSGALG00000009020,ENSGALG00000028341,ENSGALG00000012277,ENSGALG00000026180,ENSGALG00000006726,ENSGALG00000003311,ENSGALG00000028115,ENSGALG00000026291
GO:0002474	antigen processing and presentation of peptide antigen via MHC class I	biological_process	5.9609e-05	0.0019253	10	1269	28	15671	ENSGALG00000028268,ENSGALG00000024348,ENSGALG00000014428,ENSGALG00000026269,ENSGALG00000002160,ENSGALG00000002614,ENSGALG00000008022,ENSGALG00000000181,ENSGALG00000024372,ENSGALG00000024340
GO:0035107	appendage morphogenesis	biological_process	6.3211e-05	0.0020341	24	1269	129	15671	ENSGALG00000026180,ENSGALG00000008455,ENSGALG00000016397,ENSGALG00000028236,ENSGALG00000015472,ENSGALG00000009724,ENSGALG00000011298,ENSGALG00000003311,ENSGALG00000009437,ENSGALG00000004386,ENSGALG00000015013,ENSGALG00000023577,ENSGALG00000009241,ENSGALG00000014873,ENSGALG00000018783,ENSGALG00000012657,ENSGALG00000011264,ENSGALG00000027513,ENSGALG00000008250,ENSGALG00000007668,ENSGALG00000014872,…
GO:0035108	limb morphogenesis	biological_process	6.3211e-05	0.0020341	24	1269	129	15671	ENSGALG00000028236,ENSGALG00000015472,ENSGALG00000016397,ENSGALG00000008455,ENSGALG00000026180,ENSGALG00000004386,ENSGALG00000023577,ENSGALG00000015013,ENSGALG00000003311,ENSGALG00000009437,ENSGALG00000011298,ENSGALG00000009724,ENSGALG00000014872,ENSGALG00000007668,ENSGALG00000008250,ENSGALG00000027513,ENSGALG00000012657,ENSGALG00000018783,ENSGALG00000011264,ENSGALG00000014873,ENSGALG00000009241,…
GO:0010648	negative regulation of cell communication	biological_process	6.3509e-05	0.00204	89	1269	736	15671	ENSGALG00000014872,ENSGALG00000021143,ENSGALG00000026363,ENSGALG00000008830,ENSGALG00000012885,ENSGALG00000005666,ENSGALG00000015241,ENSGALG00000001256,ENSGALG00000011436,ENSGALG00000008281,ENSGALG00000003863,ENSGALG00000012292,ENSGALG00000001000,ENSGALG00000007152,ENSGALG00000015708,ENSGALG00000007001,ENSGALG00000012173,ENSGALG00000002540,ENSGALG00000006726,ENSGALG00000028136,ENSGALG00000023576,…
GO:0045859	regulation of protein kinase activity	biological_process	6.6793e-05	0.0021415	57	1269	418	15671	ENSGALG00000028005,ENSGALG00000009612,ENSGALG00000027641,ENSGALG00000007000,ENSGALG00000028318,ENSGALG00000012891,ENSGALG00000002260,ENSGALG00000009241,ENSGALG00000028256,ENSGALG00000016954,ENSGALG00000001926,ENSGALG00000001875,ENSGALG00000017091,ENSGALG00000011207,ENSGALG00000008999,ENSGALG00000028217,ENSGALG00000011715,ENSGALG00000026910,ENSGALG00000000534,ENSGALG00000003706,ENSGALG00000010628,…
GO:0002274	myeloid leukocyte activation	biological_process	6.7011e-05	0.0021446	19	1269	88	15671	ENSGALG00000006756,ENSGALG00000002113,ENSGALG00000011668,ENSGALG00000009626,ENSGALG00000024484,ENSGALG00000000667,ENSGALG00000010870,ENSGALG00000007001,ENSGALG00000014182,ENSGALG00000026098,ENSGALG00000001571,ENSGALG00000013568,ENSGALG00000008340,ENSGALG00000016216,ENSGALG00000020316,ENSGALG00000000951,ENSGALG00000013748,ENSGALG00000016785,ENSGALG00000027572
GO:0031328	positive regulation of cellular biosynthetic process	biological_process	6.8313e-05	0.0021823	121	1269	1065	15671	ENSGALG00000011182,ENSGALG00000006379,ENSGALG00000023541,ENSGALG00000023296,ENSGALG00000027305,ENSGALG00000012327,ENSGALG00000017188,ENSGALG00000007651,ENSGALG00000028158,ENSGALG00000010036,ENSGALG00000006252,ENSGALG00000002991,ENSGALG00000028037,ENSGALG00000000616,ENSGALG00000012792,ENSGALG00000009241,ENSGALG00000008098,ENSGALG00000026258,ENSGALG00000016834,ENSGALG00000004386,ENSGALG00000011298,…
GO:0043010	camera-type eye development	biological_process	6.8794e-05	0.0021937	36	1269	229	15671	ENSGALG00000014872,ENSGALG00000007668,ENSGALG00000016138,ENSGALG00000026891,ENSGALG00000014873,ENSGALG00000010529,ENSGALG00000002626,ENSGALG00000015708,ENSGALG00000010870,ENSGALG00000018934,ENSGALG00000006726,ENSGALG00000002888,ENSGALG00000023577,ENSGALG00000006751,ENSGALG00000023768,ENSGALG00000011855,ENSGALG00000001449,ENSGALG00000012792,ENSGALG00000026258,ENSGALG00000013929,ENSGALG00000011182,…
GO:0005578	proteinaceous extracellular matrix	cellular_component	6.9031e-05	0.0021972	34	1269	216	15671	ENSGALG00000009058,ENSGALG00000016584,ENSGALG00000002909,ENSGALG00000005974,ENSGALG00000015056,ENSGALG00000003578,ENSGALG00000004627,ENSGALG00000011962,ENSGALG00000006319,ENSGALG00000001343,ENSGALG00000006379,ENSGALG00000016785,ENSGALG00000002041,ENSGALG00000011355,ENSGALG00000006126,ENSGALG00000001527,ENSGALG00000004338,ENSGALG00000005811,ENSGALG00000002389,ENSGALG00000003770,ENSGALG00000016114,…
GO:0032722	positive regulation of chemokine production	biological_process	7.046e-05	0.0022355	9	1269	24	15671	ENSGALG00000016785,ENSGALG00000014182,ENSGALG00000007001,ENSGALG00000005947,ENSGALG00000015899,ENSGALG00000000534,ENSGALG00000013468,ENSGALG00000006756,ENSGALG00000010560
GO:0007179	transforming growth factor beta receptor signaling pathway	biological_process	7.0536e-05	0.0022355	19	1269	89	15671	ENSGALG00000009612,ENSGALG00000011778,ENSGALG00000025898,ENSGALG00000003855,ENSGALG00000027938,ENSGALG00000012792,ENSGALG00000015575,ENSGALG00000028037,ENSGALG00000018934,ENSGALG00000010870,ENSGALG00000014184,ENSGALG00000010566,ENSGALG00000012055,ENSGALG00000005060,ENSGALG00000021017,ENSGALG00000016397,ENSGALG00000007807,ENSGALG00000009626,ENSGALG00000001000
GO:0032490	detection of molecule of bacterial origin	biological_process	7.0616e-05	0.0022355	5	1269	7	15671	ENSGALG00000017485,ENSGALG00000027598,ENSGALG00000007001,ENSGALG00000027093,ENSGALG00000006756
GO:0006956	complement activation	biological_process	7.1197e-05	0.0022498	9	1269	24	15671	ENSGALG00000021569,ENSGALG00000014659,ENSGALG00000014603,ENSGALG00000004771,ENSGALG00000011509,ENSGALG00000013218,ENSGALG00000016954,ENSGALG00000007381,ENSGALG00000021139
GO:0002755	MyD88-dependent toll-like receptor signaling pathway	biological_process	7.1474e-05	0.0022545	8	1269	19	15671	ENSGALG00000001077,ENSGALG00000005947,ENSGALG00000027093,ENSGALG00000006785,ENSGALG00000000818,ENSGALG00000007001,ENSGALG00000014297,ENSGALG00000017485
GO:0048699	generation of neurons	biological_process	7.2202e-05	0.0022734	96	1269	819	15671	ENSGALG00000000059,ENSGALG00000003932,ENSGALG00000018828,Novel03124,ENSGALG00000014873,ENSGALG00000012885,ENSGALG00000013568,ENSGALG00000014770,ENSGALG00000008830,ENSGALG00000008340,ENSGALG00000027513,ENSGALG00000004519,ENSGALG00000028136,ENSGALG00000005256,ENSGALG00000008537,ENSGALG00000007113,ENSGALG00000009298,ENSGALG00000010870,ENSGALG00000003311,ENSGALG00000006726,ENSGALG00000010166,ENSGALG0…
GO:0070391	response to lipoteichoic acid	biological_process	7.3375e-05	0.002302	5	1269	7	15671	ENSGALG00000006756,ENSGALG00000001077,ENSGALG00000008439,ENSGALG00000015899,ENSGALG00000007001
GO:0071223	cellular response to lipoteichoic acid	biological_process	7.3375e-05	0.002302	5	1269	7	15671	ENSGALG00000006756,ENSGALG00000001077,ENSGALG00000008439,ENSGALG00000007001,ENSGALG00000015899
GO:0060537	muscle tissue development	biological_process	7.5368e-05	0.0023604	39	1269	255	15671	ENSGALG00000005678,ENSGALG00000001449,ENSGALG00000007000,ENSGALG00000015410,ENSGALG00000013929,ENSGALG00000028037,ENSGALG00000009612,ENSGALG00000011182,ENSGALG00000008514,ENSGALG00000010290,ENSGALG00000006379,ENSGALG00000016397,ENSGALG00000021313,ENSGALG00000011298,ENSGALG00000000921,ENSGALG00000004386,ENSGALG00000009556,ENSGALG00000021593,ENSGALG00000008830,ENSGALG00000027513,ENSGALG00000009690,…
GO:0040013	negative regulation of locomotion	biological_process	7.5868e-05	0.0023718	26	1269	145	15671	ENSGALG00000028136,ENSGALG00000001085,ENSGALG00000013370,ENSGALG00000005060,ENSGALG00000014687,ENSGALG00000002420,ENSGALG00000006726,ENSGALG00000016954,ENSGALG00000018934,ENSGALG00000007140,ENSGALG00000003144,ENSGALG00000009626,ENSGALG00000028284,ENSGALG00000006379,ENSGALG00000002562,ENSGALG00000027710,ENSGALG00000002081,ENSGALG00000026928,ENSGALG00000008514,ENSGALG00000011264,ENSGALG00000004844,…
GO:0045165	cell fate commitment	biological_process	7.8386e-05	0.0024461	30	1269	175	15671	ENSGALG00000004386,ENSGALG00000023577,ENSGALG00000006726,ENSGALG00000026582,ENSGALG00000003311,ENSGALG00000022798,ENSGALG00000002888,ENSGALG00000007811,ENSGALG00000015708,ENSGALG00000015112,ENSGALG00000023536,ENSGALG00000008014,ENSGALG00000006379,ENSGALG00000023296,ENSGALG00000008514,ENSGALG00000015388,ENSGALG00000011182,ENSGALG00000026484,ENSGALG00000011355,ENSGALG00000009612,ENSGALG00000018783,…
GO:0044420	extracellular matrix component	cellular_component	8.0214e-05	0.0024988	17	1269	80	15671	ENSGALG00000001527,ENSGALG00000004338,ENSGALG00000002389,ENSGALG00000005811,ENSGALG00000007113,ENSGALG00000010566,ENSGALG00000003770,ENSGALG00000003196,ENSGALG00000016584,ENSGALG00000009058,ENSGALG00000015056,ENSGALG00000004627,ENSGALG00000003578,ENSGALG00000027710,ENSGALG00000001343,ENSGALG00000002041,ENSGALG00000012394
GO:0071560	cellular response to transforming growth factor beta stimulus	biological_process	8.1027e-05	0.0025157	22	1269	112	15671	ENSGALG00000009612,ENSGALG00000011355,ENSGALG00000011778,ENSGALG00000015235,ENSGALG00000025898,ENSGALG00000003855,ENSGALG00000027938,ENSGALG00000012792,ENSGALG00000015575,ENSGALG00000028037,ENSGALG00000010870,ENSGALG00000018934,ENSGALG00000010566,ENSGALG00000014184,ENSGALG00000004386,ENSGALG00000012055,ENSGALG00000005060,ENSGALG00000021017,ENSGALG00000016397,ENSGALG00000007807,ENSGALG00000009626,…
GO:0043066	negative regulation of apoptotic process	biological_process	8.1045e-05	0.0025157	63	1269	478	15671	ENSGALG00000010560,ENSGALG00000013568,ENSGALG00000012885,ENSGALG00000026363,ENSGALG00000003855,ENSGALG00000005622,ENSGALG00000006480,ENSGALG00000004170,ENSGALG00000007668,ENSGALG00000014872,ENSGALG00000000951,ENSGALG00000008250,ENSGALG00000011436,ENSGALG00000023872,ENSGALG00000025898,ENSGALG00000002722,ENSGALG00000006415,ENSGALG00000010529,ENSGALG00000015241,ENSGALG00000008661,ENSGALG00000008623,…
GO:0043069	negative regulation of programmed cell death	biological_process	8.1897e-05	0.0025377	64	1269	488	15671	ENSGALG00000014262,ENSGALG00000012792,ENSGALG00000009241,ENSGALG00000011962,ENSGALG00000017188,ENSGALG00000006379,ENSGALG00000007902,ENSGALG00000011182,ENSGALG00000000534,ENSGALG00000026180,ENSGALG00000028256,ENSGALG00000004386,ENSGALG00000011298,ENSGALG00000026252,ENSGALG00000013568,ENSGALG00000012885,ENSGALG00000010560,ENSGALG00000014872,ENSGALG00000006480,ENSGALG00000008250,ENSGALG00000026363,…
GO:0050708	regulation of protein secretion	biological_process	8.3088e-05	0.0025668	32	1269	193	15671	ENSGALG00000005693,ENSGALG00000015463,ENSGALG00000016785,ENSGALG00000009612,ENSGALG00000015032,ENSGALG00000015148,ENSGALG00000003578,ENSGALG00000014582,ENSGALG00000001875,ENSGALG00000008337,ENSGALG00000027093,ENSGALG00000017485,ENSGALG00000007617,ENSGALG00000016954,ENSGALG00000000818,ENSGALG00000011870,ENSGALG00000000534,ENSGALG00000012171,ENSGALG00000027572,ENSGALG00000006415,ENSGALG00000016400,…
GO:0048546	digestive tract morphogenesis	biological_process	8.313e-05	0.0025668	12	1269	42	15671	ENSGALG00000009241,ENSGALG00000015708,ENSGALG00000013929,ENSGALG00000012885,ENSGALG00000001449,ENSGALG00000016397,ENSGALG00000006480,ENSGALG00000014872,ENSGALG00000008537,ENSGALG00000006379,ENSGALG00000011870,ENSGALG00000010825
GO:0060688	regulation of morphogenesis of a branching structure	biological_process	8.4044e-05	0.0025888	12	1269	42	15671	ENSGALG00000028158,ENSGALG00000002626,ENSGALG00000026557,ENSGALG00000014872,ENSGALG00000007668,ENSGALG00000008461,ENSGALG00000011264,ENSGALG00000015241,ENSGALG00000003311,ENSGALG00000004386,ENSGALG00000009724,ENSGALG00000006379
GO:0034405	response to fluid shear stress	biological_process	8.4138e-05	0.0025888	8	1269	20	15671	ENSGALG00000009240,ENSGALG00000026928,ENSGALG00000025898,ENSGALG00000023689,ENSGALG00000005069,ENSGALG00000016394,ENSGALG00000003863,ENSGALG00000003855
GO:0032680	regulation of tumor necrosis factor production	biological_process	8.4615e-05	0.0025989	14	1269	54	15671	ENSGALG00000006756,ENSGALG00000013468,ENSGALG00000009626,ENSGALG00000001077,ENSGALG00000001889,ENSGALG00000015094,ENSGALG00000027598,ENSGALG00000015899,ENSGALG00000011535,ENSGALG00000005947,ENSGALG00000008439,ENSGALG00000001926,ENSGALG00000015463,ENSGALG00000007001
GO:0046777	protein autophosphorylation	biological_process	8.6276e-05	0.0026422	26	1269	148	15671	ENSGALG00000010560,ENSGALG00000000466,ENSGALG00000018828,ENSGALG00000014127,ENSGALG00000008340,ENSGALG00000006609,ENSGALG00000003855,ENSGALG00000003857,ENSGALG00000004785,ENSGALG00000021313,ENSGALG00000015708,ENSGALG00000014913,ENSGALG00000015912,ENSGALG00000009854,ENSGALG00000005060,ENSGALG00000014687,ENSGALG00000008537,ENSGALG00000005256,ENSGALG00000023576,ENSGALG00000014759,ENSGALG00000009724,…
GO:0042991	transcription factor import into nucleus	biological_process	8.6326e-05	0.0026422	14	1269	55	15671	ENSGALG00000028256,ENSGALG00000007001,ENSGALG00000000921,ENSGALG00000000852,ENSGALG00000008439,ENSGALG00000009724,ENSGALG00000005947,ENSGALG00000024083,ENSGALG00000023541,ENSGALG00000016786,ENSGALG00000000608,ENSGALG00000007874,ENSGALG00000000534,ENSGALG00000013468
GO:0048844	artery morphogenesis	biological_process	8.7903e-05	0.0026858	11	1269	37	15671	ENSGALG00000008514,ENSGALG00000005060,ENSGALG00000010290,ENSGALG00000023577,ENSGALG00000015388,ENSGALG00000007140,ENSGALG00000011708,ENSGALG00000001449,ENSGALG00000028236,ENSGALG00000009020,ENSGALG00000015472
GO:0032880	regulation of protein localization	biological_process	9.3848e-05	0.0028624	70	1269	551	15671	ENSGALG00000015132,ENSGALG00000008337,ENSGALG00000001434,ENSGALG00000028256,ENSGALG00000000818,ENSGALG00000028147,ENSGALG00000000534,ENSGALG00000012171,ENSGALG00000003553,ENSGALG00000006379,ENSGALG00000008439,ENSGALG00000023541,ENSGALG00000001812,ENSGALG00000012023,ENSGALG00000016785,ENSGALG00000015032,ENSGALG00000028318,ENSGALG00000009241,ENSGALG00000003578,ENSGALG00000023768,ENSGALG00000016786,…
GO:0002456	T cell mediated immunity	biological_process	9.4217e-05	0.0028687	14	1269	54	15671	ENSGALG00000003863,ENSGALG00000002160,ENSGALG00000009020,ENSGALG00000013372,ENSGALG00000028268,ENSGALG00000024348,ENSGALG00000016400,ENSGALG00000002930,ENSGALG00000024372,ENSGALG00000017239,ENSGALG00000004673,ENSGALG00000024340,ENSGALG00000015235,ENSGALG00000002614
GO:0038083	peptidyl-tyrosine autophosphorylation	biological_process	9.5917e-05	0.0029154	10	1269	31	15671	ENSGALG00000000466,ENSGALG00000014913,ENSGALG00000003855,ENSGALG00000008340,ENSGALG00000014127,ENSGALG00000003857,ENSGALG00000001486,ENSGALG00000014759,ENSGALG00000009724,ENSGALG00000004785
GO:2000736	regulation of stem cell differentiation	biological_process	9.7e-05	0.0029432	17	1269	76	15671	ENSGALG00000009020,ENSGALG00000007807,ENSGALG00000009556,ENSGALG00000004386,ENSGALG00000004673,ENSGALG00000016954,ENSGALG00000009724,ENSGALG00000009240,ENSGALG00000007668,ENSGALG00000008830,ENSGALG00000017188,ENSGALG00000010560,ENSGALG00000009241,ENSGALG00000009612,ENSGALG00000010529,ENSGALG00000027710,ENSGALG00000023296
GO:1900180	regulation of protein localization to nucleus	biological_process	9.7695e-05	0.0029592	23	1269	122	15671	ENSGALG00000012023,ENSGALG00000009612,ENSGALG00000000852,ENSGALG00000015241,ENSGALG00000010291,ENSGALG00000023541,ENSGALG00000024083,ENSGALG00000008439,ENSGALG00000006379,ENSGALG00000016786,ENSGALG00000009241,ENSGALG00000028318,ENSGALG00000000608,ENSGALG00000000921,ENSGALG00000028256,ENSGALG00000007001,ENSGALG00000005947,ENSGALG00000009724,ENSGALG00000023536,ENSGALG00000002355,ENSGALG00000013468,…
GO:0001654	eye development	biological_process	9.8118e-05	0.0029669	39	1269	260	15671	ENSGALG00000010529,ENSGALG00000012885,ENSGALG00000014873,ENSGALG00000026891,ENSGALG00000016138,ENSGALG00000007668,ENSGALG00000014872,ENSGALG00000006751,ENSGALG00000023577,ENSGALG00000002888,ENSGALG00000006726,ENSGALG00000018934,ENSGALG00000010870,ENSGALG00000015708,ENSGALG00000002626,ENSGALG00000006379,ENSGALG00000010290,ENSGALG00000026928,ENSGALG00000012327,ENSGALG00000008514,ENSGALG00000011182,…
GO:0045926	negative regulation of growth	biological_process	9.8927e-05	0.0029862	24	1269	128	15671	ENSGALG00000005906,ENSGALG00000007140,ENSGALG00000006756,ENSGALG00000028186,ENSGALG00000008612,ENSGALG00000013370,ENSGALG00000005947,ENSGALG00000015013,ENSGALG00000018934,ENSGALG00000015258,ENSGALG00000002763,ENSGALG00000011870,ENSGALG00000014873,ENSGALG00000012885,ENSGALG00000014262,ENSGALG00000028318,ENSGALG00000001077,ENSGALG00000009241,ENSGALG00000005135,ENSGALG00000008439,ENSGALG00000012327,…
GO:0004888	transmembrane signaling receptor activity	molecular_function	9.9446e-05	0.0029945	79	1269	637	15671	ENSGALG00000004128,ENSGALG00000023541,ENSGALG00000012080,ENSGALG00000016785,ENSGALG00000010357,ENSGALG00000013334,ENSGALG00000005546,ENSGALG00000013803,ENSGALG00000023768,ENSGALG00000016786,ENSGALG00000007472,ENSGALG00000013218,ENSGALG00000014716,ENSGALG00000014476,ENSGALG00000012055,ENSGALG00000014890,ENSGALG00000013994,ENSGALG00000000818,ENSGALG00000007416,ENSGALG00000004613,Novel01172,ENSGALG0…
GO:0090092	regulation of transmembrane receptor protein serine/threonine kinase signaling pathway	biological_process	9.9583e-05	0.0029945	25	1269	137	15671	ENSGALG00000026180,ENSGALG00000009626,ENSGALG00000001000,ENSGALG00000007807,ENSGALG00000016397,ENSGALG00000002355,ENSGALG00000009724,ENSGALG00000005060,ENSGALG00000004673,ENSGALG00000015013,ENSGALG00000018934,ENSGALG00000010566,ENSGALG00000015575,ENSGALG00000011264,ENSGALG00000012792,ENSGALG00000009241,ENSGALG00000007668,ENSGALG00000014872,ENSGALG00000008830,ENSGALG00000006379,ENSGALG00000025898,…
GO:0022008	neurogenesis	biological_process	9.9713e-05	0.0029945	101	1269	878	15671	ENSGALG00000011355,ENSGALG00000011182,ENSGALG00000001812,ENSGALG00000012023,ENSGALG00000007902,ENSGALG00000005135,ENSGALG00000006379,ENSGALG00000005278,ENSGALG00000023296,ENSGALG00000009192,ENSGALG00000008514,ENSGALG00000012327,ENSGALG00000003578,ENSGALG00000011962,ENSGALG00000017188,ENSGALG00000004070,ENSGALG00000023768,ENSGALG00000027907,ENSGALG00000006252,ENSGALG00000014262,ENSGALG00000012792,…
GO:2001236	regulation of extrinsic apoptotic signaling pathway	biological_process	0.0001004	0.0030099	21	1269	106	15671	ENSGALG00000007700,ENSGALG00000028510,ENSGALG00000009626,ENSGALG00000000534,ENSGALG00000007140,ENSGALG00000005176,ENSGALG00000008461,ENSGALG00000016123,ENSGALG00000003311,ENSGALG00000012173,ENSGALG00000025887,ENSGALG00000011544,ENSGALG00000017188,ENSGALG00000003855,ENSGALG00000014872,ENSGALG00000009241,ENSGALG00000012885,ENSGALG00000015241,ENSGALG00000009612,ENSGALG00000011436,ENSGALG00000012327
GO:0032677	regulation of interleukin-8 production	biological_process	0.00010062	0.0030113	9	1269	25	15671	ENSGALG00000001077,ENSGALG00000006756,ENSGALG00000015148,ENSGALG00000013468,ENSGALG00000000534,ENSGALG00000026928,ENSGALG00000008999,ENSGALG00000007001,ENSGALG00000015463
GO:0061572	actin filament bundle organization	biological_process	0.0001019	0.0030444	18	1269	84	15671	ENSGALG00000002909,ENSGALG00000003855,ENSGALG00000000521,ENSGALG00000014824,ENSGALG00000011778,ENSGALG00000003137,ENSGALG00000028774,ENSGALG00000021128,ENSGALG00000029131,ENSGALG00000015729,ENSGALG00000004900,ENSGALG00000007712,ENSGALG00000006915,ENSGALG00000014687,ENSGALG00000013091,ENSGALG00000016954,ENSGALG00000006169,ENSGALG00000027330
GO:0046641	positive regulation of alpha-beta T cell proliferation	biological_process	0.0001023	0.0030452	6	1269	11	15671	ENSGALG00000001486,ENSGALG00000007416,ENSGALG00000008669,ENSGALG00000015235,ENSGALG00000007874,ENSGALG00000015899
GO:0071559	response to transforming growth factor beta	biological_process	0.00010233	0.0030452	22	1269	114	15671	ENSGALG00000012792,ENSGALG00000015575,ENSGALG00000028037,ENSGALG00000003855,ENSGALG00000027938,ENSGALG00000011778,ENSGALG00000025898,ENSGALG00000015235,ENSGALG00000009612,ENSGALG00000011355,ENSGALG00000009626,ENSGALG00000001000,ENSGALG00000021017,ENSGALG00000007807,ENSGALG00000016397,ENSGALG00000005060,ENSGALG00000012055,ENSGALG00000010870,ENSGALG00000018934,ENSGALG00000010566,ENSGALG00000014184,…
GO:0001704	formation of primary germ layer	biological_process	0.00010244	0.0030452	18	1269	85	15671	ENSGALG00000023536,ENSGALG00000007811,ENSGALG00000003311,ENSGALG00000002389,ENSGALG00000005811,ENSGALG00000015056,ENSGALG00000023768,ENSGALG00000003578,ENSGALG00000007668,ENSGALG00000009241,ENSGALG00000008581,ENSGALG00000005974,ENSGALG00000013568,ENSGALG00000010529,ENSGALG00000012327,ENSGALG00000011778,ENSGALG00000023296,ENSGALG00000001343
GO:0010557	positive regulation of macromolecule biosynthetic process	biological_process	0.00010431	0.0030954	115	1269	1014	15671	ENSGALG00000010566,ENSGALG00000006726,ENSGALG00000010870,ENSGALG00000007001,ENSGALG00000017099,ENSGALG00000009870,ENSGALG00000005947,ENSGALG00000005060,ENSGALG00000026525,ENSGALG00000023536,ENSGALG00000028128,ENSGALG00000008969,ENSGALG00000008304,ENSGALG00000000852,ENSGALG00000008661,ENSGALG00000006099,ENSGALG00000006707,ENSGALG00000001256,ENSGALG00000014127,ENSGALG00000027513,ENSGALG00000008830,…
GO:0032640	tumor necrosis factor production	biological_process	0.00010569	0.0031311	14	1269	55	15671	ENSGALG00000005947,ENSGALG00000008439,ENSGALG00000001926,ENSGALG00000007001,ENSGALG00000015463,ENSGALG00000013468,ENSGALG00000009626,ENSGALG00000006756,ENSGALG00000001077,ENSGALG00000015094,ENSGALG00000001889,ENSGALG00000011535,ENSGALG00000027598,ENSGALG00000015899
GO:0044212	transcription regulatory region DNA binding	molecular_function	0.0001103	0.0032623	59	1269	444	15671	ENSGALG00000001256,ENSGALG00000025898,ENSGALG00000004888,ENSGALG00000006099,ENSGALG00000001518,ENSGALG00000010529,ENSGALG00000016927,ENSGALG00000013568,ENSGALG00000019470,ENSGALG00000008250,ENSGALG00000006480,ENSGALG00000014127,ENSGALG00000027513,ENSGALG00000013754,ENSGALG00000006785,ENSGALG00000025887,ENSGALG00000009240,ENSGALG00000023577,ENSGALG00000010870,ENSGALG00000026582,ENSGALG00000028582,…
GO:0002366	leukocyte activation involved in immune response	biological_process	0.00011127	0.0032852	22	1269	114	15671	ENSGALG00000024484,ENSGALG00000015912,ENSGALG00000006726,ENSGALG00000014182,ENSGALG00000007001,ENSGALG00000016881,ENSGALG00000008340,ENSGALG00000016786,ENSGALG00000020316,ENSGALG00000014824,ENSGALG00000004170,ENSGALG00000015899,ENSGALG00000015148,ENSGALG00000001571,ENSGALG00000008669,ENSGALG00000013568,ENSGALG00000006415,ENSGALG00000010529,ENSGALG00000011182,ENSGALG00000016829,ENSGALG00000007902,…
GO:0003231	cardiac ventricle development	biological_process	0.00011343	0.0033433	18	1269	86	15671	ENSGALG00000021593,ENSGALG00000011870,ENSGALG00000006726,ENSGALG00000008455,ENSGALG00000002626,ENSGALG00000016397,ENSGALG00000009020,ENSGALG00000025898,ENSGALG00000008514,ENSGALG00000008661,ENSGALG00000027788,ENSGALG00000008433,ENSGALG00000006099,ENSGALG00000015388,ENSGALG00000009241,ENSGALG00000006252,ENSGALG00000008250,ENSGALG00000001449
GO:0009892	negative regulation of metabolic process	biological_process	0.000116	0.0034133	158	1269	1483	15671	ENSGALG00000001586,ENSGALG00000015241,ENSGALG00000002594,ENSGALG00000006099,ENSGALG00000001256,ENSGALG00000005299,ENSGALG00000011972,ENSGALG00000027513,ENSGALG00000009690,ENSGALG00000010560,ENSGALG00000006726,ENSGALG00000001558,ENSGALG00000002540,ENSGALG00000007001,ENSGALG00000005060,ENSGALG00000014930,ENSGALG00000028128,ENSGALG00000015708,ENSGALG00000010166,ENSGALG00000012023,ENSGALG00000008514,…
GO:0060541	respiratory system development	biological_process	0.00012069	0.0035455	28	1269	166	15671	ENSGALG00000026525,ENSGALG00000003553,ENSGALG00000000667,ENSGALG00000015472,ENSGALG00000016397,ENSGALG00000015708,ENSGALG00000003311,ENSGALG00000017295,ENSGALG00000026854,ENSGALG00000004386,ENSGALG00000010825,ENSGALG00000028158,ENSGALG00000006378,ENSGALG00000014369,ENSGALG00000017188,ENSGALG00000004170,ENSGALG00000014872,ENSGALG00000001449,ENSGALG00000013929,ENSGALG00000002155,ENSGALG00000019470,…
GO:0019955	cytokine binding	molecular_function	0.00012337	0.0036168	13	1269	50	15671	ENSGALG00000018934,ENSGALG00000016785,ENSGALG00000011706,ENSGALG00000027572,ENSGALG00000005060,ENSGALG00000014716,ENSGALG00000003747,ENSGALG00000026146,ENSGALG00000004221,ENSGALG00000007807,ENSGALG00000013869,ENSGALG00000027054,ENSGALG00000012891
GO:0010605	negative regulation of macromolecule metabolic process	biological_process	0.00012353	0.0036168	146	1269	1354	15671	ENSGALG00000011972,ENSGALG00000005299,ENSGALG00000001256,ENSGALG00000006099,ENSGALG00000002594,ENSGALG00000001586,ENSGALG00000015241,ENSGALG00000010560,ENSGALG00000009690,ENSGALG00000027513,ENSGALG00000014930,ENSGALG00000005060,ENSGALG00000007001,ENSGALG00000006726,ENSGALG00000001558,ENSGALG00000002540,ENSGALG00000015708,ENSGALG00000010166,ENSGALG00000028128,ENSGALG00000006379,ENSGALG00000005135,…
GO:0030182	neuron differentiation	biological_process	0.00012559	0.0036711	86	1269	728	15671	ENSGALG00000010870,ENSGALG00000009298,ENSGALG00000003311,ENSGALG00000006726,ENSGALG00000028136,ENSGALG00000008537,ENSGALG00000005256,ENSGALG00000007113,ENSGALG00000008281,ENSGALG00000008455,ENSGALG00000015729,ENSGALG00000010166,ENSGALG00000015708,ENSGALG00000015112,ENSGALG00000003932,ENSGALG00000000059,ENSGALG00000004519,ENSGALG00000008830,ENSGALG00000008340,ENSGALG00000027513,ENSGALG00000012885,…
GO:0043409	negative regulation of MAPK cascade	biological_process	0.00012887	0.0037605	19	1269	93	15671	ENSGALG00000028203,ENSGALG00000007668,ENSGALG00000008581,ENSGALG00000009241,ENSGALG00000012023,ENSGALG00000006647,ENSGALG00000003706,ENSGALG00000027710,ENSGALG00000027641,ENSGALG00000003863,ENSGALG00000026910,ENSGALG00000000534,ENSGALG00000002540,ENSGALG00000009437,ENSGALG00000007001,ENSGALG00000014261,ENSGALG00000011207,ENSGALG00000025887,ENSGALG00000011524
GO:0050820	positive regulation of coagulation	biological_process	0.00013102	0.0038169	7	1269	16	15671	ENSGALG00000002643,ENSGALG00000008439,ENSGALG00000009626,ENSGALG00000011203,ENSGALG00000009240,ENSGALG00000007001,ENSGALG00000009638
GO:0048593	camera-type eye morphogenesis	biological_process	0.00013383	0.0038924	18	1269	87	15671	ENSGALG00000009020,ENSGALG00000016397,ENSGALG00000015708,ENSGALG00000000761,ENSGALG00000002888,ENSGALG00000026252,ENSGALG00000023577,ENSGALG00000004386,ENSGALG00000006751,ENSGALG00000023768,ENSGALG00000016138,ENSGALG00000007668,ENSGALG00000001449,ENSGALG00000012792,ENSGALG00000010529,ENSGALG00000011182,ENSGALG00000010290,ENSGALG00000006379
GO:0060638	mesenchymal-epithelial cell signaling	biological_process	0.00013648	0.003963	5	1269	8	15671	ENSGALG00000014872,ENSGALG00000003311,ENSGALG00000028158,ENSGALG00000008461,ENSGALG00000007113
GO:0060284	regulation of cell development	biological_process	0.00013756	0.0039878	65	1269	513	15671	ENSGALG00000027710,ENSGALG00000010529,ENSGALG00000008263,ENSGALG00000016138,ENSGALG00000007668,ENSGALG00000013102,ENSGALG00000001085,ENSGALG00000009724,ENSGALG00000008437,ENSGALG00000002888,ENSGALG00000002175,ENSGALG00000003137,ENSGALG00000010290,ENSGALG00000026928,ENSGALG00000028774,ENSGALG00000009612,ENSGALG00000027897,ENSGALG00000027630,ENSGALG00000009866,ENSGALG00000007768,ENSGALG00000016954,…
GO:0033688	regulation of osteoblast proliferation	biological_process	0.00013854	0.0040094	7	1269	16	15671	ENSGALG00000008661,ENSGALG00000008830,ENSGALG00000012885,ENSGALG00000009724,ENSGALG00000011203,ENSGALG00000010560,ENSGALG00000000379
GO:0048246	macrophage chemotaxis	biological_process	0.00014148	0.0040878	7	1269	16	15671	ENSGALG00000002081,ENSGALG00000002722,ENSGALG00000013218,ENSGALG00000028217,ENSGALG00000012173,ENSGALG00000000951,ENSGALG00000000667
GO:0043407	negative regulation of MAP kinase activity	biological_process	0.00014314	0.0041245	12	1269	44	15671	ENSGALG00000028203,ENSGALG00000007668,ENSGALG00000009241,ENSGALG00000026910,ENSGALG00000000534,ENSGALG00000008581,ENSGALG00000006647,ENSGALG00000002540,ENSGALG00000014261,ENSGALG00000003706,ENSGALG00000011207,ENSGALG00000027641
GO:0002675	positive regulation of acute inflammatory response	biological_process	0.00014322	0.0041245	5	1269	8	15671	ENSGALG00000000534,ENSGALG00000011509,ENSGALG00000012891,ENSGALG00000005069,ENSGALG00000027572
GO:0032633	interleukin-4 production	biological_process	0.00014715	0.0042205	8	1269	21	15671	ENSGALG00000007416,ENSGALG00000014127,ENSGALG00000008014,ENSGALG00000003857,ENSGALG00000014820,ENSGALG00000010529,ENSGALG00000006726,ENSGALG00000006099
GO:0007610	behavior	biological_process	0.00014717	0.0042205	61	1269	473	15671	ENSGALG00000006346,ENSGALG00000000667,ENSGALG00000014236,ENSGALG00000009626,ENSGALG00000014261,ENSGALG00000005256,ENSGALG00000028136,ENSGALG00000010338,ENSGALG00000012511,ENSGALG00000006503,ENSGALG00000027513,ENSGALG00000005622,ENSGALG00000010336,ENSGALG00000014872,ENSGALG00000016138,ENSGALG00000000951,ENSGALG00000026098,ENSGALG00000013568,ENSGALG00000028529,ENSGALG00000012885,ENSGALG00000027572,…
GO:0030216	keratinocyte differentiation	biological_process	0.00014736	0.0042205	14	1269	58	15671	ENSGALG00000010036,ENSGALG00000014412,ENSGALG00000005678,ENSGALG00000001405,ENSGALG00000023768,ENSGALG00000027514,ENSGALG00000003553,ENSGALG00000017188,ENSGALG00000015148,ENSGALG00000028341,ENSGALG00000026180,ENSGALG00000001331,ENSGALG00000028115,ENSGALG00000026291
GO:0050818	regulation of coagulation	biological_process	0.00014752	0.0042205	14	1269	58	15671	ENSGALG00000009626,ENSGALG00000005086,ENSGALG00000009240,ENSGALG00000015865,ENSGALG00000011203,ENSGALG00000010738,ENSGALG00000008439,ENSGALG00000002643,ENSGALG00000005135,ENSGALG00000007381,ENSGALG00000009638,ENSGALG00000003770,ENSGALG00000011885,ENSGALG00000007001
GO:0033622	integrin activation	biological_process	0.00015013	0.0042882	6	1269	12	15671	ENSGALG00000002643,ENSGALG00000006340,ENSGALG00000026836,ENSGALG00000002175,ENSGALG00000003578,ENSGALG00000014824
GO:0009713	catechol-containing compound biosynthetic process	biological_process	0.00015119	0.0043044	5	1269	8	15671	ENSGALG00000009612,ENSGALG00000006726,ENSGALG00000012538,ENSGALG00000012200,ENSGALG00000007902
GO:0042423	catecholamine biosynthetic process	biological_process	0.00015119	0.0043044	5	1269	8	15671	ENSGALG00000012538,ENSGALG00000009612,ENSGALG00000006726,ENSGALG00000012200,ENSGALG00000007902
GO:0031324	negative regulation of cellular metabolic process	biological_process	0.00015234	0.0043301	144	1269	1338	15671	ENSGALG00000008250,ENSGALG00000006480,ENSGALG00000015094,ENSGALG00000028806,ENSGALG00000008830,ENSGALG00000012885,ENSGALG00000002792,ENSGALG00000013568,ENSGALG00000010818,ENSGALG00000008304,ENSGALG00000026811,ENSGALG00000013548,ENSGALG00000003863,ENSGALG00000012292,ENSGALG00000014412,ENSGALG00000026525,ENSGALG00000023577,ENSGALG00000010870,ENSGALG00000003311,ENSGALG00000008555,ENSGALG00000014687,…
GO:0002709	regulation of T cell mediated immunity	biological_process	0.00015383	0.0043654	12	1269	43	15671	ENSGALG00000016400,ENSGALG00000002930,ENSGALG00000024348,ENSGALG00000028268,ENSGALG00000013372,ENSGALG00000002160,ENSGALG00000003863,ENSGALG00000002614,ENSGALG00000015235,ENSGALG00000024340,ENSGALG00000004673,ENSGALG00000024372
GO:2000351	regulation of endothelial cell apoptotic process	biological_process	0.00016139	0.0045727	9	1269	27	15671	ENSGALG00000004338,ENSGALG00000011962,ENSGALG00000009626,ENSGALG00000005176,ENSGALG00000006726,ENSGALG00000016954,ENSGALG00000006415,ENSGALG00000009638,ENSGALG00000009240
GO:0006897	endocytosis	biological_process	0.00016182	0.0045744	43	1269	300	15671	ENSGALG00000006702,ENSGALG00000021273,ENSGALG00000005989,ENSGALG00000003399,ENSGALG00000000534,ENSGALG00000005483,ENSGALG00000012119,ENSGALG00000002846,ENSGALG00000003770,ENSGALG00000009638,ENSGALG00000012004,ENSGALG00000009866,ENSGALG00000000769,ENSGALG00000016428,ENSGALG00000015148,ENSGALG00000011182,ENSGALG00000010579,ENSGALG00000008439,ENSGALG00000006379,ENSGALG00000007895,ENSGALG00000007406,…
GO:0043903	regulation of symbiosis, encompassing mutualism through parasitism	biological_process	0.00016197	0.0045744	20	1269	101	15671	ENSGALG00000001434,ENSGALG00000016595,ENSGALG00000010870,ENSGALG00000005947,ENSGALG00000013911,ENSGALG00000028284,ENSGALG00000013723,ENSGALG00000005906,ENSGALG00000006756,ENSGALG00000003144,ENSGALG00000010529,ENSGALG00000008439,ENSGALG00000016144,ENSGALG00000000951,ENSGALG00000007651,ENSGALG00000026269,ENSGALG00000001077,ENSGALG00000012885,ENSGALG00000010560,ENSGALG00000016400
GO:1902105	regulation of leukocyte differentiation	biological_process	0.0001623	0.0045764	25	1269	141	15671	ENSGALG00000004170,ENSGALG00000011872,ENSGALG00000015899,ENSGALG00000015148,ENSGALG00000000466,ENSGALG00000018828,ENSGALG00000027897,ENSGALG00000027345,ENSGALG00000008669,ENSGALG00000028037,ENSGALG00000010529,ENSGALG00000015388,ENSGALG00000006099,ENSGALG00000008666,ENSGALG00000023296,ENSGALG00000006379,ENSGALG00000026811,ENSGALG00000028217,ENSGALG00000008014,ENSGALG00000013372,ENSGALG00000006726,…
GO:0010863	positive regulation of phospholipase C activity	biological_process	0.00017015	0.0047899	6	1269	12	15671	ENSGALG00000015729,ENSGALG00000003399,ENSGALG00000017091,ENSGALG00000021313,ENSGALG00000003857,ENSGALG00000003311
GO:0060665	regulation of branching involved in salivary gland morphogenesis by mesenchymal-epithelial signaling	biological_process	0.00017212	0.0048286	4	1269	5	15671	ENSGALG00000008461,ENSGALG00000028158,ENSGALG00000003311,ENSGALG00000014872
GO:0045944	positive regulation of transcription from RNA polymerase II promoter	biological_process	0.00017221	0.0048286	78	1269	642	15671	ENSGALG00000000534,ENSGALG00000007811,ENSGALG00000027335,ENSGALG00000001188,ENSGALG00000009020,ENSGALG00000016397,ENSGALG00000021593,ENSGALG00000025974,ENSGALG00000015828,ENSGALG00000011298,ENSGALG00000004386,ENSGALG00000016834,ENSGALG00000008098,ENSGALG00000026258,ENSGALG00000012792,ENSGALG00000009241,ENSGALG00000000616,ENSGALG00000028037,ENSGALG00000006252,ENSGALG00000007651,ENSGALG00000010036,…
GO:0009595	detection of biotic stimulus	biological_process	0.00017235	0.0048286	6	1269	12	15671	ENSGALG00000027093,ENSGALG00000006756,ENSGALG00000011535,ENSGALG00000017485,ENSGALG00000007001,ENSGALG00000027598
GO:0071498	cellular response to fluid shear stress	biological_process	0.00017263	0.0048286	6	1269	12	15671	ENSGALG00000016394,ENSGALG00000026928,ENSGALG00000009240,ENSGALG00000005069,ENSGALG00000003855,ENSGALG00000023689
GO:0035630	bone mineralization involved in bone maturation	biological_process	0.00017511	0.0048903	5	1269	8	15671	ENSGALG00000009724,ENSGALG00000003137,ENSGALG00000004900,ENSGALG00000009638,ENSGALG00000008830
GO:0043549	regulation of kinase activity	biological_process	0.00017735	0.0049449	60	1269	463	15671	ENSGALG00000026811,ENSGALG00000001256,ENSGALG00000007174,ENSGALG00000000379,ENSGALG00000010628,ENSGALG00000003706,ENSGALG00000008661,ENSGALG00000006647,ENSGALG00000018828,ENSGALG00000008581,ENSGALG00000010560,ENSGALG00000000951,ENSGALG00000014872,ENSGALG00000007668,ENSGALG00000009898,ENSGALG00000008830,ENSGALG00000003855,ENSGALG00000028203,ENSGALG00000009724,ENSGALG00000005256,ENSGALG00000005947,…
GO:0010573	vascular endothelial growth factor production	biological_process	0.00018171	0.0050586	8	1269	22	15671	ENSGALG00000011870,ENSGALG00000014182,ENSGALG00000006707,ENSGALG00000011509,ENSGALG00000011203,ENSGALG00000001085,ENSGALG00000013218,ENSGALG00000011264
GO:2000377	regulation of reactive oxygen species metabolic process	biological_process	0.00018204	0.0050596	18	1269	86	15671	ENSGALG00000011870,ENSGALG00000023689,ENSGALG00000007001,ENSGALG00000009240,ENSGALG00000006503,ENSGALG00000008952,ENSGALG00000028284,ENSGALG00000012351,ENSGALG00000007868,ENSGALG00000000534,ENSGALG00000009626,ENSGALG00000009754,ENSGALG00000026928,ENSGALG00000008439,ENSGALG00000005622,ENSGALG00000012885,ENSGALG00000012200,ENSGALG00000028318
GO:0005035	death receptor activity	molecular_function	0.00018253	0.0050652	4	1269	5	15671	ENSGALG00000014890,ENSGALG00000001875,ENSGALG00000012891,ENSGALG00000004419
GO:0045177	apical part of cell	cellular_component	0.00018529	0.0051327	27	1269	163	15671	ENSGALG00000011182,ENSGALG00000005257,ENSGALG00000023379,ENSGALG00000008439,ENSGALG00000010934,ENSGALG00000000379,ENSGALG00000011110,ENSGALG00000011806,ENSGALG00000003578,ENSGALG00000014873,ENSGALG00000018828,ENSGALG00000015148,ENSGALG00000007617,ENSGALG00000009298,ENSGALG00000000921,ENSGALG00000003253,ENSGALG00000009252,ENSGALG00000015132,ENSGALG00000006751,ENSGALG00000026862,ENSGALG00000017208,…
GO:0051271	negative regulation of cellular component movement	biological_process	0.00018555	0.0051327	24	1269	136	15671	ENSGALG00000007140,ENSGALG00000009626,ENSGALG00000002420,ENSGALG00000006726,ENSGALG00000016954,ENSGALG00000018934,ENSGALG00000028136,ENSGALG00000001085,ENSGALG00000005060,ENSGALG00000014687,ENSGALG00000013370,ENSGALG00000004170,ENSGALG00000007000,ENSGALG00000014824,ENSGALG00000004844,ENSGALG00000011264,ENSGALG00000012885,ENSGALG00000009241,ENSGALG00000002562,ENSGALG00000006379,ENSGALG00000027710,…
GO:0070487	monocyte aggregation	biological_process	0.00018781	0.0051871	4	1269	5	15671	ENSGALG00000013568,ENSGALG00000000534,ENSGALG00000016394,ENSGALG00000007668
GO:0033036	macromolecule localization	biological_process	0.00018857	0.0051916	173	1269	1671	15671	ENSGALG00000011855,ENSGALG00000001410,ENSGALG00000002930,ENSGALG00000000608,ENSGALG00000009612,ENSGALG00000002041,ENSGALG00000015463,ENSGALG00000028774,ENSGALG00000011509,ENSGALG00000005693,ENSGALG00000022733,ENSGALG00000005989,ENSGALG00000007104,ENSGALG00000025744,ENSGALG00000028341,ENSGALG00000007710,ENSGALG00000000921,ENSGALG00000001728,ENSGALG00000002846,ENSGALG00000015013,ENSGALG00000009556,…
GO:0071715	icosanoid transport	biological_process	0.00018886	0.0051916	7	1269	17	15671	ENSGALG00000006471,ENSGALG00000012891,ENSGALG00000011149,ENSGALG00000005065,ENSGALG00000015148,ENSGALG00000000534,ENSGALG00000003863
GO:1901571	fatty acid derivative transport	biological_process	0.00018886	0.0051916	7	1269	17	15671	ENSGALG00000005065,ENSGALG00000011149,ENSGALG00000012891,ENSGALG00000006471,ENSGALG00000000534,ENSGALG00000015148,ENSGALG00000003863
GO:0061073	ciliary body morphogenesis	biological_process	0.00019005	0.0052161	4	1269	5	15671	ENSGALG00000000761,ENSGALG00000009020,ENSGALG00000010529,ENSGALG00000026252
GO:0014033	neural crest cell differentiation	biological_process	0.0001905	0.0052204	13	1269	52	15671	ENSGALG00000015241,ENSGALG00000002763,ENSGALG00000011870,ENSGALG00000010013,ENSGALG00000010529,ENSGALG00000011355,ENSGALG00000004386,ENSGALG00000013370,ENSGALG00000006379,ENSGALG00000008455,ENSGALG00000016397,ENSGALG00000009020,ENSGALG00000007140
GO:0004714	transmembrane receptor protein tyrosine kinase activity	molecular_function	0.00019226	0.0052602	12	1269	48	15671	ENSGALG00000023768,ENSGALG00000006609,ENSGALG00000021313,ENSGALG00000013929,ENSGALG00000015708,ENSGALG00000007140,ENSGALG00000014913,ENSGALG00000003311,ENSGALG00000014687,ENSGALG00000008537,ENSGALG00000005256,ENSGALG00000017091
GO:0070098	chemokine-mediated signaling pathway	biological_process	0.00019371	0.005285	11	1269	38	15671	ENSGALG00000011668,ENSGALG00000027054,ENSGALG00000026098,ENSGALG00000010336,ENSGALG00000000951,ENSGALG00000024484,ENSGALG00000011733,ENSGALG00000028136,ENSGALG00000010338,ENSGALG00000027572,ENSGALG00000011706
GO:0045860	positive regulation of protein kinase activity	biological_process	0.00019377	0.005285	38	1269	257	15671	ENSGALG00000012891,ENSGALG00000028318,ENSGALG00000009612,ENSGALG00000028005,ENSGALG00000028217,ENSGALG00000011715,ENSGALG00000000534,ENSGALG00000028256,ENSGALG00000016954,ENSGALG00000017091,ENSGALG00000008999,ENSGALG00000000951,ENSGALG00000009898,ENSGALG00000014872,ENSGALG00000003855,ENSGALG00000008830,ENSGALG00000018828,ENSGALG00000010560,ENSGALG00000010628,ENSGALG00000008661,ENSGALG00000007174,…
GO:0003272	endocardial cushion formation	biological_process	0.00019654	0.0053525	6	1269	12	15671	ENSGALG00000015241,ENSGALG00000015013,ENSGALG00000026465,ENSGALG00000021593,ENSGALG00000026180,ENSGALG00000005060
GO:0030193	regulation of blood coagulation	biological_process	0.00020419	0.0055434	13	1269	53	15671	ENSGALG00000005086,ENSGALG00000009626,ENSGALG00000003770,ENSGALG00000009638,ENSGALG00000007381,ENSGALG00000007001,ENSGALG00000010738,ENSGALG00000011203,ENSGALG00000009240,ENSGALG00000015865,ENSGALG00000002643,ENSGALG00000005135,ENSGALG00000008439
GO:1900046	regulation of hemostasis	biological_process	0.00020419	0.0055434	13	1269	53	15671	ENSGALG00000005086,ENSGALG00000009626,ENSGALG00000007001,ENSGALG00000007381,ENSGALG00000003770,ENSGALG00000009638,ENSGALG00000008439,ENSGALG00000002643,ENSGALG00000005135,ENSGALG00000015865,ENSGALG00000009240,ENSGALG00000011203,ENSGALG00000010738
GO:0060548	negative regulation of cell death	biological_process	0.00021021	0.0056981	66	1269	523	15671	ENSGALG00000026252,ENSGALG00000011298,ENSGALG00000028256,ENSGALG00000004386,ENSGALG00000000534,ENSGALG00000026180,ENSGALG00000016397,ENSGALG00000006379,ENSGALG00000007902,ENSGALG00000011182,ENSGALG00000012792,ENSGALG00000009241,ENSGALG00000014262,ENSGALG00000017188,ENSGALG00000011962,ENSGALG00000028115,ENSGALG00000028136,ENSGALG00000023576,ENSGALG00000006726,ENSGALG00000010870,ENSGALG00000012173,…
GO:0016049	cell growth	biological_process	0.00022232	0.0060171	37	1269	249	15671	ENSGALG00000010986,ENSGALG00000008661,ENSGALG00000010529,ENSGALG00000004519,ENSGALG00000016138,ENSGALG00000013102,ENSGALG00000014873,ENSGALG00000012885,ENSGALG00000015575,ENSGALG00000018828,ENSGALG00000018934,ENSGALG00000028115,ENSGALG00000013372,ENSGALG00000002175,ENSGALG00000014913,ENSGALG00000009612,ENSGALG00000005135,ENSGALG00000023541,ENSGALG00000012327,ENSGALG00000011962,ENSGALG00000003578,…
GO:0001952	regulation of cell-matrix adhesion	biological_process	0.00022537	0.0060902	14	1269	61	15671	ENSGALG00000018934,ENSGALG00000005483,ENSGALG00000028774,ENSGALG00000000379,ENSGALG00000010290,ENSGALG00000014687,ENSGALG00000008439,ENSGALG00000009724,ENSGALG00000005086,ENSGALG00000028217,ENSGALG00000026836,ENSGALG00000026891,ENSGALG00000009626,ENSGALG00000012885
GO:0098590	plasma membrane region	cellular_component	0.00023037	0.0062094	50	1269	378	15671	ENSGALG00000008439,ENSGALG00000026147,ENSGALG00000007902,ENSGALG00000006705,ENSGALG00000011182,ENSGALG00000000816,ENSGALG00000023379,ENSGALG00000000608,ENSGALG00000015148,ENSGALG00000015410,ENSGALG00000003578,ENSGALG00000011806,ENSGALG00000026862,ENSGALG00000017208,ENSGALG00000013091,ENSGALG00000003253,ENSGALG00000015132,ENSGALG00000002389,ENSGALG00000003516,ENSGALG00000006409,ENSGALG00000007617,…
GO:0007399	nervous system development	biological_process	0.00023049	0.0062094	132	1269	1234	15671	ENSGALG00000002175,ENSGALG00000008014,ENSGALG00000008469,ENSGALG00000014261,ENSGALG00000002888,ENSGALG00000006751,ENSGALG00000001085,ENSGALG00000006609,ENSGALG00000013102,ENSGALG00000011264,ENSGALG00000008263,ENSGALG00000012657,ENSGALG00000010013,ENSGALG00000000949,ENSGALG00000027710,ENSGALG00000026262,ENSGALG00000005990,ENSGALG00000028217,ENSGALG00000015013,ENSGALG00000009556,ENSGALG00000012538,…
GO:0030027	lamellipodium	cellular_component	0.0002341	0.0062969	19	1269	99	15671	ENSGALG00000015077,ENSGALG00000007700,ENSGALG00000011708,ENSGALG00000028291,ENSGALG00000016105,ENSGALG00000014201,ENSGALG00000016834,ENSGALG00000006409,ENSGALG00000026854,ENSGALG00000015132,ENSGALG00000017208,ENSGALG00000013579,ENSGALG00000015066,ENSGALG00000000608,ENSGALG00000003750,ENSGALG00000021128,ENSGALG00000011110,ENSGALG00000027710,ENSGALG00000002562
GO:0006869	lipid transport	biological_process	0.0002382	0.0063974	27	1269	164	15671	ENSGALG00000011185,ENSGALG00000003553,ENSGALG00000003863,ENSGALG00000005065,ENSGALG00000010237,ENSGALG00000016746,ENSGALG00000006756,ENSGALG00000014236,ENSGALG00000000534,ENSGALG00000009626,Novel03857,ENSGALG00000006471,ENSGALG00000003253,Novel02657,ENSGALG00000012891,ENSGALG00000011149,ENSGALG00000001410,ENSGALG00000015148,ENSGALG00000014952,ENSGALG00000010628,ENSGALG00000015086,ENSGALG000000063…
GO:0046822	regulation of nucleocytoplasmic transport	biological_process	0.0002396	0.0064253	23	1269	130	15671	ENSGALG00000009724,ENSGALG00000028115,ENSGALG00000005947,ENSGALG00000028256,ENSGALG00000007001,ENSGALG00000000921,ENSGALG00000007874,ENSGALG00000000534,ENSGALG00000013468,ENSGALG00000023536,ENSGALG00000002355,ENSGALG00000006379,ENSGALG00000008439,ENSGALG00000024083,ENSGALG00000023541,ENSGALG00000010291,ENSGALG00000012023,ENSGALG00000015241,ENSGALG00000000852,ENSGALG00000028318,ENSGALG00000000608,…
GO:0007423	sensory organ development	biological_process	0.00024366	0.0065242	52	1269	395	15671	ENSGALG00000003253,ENSGALG00000011870,ENSGALG00000026252,ENSGALG00000011298,ENSGALG00000002763,ENSGALG00000015013,ENSGALG00000004386,ENSGALG00000007140,ENSGALG00000000761,ENSGALG00000016543,ENSGALG00000015472,ENSGALG00000009020,ENSGALG00000028236,ENSGALG00000016397,ENSGALG00000010290,ENSGALG00000026928,ENSGALG00000012327,ENSGALG00000008514,ENSGALG00000006379,ENSGALG00000009612,ENSGALG00000011182,…
GO:0045058	T cell selection	biological_process	0.00024405	0.0065245	9	1269	28	15671	ENSGALG00000007416,ENSGALG00000012885,ENSGALG00000008669,ENSGALG00000001486,ENSGALG00000006379,ENSGALG00000009870,ENSGALG00000027572,ENSGALG00000014477,ENSGALG00000006726
GO:1903053	regulation of extracellular matrix organization	biological_process	0.00024653	0.0065808	8	1269	23	15671	ENSGALG00000006855,ENSGALG00000027710,ENSGALG00000011110,ENSGALG00000000379,ENSGALG00000009612,ENSGALG00000016954,ENSGALG00000004386,ENSGALG00000021128
GO:0019199	transmembrane receptor protein kinase activity	molecular_function	0.00025194	0.0067151	15	1269	70	15671	ENSGALG00000003311,ENSGALG00000018934,ENSGALG00000005060,ENSGALG00000012055,ENSGALG00000014687,ENSGALG00000008537,ENSGALG00000005256,ENSGALG00000017091,ENSGALG00000023768,ENSGALG00000006609,ENSGALG00000013929,ENSGALG00000007140,ENSGALG00000021313,ENSGALG00000015708,ENSGALG00000014913
GO:0080135	regulation of cellular response to stress	biological_process	0.00025475	0.0067795	51	1269	384	15671	ENSGALG00000009612,ENSGALG00000028005,ENSGALG00000012023,ENSGALG00000008439,ENSGALG00000026928,ENSGALG00000011256,ENSGALG00000001077,ENSGALG00000012891,ENSGALG00000002909,ENSGALG00000009241,ENSGALG00000012792,ENSGALG00000028256,ENSGALG00000001926,ENSGALG00000011870,ENSGALG00000001728,ENSGALG00000011535,ENSGALG00000016603,ENSGALG00000009754,ENSGALG00000028147,ENSGALG00000002829,ENSGALG00000000534,…
GO:0043367	CD4-positive, alpha-beta T cell differentiation	biological_process	0.00025714	0.0068329	10	1269	34	15671	ENSGALG00000007902,ENSGALG00000026811,ENSGALG00000006726,ENSGALG00000010529,ENSGALG00000015148,ENSGALG00000016400,ENSGALG00000011254,ENSGALG00000016786,ENSGALG00000015899,ENSGALG00000014824
GO:0060693	regulation of branching involved in salivary gland morphogenesis	biological_process	0.00026998	0.0071633	5	1269	9	15671	ENSGALG00000008461,ENSGALG00000015241,ENSGALG00000028158,ENSGALG00000003311,ENSGALG00000014872
GO:1903708	positive regulation of hemopoiesis	biological_process	0.00027134	0.0071886	20	1269	105	15671	ENSGALG00000015899,ENSGALG00000004170,ENSGALG00000000769,ENSGALG00000008340,ENSGALG00000028037,ENSGALG00000000466,ENSGALG00000015148,ENSGALG00000015388,ENSGALG00000010529,ENSGALG00000026811,ENSGALG00000006379,ENSGALG00000012327,ENSGALG00000013372,ENSGALG00000009020,ENSGALG00000028217,ENSGALG00000011870,ENSGALG00000006726,ENSGALG00000022798,ENSGALG00000001486,ENSGALG00000009870
GO:0033674	positive regulation of kinase activity	biological_process	0.00027353	0.0072356	40	1269	280	15671	ENSGALG00000028318,ENSGALG00000012891,ENSGALG00000009612,ENSGALG00000028005,ENSGALG00000028217,ENSGALG00000021313,ENSGALG00000000534,ENSGALG00000015912,ENSGALG00000011715,ENSGALG00000016954,ENSGALG00000028256,ENSGALG00000008999,ENSGALG00000017091,ENSGALG00000003855,ENSGALG00000008830,ENSGALG00000014872,ENSGALG00000009898,ENSGALG00000000951,ENSGALG00000010560,ENSGALG00000018828,ENSGALG00000008661,…
GO:0072089	stem cell proliferation	biological_process	0.00027395	0.0072358	21	1269	114	15671	ENSGALG00000015013,ENSGALG00000004386,ENSGALG00000011870,ENSGALG00000026582,ENSGALG00000003311,ENSGALG00000012921,ENSGALG00000016397,ENSGALG00000028236,ENSGALG00000008969,ENSGALG00000026811,ENSGALG00000006379,ENSGALG00000010290,ENSGALG00000015241,ENSGALG00000010529,ENSGALG00000009241,ENSGALG00000010560,ENSGALG00000008250,ENSGALG00000007668,ENSGALG00000017188,ENSGALG00000008830,ENSGALG00000028158
GO:0001913	T cell mediated cytotoxicity	biological_process	0.00027991	0.0073821	10	1269	33	15671	ENSGALG00000002614,ENSGALG00000024372,ENSGALG00000024340,ENSGALG00000017239,ENSGALG00000002930,ENSGALG00000024348,ENSGALG00000028268,ENSGALG00000003863,ENSGALG00000013372,ENSGALG00000002160
GO:0048592	eye morphogenesis	biological_process	0.00028128	0.007407	21	1269	116	15671	ENSGALG00000006379,ENSGALG00000010290,ENSGALG00000015388,ENSGALG00000011182,ENSGALG00000010529,ENSGALG00000012885,ENSGALG00000012792,ENSGALG00000016138,ENSGALG00000007668,ENSGALG00000001449,ENSGALG00000023768,ENSGALG00000006751,ENSGALG00000023577,ENSGALG00000004386,ENSGALG00000002888,ENSGALG00000011298,ENSGALG00000026252,ENSGALG00000000761,ENSGALG00000015708,ENSGALG00000009020,ENSGALG00000016397
GO:0060174	limb bud formation	biological_process	0.00028172	0.0074074	5	1269	9	15671	ENSGALG00000008455,ENSGALG00000016397,ENSGALG00000014872,ENSGALG00000004386,ENSGALG00000006379
GO:0048568	embryonic organ development	biological_process	0.00028572	0.0074921	39	1269	273	15671	ENSGALG00000011182,ENSGALG00000008433,ENSGALG00000026484,ENSGALG00000009612,ENSGALG00000006379,ENSGALG00000010290,ENSGALG00000023296,ENSGALG00000001449,ENSGALG00000023768,ENSGALG00000017188,ENSGALG00000013929,ENSGALG00000012792,ENSGALG00000015013,ENSGALG00000004386,ENSGALG00000011870,ENSGALG00000002763,ENSGALG00000011298,ENSGALG00000028236,ENSGALG00000015472,ENSGALG00000016397,ENSGALG00000007140,…
GO:0019897	extrinsic component of plasma membrane	cellular_component	0.00028579	0.0074921	18	1269	89	15671	ENSGALG00000003857,ENSGALG00000008340,ENSGALG00000014127,ENSGALG00000003855,ENSGALG00000000608,ENSGALG00000015148,ENSGALG00000000466,ENSGALG00000010986,ENSGALG00000028774,ENSGALG00000004785,ENSGALG00000001331,ENSGALG00000013741,ENSGALG00000005135,ENSGALG00000006702,ENSGALG00000003770,ENSGALG00000001486,ENSGALG00000015132,ENSGALG00000014759
GO:0032530	regulation of microvillus organization	biological_process	0.00028712	0.0075156	5	1269	9	15671	ENSGALG00000006409,ENSGALG00000021128,ENSGALG00000016927,ENSGALG00000009252,ENSGALG00000003253
GO:0001655	urogenital system development	biological_process	0.00028883	0.0075493	34	1269	229	15671	ENSGALG00000015512,ENSGALG00000021593,ENSGALG00000002389,ENSGALG00000004386,ENSGALG00000011298,ENSGALG00000021313,ENSGALG00000007140,ENSGALG00000009020,ENSGALG00000026557,ENSGALG00000026146,ENSGALG00000006379,ENSGALG00000010290,ENSGALG00000011182,ENSGALG00000002991,ENSGALG00000013929,ENSGALG00000001449,ENSGALG00000007651,ENSGALG00000017188,ENSGALG00000007113,ENSGALG00000008537,ENSGALG00000005256,…
GO:0045351	type I interferon biosynthetic process	biological_process	0.00029563	0.0077155	5	1269	9	15671	ENSGALG00000014297,ENSGALG00000007001,ENSGALG00000013468,ENSGALG00000005947,ENSGALG00000012480
GO:0033077	T cell differentiation in thymus	biological_process	0.00029746	0.0077403	12	1269	48	15671	ENSGALG00000027572,ENSGALG00000006726,ENSGALG00000006379,ENSGALG00000001486,ENSGALG00000004170,ENSGALG00000002160,ENSGALG00000013372,ENSGALG00000023536,ENSGALG00000008669,ENSGALG00000012885,ENSGALG00000007416,ENSGALG00000018828
GO:0071594	thymocyte aggregation	biological_process	0.00029746	0.0077403	12	1269	48	15671	ENSGALG00000023536,ENSGALG00000004170,ENSGALG00000002160,ENSGALG00000013372,ENSGALG00000018828,ENSGALG00000008669,ENSGALG00000007416,ENSGALG00000012885,ENSGALG00000006726,ENSGALG00000027572,ENSGALG00000006379,ENSGALG00000001486
GO:0051250	negative regulation of lymphocyte activation	biological_process	0.00030241	0.0078533	15	1269	68	15671	ENSGALG00000014820,ENSGALG00000014476,ENSGALG00000006379,ENSGALG00000006785,ENSGALG00000015388,ENSGALG00000020326,ENSGALG00000008666,ENSGALG00000004673,ENSGALG00000015148,ENSGALG00000018828,ENSGALG00000027897,ENSGALG00000015032,ENSGALG00000012292,ENSGALG00000008014,ENSGALG00000016397
GO:0032606	type I interferon production	biological_process	0.0003027	0.0078533	10	1269	35	15671	ENSGALG00000013468,ENSGALG00000023821,ENSGALG00000012480,ENSGALG00000015094,ENSGALG00000013911,ENSGALG00000005947,ENSGALG00000006785,ENSGALG00000000852,ENSGALG00000014297,ENSGALG00000007001
GO:0050868	negative regulation of T cell activation	biological_process	0.00030379	0.0078698	12	1269	47	15671	ENSGALG00000008014,ENSGALG00000018828,ENSGALG00000027897,ENSGALG00000015148,ENSGALG00000015032,ENSGALG00000004673,ENSGALG00000008666,ENSGALG00000020326,ENSGALG00000014476,ENSGALG00000014820,ENSGALG00000006379,ENSGALG00000006785
GO:0051338	regulation of transferase activity	biological_process	0.00030693	0.0079395	64	1269	512	15671	ENSGALG00000002260,ENSGALG00000028318,ENSGALG00000009241,ENSGALG00000000534,ENSGALG00000026910,ENSGALG00000015912,ENSGALG00000011207,ENSGALG00000028256,ENSGALG00000018828,ENSGALG00000010560,ENSGALG00000014872,ENSGALG00000008830,ENSGALG00000026811,ENSGALG00000001256,ENSGALG00000000379,ENSGALG00000010628,ENSGALG00000008661,ENSGALG00000008304,ENSGALG00000015729,ENSGALG00000001000,ENSGALG00000002113,…
GO:0033627	cell adhesion mediated by integrin	biological_process	0.00030803	0.0079507	10	1269	35	15671	ENSGALG00000011110,ENSGALG00000009612,ENSGALG00000010566,ENSGALG00000006340,ENSGALG00000006409,ENSGALG00000005086,ENSGALG00000023768,ENSGALG00000026836,ENSGALG00000004170,ENSGALG00000000951
GO:0003205	cardiac chamber development	biological_process	0.00030827	0.0079507	21	1269	117	15671	ENSGALG00000026180,ENSGALG00000008455,ENSGALG00000002626,ENSGALG00000016397,ENSGALG00000009020,ENSGALG00000021593,ENSGALG00000011298,ENSGALG00000006726,ENSGALG00000011870,ENSGALG00000023577,ENSGALG00000009241,ENSGALG00000006252,ENSGALG00000001449,ENSGALG00000008250,ENSGALG00000025898,ENSGALG00000008514,ENSGALG00000008661,ENSGALG00000027788,ENSGALG00000006099,ENSGALG00000008433,ENSGALG00000015388
GO:0043296	apical junction complex	cellular_component	0.00031567	0.0081297	16	1269	76	15671	ENSGALG00000000957,ENSGALG00000027456,ENSGALG00000026862,ENSGALG00000017208,ENSGALG00000012374,ENSGALG00000006507,ENSGALG00000006090,ENSGALG00000006483,ENSGALG00000008969,ENSGALG00000010934,ENSGALG00000007408,ENSGALG00000015109,ENSGALG00000011139,ENSGALG00000000608,ENSGALG00000015410,ENSGALG00000004070
GO:2000106	regulation of leukocyte apoptotic process	biological_process	0.00031643	0.0081371	12	1269	47	15671	ENSGALG00000013568,ENSGALG00000027345,ENSGALG00000015148,ENSGALG00000000951,ENSGALG00000028510,ENSGALG00000004170,ENSGALG00000003863,ENSGALG00000028136,ENSGALG00000012173,ENSGALG00000028256,ENSGALG00000011870,ENSGALG00000009612
GO:0070664	negative regulation of leukocyte proliferation	biological_process	0.00031792	0.0081392	10	1269	35	15671	ENSGALG00000009724,ENSGALG00000006379,ENSGALG00000004673,ENSGALG00000008666,ENSGALG00000015388,ENSGALG00000020326,ENSGALG00000015032,ENSGALG00000018828,ENSGALG00000016397,ENSGALG00000008014
GO:0002548	monocyte chemotaxis	biological_process	0.00031846	0.0081392	7	1269	18	15671	ENSGALG00000028136,ENSGALG00000017091,ENSGALG00000015148,ENSGALG00000012173,ENSGALG00000000951,ENSGALG00000011733,ENSGALG00000009638
GO:0042056	chemoattractant activity	molecular_function	0.00031863	0.0081392	6	1269	13	15671	ENSGALG00000008461,ENSGALG00000005176,ENSGALG00000014872,ENSGALG00000012173,ENSGALG00000000951,ENSGALG00000028158
GO:0031294	lymphocyte costimulation	biological_process	0.00031883	0.0081392	6	1269	13	15671	ENSGALG00000005192,ENSGALG00000027572,ENSGALG00000022871,ENSGALG00000011110,ENSGALG00000008669,ENSGALG00000007416
GO:0031295	T cell costimulation	biological_process	0.00031883	0.0081392	6	1269	13	15671	ENSGALG00000005192,ENSGALG00000027572,ENSGALG00000022871,ENSGALG00000011110,ENSGALG00000008669,ENSGALG00000007416
GO:2000353	positive regulation of endothelial cell apoptotic process	biological_process	0.00032023	0.0081553	5	1269	9	15671	ENSGALG00000016954,ENSGALG00000006415,ENSGALG00000009638,ENSGALG00000004338,ENSGALG00000009626
GO:0048705	skeletal system morphogenesis	biological_process	0.00032039	0.0081553	28	1269	173	15671	ENSGALG00000003137,ENSGALG00000009612,ENSGALG00000026484,ENSGALG00000016394,ENSGALG00000009241,ENSGALG00000013929,ENSGALG00000002909,ENSGALG00000002991,ENSGALG00000011264,ENSGALG00000027513,ENSGALG00000007668,ENSGALG00000015132,ENSGALG00000009724,ENSGALG00000011298,ENSGALG00000017295,ENSGALG00000004239,ENSGALG00000004386,ENSGALG00000015013,ENSGALG00000016102,ENSGALG00000009626,ENSGALG00000026180,…
GO:0015908	fatty acid transport	biological_process	0.00032304	0.0082109	10	1269	35	15671	ENSGALG00000010628,ENSGALG00000006471,ENSGALG00000008439,ENSGALG00000003863,ENSGALG00000015148,ENSGALG00000009626,ENSGALG00000000534,ENSGALG00000011149,ENSGALG00000012891,ENSGALG00000005065
GO:0040008	regulation of growth	biological_process	0.00032462	0.008239	47	1269	346	15671	ENSGALG00000011182,ENSGALG00000009612,ENSGALG00000002041,ENSGALG00000005135,ENSGALG00000008439,ENSGALG00000023541,ENSGALG00000012327,ENSGALG00000003578,ENSGALG00000017188,ENSGALG00000002909,ENSGALG00000002260,ENSGALG00000014262,ENSGALG00000028318,ENSGALG00000001077,ENSGALG00000009241,ENSGALG00000015013,ENSGALG00000015258,ENSGALG00000002763,ENSGALG00000011870,ENSGALG00000028186,ENSGALG00000011207,…
GO:0051346	negative regulation of hydrolase activity	biological_process	0.00032708	0.0082896	32	1269	211	15671	ENSGALG00000004969,ENSGALG00000009512,ENSGALG00000013846,ENSGALG00000005503,ENSGALG00000007381,ENSGALG00000005811,ENSGALG00000010122,ENSGALG00000019555,ENSGALG00000009241,ENSGALG00000009612,ENSGALG00000005135,ENSGALG00000026928,ENSGALG00000011509,ENSGALG00000007052,ENSGALG00000028284,ENSGALG00000003923,ENSGALG00000013548,ENSGALG00000014412,ENSGALG00000017186,ENSGALG00000008461,ENSGALG00000009626,…
GO:0043616	keratinocyte proliferation	biological_process	0.00032988	0.0083483	9	1269	29	15671	ENSGALG00000005483,ENSGALG00000015241,ENSGALG00000008827,ENSGALG00000028115,ENSGALG00000026291,ENSGALG00000014872,ENSGALG00000001405,ENSGALG00000028158,ENSGALG00000017188
GO:0045408	regulation of interleukin-6 biosynthetic process	biological_process	0.0003308	0.0083597	6	1269	13	15671	ENSGALG00000017485,ENSGALG00000008014,ENSGALG00000001889,ENSGALG00000001077,ENSGALG00000000534,ENSGALG00000027093
GO:0006606	protein import into nucleus	biological_process	0.00033343	0.0083898	28	1269	174	15671	ENSGALG00000028318,ENSGALG00000000608,ENSGALG00000009241,ENSGALG00000016786,ENSGALG00000006379,ENSGALG00000013341,ENSGALG00000008439,ENSGALG00000027710,ENSGALG00000023541,ENSGALG00000024083,ENSGALG00000017201,ENSGALG00000010291,ENSGALG00000009612,ENSGALG00000012023,ENSGALG00000000852,ENSGALG00000015241,ENSGALG00000013468,ENSGALG00000007874,ENSGALG00000000534,ENSGALG00000002355,ENSGALG00000023536,…
GO:0044744	protein targeting to nucleus	biological_process	0.00033343	0.0083898	28	1269	174	15671	ENSGALG00000028256,ENSGALG00000007001,ENSGALG00000009556,ENSGALG00000000921,ENSGALG00000010870,ENSGALG00000009724,ENSGALG00000005947,ENSGALG00000023536,ENSGALG00000002355,ENSGALG00000013468,ENSGALG00000007874,ENSGALG00000000534,ENSGALG00000017201,ENSGALG00000010291,ENSGALG00000012023,ENSGALG00000009612,ENSGALG00000015241,ENSGALG00000000852,ENSGALG00000013341,ENSGALG00000006379,ENSGALG00000008439,…
GO:1902593	single-organism nuclear import	biological_process	0.00033343	0.0083898	28	1269	174	15671	ENSGALG00000009724,ENSGALG00000005947,ENSGALG00000028256,ENSGALG00000007001,ENSGALG00000009556,ENSGALG00000010870,ENSGALG00000000921,ENSGALG00000000534,ENSGALG00000007874,ENSGALG00000013468,ENSGALG00000023536,ENSGALG00000002355,ENSGALG00000006379,ENSGALG00000008439,ENSGALG00000013341,ENSGALG00000024083,ENSGALG00000023541,ENSGALG00000027710,ENSGALG00000017201,ENSGALG00000010291,ENSGALG00000000852,…
GO:0048754	branching morphogenesis of an epithelial tube	biological_process	0.00034152	0.008581	20	1269	109	15671	ENSGALG00000007668,ENSGALG00000014872,ENSGALG00000008830,ENSGALG00000017188,ENSGALG00000012885,ENSGALG00000009241,ENSGALG00000010013,ENSGALG00000010529,ENSGALG00000006379,ENSGALG00000008514,ENSGALG00000027710,ENSGALG00000010290,ENSGALG00000026557,ENSGALG00000002022,ENSGALG00000007140,ENSGALG00000004386,ENSGALG00000010566,ENSGALG00000009724,ENSGALG00000028136,ENSGALG00000005060
GO:0034341	response to interferon-gamma	biological_process	0.00034413	0.0086342	9	1269	29	15671	ENSGALG00000012077,ENSGALG00000001256,ENSGALG00000006785,ENSGALG00000001525,ENSGALG00000005693,ENSGALG00000000951,ENSGALG00000014127,ENSGALG00000012200,ENSGALG00000022586
GO:0043542	endothelial cell migration	biological_process	0.00035202	0.0088197	19	1269	101	15671	ENSGALG00000009626,ENSGALG00000007140,ENSGALG00000009724,ENSGALG00000017208,ENSGALG00000028291,ENSGALG00000018934,ENSGALG00000006726,ENSGALG00000016954,ENSGALG00000001926,ENSGALG00000026582,ENSGALG00000005483,ENSGALG00000010818,ENSGALG00000023768,ENSGALG00000007000,ENSGALG00000008514,ENSGALG00000011110,ENSGALG00000026928,ENSGALG00000010290,ENSGALG00000003750
GO:0032735	positive regulation of interleukin-12 production	biological_process	0.00035389	0.0088537	7	1269	18	15671	ENSGALG00000008612,ENSGALG00000006785,ENSGALG00000008439,ENSGALG00000013468,ENSGALG00000027572,ENSGALG00000007001,ENSGALG00000006415
GO:0050850	positive regulation of calcium-mediated signaling	biological_process	0.0003559	0.0088913	7	1269	18	15671	ENSGALG00000007416,ENSGALG00000001486,ENSGALG00000015362,ENSGALG00000000921,ENSGALG00000005483,ENSGALG00000014477,ENSGALG00000004170
GO:0003206	cardiac chamber morphogenesis	biological_process	0.00035867	0.0089478	17	1269	84	15671	ENSGALG00000008455,ENSGALG00000002626,ENSGALG00000016397,ENSGALG00000009020,ENSGALG00000026180,ENSGALG00000011298,ENSGALG00000011870,ENSGALG00000006726,ENSGALG00000023577,ENSGALG00000021593,ENSGALG00000008250,ENSGALG00000009241,ENSGALG00000008661,ENSGALG00000027788,ENSGALG00000006099,ENSGALG00000008433,ENSGALG00000008514
GO:0001954	positive regulation of cell-matrix adhesion	biological_process	0.0003594	0.0089533	9	1269	30	15671	ENSGALG00000008439,ENSGALG00000014687,ENSGALG00000000379,ENSGALG00000010290,ENSGALG00000005483,ENSGALG00000028774,ENSGALG00000026891,ENSGALG00000026836,ENSGALG00000028217
GO:0046903	secretion	biological_process	0.00036252	0.0090055	67	1269	548	15671	ENSGALG00000012004,ENSGALG00000008337,ENSGALG00000000818,ENSGALG00000000534,ENSGALG00000012171,ENSGALG00000003553,ENSGALG00000016397,ENSGALG00000015472,ENSGALG00000011443,ENSGALG00000012117,ENSGALG00000012327,ENSGALG00000016785,ENSGALG00000003577,ENSGALG00000015026,ENSGALG00000015032,ENSGALG00000015111,ENSGALG00000028158,ENSGALG00000003578,ENSGALG00000014820,ENSGALG00000023576,ENSGALG00000011449,…
GO:0001938	positive regulation of endothelial cell proliferation	biological_process	0.00036386	0.0090259	10	1269	35	15671	ENSGALG00000005176,ENSGALG00000015708,ENSGALG00000008830,ENSGALG00000010290,ENSGALG00000005619,ENSGALG00000002420,ENSGALG00000000956,ENSGALG00000005483,ENSGALG00000018934,ENSGALG00000010870
GO:0000979	RNA polymerase II core promoter sequence-specific DNA binding	molecular_function	0.00036593	0.0090645	12	1269	48	15671	ENSGALG00000001256,ENSGALG00000021593,ENSGALG00000023296,ENSGALG00000014297,ENSGALG00000006099,ENSGALG00000026484,ENSGALG00000012538,ENSGALG00000006726,ENSGALG00000028037,ENSGALG00000016397,ENSGALG00000007651,ENSGALG00000017188
GO:0051170	nuclear import	biological_process	0.00036706	0.0090747	28	1269	175	15671	ENSGALG00000013468,ENSGALG00000007874,ENSGALG00000000534,ENSGALG00000023536,ENSGALG00000002355,ENSGALG00000005947,ENSGALG00000009724,ENSGALG00000010870,ENSGALG00000000921,ENSGALG00000028256,ENSGALG00000007001,ENSGALG00000009556,ENSGALG00000009241,ENSGALG00000028318,ENSGALG00000000608,ENSGALG00000016786,ENSGALG00000024083,ENSGALG00000023541,ENSGALG00000027710,ENSGALG00000013341,ENSGALG00000006379,…
GO:0010876	lipid localization	biological_process	0.00036737	0.0090747	29	1269	186	15671	ENSGALG00000011149,ENSGALG00000012891,Novel02657,ENSGALG00000014952,ENSGALG00000001410,ENSGALG00000015148,Novel03124,ENSGALG00000006379,ENSGALG00000008439,ENSGALG00000002326,ENSGALG00000011509,ENSGALG00000006401,ENSGALG00000012327,ENSGALG00000002712,ENSGALG00000010628,ENSGALG00000015086,ENSGALG00000010237,ENSGALG00000005065,ENSGALG00000016746,ENSGALG00000009626,ENSGALG00000000534,ENSGALG000000067…
GO:0003198	epithelial to mesenchymal transition involved in endocardial cushion formation	biological_process	0.0003685	0.0090896	5	1269	9	15671	ENSGALG00000026180,ENSGALG00000021593,ENSGALG00000015241,ENSGALG00000015013,ENSGALG00000026465
GO:0072577	endothelial cell apoptotic process	biological_process	0.00037037	0.0091229	9	1269	30	15671	ENSGALG00000009626,ENSGALG00000005176,ENSGALG00000011962,ENSGALG00000004338,ENSGALG00000009240,ENSGALG00000016954,ENSGALG00000006726,ENSGALG00000006415,ENSGALG00000009638
GO:0030055	cell-substrate junction	cellular_component	0.00037356	0.0091887	40	1269	284	15671	ENSGALG00000014873,ENSGALG00000008340,ENSGALG00000013579,ENSGALG00000026313,ENSGALG00000028806,ENSGALG00000006775,ENSGALG00000011110,ENSGALG00000027710,ENSGALG00000009229,ENSGALG00000001000,ENSGALG00000002160,ENSGALG00000007700,ENSGALG00000028635,ENSGALG00000007113,ENSGALG00000006751,ENSGALG00000005060,ENSGALG00000014201,ENSGALG00000000608,ENSGALG00000015148,ENSGALG00000028308,ENSGALG00000005678,…
GO:0005610	laminin-5 complex	cellular_component	0.00038015	0.0093376	3	1269	3	15671	ENSGALG00000001343,ENSGALG00000015056,ENSGALG00000004627
GO:1903533	regulation of protein targeting	biological_process	0.00038392	0.0094171	28	1269	176	15671	ENSGALG00000005947,ENSGALG00000009724,ENSGALG00000000921,ENSGALG00000010119,ENSGALG00000007001,ENSGALG00000028256,ENSGALG00000001434,ENSGALG00000007874,ENSGALG00000028147,ENSGALG00000013468,ENSGALG00000000534,ENSGALG00000023536,ENSGALG00000002355,ENSGALG00000023541,ENSGALG00000024083,ENSGALG00000008439,ENSGALG00000006379,ENSGALG00000012023,ENSGALG00000015241,ENSGALG00000000852,ENSGALG00000010291,…
GO:0001937	negative regulation of endothelial cell proliferation	biological_process	0.00038593	0.0094522	8	1269	24	15671	ENSGALG00000008514,ENSGALG00000005060,ENSGALG00000018934,ENSGALG00000016954,ENSGALG00000009626,ENSGALG00000011264,ENSGALG00000007651,ENSGALG00000007000
GO:0034111	negative regulation of homotypic cell-cell adhesion	biological_process	0.00038643	0.0094522	13	1269	55	15671	ENSGALG00000008014,ENSGALG00000027897,ENSGALG00000018828,ENSGALG00000015148,ENSGALG00000015032,ENSGALG00000004673,ENSGALG00000008666,ENSGALG00000020326,ENSGALG00000014476,ENSGALG00000014820,ENSGALG00000005135,ENSGALG00000006785,ENSGALG00000006379
GO:0032623	interleukin-2 production	biological_process	0.00039003	0.009527	11	1269	42	15671	ENSGALG00000011094,ENSGALG00000020326,ENSGALG00000006726,ENSGALG00000014476,ENSGALG00000014820,ENSGALG00000007253,ENSGALG00000015899,ENSGALG00000001889,ENSGALG00000007416,ENSGALG00000000534,ENSGALG00000015148
GO:0043535	regulation of blood vessel endothelial cell migration	biological_process	0.000391	0.0095373	9	1269	30	15671	ENSGALG00000001926,ENSGALG00000016954,ENSGALG00000018934,ENSGALG00000003750,ENSGALG00000026928,ENSGALG00000008514,ENSGALG00000017208,ENSGALG00000023768,ENSGALG00000009626
GO:0002700	regulation of production of molecular mediator of immune response	biological_process	0.00039264	0.0095641	13	1269	55	15671	ENSGALG00000015235,ENSGALG00000008439,ENSGALG00000006415,ENSGALG00000009612,ENSGALG00000007001,ENSGALG00000004673,ENSGALG00000022586,ENSGALG00000013468,ENSGALG00000016400,ENSGALG00000013568,ENSGALG00000008669,ENSGALG00000002160,ENSGALG00000020316
GO:0043236	laminin binding	molecular_function	0.00040138	0.0097634	6	1269	14	15671	ENSGALG00000009626,ENSGALG00000000775,ENSGALG00000006379,ENSGALG00000007104,ENSGALG00000002041,ENSGALG00000012173
GO:0032663	regulation of interleukin-2 production	biological_process	0.00040684	0.0098826	10	1269	36	15671	ENSGALG00000014476,ENSGALG00000014820,ENSGALG00000011094,ENSGALG00000020326,ENSGALG00000006726,ENSGALG00000007416,ENSGALG00000000534,ENSGALG00000015148,ENSGALG00000015899,ENSGALG00000001889
GO:0044344	cellular response to fibroblast growth factor stimulus	biological_process	0.00040802	0.0098837	14	1269	63	15671	ENSGALG00000017201,ENSGALG00000026484,ENSGALG00000014505,ENSGALG00000003311,ENSGALG00000006726,ENSGALG00000008514,ENSGALG00000000951,ENSGALG00000014872,ENSGALG00000003640,ENSGALG00000028158,ENSGALG00000002909,ENSGALG00000011264,ENSGALG00000009626,ENSGALG00000015708
GO:0071774	response to fibroblast growth factor	biological_process	0.00040802	0.0098837	14	1269	63	15671	ENSGALG00000014505,ENSGALG00000003311,ENSGALG00000006726,ENSGALG00000017201,ENSGALG00000026484,ENSGALG00000008514,ENSGALG00000028158,ENSGALG00000000951,ENSGALG00000003640,ENSGALG00000014872,ENSGALG00000009626,ENSGALG00000015708,ENSGALG00000002909,ENSGALG00000011264
GO:0071813	lipoprotein particle binding	molecular_function	0.00041381	0.0099964	6	1269	14	15671	ENSGALG00000005483,ENSGALG00000001535,ENSGALG00000008439,ENSGALG00000002829,ENSGALG00000009626,ENSGALG00000010166
GO:0071814	protein-lipid complex binding	molecular_function	0.00041381	0.0099964	6	1269	14	15671	ENSGALG00000008439,ENSGALG00000002829,ENSGALG00000009626,ENSGALG00000010166,ENSGALG00000005483,ENSGALG00000001535
GO:0010575	positive regulation of vascular endothelial growth factor production	biological_process	0.00041515	0.010008	7	1269	19	15671	ENSGALG00000011203,ENSGALG00000011509,ENSGALG00000013218,ENSGALG00000011264,ENSGALG00000011870,ENSGALG00000014182,ENSGALG00000006707
GO:0030033	microvillus assembly	biological_process	0.00041545	0.010008	6	1269	14	15671	ENSGALG00000003253,ENSGALG00000016927,ENSGALG00000009252,ENSGALG00000009298,ENSGALG00000006409,ENSGALG00000021128
GO:0005925	focal adhesion	cellular_component	0.00042021	0.010109	39	1269	275	15671	ENSGALG00000011778,ENSGALG00000008433,ENSGALG00000000461,ENSGALG00000000608,ENSGALG00000015148,ENSGALG00000005678,ENSGALG00000023768,ENSGALG00000028308,ENSGALG00000008827,ENSGALG00000017091,ENSGALG00000015132,ENSGALG00000009360,ENSGALG00000029069,ENSGALG00000005483,ENSGALG00000000921,ENSGALG00000006169,ENSGALG00000001926,ENSGALG00000011885,ENSGALG00000029131,ENSGALG00000021313,ENSGALG00000007140,…
GO:0042093	T-helper cell differentiation	biological_process	0.00042565	0.010213	8	1269	24	15671	ENSGALG00000010529,ENSGALG00000006726,ENSGALG00000007902,ENSGALG00000026811,ENSGALG00000016786,ENSGALG00000015899,ENSGALG00000014824,ENSGALG00000015148
GO:0060021	palate development	biological_process	0.0004257	0.010213	14	1269	64	15671	ENSGALG00000016397,ENSGALG00000008250,ENSGALG00000015472,ENSGALG00000002991,ENSGALG00000019470,ENSGALG00000013929,ENSGALG00000023577,ENSGALG00000008433,ENSGALG00000015013,ENSGALG00000015241,ENSGALG00000010529,ENSGALG00000006379,ENSGALG00000008537,ENSGALG00000012327
GO:0051148	negative regulation of muscle cell differentiation	biological_process	0.00042754	0.010244	10	1269	36	15671	ENSGALG00000006379,ENSGALG00000011182,ENSGALG00000004386,ENSGALG00000015013,ENSGALG00000009556,ENSGALG00000007874,ENSGALG00000008830,ENSGALG00000006346,ENSGALG00000018700,ENSGALG00000008250
GO:2000146	negative regulation of cell motility	biological_process	0.00042864	0.010256	22	1269	127	15671	ENSGALG00000028136,ENSGALG00000001085,ENSGALG00000005060,ENSGALG00000014687,ENSGALG00000002420,ENSGALG00000016954,ENSGALG00000006726,ENSGALG00000018934,ENSGALG00000009626,ENSGALG00000006379,ENSGALG00000002562,ENSGALG00000026928,ENSGALG00000002081,ENSGALG00000027710,ENSGALG00000008514,ENSGALG00000011264,ENSGALG00000004844,ENSGALG00000012885,ENSGALG00000009241,ENSGALG00000004170,ENSGALG00000007000,…
GO:0060341	regulation of cellular localization	biological_process	0.00043412	0.010373	82	1269	703	15671	ENSGALG00000028318,ENSGALG00000015032,ENSGALG00000009241,ENSGALG00000015410,ENSGALG00000003578,ENSGALG00000004070,ENSGALG00000023768,ENSGALG00000016786,ENSGALG00000008439,ENSGALG00000006379,ENSGALG00000023541,ENSGALG00000012327,ENSGALG00000003750,ENSGALG00000012023,ENSGALG00000016785,ENSGALG00000028147,ENSGALG00000000534,ENSGALG00000012171,ENSGALG00000016397,ENSGALG00000015472,ENSGALG00000003553,…
GO:0051607	defense response to virus	biological_process	0.00044544	0.010629	25	1269	149	15671	ENSGALG00000000852,ENSGALG00000014505,ENSGALG00000014362,ENSGALG00000009639,ENSGALG00000001256,ENSGALG00000001889,ENSGALG00000028158,ENSGALG00000016400,ENSGALG00000015026,ENSGALG00000012885,ENSGALG00000023821,ENSGALG00000009298,ENSGALG00000011885,ENSGALG00000011089,ENSGALG00000001434,ENSGALG00000012074,ENSGALG00000028750,ENSGALG00000008359,ENSGALG00000009870,ENSGALG00000006785,ENSGALG00000013723,…
GO:0042383	sarcolemma	cellular_component	0.00044764	0.010667	12	1269	51	15671	ENSGALG00000005974,ENSGALG00000012169,ENSGALG00000015148,ENSGALG00000006126,ENSGALG00000003923,ENSGALG00000011306,ENSGALG00000027710,ENSGALG00000016829,ENSGALG00000019719,ENSGALG00000029069,ENSGALG00000003770,ENSGALG00000016105
GO:0007369	gastrulation	biological_process	0.00044902	0.010685	22	1269	127	15671	ENSGALG00000007811,ENSGALG00000023536,ENSGALG00000002389,ENSGALG00000005811,ENSGALG00000003311,ENSGALG00000013568,ENSGALG00000005974,ENSGALG00000010818,ENSGALG00000008581,ENSGALG00000009241,ENSGALG00000007668,ENSGALG00000003578,ENSGALG00000023768,ENSGALG00000015056,ENSGALG00000027710,ENSGALG00000026928,ENSGALG00000012327,ENSGALG00000001343,ENSGALG00000011778,ENSGALG00000023296,ENSGALG00000012023,…
GO:0033634	positive regulation of cell-cell adhesion mediated by integrin	biological_process	0.00045282	0.010761	3	1269	3	15671	ENSGALG00000006409,ENSGALG00000000951,ENSGALG00000006340
GO:0060317	cardiac epithelial to mesenchymal transition	biological_process	0.00045419	0.010779	8	1269	24	15671	ENSGALG00000015241,ENSGALG00000009612,ENSGALG00000026465,ENSGALG00000015013,ENSGALG00000021593,ENSGALG00000008830,ENSGALG00000016394,ENSGALG00000026180
GO:0030324	lung development	biological_process	0.00045559	0.010783	24	1269	144	15671	ENSGALG00000027710,ENSGALG00000010290,ENSGALG00000006379,ENSGALG00000007902,ENSGALG00000028158,ENSGALG00000017188,ENSGALG00000006378,ENSGALG00000014872,ENSGALG00000004170,ENSGALG00000001449,ENSGALG00000013929,ENSGALG00000002155,ENSGALG00000002909,ENSGALG00000002792,ENSGALG00000017295,ENSGALG00000003311,ENSGALG00000026854,ENSGALG00000004386,ENSGALG00000010825,ENSGALG00000003553,ENSGALG00000026525,…
GO:1900274	regulation of phospholipase C activity	biological_process	0.00045619	0.010783	6	1269	14	15671	ENSGALG00000003311,ENSGALG00000003857,ENSGALG00000021313,ENSGALG00000015729,ENSGALG00000003399,ENSGALG00000017091
GO:0030510	regulation of BMP signaling pathway	biological_process	0.00045621	0.010783	14	1269	63	15671	ENSGALG00000011264,ENSGALG00000015575,ENSGALG00000009241,ENSGALG00000026180,ENSGALG00000012792,ENSGALG00000016397,ENSGALG00000006379,ENSGALG00000009724,ENSGALG00000005060,ENSGALG00000025898,ENSGALG00000015013,ENSGALG00000004673,ENSGALG00000008661,ENSGALG00000018934
GO:0072001	renal system development	biological_process	0.00045804	0.010812	30	1269	199	15671	ENSGALG00000013929,ENSGALG00000011264,ENSGALG00000012885,ENSGALG00000002991,ENSGALG00000007651,ENSGALG00000017188,ENSGALG00000008830,ENSGALG00000007668,ENSGALG00000014872,ENSGALG00000001449,ENSGALG00000010290,ENSGALG00000025898,ENSGALG00000006379,ENSGALG00000011182,ENSGALG00000007140,ENSGALG00000021313,ENSGALG00000026146,ENSGALG00000009020,ENSGALG00000008969,ENSGALG00000026557,ENSGALG00000002389,…
GO:0060389	pathway-restricted SMAD protein phosphorylation	biological_process	0.00045935	0.010824	11	1269	42	15671	ENSGALG00000007668,ENSGALG00000008830,ENSGALG00000002355,ENSGALG00000009724,ENSGALG00000005060,ENSGALG00000025898,ENSGALG00000012327,ENSGALG00000010291,ENSGALG00000003161,ENSGALG00000018934,ENSGALG00000009612
GO:0030029	actin filament-based process	biological_process	0.0004598	0.010824	51	1269	398	15671	ENSGALG00000009298,ENSGALG00000014201,ENSGALG00000012374,ENSGALG00000014687,ENSGALG00000011608,ENSGALG00000007712,ENSGALG00000011708,ENSGALG00000027208,ENSGALG00000015729,ENSGALG00000004900,ENSGALG00000004376,ENSGALG00000021128,ENSGALG00000000956,ENSGALG00000000379,ENSGALG00000013102,ENSGALG00000003855,ENSGALG00000000521,ENSGALG00000008340,ENSGALG00000013579,ENSGALG00000014824,ENSGALG00000014872,…
GO:0034330	cell junction organization	biological_process	0.00046146	0.010849	22	1269	128	15671	ENSGALG00000004260,ENSGALG00000018934,ENSGALG00000009724,ENSGALG00000026862,ENSGALG00000002389,ENSGALG00000017136,ENSGALG00000006090,ENSGALG00000028774,ENSGALG00000021128,ENSGALG00000015241,ENSGALG00000009612,ENSGALG00000001569,ENSGALG00000007408,ENSGALG00000000379,ENSGALG00000010290,ENSGALG00000003578,ENSGALG00000026836,ENSGALG00000004070,ENSGALG00000014873,ENSGALG00000012885,ENSGALG00000014770,…
GO:0001914	regulation of T cell mediated cytotoxicity	biological_process	0.00046858	0.010991	9	1269	29	15671	ENSGALG00000002930,ENSGALG00000024348,ENSGALG00000028268,ENSGALG00000003863,ENSGALG00000013372,ENSGALG00000002160,ENSGALG00000002614,ENSGALG00000024372,ENSGALG00000024340
GO:0035091	phosphatidylinositol binding	molecular_function	0.00046877	0.010991	25	1269	154	15671	ENSGALG00000007052,ENSGALG00000003319,ENSGALG00000011185,ENSGALG00000002206,ENSGALG00000007712,ENSGALG00000009252,ENSGALG00000005478,ENSGALG00000016759,ENSGALG00000001192,ENSGALG00000013971,ENSGALG00000016834,ENSGALG00000003770,ENSGALG00000011046,ENSGALG00000014952,ENSGALG00000014343,ENSGALG00000014640,ENSGALG00000011256,ENSGALG00000028806,ENSGALG00000008340,ENSGALG00000016486,ENSGALG00000018874,…
GO:0002064	epithelial cell development	biological_process	0.00048687	0.0114	29	1269	189	15671	ENSGALG00000011182,ENSGALG00000015388,ENSGALG00000015109,ENSGALG00000014873,ENSGALG00000002792,ENSGALG00000016927,ENSGALG00000010036,ENSGALG00000005678,ENSGALG00000023768,ENSGALG00000014890,ENSGALG00000005060,ENSGALG00000005947,ENSGALG00000028115,ENSGALG00000009724,ENSGALG00000011870,ENSGALG00000003311,ENSGALG00000006726,ENSGALG00000026582,ENSGALG00000011298,ENSGALG00000004386,ENSGALG00000012374,…
GO:0048008	platelet-derived growth factor receptor signaling pathway	biological_process	0.00048852	0.011424	10	1269	37	15671	ENSGALG00000028291,ENSGALG00000017179,ENSGALG00000005619,ENSGALG00000000379,ENSGALG00000009898,ENSGALG00000003855,ENSGALG00000002991,ENSGALG00000013929,ENSGALG00000021313,ENSGALG00000007140
GO:0009306	protein secretion	biological_process	0.00049235	0.011498	37	1269	259	15671	ENSGALG00000000534,ENSGALG00000012171,ENSGALG00000014582,ENSGALG00000008337,ENSGALG00000001875,ENSGALG00000027093,ENSGALG00000017485,ENSGALG00000007617,ENSGALG00000016954,ENSGALG00000000818,ENSGALG00000011870,ENSGALG00000003577,ENSGALG00000015026,ENSGALG00000015032,ENSGALG00000015148,ENSGALG00000003578,ENSGALG00000005693,ENSGALG00000012117,ENSGALG00000015463,ENSGALG00000009612,ENSGALG00000016785,…
GO:0060740	prostate gland epithelium morphogenesis	biological_process	0.00050352	0.011743	8	1269	25	15671	ENSGALG00000004386,ENSGALG00000007113,ENSGALG00000006379,ENSGALG00000015512,ENSGALG00000002626,ENSGALG00000014872,ENSGALG00000007668,ENSGALG00000011264
GO:0034329	cell junction assembly	biological_process	0.00050663	0.011782	19	1269	104	15671	ENSGALG00000017136,ENSGALG00000009724,ENSGALG00000026862,ENSGALG00000002389,ENSGALG00000004260,ENSGALG00000018934,ENSGALG00000012885,ENSGALG00000014770,ENSGALG00000002709,ENSGALG00000003578,ENSGALG00000026836,ENSGALG00000004070,ENSGALG00000001569,ENSGALG00000010290,ENSGALG00000000379,ENSGALG00000007408,ENSGALG00000028774,ENSGALG00000021128,ENSGALG00000015241
GO:0090596	sensory organ morphogenesis	biological_process	0.0005071	0.011782	31	1269	208	15671	ENSGALG00000006751,ENSGALG00000004386,ENSGALG00000023577,ENSGALG00000015013,ENSGALG00000026252,ENSGALG00000011298,ENSGALG00000002763,ENSGALG00000006726,ENSGALG00000003311,ENSGALG00000002888,ENSGALG00000000761,ENSGALG00000007140,ENSGALG00000015708,ENSGALG00000016397,ENSGALG00000009020,ENSGALG00000028236,ENSGALG00000015472,ENSGALG00000006379,ENSGALG00000010290,ENSGALG00000008433,ENSGALG00000011182,…
GO:0002863	positive regulation of inflammatory response to antigenic stimulus	biological_process	0.0005072	0.011782	3	1269	3	15671	ENSGALG00000008669,ENSGALG00000011509,ENSGALG00000027572
GO:1904035	regulation of epithelial cell apoptotic process	biological_process	0.00051339	0.01191	10	1269	37	15671	ENSGALG00000009626,ENSGALG00000005176,ENSGALG00000004338,ENSGALG00000011962,ENSGALG00000009240,ENSGALG00000002722,ENSGALG00000006726,ENSGALG00000016954,ENSGALG00000006415,ENSGALG00000009638
GO:0034616	response to laminar fluid shear stress	biological_process	0.00051796	0.012	4	1269	6	15671	ENSGALG00000009240,ENSGALG00000026928,ENSGALG00000025898,ENSGALG00000023689
GO:0005544	calcium-dependent phospholipid binding	molecular_function	0.00052287	0.012098	7	1269	19	15671	ENSGALG00000015148,ENSGALG00000005299,ENSGALG00000013741,ENSGALG00000005065,ENSGALG00000011885,ENSGALG00000003770,ENSGALG00000016105
GO:0043405	regulation of MAP kinase activity	biological_process	0.00052434	0.012116	26	1269	162	15671	ENSGALG00000003863,ENSGALG00000008461,ENSGALG00000015729,ENSGALG00000026910,ENSGALG00000009626,ENSGALG00000000534,ENSGALG00000007001,ENSGALG00000014261,ENSGALG00000002540,ENSGALG00000003311,ENSGALG00000005256,ENSGALG00000017091,ENSGALG00000005947,ENSGALG00000011207,ENSGALG00000014872,ENSGALG00000009898,ENSGALG00000007668,ENSGALG00000028203,ENSGALG00000008830,ENSGALG00000012891,ENSGALG00000009241,…
GO:0032305	positive regulation of icosanoid secretion	biological_process	0.00053188	0.012258	4	1269	6	15671	ENSGALG00000012891,ENSGALG00000011149,ENSGALG00000000534,ENSGALG00000003863
GO:2000193	positive regulation of fatty acid transport	biological_process	0.00053188	0.012258	4	1269	6	15671	ENSGALG00000011149,ENSGALG00000012891,ENSGALG00000000534,ENSGALG00000003863
GO:0002695	negative regulation of leukocyte activation	biological_process	0.00053355	0.01228	16	1269	79	15671	ENSGALG00000006785,ENSGALG00000014820,ENSGALG00000014476,ENSGALG00000004673,ENSGALG00000016397,ENSGALG00000012292,ENSGALG00000008014,ENSGALG00000006379,ENSGALG00000015388,ENSGALG00000020326,ENSGALG00000008666,ENSGALG00000015032,ENSGALG00000015148,ENSGALG00000027897,ENSGALG00000018828,ENSGALG00000020316
GO:0046635	positive regulation of alpha-beta T cell activation	biological_process	0.00053573	0.012308	10	1269	37	15671	ENSGALG00000015235,ENSGALG00000026811,ENSGALG00000001486,ENSGALG00000006379,ENSGALG00000015899,ENSGALG00000004170,ENSGALG00000007874,ENSGALG00000015148,ENSGALG00000007416,ENSGALG00000008669
GO:0019222	regulation of metabolic process	biological_process	0.00053618	0.012308	364	1269	3909	15671	ENSGALG00000003640,ENSGALG00000006609,ENSGALG00000015575,ENSGALG00000003136,ENSGALG00000011264,ENSGALG00000027710,ENSGALG00000002712,ENSGALG00000007052,ENSGALG00000003319,ENSGALG00000002175,ENSGALG00000000504,ENSGALG00000003144,ENSGALG00000003196,ENSGALG00000014477,ENSGALG00000014261,ENSGALG00000008437,ENSGALG00000009240,ENSGALG00000001405,ENSGALG00000000608,ENSGALG00000013929,ENSGALG00000015388,…
GO:0042535	positive regulation of tumor necrosis factor biosynthetic process	biological_process	0.00053705	0.012312	4	1269	6	15671	ENSGALG00000009626,ENSGALG00000006756,ENSGALG00000007001,ENSGALG00000001926
GO:0002483	antigen processing and presentation of endogenous peptide antigen	biological_process	0.00054613	0.012471	3	1269	3	15671	ENSGALG00000026269,ENSGALG00000002160,ENSGALG00000000181
GO:0019883	antigen processing and presentation of endogenous antigen	biological_process	0.00054613	0.012471	3	1269	3	15671	ENSGALG00000002160,ENSGALG00000026269,ENSGALG00000000181
GO:0019885	antigen processing and presentation of endogenous peptide antigen via MHC class I	biological_process	0.00054613	0.012471	3	1269	3	15671	ENSGALG00000000181,ENSGALG00000026269,ENSGALG00000002160
GO:0030857	negative regulation of epithelial cell differentiation	biological_process	0.00054871	0.012503	8	1269	25	15671	ENSGALG00000004386,ENSGALG00000011182,ENSGALG00000026252,ENSGALG00000002763,ENSGALG00000018934,ENSGALG00000026180,ENSGALG00000008250,ENSGALG00000017188
GO:0042226	interleukin-6 biosynthetic process	biological_process	0.0005509	0.012503	6	1269	14	15671	ENSGALG00000000534,ENSGALG00000027093,ENSGALG00000001077,ENSGALG00000008014,ENSGALG00000001889,ENSGALG00000017485
GO:0045893	positive regulation of transcription, DNA-templated	biological_process	0.00055131	0.012503	102	1269	920	15671	ENSGALG00000012538,ENSGALG00000005483,ENSGALG00000015013,ENSGALG00000014297,ENSGALG00000007963,ENSGALG00000016954,ENSGALG00000000921,ENSGALG00000011870,ENSGALG00000009866,ENSGALG00000008999,ENSGALG00000006138,ENSGALG00000013468,ENSGALG00000010924,ENSGALG00000026484,ENSGALG00000008433,ENSGALG00000002041,ENSGALG00000026928,ENSGALG00000007000,ENSGALG00000000769,ENSGALG00000001405,ENSGALG00000012891,…
GO:1903508	positive regulation of nucleic acid-templated transcription	biological_process	0.00055131	0.012503	102	1269	920	15671	ENSGALG00000007000,ENSGALG00000000769,ENSGALG00000001405,ENSGALG00000001077,ENSGALG00000000608,ENSGALG00000012891,ENSGALG00000008433,ENSGALG00000026484,ENSGALG00000002041,ENSGALG00000026928,ENSGALG00000010924,ENSGALG00000013468,ENSGALG00000015013,ENSGALG00000014297,ENSGALG00000005483,ENSGALG00000012538,ENSGALG00000016954,ENSGALG00000000921,ENSGALG00000011870,ENSGALG00000007963,ENSGALG00000009866,…
GO:0030036	actin cytoskeleton organization	biological_process	0.0005516	0.012503	47	1269	361	15671	ENSGALG00000028291,ENSGALG00000016954,ENSGALG00000027330,ENSGALG00000006169,ENSGALG00000013091,ENSGALG00000017326,ENSGALG00000006915,ENSGALG00000010551,ENSGALG00000029131,ENSGALG00000028774,ENSGALG00000019719,ENSGALG00000009612,ENSGALG00000003137,ENSGALG00000023364,ENSGALG00000003548,ENSGALG00000011778,ENSGALG00000011855,ENSGALG00000015066,ENSGALG00000006259,ENSGALG00000004070,ENSGALG00000005678,…
GO:0016064	immunoglobulin mediated immune response	biological_process	0.00055177	0.012503	11	1269	43	15671	ENSGALG00000011509,ENSGALG00000005947,ENSGALG00000015235,ENSGALG00000013748,ENSGALG00000006415,ENSGALG00000014297,ENSGALG00000022586,ENSGALG00000015912,ENSGALG00000021569,ENSGALG00000008669,ENSGALG00000020316
GO:0019932	second-messenger-mediated signaling	biological_process	0.00055784	0.012624	20	1269	113	15671	ENSGALG00000000667,ENSGALG00000007416,ENSGALG00000015362,ENSGALG00000009626,ENSGALG00000005483,ENSGALG00000026465,ENSGALG00000014477,ENSGALG00000004386,ENSGALG00000007963,ENSGALG00000000921,ENSGALG00000002540,ENSGALG00000002643,ENSGALG00000001486,ENSGALG00000004170,ENSGALG00000011962,ENSGALG00000005257,ENSGALG00000003750,ENSGALG00000008439,ENSGALG00000023541,ENSGALG00000005693
GO:0005924	cell-substrate adherens junction	cellular_component	0.00055982	0.012638	39	1269	279	15671	ENSGALG00000029131,ENSGALG00000021313,ENSGALG00000007140,ENSGALG00000005086,ENSGALG00000009360,ENSGALG00000015132,ENSGALG00000017091,ENSGALG00000008827,ENSGALG00000000921,ENSGALG00000001926,ENSGALG00000006169,ENSGALG00000011885,ENSGALG00000029069,ENSGALG00000005483,ENSGALG00000015148,ENSGALG00000000608,ENSGALG00000023768,ENSGALG00000005678,ENSGALG00000028308,ENSGALG00000011778,ENSGALG00000000461,…
GO:0032655	regulation of interleukin-12 production	biological_process	0.00055991	0.012638	8	1269	25	15671	ENSGALG00000007001,ENSGALG00000027572,ENSGALG00000006415,ENSGALG00000006785,ENSGALG00000008612,ENSGALG00000008439,ENSGALG00000013468,ENSGALG00000009626
GO:0007009	plasma membrane organization	biological_process	0.00056273	0.012685	28	1269	182	15671	ENSGALG00000014770,ENSGALG00000000608,ENSGALG00000002930,ENSGALG00000002775,ENSGALG00000023768,ENSGALG00000003548,ENSGALG00000011436,ENSGALG00000027305,ENSGALG00000006705,ENSGALG00000006490,ENSGALG00000028774,ENSGALG00000006707,ENSGALG00000002467,ENSGALG00000009612,ENSGALG00000002041,ENSGALG00000003792,ENSGALG00000006915,ENSGALG00000003863,ENSGALG00000007104,ENSGALG00000003553,ENSGALG00000015132,…
GO:0050866	negative regulation of cell activation	biological_process	0.00056346	0.012686	17	1269	87	15671	ENSGALG00000004673,ENSGALG00000014820,ENSGALG00000014476,ENSGALG00000006785,ENSGALG00000008014,ENSGALG00000012292,ENSGALG00000016397,ENSGALG00000015388,ENSGALG00000020326,ENSGALG00000008666,ENSGALG00000006379,ENSGALG00000005135,ENSGALG00000020316,ENSGALG00000015148,ENSGALG00000018828,ENSGALG00000027897,ENSGALG00000015032
GO:0070482	response to oxygen levels	biological_process	0.00056945	0.012804	21	1269	120	15671	ENSGALG00000008830,ENSGALG00000011962,ENSGALG00000004170,ENSGALG00000016216,ENSGALG00000004531,ENSGALG00000012885,ENSGALG00000010013,ENSGALG00000009612,ENSGALG00000006707,ENSGALG00000005693,ENSGALG00000011110,ENSGALG00000014516,ENSGALG00000005086,ENSGALG00000007807,ENSGALG00000006783,ENSGALG00000005069,ENSGALG00000016954,ENSGALG00000011870,ENSGALG00000015828,ENSGALG00000012538,ENSGALG00000005060
GO:1902578	single-organism localization	biological_process	0.00057035	0.012808	258	1269	2686	15671	ENSGALG00000026027,ENSGALG00000000951,ENSGALG00000012511,ENSGALG00000008612,ENSGALG00000000447,ENSGALG00000028622,ENSGALG00000002162,ENSGALG00000005065,ENSGALG00000009626,ENSGALG00000020002,Novel00441,ENSGALG00000010579,ENSGALG00000015235,Novel01891,ENSGALG00000001702,ENSGALG00000011998,ENSGALG00000015148,ENSGALG00000001449,ENSGALG00000005791,ENSGALG00000000769,ENSGALG00000027093,ENSGALG000000035…
GO:0045060	negative thymic T cell selection	biological_process	0.00057153	0.012818	5	1269	10	15671	ENSGALG00000027572,ENSGALG00000007416,ENSGALG00000001486,ENSGALG00000006379,ENSGALG00000008669
GO:0042063	gliogenesis	biological_process	0.00057543	0.012889	24	1269	145	15671	ENSGALG00000015708,ENSGALG00000016397,ENSGALG00000028217,ENSGALG00000014716,ENSGALG00000005256,ENSGALG00000001085,ENSGALG00000015132,ENSGALG00000004386,ENSGALG00000007001,ENSGALG00000003457,ENSGALG00000010818,ENSGALG00000027897,ENSGALG00000018828,ENSGALG00000002775,ENSGALG00000014872,ENSGALG00000008830,ENSGALG00000006379,ENSGALG00000005135,ENSGALG00000027710,ENSGALG00000023296,ENSGALG00000011182,…
GO:0048799	organ maturation	biological_process	0.00057892	0.01295	6	1269	15	15671	ENSGALG00000004900,ENSGALG00000003137,ENSGALG00000009724,ENSGALG00000006726,ENSGALG00000009638,ENSGALG00000008830
GO:0030502	negative regulation of bone mineralization	biological_process	0.00058189	0.012995	5	1269	10	15671	ENSGALG00000004900,ENSGALG00000009724,ENSGALG00000003137,ENSGALG00000011870,ENSGALG00000004386
GO:0065008	regulation of biological quality	biological_process	0.00058238	0.012995	197	1269	1983	15671	ENSGALG00000003855,ENSGALG00000000951,ENSGALG00000016138,ENSGALG00000016844,ENSGALG00000010529,ENSGALG00000011094,ENSGALG00000004376,ENSGALG00000005257,ENSGALG00000000956,ENSGALG00000005619,ENSGALG00000028284,ENSGALG00000009626,ENSGALG00000020002,ENSGALG00000014236,ENSGALG00000002162,ENSGALG00000010237,ENSGALG00000008871,ENSGALG00000011812,ENSGALG00000018934,ENSGALG00000009437,ENSGALG00000014201,…
GO:0071695	anatomical structure maturation	biological_process	0.00058318	0.012996	8	1269	26	15671	ENSGALG00000008830,ENSGALG00000004900,ENSGALG00000006726,ENSGALG00000009638,ENSGALG00000010290,ENSGALG00000027710,ENSGALG00000009724,ENSGALG00000003137
GO:0002294	CD4-positive, alpha-beta T cell differentiation involved in immune response	biological_process	0.00059015	0.013135	8	1269	25	15671	ENSGALG00000015899,ENSGALG00000014824,ENSGALG00000016786,ENSGALG00000015148,ENSGALG00000006726,ENSGALG00000010529,ENSGALG00000026811,ENSGALG00000007902
GO:1902680	positive regulation of RNA biosynthetic process	biological_process	0.00059622	0.013253	102	1269	922	15671	ENSGALG00000021593,ENSGALG00000025974,ENSGALG00000004386,ENSGALG00000016834,ENSGALG00000015828,ENSGALG00000011298,ENSGALG00000007811,ENSGALG00000000534,ENSGALG00000009020,ENSGALG00000016397,ENSGALG00000027335,ENSGALG00000001188,ENSGALG00000006379,ENSGALG00000012327,ENSGALG00000027305,ENSGALG00000023541,ENSGALG00000023296,ENSGALG00000011182,ENSGALG00000028037,ENSGALG00000000616,ENSGALG00000002991,…
GO:0007015	actin filament organization	biological_process	0.00059773	0.01327	31	1269	208	15671	ENSGALG00000011778,ENSGALG00000003548,ENSGALG00000003137,ENSGALG00000023364,ENSGALG00000028774,ENSGALG00000021128,ENSGALG00000000956,ENSGALG00000002909,ENSGALG00000012885,ENSGALG00000013102,ENSGALG00000003855,ENSGALG00000000521,ENSGALG00000013579,ENSGALG00000004070,ENSGALG00000015066,ENSGALG00000006259,ENSGALG00000014824,ENSGALG00000014687,ENSGALG00000013091,ENSGALG00000028291,ENSGALG00000016954,…
GO:0034142	toll-like receptor 4 signaling pathway	biological_process	0.00059897	0.01328	8	1269	25	15671	ENSGALG00000007001,ENSGALG00000005947,ENSGALG00000027598,ENSGALG00000015899,ENSGALG00000011961,ENSGALG00000000769,ENSGALG00000001077,ENSGALG00000006756
GO:0072376	protein activation cascade	biological_process	0.00060934	0.013493	9	1269	31	15671	ENSGALG00000021139,ENSGALG00000007381,ENSGALG00000016954,ENSGALG00000013218,ENSGALG00000011509,ENSGALG00000004771,ENSGALG00000014603,ENSGALG00000014659,ENSGALG00000021569
GO:0010574	regulation of vascular endothelial growth factor production	biological_process	0.00061196	0.013534	7	1269	20	15671	ENSGALG00000014182,ENSGALG00000006707,ENSGALG00000011870,ENSGALG00000011264,ENSGALG00000013218,ENSGALG00000011509,ENSGALG00000011203
GO:0030323	respiratory tube development	biological_process	0.00061354	0.013552	24	1269	147	15671	ENSGALG00000026525,ENSGALG00000003553,ENSGALG00000000667,ENSGALG00000016397,ENSGALG00000015708,ENSGALG00000003311,ENSGALG00000017295,ENSGALG00000004386,ENSGALG00000026854,ENSGALG00000010825,ENSGALG00000028158,ENSGALG00000006378,ENSGALG00000017188,ENSGALG00000014872,ENSGALG00000004170,ENSGALG00000001449,ENSGALG00000013929,ENSGALG00000002155,ENSGALG00000002792,ENSGALG00000002909,ENSGALG00000027710,…
GO:0001664	G-protein coupled receptor binding	molecular_function	0.0006251	0.01379	22	1269	126	15671	ENSGALG00000015235,ENSGALG00000011509,ENSGALG00000011355,ENSGALG00000000956,ENSGALG00000026098,ENSGALG00000000951,ENSGALG00000010336,ENSGALG00000010338,ENSGALG00000028136,ENSGALG00000002389,ENSGALG00000028256,ENSGALG00000014261,ENSGALG00000026663,ENSGALG00000027051,ENSGALG00000002329,ENSGALG00000011668,ENSGALG00000003074,ENSGALG00000000667,ENSGALG00000014585,ENSGALG00000006346,ENSGALG00000024484,…
GO:0010466	negative regulation of peptidase activity	biological_process	0.00062782	0.013801	21	1269	120	15671	ENSGALG00000008660,ENSGALG00000003855,ENSGALG00000009241,ENSGALG00000002594,ENSGALG00000010529,ENSGALG00000005135,ENSGALG00000011509,ENSGALG00000026928,ENSGALG00000003923,ENSGALG00000004969,ENSGALG00000014412,ENSGALG00000008461,ENSGALG00000009512,ENSGALG00000017186,ENSGALG00000009626,ENSGALG00000008469,ENSGALG00000007381,ENSGALG00000005503,ENSGALG00000019555,ENSGALG00000028115,ENSGALG00000005811
GO:0002440	production of molecular mediator of immune response	biological_process	0.00062785	0.013801	16	1269	80	15671	ENSGALG00000009612,ENSGALG00000006415,ENSGALG00000008439,ENSGALG00000015235,ENSGALG00000020316,ENSGALG00000015026,ENSGALG00000013568,ENSGALG00000008669,ENSGALG00000016400,ENSGALG00000022586,ENSGALG00000004673,ENSGALG00000007001,ENSGALG00000013372,ENSGALG00000002160,ENSGALG00000015912,ENSGALG00000013468
GO:0010951	negative regulation of endopeptidase activity	biological_process	0.00062847	0.013801	20	1269	112	15671	ENSGALG00000003855,ENSGALG00000008660,ENSGALG00000009241,ENSGALG00000010529,ENSGALG00000002594,ENSGALG00000011509,ENSGALG00000026928,ENSGALG00000014412,ENSGALG00000004969,ENSGALG00000003923,ENSGALG00000009626,ENSGALG00000008461,ENSGALG00000009512,ENSGALG00000017186,ENSGALG00000007381,ENSGALG00000005503,ENSGALG00000008469,ENSGALG00000019555,ENSGALG00000028115,ENSGALG00000005811
GO:0071674	mononuclear cell migration	biological_process	0.00062954	0.013801	4	1269	6	15671	ENSGALG00000012173,ENSGALG00000000951,ENSGALG00000028217,ENSGALG00000013218
GO:0071675	regulation of mononuclear cell migration	biological_process	0.00062954	0.013801	4	1269	6	15671	ENSGALG00000028217,ENSGALG00000000951,ENSGALG00000012173,ENSGALG00000013218
GO:0017017	MAP kinase tyrosine/serine/threonine phosphatase activity	molecular_function	0.0006306	0.013807	5	1269	10	15671	ENSGALG00000006647,ENSGALG00000003706,ENSGALG00000011207,ENSGALG00000008581,ENSGALG00000027641
GO:0001666	response to hypoxia	biological_process	0.0006322	0.013816	20	1269	113	15671	ENSGALG00000014516,ENSGALG00000005086,ENSGALG00000007807,ENSGALG00000006783,ENSGALG00000005069,ENSGALG00000015828,ENSGALG00000016954,ENSGALG00000011870,ENSGALG00000012538,ENSGALG00000005060,ENSGALG00000008830,ENSGALG00000004170,ENSGALG00000016216,ENSGALG00000011962,ENSGALG00000004531,ENSGALG00000012885,ENSGALG00000009612,ENSGALG00000010013,ENSGALG00000005693,ENSGALG00000011110
GO:0001046	core promoter sequence-specific DNA binding	molecular_function	0.0006326	0.013816	15	1269	73	15671	ENSGALG00000016397,ENSGALG00000017188,ENSGALG00000007651,ENSGALG00000013568,ENSGALG00000028037,ENSGALG00000026484,ENSGALG00000012538,ENSGALG00000014297,ENSGALG00000004386,ENSGALG00000006099,ENSGALG00000001518,ENSGALG00000006726,ENSGALG00000001256,ENSGALG00000023296,ENSGALG00000021593
GO:0042533	tumor necrosis factor biosynthetic process	biological_process	0.0006343	0.013819	5	1269	10	15671	ENSGALG00000001889,ENSGALG00000001926,ENSGALG00000007001,ENSGALG00000006756,ENSGALG00000009626
GO:0042534	regulation of tumor necrosis factor biosynthetic process	biological_process	0.0006343	0.013819	5	1269	10	15671	ENSGALG00000007001,ENSGALG00000001889,ENSGALG00000001926,ENSGALG00000006756,ENSGALG00000009626
GO:1900158	negative regulation of bone mineralization involved in bone maturation	biological_process	0.00063793	0.013864	3	1269	3	15671	ENSGALG00000003137,ENSGALG00000009724,ENSGALG00000004900
GO:1903011	negative regulation of bone development	biological_process	0.00063793	0.013864	3	1269	3	15671	ENSGALG00000004900,ENSGALG00000009724,ENSGALG00000003137
GO:0043534	blood vessel endothelial cell migration	biological_process	0.00064096	0.013912	11	1269	45	15671	ENSGALG00000009626,ENSGALG00000023768,ENSGALG00000009724,ENSGALG00000017208,ENSGALG00000008514,ENSGALG00000026928,ENSGALG00000018934,ENSGALG00000003750,ENSGALG00000001926,ENSGALG00000016954,ENSGALG00000026582
GO:0030336	negative regulation of cell migration	biological_process	0.00064227	0.013917	21	1269	122	15671	ENSGALG00000002081,ENSGALG00000027710,ENSGALG00000026928,ENSGALG00000008514,ENSGALG00000006379,ENSGALG00000002562,ENSGALG00000004170,ENSGALG00000007000,ENSGALG00000014824,ENSGALG00000009241,ENSGALG00000011264,ENSGALG00000004844,ENSGALG00000012885,ENSGALG00000016954,ENSGALG00000018934,ENSGALG00000002420,ENSGALG00000005060,ENSGALG00000014687,ENSGALG00000028136,ENSGALG00000001085,ENSGALG00000009626
GO:0072073	kidney epithelium development	biological_process	0.00064275	0.013917	19	1269	105	15671	ENSGALG00000011182,ENSGALG00000006379,ENSGALG00000025898,ENSGALG00000007668,ENSGALG00000017188,ENSGALG00000008830,ENSGALG00000012885,ENSGALG00000004386,ENSGALG00000011298,ENSGALG00000006726,ENSGALG00000003311,ENSGALG00000010566,ENSGALG00000009724,ENSGALG00000005256,ENSGALG00000021593,ENSGALG00000026557,ENSGALG00000009020,ENSGALG00000008969,ENSGALG00000026146
GO:0030856	regulation of epithelial cell differentiation	biological_process	0.00064365	0.013919	16	1269	81	15671	ENSGALG00000012277,ENSGALG00000000534,ENSGALG00000026180,ENSGALG00000014890,ENSGALG00000028115,ENSGALG00000006726,ENSGALG00000002763,ENSGALG00000018934,ENSGALG00000026252,ENSGALG00000004386,ENSGALG00000026465,ENSGALG00000012885,ENSGALG00000017188,ENSGALG00000008250,ENSGALG00000010290,ENSGALG00000011182
GO:0048871	multicellular organismal homeostasis	biological_process	0.00065845	0.014221	29	1269	191	15671	ENSGALG00000001926,ENSGALG00000017295,ENSGALG00000004386,ENSGALG00000007001,ENSGALG00000028115,ENSGALG00000026291,ENSGALG00000026862,ENSGALG00000021273,ENSGALG00000028217,ENSGALG00000003553,ENSGALG00000003863,ENSGALG00000013869,ENSGALG00000002160,ENSGALG00000000667,ENSGALG00000021313,ENSGALG00000000534,ENSGALG00000005069,ENSGALG00000011182,ENSGALG00000010290,ENSGALG00000006379,ENSGALG00000008439,…
GO:0051248	negative regulation of protein metabolic process	biological_process	0.00066333	0.014309	73	1269	620	15671	ENSGALG00000000674,ENSGALG00000008581,ENSGALG00000028203,ENSGALG00000003855,ENSGALG00000007668,ENSGALG00000008660,ENSGALG00000027710,ENSGALG00000025898,ENSGALG00000010529,ENSGALG00000006647,ENSGALG00000003706,ENSGALG00000009626,ENSGALG00000008461,ENSGALG00000017186,ENSGALG00000028143,ENSGALG00000003923,ENSGALG00000028284,ENSGALG00000025887,ENSGALG00000009724,ENSGALG00000009437,ENSGALG00000003196,…
GO:0022617	extracellular matrix disassembly	biological_process	0.00066908	0.014408	6	1269	15	15671	ENSGALG00000006855,ENSGALG00000005060,ENSGALG00000000775,ENSGALG00000011110,ENSGALG00000021128,ENSGALG00000009612
GO:0043270	positive regulation of ion transport	biological_process	0.00066953	0.014408	20	1269	115	15671	ENSGALG00000027483,ENSGALG00000006490,ENSGALG00000003750,ENSGALG00000010357,ENSGALG00000012891,ENSGALG00000011149,ENSGALG00000004519,ENSGALG00000000951,ENSGALG00000000775,ENSGALG00000012173,ENSGALG00000005576,ENSGALG00000009638,ENSGALG00000000921,ENSGALG00000011715,ENSGALG00000000534,ENSGALG00000014236,ENSGALG00000012171,ENSGALG00000011708,ENSGALG00000002160,ENSGALG00000003863
GO:0060512	prostate gland morphogenesis	biological_process	0.00067733	0.014545	8	1269	26	15671	ENSGALG00000004386,ENSGALG00000007113,ENSGALG00000006379,ENSGALG00000015512,ENSGALG00000002626,ENSGALG00000007668,ENSGALG00000014872,ENSGALG00000011264
GO:0010758	regulation of macrophage chemotaxis	biological_process	0.00067758	0.014545	5	1269	10	15671	ENSGALG00000000951,ENSGALG00000028217,ENSGALG00000002722,ENSGALG00000013218,ENSGALG00000002081
GO:0051347	positive regulation of transferase activity	biological_process	0.00067885	0.014555	41	1269	302	15671	ENSGALG00000011715,ENSGALG00000021313,ENSGALG00000000534,ENSGALG00000015912,ENSGALG00000028217,ENSGALG00000017091,ENSGALG00000008999,ENSGALG00000028256,ENSGALG00000016954,ENSGALG00000028318,ENSGALG00000012891,ENSGALG00000026928,ENSGALG00000028005,ENSGALG00000009612,ENSGALG00000008461,ENSGALG00000015729,ENSGALG00000002113,ENSGALG00000001000,ENSGALG00000010166,ENSGALG00000009626,ENSGALG00000002175,…
GO:0061564	axon development	biological_process	0.00068318	0.01463	36	1269	261	15671	ENSGALG00000028136,ENSGALG00000008537,ENSGALG00000007113,ENSGALG00000005256,ENSGALG00000006726,ENSGALG00000010870,ENSGALG00000014261,ENSGALG00000015708,ENSGALG00000008455,ENSGALG00000027710,ENSGALG00000000059,Novel03124,ENSGALG00000018828,ENSGALG00000013568,ENSGALG00000012885,ENSGALG00000013102,ENSGALG00000007668,ENSGALG00000016138,ENSGALG00000004519,ENSGALG00000013370,ENSGALG00000012538,ENSGALG0…
GO:0019724	B cell mediated immunity	biological_process	0.000686	0.014672	11	1269	44	15671	ENSGALG00000011509,ENSGALG00000015235,ENSGALG00000005947,ENSGALG00000013748,ENSGALG00000006415,ENSGALG00000014297,ENSGALG00000022586,ENSGALG00000021569,ENSGALG00000015912,ENSGALG00000008669,ENSGALG00000020316
GO:0030513	positive regulation of BMP signaling pathway	biological_process	0.00069567	0.014861	8	1269	26	15671	ENSGALG00000005060,ENSGALG00000004673,ENSGALG00000015013,ENSGALG00000008661,ENSGALG00000018934,ENSGALG00000011264,ENSGALG00000026180,ENSGALG00000016397
GO:0036293	response to decreased oxygen levels	biological_process	0.00071256	0.015203	20	1269	114	15671	ENSGALG00000011870,ENSGALG00000016954,ENSGALG00000015828,ENSGALG00000012538,ENSGALG00000005060,ENSGALG00000005086,ENSGALG00000014516,ENSGALG00000007807,ENSGALG00000006783,ENSGALG00000005069,ENSGALG00000010013,ENSGALG00000009612,ENSGALG00000005693,ENSGALG00000011110,ENSGALG00000008830,ENSGALG00000004170,ENSGALG00000011962,ENSGALG00000016216,ENSGALG00000004531,ENSGALG00000012885
GO:0051017	actin filament bundle assembly	biological_process	0.00072321	0.015412	16	1269	82	15671	ENSGALG00000011778,ENSGALG00000021128,ENSGALG00000028774,ENSGALG00000002909,ENSGALG00000014824,ENSGALG00000000521,ENSGALG00000003855,ENSGALG00000013091,ENSGALG00000014687,ENSGALG00000016954,ENSGALG00000006169,ENSGALG00000027330,ENSGALG00000015729,ENSGALG00000029131,ENSGALG00000006915,ENSGALG00000007712
GO:0032757	positive regulation of interleukin-8 production	biological_process	0.0007257	0.015446	7	1269	20	15671	ENSGALG00000015463,ENSGALG00000007001,ENSGALG00000008999,ENSGALG00000000534,ENSGALG00000013468,ENSGALG00000006756,ENSGALG00000001077
GO:0044130	negative regulation of growth of symbiont in host	biological_process	0.00072829	0.015463	5	1269	10	15671	ENSGALG00000006756,ENSGALG00000005947,ENSGALG00000001077,ENSGALG00000008439,ENSGALG00000005906
GO:0044146	negative regulation of growth of symbiont involved in interaction with host	biological_process	0.00072829	0.015463	5	1269	10	15671	ENSGALG00000005906,ENSGALG00000008439,ENSGALG00000001077,ENSGALG00000005947,ENSGALG00000006756
GO:0045621	positive regulation of lymphocyte differentiation	biological_process	0.00073181	0.015519	12	1269	52	15671	ENSGALG00000009870,ENSGALG00000006379,ENSGALG00000026811,ENSGALG00000001486,ENSGALG00000006726,ENSGALG00000022798,ENSGALG00000015388,ENSGALG00000015148,ENSGALG00000000466,ENSGALG00000015899,ENSGALG00000004170,ENSGALG00000013372
GO:0090316	positive regulation of intracellular protein transport	biological_process	0.00073944	0.015662	25	1269	157	15671	ENSGALG00000006379,ENSGALG00000023541,ENSGALG00000024083,ENSGALG00000010291,ENSGALG00000012023,ENSGALG00000000852,ENSGALG00000000608,ENSGALG00000018828,ENSGALG00000002709,ENSGALG00000009241,ENSGALG00000016786,ENSGALG00000004070,ENSGALG00000009724,ENSGALG00000028115,ENSGALG00000005947,ENSGALG00000028256,ENSGALG00000007001,ENSGALG00000001434,ENSGALG00000000921,ENSGALG00000010119,ENSGALG00000007874,…
GO:0006793	phosphorus metabolic process	biological_process	0.00074062	0.015668	208	1269	2107	15671	ENSGALG00000028982,ENSGALG00000008098,ENSGALG00000009241,ENSGALG00000016428,ENSGALG00000021685,ENSGALG00000006259,ENSGALG00000016471,ENSGALG00000023541,ENSGALG00000012023,ENSGALG00000003750,ENSGALG00000003161,ENSGALG00000021355,ENSGALG00000015912,ENSGALG00000010051,ENSGALG00000012351,ENSGALG00000013994,ENSGALG00000025974,ENSGALG00000017019,ENSGALG00000011207,ENSGALG00000012055,ENSGALG00000014716,…
GO:0009612	response to mechanical stimulus	biological_process	0.00074741	0.015793	16	1269	83	15671	ENSGALG00000014890,ENSGALG00000006785,ENSGALG00000010870,ENSGALG00000000921,ENSGALG00000004386,ENSGALG00000007001,ENSGALG00000013468,ENSGALG00000000534,ENSGALG00000003863,ENSGALG00000005135,ENSGALG00000015632,ENSGALG00000006340,ENSGALG00000009433,ENSGALG00000028037,ENSGALG00000014824,ENSGALG00000001449
GO:0032615	interleukin-12 production	biological_process	0.00075366	0.015906	8	1269	26	15671	ENSGALG00000013468,ENSGALG00000009626,ENSGALG00000006415,ENSGALG00000007001,ENSGALG00000027572,ENSGALG00000006785,ENSGALG00000008612,ENSGALG00000008439
GO:0031224	intrinsic component of membrane	cellular_component	0.00075772	0.015972	249	1269	2587	15671	ENSGALG00000016161,ENSGALG00000027074,ENSGALG00000020513,ENSGALG00000006751,ENSGALG00000001085,ENSGALG00000005610,Novel02061,ENSGALG00000014477,ENSGALG00000014182,ENSGALG00000014913,ENSGALG00000007371,ENSGALG00000008676,ENSGALG00000008912,ENSGALG00000027710,ENSGALG00000005588,ENSGALG00000010013,ENSGALG00000000949,ENSGALG00000006340,ENSGALG00000027572,ENSGALG00000008656,ENSGALG00000006609,ENSGALG0…
GO:0033628	regulation of cell adhesion mediated by integrin	biological_process	0.00076518	0.01611	8	1269	26	15671	ENSGALG00000006340,ENSGALG00000009612,ENSGALG00000006409,ENSGALG00000011110,ENSGALG00000005086,ENSGALG00000023768,ENSGALG00000000951,ENSGALG00000004170
GO:0000188	inactivation of MAPK activity	biological_process	0.0007709	0.016211	6	1269	15	15671	ENSGALG00000028203,ENSGALG00000006647,ENSGALG00000003706,ENSGALG00000008581,ENSGALG00000011207,ENSGALG00000027641
GO:0002287	alpha-beta T cell activation involved in immune response	biological_process	0.00077814	0.016324	8	1269	26	15671	ENSGALG00000010529,ENSGALG00000006726,ENSGALG00000007902,ENSGALG00000026811,ENSGALG00000014824,ENSGALG00000015899,ENSGALG00000016786,ENSGALG00000015148
GO:0002293	alpha-beta T cell differentiation involved in immune response	biological_process	0.00077814	0.016324	8	1269	26	15671	ENSGALG00000026811,ENSGALG00000007902,ENSGALG00000010529,ENSGALG00000006726,ENSGALG00000015148,ENSGALG00000015899,ENSGALG00000014824,ENSGALG00000016786
GO:0048708	astrocyte differentiation	biological_process	0.00077961	0.016336	11	1269	45	15671	ENSGALG00000008830,ENSGALG00000015708,ENSGALG00000010818,ENSGALG00000004386,ENSGALG00000011182,ENSGALG00000007001,ENSGALG00000005135,ENSGALG00000014716,ENSGALG00000006379,ENSGALG00000005256,ENSGALG00000023296
GO:0007219	Notch signaling pathway	biological_process	0.00079932	0.016729	18	1269	97	15671	ENSGALG00000014872,ENSGALG00000007668,ENSGALG00000008830,ENSGALG00000027897,ENSGALG00000019719,ENSGALG00000011182,ENSGALG00000015241,ENSGALG00000024083,ENSGALG00000008514,ENSGALG00000008281,ENSGALG00000009020,ENSGALG00000026525,ENSGALG00000004969,ENSGALG00000023577,ENSGALG00000026465,ENSGALG00000004386,ENSGALG00000002420,ENSGALG00000014716
GO:0032269	negative regulation of cellular protein metabolic process	biological_process	0.00081278	0.01699	68	1269	573	15671	ENSGALG00000013607,ENSGALG00000007000,ENSGALG00000027641,ENSGALG00000026928,ENSGALG00000011509,ENSGALG00000028005,ENSGALG00000009612,ENSGALG00000009512,ENSGALG00000004969,ENSGALG00000003770,ENSGALG00000001926,ENSGALG00000007381,ENSGALG00000000674,ENSGALG00000008581,ENSGALG00000008660,ENSGALG00000007668,ENSGALG00000003855,ENSGALG00000028203,ENSGALG00000025898,ENSGALG00000027710,ENSGALG00000003706,…
GO:2000027	regulation of organ morphogenesis	biological_process	0.00081634	0.017039	19	1269	106	15671	ENSGALG00000014872,ENSGALG00000007668,ENSGALG00000008830,ENSGALG00000028158,ENSGALG00000012885,ENSGALG00000011264,ENSGALG00000009241,ENSGALG00000008433,ENSGALG00000015241,ENSGALG00000012023,ENSGALG00000006379,ENSGALG00000002626,ENSGALG00000008461,ENSGALG00000023577,ENSGALG00000004386,ENSGALG00000006726,ENSGALG00000002888,ENSGALG00000003311,ENSGALG00000009724
GO:0003279	cardiac septum development	biological_process	0.00081705	0.017039	15	1269	77	15671	ENSGALG00000021593,ENSGALG00000025898,ENSGALG00000006726,ENSGALG00000011298,ENSGALG00000008661,ENSGALG00000015388,ENSGALG00000006099,ENSGALG00000008433,ENSGALG00000023577,ENSGALG00000026180,ENSGALG00000006252,ENSGALG00000009020,ENSGALG00000001449,ENSGALG00000008250,ENSGALG00000016397
GO:0051254	positive regulation of RNA metabolic process	biological_process	0.00081869	0.017053	104	1269	952	15671	ENSGALG00000010529,ENSGALG00000001518,ENSGALG00000004888,ENSGALG00000001153,ENSGALG00000005622,ENSGALG00000007668,ENSGALG00000011872,ENSGALG00000003136,ENSGALG00000016927,ENSGALG00000009437,ENSGALG00000028582,ENSGALG00000026582,ENSGALG00000018934,ENSGALG00000009240,ENSGALG00000025887,ENSGALG00000006785,ENSGALG00000013754,ENSGALG00000009724,ENSGALG00000002626,ENSGALG00000008014,ENSGALG00000016926,…
GO:0045935	positive regulation of nucleobase-containing compound metabolic process	biological_process	0.00082046	0.017069	113	1269	1048	15671	ENSGALG00000013468,ENSGALG00000010924,ENSGALG00000009866,ENSGALG00000008999,ENSGALG00000006138,ENSGALG00000005483,ENSGALG00000012538,ENSGALG00000015013,ENSGALG00000014297,ENSGALG00000007963,ENSGALG00000016954,ENSGALG00000011870,ENSGALG00000017295,ENSGALG00000000921,ENSGALG00000012891,ENSGALG00000000608,ENSGALG00000001077,ENSGALG00000007000,ENSGALG00000001405,ENSGALG00000000769,ENSGALG00000005693,…
GO:0014706	striated muscle tissue development	biological_process	0.00082496	0.017142	34	1269	239	15671	ENSGALG00000012277,ENSGALG00000002626,ENSGALG00000008455,ENSGALG00000008612,ENSGALG00000013754,ENSGALG00000009724,ENSGALG00000025887,ENSGALG00000023577,ENSGALG00000003311,ENSGALG00000016927,ENSGALG00000012885,ENSGALG00000014873,ENSGALG00000019470,ENSGALG00000009690,ENSGALG00000008250,ENSGALG00000027513,ENSGALG00000008830,ENSGALG00000006099,ENSGALG00000010529,ENSGALG00000016397,ENSGALG00000021593,…
GO:0006796	phosphate-containing compound metabolic process	biological_process	0.00082807	0.017187	206	1269	2089	15671	ENSGALG00000010560,ENSGALG00000003651,ENSGALG00000014127,ENSGALG00000019003,ENSGALG00000001256,ENSGALG00000008661,ENSGALG00000007356,ENSGALG00000019384,ENSGALG00000005961,ENSGALG00000015729,ENSGALG00000015708,ENSGALG00000010166,ENSGALG00000011708,ENSGALG00000027269,ENSGALG00000014213,ENSGALG00000005060,ENSGALG00000012074,ENSGALG00000020615,ENSGALG00000007001,ENSGALG00000009298,ENSGALG00000002540,…
GO:0071887	leukocyte apoptotic process	biological_process	0.00084328	0.017482	13	1269	59	15671	ENSGALG00000015026,ENSGALG00000013568,ENSGALG00000027345,ENSGALG00000015148,ENSGALG00000000951,ENSGALG00000028510,ENSGALG00000004170,ENSGALG00000003863,ENSGALG00000028136,ENSGALG00000012173,ENSGALG00000028256,ENSGALG00000009612,ENSGALG00000011870
GO:0097367	carbohydrate derivative binding	molecular_function	0.00084985	0.017597	171	1269	1724	15671	ENSGALG00000009298,ENSGALG00000017099,ENSGALG00000012074,ENSGALG00000020615,ENSGALG00000002643,ENSGALG00000011708,ENSGALG00000015708,ENSGALG00000010166,ENSGALG00000005961,ENSGALG00000019384,ENSGALG00000015729,ENSGALG00000015954,ENSGALG00000007356,ENSGALG00000027684,ENSGALG00000008661,ENSGALG00000000852,ENSGALG00000000059,ENSGALG00000026152,ENSGALG00000001256,ENSGALG00000014127,ENSGALG00000026313,…
GO:0043168	anion binding	molecular_function	0.00085499	0.017683	198	1269	2028	15671	ENSGALG00000016486,ENSGALG00000016142,ENSGALG00000006401,ENSGALG00000014872,ENSGALG00000003857,ENSGALG00000015899,ENSGALG00000028806,ENSGALG00000008340,ENSGALG00000003316,ENSGALG00000012200,ENSGALG00000014952,ENSGALG00000002709,ENSGALG00000018828,ENSGALG00000010119,ENSGALG00000003311,ENSGALG00000023576,ENSGALG00000001486,ENSGALG00000016759,ENSGALG00000008537,ENSGALG00000005256,ENSGALG00000001192,…
GO:0014032	neural crest cell development	biological_process	0.00086571	0.017883	11	1269	46	15671	ENSGALG00000008455,ENSGALG00000009020,ENSGALG00000016397,ENSGALG00000007140,ENSGALG00000010013,ENSGALG00000011870,ENSGALG00000010529,ENSGALG00000015241,ENSGALG00000004386,ENSGALG00000013370,ENSGALG00000006379
GO:0030169	low-density lipoprotein particle binding	molecular_function	0.0008728	0.018008	5	1269	11	15671	ENSGALG00000008439,ENSGALG00000002829,ENSGALG00000009626,ENSGALG00000005483,ENSGALG00000001535
GO:0032388	positive regulation of intracellular transport	biological_process	0.00088164	0.01815	29	1269	194	15671	ENSGALG00000003863,ENSGALG00000002355,ENSGALG00000028147,ENSGALG00000007874,ENSGALG00000000534,ENSGALG00000013468,ENSGALG00000012171,ENSGALG00000001434,ENSGALG00000014182,ENSGALG00000007001,ENSGALG00000028256,ENSGALG00000010119,ENSGALG00000000921,ENSGALG00000009724,ENSGALG00000028115,ENSGALG00000005947,ENSGALG00000016786,ENSGALG00000004070,ENSGALG00000000608,ENSGALG00000002709,ENSGALG00000009241,…
GO:0032940	secretion by cell	biological_process	0.00088173	0.01815	60	1269	495	15671	ENSGALG00000008612,ENSGALG00000023576,ENSGALG00000014820,ENSGALG00000007001,ENSGALG00000014182,ENSGALG00000006726,ENSGALG00000011449,ENSGALG00000002022,ENSGALG00000007152,ENSGALG00000002113,ENSGALG00000012292,ENSGALG00000003863,ENSGALG00000013741,ENSGALG00000016829,ENSGALG00000027572,ENSGALG00000003932,ENSGALG00000006415,ENSGALG00000013568,ENSGALG00000016400,ENSGALG00000016140,ENSGALG00000014872,…
GO:0002285	lymphocyte activation involved in immune response	biological_process	0.00088711	0.018239	16	1269	82	15671	ENSGALG00000015148,ENSGALG00000008669,ENSGALG00000016786,ENSGALG00000004170,ENSGALG00000015899,ENSGALG00000014824,ENSGALG00000016829,ENSGALG00000026811,ENSGALG00000007902,ENSGALG00000006415,ENSGALG00000010529,ENSGALG00000011182,ENSGALG00000015912,ENSGALG00000016881,ENSGALG00000006726,ENSGALG00000007001
GO:0044087	regulation of cellular component biogenesis	biological_process	0.00089386	0.018357	56	1269	455	15671	ENSGALG00000018934,ENSGALG00000010870,ENSGALG00000009252,ENSGALG00000002643,ENSGALG00000009724,ENSGALG00000008537,ENSGALG00000014687,ENSGALG00000008281,ENSGALG00000002175,ENSGALG00000003863,ENSGALG00000008871,ENSGALG00000015729,ENSGALG00000003932,ENSGALG00000021128,ENSGALG00000000956,ENSGALG00000015241,ENSGALG00000008661,ENSGALG00000006340,ENSGALG00000025898,ENSGALG00000027710,ENSGALG00000014824,…
GO:0001228	transcriptional activator activity, RNA polymerase II transcription regulatory region sequence-specific binding	molecular_function	0.00090732	0.018611	30	1269	201	15671	ENSGALG00000014127,ENSGALG00000026258,ENSGALG00000013568,ENSGALG00000000616,ENSGALG00000028037,ENSGALG00000016927,ENSGALG00000010529,ENSGALG00000001518,ENSGALG00000026484,ENSGALG00000026928,ENSGALG00000026525,ENSGALG00000008014,ENSGALG00000028128,ENSGALG00000016397,ENSGALG00000010924,ENSGALG00000007811,ENSGALG00000012921,ENSGALG00000015828,ENSGALG00000011870,ENSGALG00000028582,ENSGALG00000026582,…
GO:0050715	positive regulation of cytokine secretion	biological_process	0.00091313	0.018708	11	1269	46	15671	ENSGALG00000015032,ENSGALG00000000534,ENSGALG00000014824,ENSGALG00000003863,ENSGALG00000014582,ENSGALG00000008612,ENSGALG00000014820,ENSGALG00000015463,ENSGALG00000016954,ENSGALG00000016785,ENSGALG00000006726
GO:0001726	ruffle	cellular_component	0.00092208	0.01887	15	1269	77	15671	ENSGALG00000005622,ENSGALG00000007700,ENSGALG00000014627,ENSGALG00000012160,ENSGALG00000003855,ENSGALG00000013102,ENSGALG00000009163,ENSGALG00000029131,ENSGALG00000026854,ENSGALG00000006409,ENSGALG00000021128,ENSGALG00000028291,ENSGALG00000003750,ENSGALG00000002562,ENSGALG00000013091
GO:0002711	positive regulation of T cell mediated immunity	biological_process	0.00092459	0.018899	10	1269	38	15671	ENSGALG00000002614,ENSGALG00000015235,ENSGALG00000024340,ENSGALG00000024372,ENSGALG00000028268,ENSGALG00000024348,ENSGALG00000016400,ENSGALG00000002930,ENSGALG00000002160,ENSGALG00000003863
GO:0031175	neuron projection development	biological_process	0.00094193	0.019231	56	1269	464	15671	ENSGALG00000008537,ENSGALG00000028136,ENSGALG00000007113,ENSGALG00000005256,ENSGALG00000014261,ENSGALG00000009298,ENSGALG00000010870,ENSGALG00000003311,ENSGALG00000006726,ENSGALG00000015729,ENSGALG00000010166,ENSGALG00000015708,ENSGALG00000008281,ENSGALG00000008455,ENSGALG00000027710,ENSGALG00000000059,ENSGALG00000012885,ENSGALG00000014770,ENSGALG00000013568,ENSGALG00000018828,Novel03124,ENSGALG0…
GO:0001569	patterning of blood vessels	biological_process	0.00095224	0.019419	9	1269	33	15671	ENSGALG00000010529,ENSGALG00000010013,ENSGALG00000028136,ENSGALG00000006379,ENSGALG00000008514,ENSGALG00000005060,ENSGALG00000010290,ENSGALG00000009241,ENSGALG00000007140
GO:0048525	negative regulation of viral process	biological_process	0.00095906	0.019535	10	1269	39	15671	ENSGALG00000013911,ENSGALG00000000951,ENSGALG00000028284,ENSGALG00000013723,ENSGALG00000007651,ENSGALG00000010560,ENSGALG00000016400,ENSGALG00000003144,ENSGALG00000016595,ENSGALG00000010870
GO:0005774	vacuolar membrane	cellular_component	0.00096257	0.019584	23	1269	142	15671	ENSGALG00000011678,ENSGALG00000009520,ENSGALG00000007018,ENSGALG00000007807,ENSGALG00000009229,ENSGALG00000013468,ENSGALG00000029069,ENSGALG00000003770,ENSGALG00000009252,ENSGALG00000016446,ENSGALG00000003516,ENSGALG00000011256,ENSGALG00000023723,ENSGALG00000026626,ENSGALG00000000769,ENSGALG00000012066,ENSGALG00000005974,ENSGALG00000001410,ENSGALG00000002930,ENSGALG00000004351,ENSGALG00000011436,…
GO:2000191	regulation of fatty acid transport	biological_process	0.00096582	0.019628	5	1269	11	15671	ENSGALG00000011149,ENSGALG00000012891,ENSGALG00000009626,ENSGALG00000000534,ENSGALG00000003863
GO:0002718	regulation of cytokine production involved in immune response	biological_process	0.00096706	0.01963	9	1269	33	15671	ENSGALG00000008439,ENSGALG00000015235,ENSGALG00000004673,ENSGALG00000007001,ENSGALG00000009612,ENSGALG00000013568,ENSGALG00000013468,ENSGALG00000016400,ENSGALG00000002160
GO:0032309	icosanoid secretion	biological_process	0.00098438	0.019958	6	1269	16	15671	ENSGALG00000003863,ENSGALG00000015148,ENSGALG00000000534,ENSGALG00000012891,ENSGALG00000011149,ENSGALG00000005065
GO:0050901	leukocyte tethering or rolling	biological_process	0.00099198	0.02008	5	1269	11	15671	ENSGALG00000002643,ENSGALG00000003399,ENSGALG00000028136,ENSGALG00000028341,ENSGALG00000005257
GO:1903829	positive regulation of cellular protein localization	biological_process	0.00099265	0.02008	29	1269	196	15671	ENSGALG00000006379,ENSGALG00000024083,ENSGALG00000023541,ENSGALG00000010291,ENSGALG00000009612,ENSGALG00000012023,ENSGALG00000000852,ENSGALG00000000608,ENSGALG00000018828,ENSGALG00000002709,ENSGALG00000009241,ENSGALG00000004070,ENSGALG00000016786,ENSGALG00000023768,ENSGALG00000009724,ENSGALG00000005947,ENSGALG00000028115,ENSGALG00000028256,ENSGALG00000007001,ENSGALG00000010825,ENSGALG00000001434,…
GO:0043383	negative T cell selection	biological_process	0.00099851	0.020175	5	1269	11	15671	ENSGALG00000027572,ENSGALG00000008669,ENSGALG00000006379,ENSGALG00000001486,ENSGALG00000007416
GO:0045667	regulation of osteoblast differentiation	biological_process	0.0010042	0.020252	15	1269	76	15671	ENSGALG00000014873,ENSGALG00000009241,ENSGALG00000026180,ENSGALG00000016397,ENSGALG00000003640,ENSGALG00000009020,ENSGALG00000007668,ENSGALG00000008014,ENSGALG00000008830,ENSGALG00000026525,ENSGALG00000014716,ENSGALG00000026484,ENSGALG00000015241,ENSGALG00000008661,ENSGALG00000010566
GO:0070168	negative regulation of biomineral tissue development	biological_process	0.0010068	0.020252	5	1269	11	15671	ENSGALG00000004900,ENSGALG00000003137,ENSGALG00000009724,ENSGALG00000004386,ENSGALG00000011870
GO:0035728	response to hepatocyte growth factor	biological_process	0.0010074	0.020252	4	1269	7	15671	ENSGALG00000008461,ENSGALG00000007140,ENSGALG00000003295,ENSGALG00000028291
GO:0035729	cellular response to hepatocyte growth factor stimulus	biological_process	0.0010074	0.020252	4	1269	7	15671	ENSGALG00000028291,ENSGALG00000003295,ENSGALG00000007140,ENSGALG00000008461
GO:0060393	regulation of pathway-restricted SMAD protein phosphorylation	biological_process	0.0010081	0.020252	10	1269	39	15671	ENSGALG00000002355,ENSGALG00000008830,ENSGALG00000007668,ENSGALG00000012327,ENSGALG00000025898,ENSGALG00000005060,ENSGALG00000009724,ENSGALG00000018934,ENSGALG00000003161,ENSGALG00000010291
GO:0005112	Notch binding	molecular_function	0.0010383	0.020834	6	1269	16	15671	ENSGALG00000024083,ENSGALG00000027897,ENSGALG00000008514,ENSGALG00000002420,ENSGALG00000011182,ENSGALG00000009020
GO:0071260	cellular response to mechanical stimulus	biological_process	0.0010507	0.02106	8	1269	27	15671	ENSGALG00000009433,ENSGALG00000000534,ENSGALG00000013468,ENSGALG00000014824,ENSGALG00000014890,ENSGALG00000006785,ENSGALG00000007001,ENSGALG00000004386
GO:1903651	positive regulation of cytoplasmic transport	biological_process	0.0010592	0.021205	25	1269	160	15671	ENSGALG00000006379,ENSGALG00000024083,ENSGALG00000023541,ENSGALG00000010291,ENSGALG00000000852,ENSGALG00000003750,ENSGALG00000012023,ENSGALG00000000608,ENSGALG00000009241,ENSGALG00000004070,ENSGALG00000016786,ENSGALG00000009724,ENSGALG00000005947,ENSGALG00000028115,ENSGALG00000028256,ENSGALG00000007001,ENSGALG00000010119,ENSGALG00000000921,ENSGALG00000028147,ENSGALG00000007874,ENSGALG00000013468,…
GO:1901213	regulation of transcription from RNA polymerase II promoter involved in heart development	biological_process	0.0010652	0.021278	5	1269	11	15671	ENSGALG00000009724,ENSGALG00000026180,ENSGALG00000015013,ENSGALG00000023577,ENSGALG00000008830
GO:0030500	regulation of bone mineralization	biological_process	0.0010652	0.021278	11	1269	47	15671	ENSGALG00000003137,ENSGALG00000009724,ENSGALG00000009638,ENSGALG00000011870,ENSGALG00000004386,ENSGALG00000014873,ENSGALG00000004900,ENSGALG00000003863,ENSGALG00000008830,ENSGALG00000003640,ENSGALG00000007668
GO:2001054	negative regulation of mesenchymal cell apoptotic process	biological_process	0.0010815	0.021562	4	1269	7	15671	ENSGALG00000011870,ENSGALG00000004386,ENSGALG00000007668,ENSGALG00000006379
GO:0007517	muscle organ development	biological_process	0.0010819	0.021562	31	1269	214	15671	ENSGALG00000006379,ENSGALG00000008514,ENSGALG00000008433,ENSGALG00000011182,ENSGALG00000006099,ENSGALG00000010529,ENSGALG00000016927,ENSGALG00000002991,ENSGALG00000014873,ENSGALG00000012885,ENSGALG00000028037,ENSGALG00000019470,ENSGALG00000001449,ENSGALG00000009690,ENSGALG00000007000,ENSGALG00000008830,ENSGALG00000005678,ENSGALG00000027513,ENSGALG00000009724,ENSGALG00000013754,ENSGALG00000008612,…
GO:0018149	peptide cross-linking	biological_process	0.0010898	0.021695	7	1269	22	15671	ENSGALG00000003578,ENSGALG00000011962,ENSGALG00000014412,ENSGALG00000006775,ENSGALG00000011888,ENSGALG00000009626,ENSGALG00000015148
GO:0070232	regulation of T cell apoptotic process	biological_process	0.0010981	0.021836	7	1269	21	15671	ENSGALG00000027345,ENSGALG00000011870,ENSGALG00000009612,ENSGALG00000012173,ENSGALG00000000951,ENSGALG00000028510,ENSGALG00000004170
GO:0033549	MAP kinase phosphatase activity	molecular_function	0.0011004	0.021856	5	1269	11	15671	ENSGALG00000003706,ENSGALG00000006647,ENSGALG00000027641,ENSGALG00000008581,ENSGALG00000011207
GO:0033623	regulation of integrin activation	biological_process	0.0011215	0.022249	4	1269	7	15671	ENSGALG00000002643,ENSGALG00000006340,ENSGALG00000014824,ENSGALG00000002175
GO:0032945	negative regulation of mononuclear cell proliferation	biological_process	0.0011378	0.022522	9	1269	34	15671	ENSGALG00000006379,ENSGALG00000004673,ENSGALG00000008666,ENSGALG00000015388,ENSGALG00000020326,ENSGALG00000015032,ENSGALG00000018828,ENSGALG00000016397,ENSGALG00000008014
[truncated: 7,650 more rows]
