# Supplementary material for: Transcriptome profile in bursa of Fabricius reveals potential mode for stress-influenced immune function in chicken stress model
Source: BMC Genomics. 2018 Dec 13;19:918. doi: 10.1186/s12864-018-5333-2 (PMC6293626; doi:10.1186/s12864-018-5333-2)
Supplement: Supplementary file 7 — Table S5. The KEGG enrichments of the differentially expressed genes of the C_B group and B_B group. Sheet 1 showed the top 20 most significantly enriched KEGG pathways and sheet 2 showed all the enriched KEGG pathways. (XLSX 47 kb) [file 12864_2018_5333_MOESM7_ESM.xlsx]

## Sheet: TOP 20 KEGG
Supplementary information, Table S6. The KEGG enrichment of different expressed genes of C_B group and B_B group.
#Term	Database	ID	Input number	Background number	P-Value	Corrected P-Value	Input	KEGG_ID/KO	Entrez_ID	Hyperlink
Cytokine-cytokine receptor interaction	KEGG PATHWAY	gga04060	48	165	4.81963e-09	6.12093e-07	ENSGALG00000010338|ENSGALG00000002112|ENSGALG00000008153|ENSGALG00000006106|ENSGALG00000007253|ENSGALG00000013929|ENSGALG00000007174|ENSGALG00000010336|ENSGALG00000014890|ENSGALG00000008461|ENSGALG00000007668|ENSGALG00000014716|ENSGALG00000016114|ENSGALG00000006415|ENSGALG00000017119|ENSGALG00000000951|ENSGALG00000028256|ENSGALG00000003747|ENSGALG00000010290|ENSGALG00000013372|ENSGALG00000011733|…	gga:422510|gga:419620|gga:416686|gga:395096|gga:424908|gga:395509|gga:417247|gga:422510|gga:418325|gga:395941|gga:395494|gga:395684|gga:378803|gga:395485|gga:418943|gga:395551|gga:427406|gga:427446|gga:395909|gga:426054|gga:420696|gga:395451|gga:396495|gga:422230|gga:100499189|gga:415651|gga:395083|gga:395312|gga:101751037|gga:770488|gga:395180|gga:428315|gga:418715|gga:420193|gga:421686|gga:3741…	422510|419620|416686|395096|424908|395509|417247|422510|418325|395941|395494|395684|378803|395485|418943|395551|427406|427446|395909|426054|420696|395451|396495|422230|100499189|415651|395083|395312|101751037|770488|395180|428315|418715|420193|421686|374100|425564|418666|421352|424261|395196|395258|418717|771315|419692|395663|769909|395872|	http://www.genome.jp/kegg-bin/show_pathway?gga04060/gga:419620%09red/gga:395485%09red/gga:420696%09red/gga:417247%09red/gga:395872%09red/gga:770488%09red/gga:426054%09red/gga:424908%09red/gga:395509%09red/gga:428315%09red/gga:395494%09red/gga:418943%09red/gga:395551%09red/gga:416686%09red/gga:395196%09red/gga:418666%09red/gga:395096%09red/gga:395451%09red/gga:421352%09red/gga:421686%09red/gga:425…
Cell adhesion molecules (CAMs)	KEGG PATHWAY	gga04514	33	112	9.72311e-07	6.17417e-05	Novel03377|ENSGALG00000027456|ENSGALG00000008656|ENSGALG00000015132|ENSGALG00000014582|ENSGALG00000026862|ENSGALG00000015463|ENSGALG00000006415|Novel00369|ENSGALG00000015032|ENSGALG00000026291|ENSGALG00000014477|ENSGALG00000014820|ENSGALG00000003677|ENSGALG00000005257|Novel00529|ENSGALG00000022871|ENSGALG00000002643|ENSGALG00000000957|ENSGALG00000024372|ENSGALG00000008666|ENSGALG00000015816|ENSGA…	gga:101748655|gga:396026|gga:424105|gga:414745|gga:419762|gga:424910|gga:768858|gga:395485|gga:424910|gga:427225|gga:414845|gga:395362|gga:418323|gga:417171|gga:424467|gga:396059|gga:418323|gga:424364|gga:419707|gga:425389|gga:424106|gga:403158|gga:772097|gga:396249|gga:415860|gga:100858236|gga:419184|gga:424402|gga:427944|gga:724083|gga:100857553|gga:396059|gga:776920|	101748655|396026|424105|414745|419762|424910|768858|395485|424910|427225|414845|395362|418323|417171|424467|396059|418323|424364|419707|425389|424106|403158|772097|396249|415860|100858236|419184|424402|427944|724083|100857553|396059|776920|	http://www.genome.jp/kegg-bin/show_pathway?gga04514/gga:419184%09red/gga:419762%09red/gga:415860%09red/gga:424106%09red/gga:396026%09red/gga:772097%09red/gga:395362%09red/gga:425389%09red/gga:427225%09red/gga:724083%09red/gga:403158%09red/gga:100857553%09red/gga:100858236%09red/gga:424467%09red/gga:776920%09red/gga:424402%09red/gga:418323%09red/gga:396249%09red/gga:414745%09red/gga:396059%09red/g…
Phagosome	KEGG PATHWAY	gga04145	29	127	0.000225845	0.00956079	ENSGALG00000011149|ENSGALG00000016446|Novel00782|ENSGALG00000002930|ENSGALG00000008439|ENSGALG00000014659|ENSGALG00000009626|ENSGALG00000000769|ENSGALG00000000461|ENSGALG00000000181|ENSGALG00000012119|ENSGALG00000000059|ENSGALG00000003516|ENSGALG00000012610|ENSGALG00000011778|ENSGALG00000007001|ENSGALG00000009229|ENSGALG00000026269|ENSGALG00000024372|ENSGALG00000000775|ENSGALG00000006707|ENSGALG0…	gga:404304|gga:421939|gga:396370|gga:426930|gga:417730|gga:418295|gga:373987|gga:771782|gga:419950|gga:427728|gga:395488|gga:431043|gga:395472|gga:427466|gga:395142|gga:417241|gga:416753|gga:427727|gga:425389|gga:425657|gga:422257|gga:374209|gga:421037|gga:724083|gga:396370|gga:396220|gga:418104|gga:100857553|gga:424445|	404304|421939|396370|426930|417730|418295|373987|771782|419950|427728|395488|431043|395472|427466|395142|417241|416753|427727|425389|425657|422257|374209|421037|724083|396370|396220|418104|100857553|424445|	http://www.genome.jp/kegg-bin/show_pathway?gga04145/gga:417241%09red/gga:374209%09red/gga:421037%09red/gga:422257%09red/gga:425657%09red/gga:417730%09red/gga:419950%09red/gga:425389%09red/gga:395472%09red/gga:724083%09red/gga:100857553%09red/gga:418104%09red/gga:396370%09red/gga:426930%09red/gga:424445%09red/gga:416753%09red/gga:427728%09red/gga:395142%09red/gga:427727%09red/gga:421939%09red/gga:…
Influenza A	KEGG PATHWAY	gga05164	29	130	0.000316034	0.0100341	ENSGALG00000008612|ENSGALG00000016400|ENSGALG00000014890|ENSGALG00000007406|ENSGALG00000000452|ENSGALG00000010870|ENSGALG00000011089|ENSGALG00000007651|ENSGALG00000013356|ENSGALG00000014297|ENSGALG00000019384|ENSGALG00000011715|ENSGALG00000003144|Novel00096|ENSGALG00000026098|ENSGALG00000010560|ENSGALG00000007874|ENSGALG00000021273|ENSGALG00000007001|ENSGALG00000016142|ENSGALG00000016144|ENSGALG0…	gga:417739|gga:428650|gga:418325|gga:770454|gga:373904|gga:424673|gga:424185|gga:424044|gga:430480|gga:396330|gga:769763|gga:423504|gga:417401|gga:100858808|gga:396495|gga:395147|gga:395312|gga:100859131|gga:417241|gga:395313|gga:418528|gga:416320|gga:395196|gga:415302|gga:395299|gga:724083|gga:420420|gga:395872|gga:422720|	417739|428650|418325|770454|373904|424673|424185|424044|430480|396330|769763|423504|417401|100858808|396495|395147|395312|100859131|417241|395313|418528|416320|395196|415302|395299|724083|420420|395872|422720|	http://www.genome.jp/kegg-bin/show_pathway?gga05164/gga:417739%09red/gga:430480%09red/gga:395872%09red/gga:100858808%09red/gga:417241%09red/gga:424044%09red/gga:422720%09red/gga:420420%09red/gga:770454%09red/gga:416320%09red/gga:396495%09red/gga:395196%09red/gga:724083%09red/gga:396330%09red/gga:395299%09red/gga:769763%09red/gga:418325%09red/gga:424673%09red/gga:417401%09red/gga:373904%09red/gga:…
Toll-like receptor signaling pathway	KEGG PATHWAY	gga04620	21	83	0.000518285	0.0131644	ENSGALG00000007356|ENSGALG00000008612|ENSGALG00000027598|ENSGALG00000007001|ENSGALG00000007651|ENSGALG00000014297|ENSGALG00000017485|ENSGALG00000011668|ENSGALG00000014362|ENSGALG00000028037|ENSGALG00000000951|ENSGALG00000013356|ENSGALG00000010870|ENSGALG00000026098|ENSGALG00000013468|ENSGALG00000001077|ENSGALG00000027093|ENSGALG00000028147|ENSGALG00000019384|ENSGALG00000005947|ENSGALG00000000534	gga:420479|gga:417739|gga:420189|gga:417241|gga:424044|gga:396330|gga:426274|gga:395872|gga:427944|gga:396512|gga:395551|gga:430480|gga:424673|gga:396495|gga:422720|gga:419715|gga:771173|gga:395818|gga:769763|gga:420420|gga:395196|	420479|417739|420189|417241|424044|396330|426274|395872|427944|396512|395551|430480|424673|396495|422720|419715|771173|395818|769763|420420|395196|	http://www.genome.jp/kegg-bin/show_pathway?gga04620/gga:396330%09red/gga:424673%09red/gga:420189%09red/gga:417739%09red/gga:426274%09red/gga:769763%09red/gga:422720%09red/gga:395551%09red/gga:420479%09red/gga:396495%09red/gga:430480%09red/gga:395818%09red/gga:395872%09red/gga:771173%09red/gga:396512%09red/gga:395196%09red/gga:417241%09red/gga:427944%09red/gga:424044%09red/gga:419715%09red/gga:420…
ECM-receptor interaction	KEGG PATHWAY	gga04512	18	73	0.00162069	0.0343046	ENSGALG00000015056|ENSGALG00000008439|ENSGALG00000000379|ENSGALG00000003923|ENSGALG00000007113|ENSGALG00000006126|ENSGALG00000001343|ENSGALG00000002389|ENSGALG00000005974|ENSGALG00000004627|ENSGALG00000009626|ENSGALG00000011778|ENSGALG00000002041|ENSGALG00000003932|Novel00605|ENSGALG00000027710|ENSGALG00000003578|Novel00216	gga:428524|gga:417730|gga:374209|gga:396548|gga:396440|gga:396292|gga:428268|gga:417374|gga:396000|gga:408043|gga:373987|gga:395142|gga:396538|gga:419184|gga:373946|gga:100049058|gga:396133|gga:373946|	428524|417730|374209|396548|396440|396292|428268|417374|396000|408043|373987|395142|396538|419184|373946|100049058|396133|373946|	http://www.genome.jp/kegg-bin/show_pathway?gga04512/gga:419184%09red/gga:396538%09red/gga:396548%09red/gga:396440%09red/gga:373987%09red/gga:396133%09red/gga:428268%09red/gga:428524%09red/gga:396000%09red/gga:374209%09red/gga:100049058%09red/gga:417374%09red/gga:396292%09red/gga:408043%09red/gga:395142%09red/gga:373946%09red/gga:417730%09red
NOD-like receptor signaling pathway	KEGG PATHWAY	gga04621	12	41	0.00294132	0.0468573	ENSGALG00000002786|ENSGALG00000008612|ENSGALG00000021325|ENSGALG00000026098|ENSGALG00000019384|ENSGALG00000011535|ENSGALG00000015899|ENSGALG00000017186|ENSGALG00000001889|ENSGALG00000007874|ENSGALG00000011668|ENSGALG00000000534	gga:415349|gga:417739|gga:415708|gga:396495|gga:769763|gga:420677|gga:420215|gga:374012|gga:427756|gga:395312|gga:395872|gga:395196|	415349|417739|415708|396495|769763|420677|420215|374012|427756|395312|395872|395196|	http://www.genome.jp/kegg-bin/show_pathway?gga04621/gga:395312%09red/gga:417739%09red/gga:769763%09red/gga:396495%09red/gga:420677%09red/gga:395196%09red/gga:395872%09red/gga:420215%09red/gga:415349%09red/gga:374012%09red/gga:427756%09red/gga:415708%09red
Focal adhesion	KEGG PATHWAY	gga04510	33	184	0.00329257	0.0468573	ENSGALG00000004827|ENSGALG00000007113|ENSGALG00000006126|ENSGALG00000028291|ENSGALG00000014201|ENSGALG00000017186|ENSGALG00000009626|ENSGALG00000003855|ENSGALG00000005678|ENSGALG00000010870|ENSGALG00000001343|ENSGALG00000003923|ENSGALG00000010290|ENSGALG00000028567|ENSGALG00000012885|ENSGALG00000017179|ENSGALG00000011778|ENSGALG00000013929|ENSGALG00000021313|ENSGALG00000026557|ENSGALG00000004627|…	gga:428837|gga:396440|gga:396292|gga:415691|gga:418235|gga:374012|gga:373987|gga:396442|gga:378913|gga:424673|gga:428268|gga:396548|gga:395909|gga:396215|gga:396282|gga:418978|gga:395142|gga:395509|gga:770488|gga:771832|gga:408043|gga:417374|gga:374100|gga:426130|gga:373946|gga:428524|gga:396445|gga:374209|gga:396133|gga:396000|gga:395941|gga:373946|gga:395963|	428837|396440|396292|415691|418235|374012|373987|396442|378913|424673|428268|396548|395909|396215|396282|418978|395142|395509|770488|771832|408043|417374|374100|426130|373946|428524|396445|374209|396133|396000|395941|373946|395963|	http://www.genome.jp/kegg-bin/show_pathway?gga04510/gga:418235%09red/gga:396000%09red/gga:374209%09red/gga:374012%09red/gga:396282%09red/gga:428837%09red/gga:395909%09red/gga:428268%09red/gga:426130%09red/gga:428524%09red/gga:771832%09red/gga:378913%09red/gga:396445%09red/gga:396442%09red/gga:396548%09red/gga:396440%09red/gga:424673%09red/gga:396133%09red/gga:415691%09red/gga:418978%09red/gga:374…
Salmonella infection	KEGG PATHWAY	gga05132	16	66	0.00332059	0.0468573	ENSGALG00000008612|ENSGALG00000007001|ENSGALG00000015066|ENSGALG00000019384|ENSGALG00000011668|ENSGALG00000000769|ENSGALG00000028037|ENSGALG00000000951|ENSGALG00000010870|ENSGALG00000026098|ENSGALG00000007874|ENSGALG00000003439|ENSGALG00000000534|ENSGALG00000005693|ENSGALG00000005947|ENSGALG00000005678	gga:417739|gga:417241|gga:421761|gga:769763|gga:395872|gga:771782|gga:396512|gga:395551|gga:424673|gga:396495|gga:395312|gga:419457|gga:395196|gga:395807|gga:420420|gga:378913|	417739|417241|421761|769763|395872|771782|396512|395551|424673|396495|395312|419457|395196|395807|420420|378913|	http://www.genome.jp/kegg-bin/show_pathway?gga05132/gga:395312%09red/gga:417739%09red/gga:769763%09red/gga:771782%09red/gga:395872%09red/gga:395551%09red/gga:424673%09red/gga:395196%09red/gga:395807%09red/gga:396512%09red/gga:417241%09red/gga:396495%09red/gga:421761%09red/gga:420420%09red/gga:378913%09red/gga:419457%09red
Intestinal immune network for IgA production	KEGG PATHWAY	gga04672	9	32	0.0116744	0.148264	ENSGALG00000009870|ENSGALG00000008153|ENSGALG00000028341|ENSGALG00000008656|ENSGALG00000014362|ENSGALG00000000162|ENSGALG00000006415|ENSGALG00000008669|ENSGALG00000028136	gga:395258|gga:416686|gga:100858236|gga:424105|gga:427944|gga:724083|gga:395485|gga:396249|gga:395180|	395258|416686|100858236|424105|427944|724083|395485|396249|395180|	http://www.genome.jp/kegg-bin/show_pathway?gga04672/gga:395485%09red/gga:396249%09red/gga:416686%09red/gga:395258%09red/gga:395180%09red/gga:724083%09red/gga:424105%09red/gga:100858236%09red/gga:427944%09red
Ether lipid metabolism	KEGG PATHWAY	gga00565	10	39	0.0135001	0.155865	Novel01057|ENSGALG00000018977|ENSGALG00000016428|ENSGALG00000029058|ENSGALG00000012281|ENSGALG00000010818|ENSGALG00000026834|ENSGALG00000009252|ENSGALG00000005065|ENSGALG00000014711	gga:423496|gga:771655|gga:420361|gga:423496|gga:418028|gga:424666|gga:100858471|gga:424986|gga:396394|gga:427138|	423496|771655|420361|423496|418028|424666|100858471|424986|396394|427138|	http://www.genome.jp/kegg-bin/show_pathway?gga00565/gga:424666%09red/gga:423496%09red/gga:418028%09red/gga:424986%09red/gga:100858471%09red/gga:427138%09red/gga:396394%09red/gga:771655%09red/gga:420361%09red
Lysosome	KEGG PATHWAY	gga04142	19	107	0.0240713	0.254755	Novel02134|ENSGALG00000007027|ENSGALG00000009229|ENSGALG00000004438|ENSGALG00000012610|ENSGALG00000026910|ENSGALG00000003516|ENSGALG00000006613|ENSGALG00000017239|ENSGALG00000004769|ENSGALG00000005171|ENSGALG00000016829|ENSGALG00000000775|ENSGALG00000009373|ENSGALG00000016666|Novel01340|ENSGALG00000028147|ENSGALG00000010237|ENSGALG00000006378	gga:422082|gga:422081|gga:416753|gga:771459|gga:427466|gga:419077|gga:395472|gga:396090|gga:419014|gga:395602|gga:424807|gga:396220|gga:425657|gga:422410|gga:396329|gga:418104|gga:395818|gga:423353|gga:423789|	422082|422081|416753|771459|427466|419077|395472|396090|419014|395602|424807|396220|425657|422410|396329|418104|395818|423353|423789|	http://www.genome.jp/kegg-bin/show_pathway?gga04142/gga:396090%09red/gga:419014%09red/gga:423353%09red/gga:424807%09red/gga:395602%09red/gga:396329%09red/gga:423789%09red/gga:395472%09red/gga:422410%09red/gga:422081%09red/gga:416753%09red/gga:771459%09red/gga:422082%09red/gga:418104%09red/gga:396220%09red/gga:427466%09red/gga:395818%09red/gga:425657%09red/gga:419077%09red
Caffeine metabolism	KEGG PATHWAY	gga00232	3	5	0.0316345	0.293012	ENSGALG00000005473|ENSGALG00000005472|ENSGALG00000005474	gga:415809|gga:396537|gga:396283|	415809|396537|396283|	http://www.genome.jp/kegg-bin/show_pathway?gga00232/gga:415809%09red/gga:396537%09red/gga:396283%09red
Primary bile acid biosynthesis	KEGG PATHWAY	gga00120	5	15	0.0330495	0.293012	ENSGALG00000007132|ENSGALG00000005175|ENSGALG00000015512|ENSGALG00000002470|ENSGALG00000006352	gga:416068|gga:769879|gga:420164|gga:431683|gga:423788|	416068|769879|420164|431683|423788|	http://www.genome.jp/kegg-bin/show_pathway?gga00120/gga:416068%09red/gga:769879%09red/gga:431683%09red/gga:420164%09red/gga:423788%09red
Herpes simplex infection	KEGG PATHWAY	gga05168	23	143	0.0346077	0.293012	Novel00782|ENSGALG00000028037|ENSGALG00000014890|ENSGALG00000000181|ENSGALG00000010870|ENSGALG00000011089|ENSGALG00000007651|ENSGALG00000014297|ENSGALG00000013356|ENSGALG00000010560|ENSGALG00000005947|ENSGALG00000026269|ENSGALG00000009227|ENSGALG00000024372|ENSGALG00000013468|ENSGALG00000000534|ENSGALG00000009870|ENSGALG00000001398|ENSGALG00000014366|ENSGALG00000027786|ENSGALG00000000162|ENSGALG0…	gga:396370|gga:396512|gga:418325|gga:427728|gga:424673|gga:424185|gga:424044|gga:396330|gga:430480|gga:395147|gga:420420|gga:427727|gga:427021|gga:425389|gga:422720|gga:395196|gga:395258|gga:415302|gga:427458|gga:395299|gga:724083|gga:396370|gga:100857553|	396370|396512|418325|427728|424673|424185|424044|396330|430480|395147|420420|427727|427021|425389|422720|395196|395258|415302|427458|395299|724083|396370|100857553|	http://www.genome.jp/kegg-bin/show_pathway?gga05168/gga:430480%09red/gga:396512%09red/gga:424044%09red/gga:422720%09red/gga:420420%09red/gga:427727%09red/gga:425389%09red/gga:395196%09red/gga:724083%09red/gga:100857553%09red/gga:427458%09red/gga:396330%09red/gga:395299%09red/gga:424673%09red/gga:418325%09red/gga:427021%09red/gga:427728%09red/gga:395258%09red/gga:395147%09red/gga:415302%09red/gga:…
Arachidonic acid metabolism	KEGG PATHWAY	gga00590	10	48	0.040248	0.301513	ENSGALG00000012791|ENSGALG00000018977|ENSGALG00000016567|ENSGALG00000026823|ENSGALG00000012281|ENSGALG00000026704|ENSGALG00000027357|ENSGALG00000005069|ENSGALG00000005065|ENSGALG00000028529	gga:418101|gga:771655|gga:421999|gga:100857454|gga:418028|gga:426170|gga:417193|gga:396451|gga:396394|gga:374110|	418101|771655|421999|100857454|418028|426170|417193|396451|396394|374110|	http://www.genome.jp/kegg-bin/show_pathway?gga00590/gga:396451%09red/gga:426170%09red/gga:396394%09red/gga:417193%09red/gga:418028%09red/gga:418101%09red/gga:374110%09red/gga:421999%09red/gga:771655%09red/gga:100857454%09red
RIG-I-like receptor signaling pathway	KEGG PATHWAY	gga04622	11	55	0.04036	0.301513	ENSGALG00000008612|ENSGALG00000011089|ENSGALG00000014297|ENSGALG00000019384|ENSGALG00000023821|ENSGALG00000013356|ENSGALG00000026098|ENSGALG00000000852|ENSGALG00000008305|ENSGALG00000003144|ENSGALG00000011668	gga:417739|gga:424185|gga:396330|gga:769763|gga:100858653|gga:430480|gga:396495|gga:768990|gga:424081|gga:417401|gga:395872|	417739|424185|396330|769763|100858653|430480|396495|768990|424081|417401|395872|	http://www.genome.jp/kegg-bin/show_pathway?gga04622/gga:396330%09red/gga:417739%09red/gga:769763%09red/gga:417401%09red/gga:768990%09red/gga:430480%09red/gga:395872%09red/gga:424081%09red/gga:396495%09red/gga:424185%09red/gga:100858653%09red
VEGF signaling pathway	KEGG PATHWAY	gga04370	11	56	0.044393	0.304796	ENSGALG00000008612|ENSGALG00000019384|ENSGALG00000010290|ENSGALG00000003750|ENSGALG00000016141|ENSGALG00000007963|ENSGALG00000005069|ENSGALG00000023541|ENSGALG00000005065|ENSGALG00000003855|ENSGALG00000001926	gga:417739|gga:769763|gga:395909|gga:419175|gga:776273|gga:419346|gga:396451|gga:427803|gga:396394|gga:396442|gga:396227|	417739|769763|395909|419175|776273|419346|396451|427803|396394|396442|396227|	http://www.genome.jp/kegg-bin/show_pathway?gga04370/gga:396451%09red/gga:396442%09red/gga:395909%09red/gga:776273%09red/gga:769763%09red/gga:419346%09red/gga:396227%09red/gga:419175%09red/gga:427803%09red/gga:417739%09red/gga:396394%09red
Drug metabolism - cytochrome P450	KEGG PATHWAY	gga00982	7	29	0.0455994	0.304796	ENSGALG00000003316|ENSGALG00000016325|ENSGALG00000013098|ENSGALG00000016223|ENSGALG00000016224|ENSGALG00000009803|ENSGALG00000028936	gga:395267|gga:414896|gga:418178|gga:418561|gga:418563|gga:770916|gga:428813|	395267|414896|418178|418561|418563|770916|428813|	http://www.genome.jp/kegg-bin/show_pathway?gga00982/gga:395267%09red/gga:418178%09red/gga:418563%09red/gga:418561%09red/gga:770916%09red/gga:414896%09red/gga:428813%09red
MAPK signaling pathway	KEGG PATHWAY	gga04010	30	214	0.0701899	0.445706	ENSGALG00000008612|ENSGALG00000028158|ENSGALG00000013929|ENSGALG00000028037|ENSGALG00000014890|ENSGALG00000005065|ENSGALG00000005678|ENSGALG00000010870|ENSGALG00000003706|ENSGALG00000019384|ENSGALG00000011715|ENSGALG00000001926|ENSGALG00000015708|ENSGALG00000011207|ENSGALG00000008581|ENSGALG00000009437|ENSGALG00000021313|ENSGALG00000028005|ENSGALG00000003311|ENSGALG00000028143|ENSGALG00000009612|…	gga:417739|gga:415439|gga:395509|gga:396512|gga:418325|gga:396394|gga:378913|gga:424673|gga:374192|gga:769763|gga:423504|gga:396227|gga:396515|gga:374272|gga:423890|gga:424997|gga:770488|gga:429929|gga:396516|gga:100859853|gga:421352|gga:100858193|gga:424261|gga:395196|gga:420479|gga:418715|gga:770435|gga:374259|gga:421570|gga:395432|	417739|415439|395509|396512|418325|396394|378913|424673|374192|769763|423504|396227|396515|374272|423890|424997|770488|429929|396516|100859853|421352|100858193|424261|395196|420479|418715|770435|374259|421570|395432|	http://www.genome.jp/kegg-bin/show_pathway?gga04010/gga:396516%09red/gga:396512%09red/gga:396515%09red/gga:421352%09red/gga:417739%09red/gga:415439%09red/gga:421570%09red/gga:770435%09red/gga:423890%09red/gga:374192%09red/gga:395196%09red/gga:395432%09red/gga:100858193%09red/gga:100859853%09red/gga:378913%09red/gga:769763%09red/gga:374272%09red/gga:424673%09red/gga:418325%09red/gga:396394%09red/g…
Supplementary information, Table S. The KEGG enrichment of downregulated different expressed genes of C_B group and B_B group.
#Term	Database	ID	Input number	Background number	P-Value	Corrected P-Value	Input	KEGG_ID/KO	Entrez_ID	Hyperlink
Cytokine-cytokine receptor interaction	KEGG PATHWAY	gga04060	48	165	5.17974e-10	6.31928e-08	ENSGALG00000010338|ENSGALG00000002112|ENSGALG00000008153|ENSGALG00000006106|ENSGALG00000007253|ENSGALG00000013929|ENSGALG00000007174|ENSGALG00000010336|ENSGALG00000014890|ENSGALG00000008461|ENSGALG00000007668|ENSGALG00000014716|ENSGALG00000016114|ENSGALG00000006415|ENSGALG00000017119|ENSGALG00000000951|ENSGALG00000028256|ENSGALG00000003747|ENSGALG00000010290|ENSGALG00000013372|ENSGALG00000011733|…	gga:422510|gga:419620|gga:416686|gga:395096|gga:424908|gga:395509|gga:417247|gga:422510|gga:418325|gga:395941|gga:395494|gga:395684|gga:378803|gga:395485|gga:418943|gga:395551|gga:427406|gga:427446|gga:395909|gga:426054|gga:420696|gga:395451|gga:396495|gga:422230|gga:100499189|gga:415651|gga:395083|gga:395312|gga:101751037|gga:770488|gga:395180|gga:428315|gga:418715|gga:420193|gga:421686|gga:3741…	422510|419620|416686|395096|424908|395509|417247|422510|418325|395941|395494|395684|378803|395485|418943|395551|427406|427446|395909|426054|420696|395451|396495|422230|100499189|415651|395083|395312|101751037|770488|395180|428315|418715|420193|421686|374100|425564|418666|421352|424261|395196|395258|418717|771315|419692|395663|769909|395872|	http://www.genome.jp/kegg-bin/show_pathway?gga04060/gga:419620%09red/gga:395485%09red/gga:420696%09red/gga:417247%09red/gga:395872%09red/gga:770488%09red/gga:426054%09red/gga:424908%09red/gga:395509%09red/gga:428315%09red/gga:395494%09red/gga:418943%09red/gga:395551%09red/gga:416686%09red/gga:395196%09red/gga:418666%09red/gga:395096%09red/gga:395451%09red/gga:421352%09red/gga:421686%09red/gga:425…
Cell adhesion molecules (CAMs)	KEGG PATHWAY	gga04514	31	112	1.49529e-06	9.12124e-05	Novel03377|ENSGALG00000027456|ENSGALG00000008656|ENSGALG00000015132|ENSGALG00000014582|ENSGALG00000026862|ENSGALG00000006415|Novel00369|ENSGALG00000015032|ENSGALG00000026291|ENSGALG00000014477|ENSGALG00000014820|ENSGALG00000003677|ENSGALG00000005257|Novel00529|ENSGALG00000022871|ENSGALG00000002643|ENSGALG00000000957|ENSGALG00000024372|ENSGALG00000008666|ENSGALG00000015816|ENSGALG00000013748|ENSGA…	gga:101748655|gga:396026|gga:424105|gga:414745|gga:419762|gga:424910|gga:395485|gga:424910|gga:427225|gga:414845|gga:395362|gga:418323|gga:417171|gga:424467|gga:396059|gga:418323|gga:424364|gga:419707|gga:425389|gga:424106|gga:403158|gga:772097|gga:396249|gga:415860|gga:100858236|gga:419184|gga:424402|gga:427944|gga:100857553|gga:396059|gga:776920|	101748655|396026|424105|414745|419762|424910|395485|424910|427225|414845|395362|418323|417171|424467|396059|418323|424364|419707|425389|424106|403158|772097|396249|415860|100858236|419184|424402|427944|100857553|396059|776920|	http://www.genome.jp/kegg-bin/show_pathway?gga04514/gga:419184%09red/gga:419762%09red/gga:415860%09red/gga:424106%09red/gga:396026%09red/gga:772097%09red/gga:395362%09red/gga:425389%09red/gga:427225%09red/gga:396249%09red/gga:403158%09red/gga:100857553%09red/gga:100858236%09red/gga:424467%09red/gga:776920%09red/gga:424402%09red/gga:418323%09red/gga:414745%09red/gga:396059%09red/gga:427944%09red/g…
Influenza A	KEGG PATHWAY	gga05164	28	130	0.000216716	0.00881311	ENSGALG00000008612|ENSGALG00000016400|ENSGALG00000014890|ENSGALG00000007406|ENSGALG00000000452|ENSGALG00000010870|ENSGALG00000011089|ENSGALG00000007651|ENSGALG00000013356|ENSGALG00000014297|ENSGALG00000019384|ENSGALG00000011715|ENSGALG00000003144|Novel00096|ENSGALG00000026098|ENSGALG00000010560|ENSGALG00000007874|ENSGALG00000021273|ENSGALG00000007001|ENSGALG00000016142|ENSGALG00000016144|ENSGALG0…	gga:417739|gga:428650|gga:418325|gga:770454|gga:373904|gga:424673|gga:424185|gga:424044|gga:430480|gga:396330|gga:769763|gga:423504|gga:417401|gga:100858808|gga:396495|gga:395147|gga:395312|gga:100859131|gga:417241|gga:395313|gga:418528|gga:416320|gga:395196|gga:415302|gga:395299|gga:420420|gga:395872|gga:422720|	417739|428650|418325|770454|373904|424673|424185|424044|430480|396330|769763|423504|417401|100858808|396495|395147|395312|100859131|417241|395313|418528|416320|395196|415302|395299|420420|395872|422720|	http://www.genome.jp/kegg-bin/show_pathway?gga05164/gga:417739%09red/gga:430480%09red/gga:395872%09red/gga:100858808%09red/gga:417241%09red/gga:424044%09red/gga:422720%09red/gga:420420%09red/gga:770454%09red/gga:416320%09red/gga:396495%09red/gga:395196%09red/gga:396330%09red/gga:395299%09red/gga:769763%09red/gga:418325%09red/gga:424673%09red/gga:417401%09red/gga:373904%09red/gga:100859131%09red/g…
Toll-like receptor signaling pathway	KEGG PATHWAY	gga04620	20	83	0.00050211	0.0153144	ENSGALG00000007356|ENSGALG00000008612|ENSGALG00000027598|ENSGALG00000007001|ENSGALG00000007651|ENSGALG00000014297|ENSGALG00000019384|ENSGALG00000014362|ENSGALG00000028147|ENSGALG00000000951|ENSGALG00000013356|ENSGALG00000010870|ENSGALG00000026098|ENSGALG00000013468|ENSGALG00000001077|ENSGALG00000027093|ENSGALG00000028037|ENSGALG00000011668|ENSGALG00000005947|ENSGALG00000000534	gga:420479|gga:417739|gga:420189|gga:417241|gga:424044|gga:396330|gga:769763|gga:427944|gga:395818|gga:395551|gga:430480|gga:424673|gga:396495|gga:422720|gga:419715|gga:771173|gga:396512|gga:395872|gga:420420|gga:395196|	420479|417739|420189|417241|424044|396330|769763|427944|395818|395551|430480|424673|396495|422720|419715|771173|396512|395872|420420|395196|	http://www.genome.jp/kegg-bin/show_pathway?gga04620/gga:396330%09red/gga:424673%09red/gga:417739%09red/gga:769763%09red/gga:422720%09red/gga:395551%09red/gga:420479%09red/gga:424044%09red/gga:396495%09red/gga:430480%09red/gga:395818%09red/gga:395872%09red/gga:771173%09red/gga:396512%09red/gga:395196%09red/gga:417241%09red/gga:427944%09red/gga:420189%09red/gga:419715%09red/gga:420420%09red
Focal adhesion	KEGG PATHWAY	gga04510	33	184	0.00110667	0.0269782	ENSGALG00000004827|ENSGALG00000007113|ENSGALG00000006126|ENSGALG00000028291|ENSGALG00000014201|ENSGALG00000017186|ENSGALG00000009626|ENSGALG00000003855|ENSGALG00000005678|ENSGALG00000010870|ENSGALG00000001343|ENSGALG00000003923|ENSGALG00000010290|ENSGALG00000028567|ENSGALG00000012885|ENSGALG00000017179|ENSGALG00000011778|ENSGALG00000013929|ENSGALG00000021313|ENSGALG00000026557|ENSGALG00000004627|…	gga:428837|gga:396440|gga:396292|gga:415691|gga:418235|gga:374012|gga:373987|gga:396442|gga:378913|gga:424673|gga:428268|gga:396548|gga:395909|gga:396215|gga:396282|gga:418978|gga:395142|gga:395509|gga:770488|gga:771832|gga:408043|gga:417374|gga:374100|gga:426130|gga:373946|gga:428524|gga:396445|gga:374209|gga:396133|gga:396000|gga:395941|gga:373946|gga:395963|	428837|396440|396292|415691|418235|374012|373987|396442|378913|424673|428268|396548|395909|396215|396282|418978|395142|395509|770488|771832|408043|417374|374100|426130|373946|428524|396445|374209|396133|396000|395941|373946|395963|	http://www.genome.jp/kegg-bin/show_pathway?gga04510/gga:418235%09red/gga:396000%09red/gga:374209%09red/gga:374012%09red/gga:396282%09red/gga:428837%09red/gga:395909%09red/gga:428268%09red/gga:426130%09red/gga:428524%09red/gga:771832%09red/gga:378913%09red/gga:396445%09red/gga:396442%09red/gga:396548%09red/gga:396440%09red/gga:424673%09red/gga:396133%09red/gga:415691%09red/gga:418978%09red/gga:395…
Phagosome	KEGG PATHWAY	gga04145	25	127	0.00141831	0.0269782	ENSGALG00000011149|ENSGALG00000016446|Novel00782|ENSGALG00000009626|ENSGALG00000000769|ENSGALG00000000461|ENSGALG00000000181|ENSGALG00000012119|ENSGALG00000000059|ENSGALG00000003516|ENSGALG00000012610|ENSGALG00000011778|ENSGALG00000007001|ENSGALG00000009229|ENSGALG00000026269|ENSGALG00000024372|ENSGALG00000000775|ENSGALG00000006707|ENSGALG00000000379|ENSGALG00000027684|ENSGALG00000014659|ENSGALG0…	gga:404304|gga:421939|gga:396370|gga:373987|gga:771782|gga:419950|gga:427728|gga:395488|gga:431043|gga:395472|gga:427466|gga:395142|gga:417241|gga:416753|gga:427727|gga:425389|gga:425657|gga:422257|gga:374209|gga:421037|gga:418295|gga:396370|gga:396220|gga:100857553|gga:424445|	404304|421939|396370|373987|771782|419950|427728|395488|431043|395472|427466|395142|417241|416753|427727|425389|425657|422257|374209|421037|418295|396370|396220|100857553|424445|	http://www.genome.jp/kegg-bin/show_pathway?gga04145/gga:417241%09red/gga:374209%09red/gga:421037%09red/gga:422257%09red/gga:425657%09red/gga:419950%09red/gga:425389%09red/gga:395472%09red/gga:100857553%09red/gga:396370%09red/gga:424445%09red/gga:416753%09red/gga:427728%09red/gga:395142%09red/gga:427727%09red/gga:421939%09red/gga:404304%09red/gga:431043%09red/gga:373987%09red/gga:395488%09red/gga:…
NOD-like receptor signaling pathway	KEGG PATHWAY	gga04621	12	41	0.00167057	0.0269782	ENSGALG00000002786|ENSGALG00000008612|ENSGALG00000021325|ENSGALG00000026098|ENSGALG00000019384|ENSGALG00000011535|ENSGALG00000015899|ENSGALG00000017186|ENSGALG00000001889|ENSGALG00000007874|ENSGALG00000011668|ENSGALG00000000534	gga:415349|gga:417739|gga:415708|gga:396495|gga:769763|gga:420677|gga:420215|gga:374012|gga:427756|gga:395312|gga:395872|gga:395196|	415349|417739|415708|396495|769763|420677|420215|374012|427756|395312|395872|395196|	http://www.genome.jp/kegg-bin/show_pathway?gga04621/gga:395312%09red/gga:417739%09red/gga:769763%09red/gga:396495%09red/gga:420677%09red/gga:395196%09red/gga:395872%09red/gga:420215%09red/gga:415349%09red/gga:374012%09red/gga:427756%09red/gga:415708%09red
ECM-receptor interaction	KEGG PATHWAY	gga04512	17	73	0.00176906	0.0269782	ENSGALG00000015056|ENSGALG00000001343|ENSGALG00000000379|ENSGALG00000003923|ENSGALG00000007113|ENSGALG00000006126|ENSGALG00000002389|ENSGALG00000005974|ENSGALG00000004627|ENSGALG00000009626|ENSGALG00000011778|ENSGALG00000002041|ENSGALG00000003932|Novel00605|ENSGALG00000027710|ENSGALG00000003578|Novel00216	gga:428524|gga:428268|gga:374209|gga:396548|gga:396440|gga:396292|gga:417374|gga:396000|gga:408043|gga:373987|gga:395142|gga:396538|gga:419184|gga:373946|gga:100049058|gga:396133|gga:373946|	428524|428268|374209|396548|396440|396292|417374|396000|408043|373987|395142|396538|419184|373946|100049058|396133|373946|	http://www.genome.jp/kegg-bin/show_pathway?gga04512/gga:419184%09red/gga:396538%09red/gga:396548%09red/gga:396440%09red/gga:373987%09red/gga:396133%09red/gga:428268%09red/gga:428524%09red/gga:396000%09red/gga:374209%09red/gga:100049058%09red/gga:417374%09red/gga:396292%09red/gga:408043%09red/gga:395142%09red/gga:373946%09red
Salmonella infection	KEGG PATHWAY	gga05132	15	66	0.00391885	0.0531222	ENSGALG00000008612|ENSGALG00000007001|ENSGALG00000019384|ENSGALG00000011668|ENSGALG00000000769|ENSGALG00000028037|ENSGALG00000000951|ENSGALG00000010870|ENSGALG00000026098|ENSGALG00000007874|ENSGALG00000003439|ENSGALG00000000534|ENSGALG00000005693|ENSGALG00000005947|ENSGALG00000005678	gga:417739|gga:417241|gga:769763|gga:395872|gga:771782|gga:396512|gga:395551|gga:424673|gga:396495|gga:395312|gga:419457|gga:395196|gga:395807|gga:420420|gga:378913|	417739|417241|769763|395872|771782|396512|395551|424673|396495|395312|419457|395196|395807|420420|378913|	http://www.genome.jp/kegg-bin/show_pathway?gga05132/gga:396512%09red/gga:395312%09red/gga:417739%09red/gga:769763%09red/gga:395872%09red/gga:395551%09red/gga:424673%09red/gga:395196%09red/gga:395807%09red/gga:771782%09red/gga:417241%09red/gga:396495%09red/gga:420420%09red/gga:378913%09red/gga:419457%09red
Ether lipid metabolism	KEGG PATHWAY	gga00565	10	39	0.00862433	0.105217	Novel01057|ENSGALG00000018977|ENSGALG00000016428|ENSGALG00000029058|ENSGALG00000012281|ENSGALG00000010818|ENSGALG00000026834|ENSGALG00000009252|ENSGALG00000005065|ENSGALG00000014711	gga:423496|gga:771655|gga:420361|gga:423496|gga:418028|gga:424666|gga:100858471|gga:424986|gga:396394|gga:427138|	423496|771655|420361|423496|418028|424666|100858471|424986|396394|427138|	http://www.genome.jp/kegg-bin/show_pathway?gga00565/gga:424666%09red/gga:423496%09red/gga:418028%09red/gga:424986%09red/gga:100858471%09red/gga:427138%09red/gga:396394%09red/gga:771655%09red/gga:420361%09red
Intestinal immune network for IgA production	KEGG PATHWAY	gga04672	8	32	0.0202038	0.2195	ENSGALG00000009870|ENSGALG00000008153|ENSGALG00000028341|ENSGALG00000008656|ENSGALG00000014362|ENSGALG00000006415|ENSGALG00000008669|ENSGALG00000028136	gga:395258|gga:416686|gga:100858236|gga:424105|gga:427944|gga:395485|gga:396249|gga:395180|	395258|416686|100858236|424105|427944|395485|396249|395180|	http://www.genome.jp/kegg-bin/show_pathway?gga04672/gga:395485%09red/gga:396249%09red/gga:416686%09red/gga:395258%09red/gga:395180%09red/gga:424105%09red/gga:100858236%09red/gga:427944%09red
Primary bile acid biosynthesis	KEGG PATHWAY	gga00120	5	15	0.025562	0.2195	ENSGALG00000007132|ENSGALG00000005175|ENSGALG00000015512|ENSGALG00000002470|ENSGALG00000006352	gga:416068|gga:769879|gga:420164|gga:431683|gga:423788|	416068|769879|420164|431683|423788|	http://www.genome.jp/kegg-bin/show_pathway?gga00120/gga:416068%09red/gga:769879%09red/gga:431683%09red/gga:420164%09red/gga:423788%09red
RIG-I-like receptor signaling pathway	KEGG PATHWAY	gga04622	11	55	0.0263948	0.2195	ENSGALG00000008612|ENSGALG00000011089|ENSGALG00000014297|ENSGALG00000019384|ENSGALG00000023821|ENSGALG00000013356|ENSGALG00000026098|ENSGALG00000000852|ENSGALG00000008305|ENSGALG00000003144|ENSGALG00000011668	gga:417739|gga:424185|gga:396330|gga:769763|gga:100858653|gga:430480|gga:396495|gga:768990|gga:424081|gga:417401|gga:395872|	417739|424185|396330|769763|100858653|430480|396495|768990|424081|417401|395872|	http://www.genome.jp/kegg-bin/show_pathway?gga04622/gga:396330%09red/gga:417739%09red/gga:769763%09red/gga:417401%09red/gga:768990%09red/gga:430480%09red/gga:395872%09red/gga:424081%09red/gga:396495%09red/gga:424185%09red/gga:100858653%09red
Caffeine metabolism	KEGG PATHWAY	gga00232	3	5	0.0264966	0.2195	ENSGALG00000005473|ENSGALG00000005472|ENSGALG00000005474	gga:415809|gga:396537|gga:396283|	415809|396537|396283|	http://www.genome.jp/kegg-bin/show_pathway?gga00232/gga:415809%09red/gga:396537%09red/gga:396283%09red
Arachidonic acid metabolism	KEGG PATHWAY	gga00590	10	48	0.0269878	0.2195	ENSGALG00000012791|ENSGALG00000018977|ENSGALG00000016567|ENSGALG00000026823|ENSGALG00000012281|ENSGALG00000026704|ENSGALG00000027357|ENSGALG00000005069|ENSGALG00000005065|ENSGALG00000028529	gga:418101|gga:771655|gga:421999|gga:100857454|gga:418028|gga:426170|gga:417193|gga:396451|gga:396394|gga:374110|	418101|771655|421999|100857454|418028|426170|417193|396451|396394|374110|	http://www.genome.jp/kegg-bin/show_pathway?gga00590/gga:396451%09red/gga:426170%09red/gga:396394%09red/gga:417193%09red/gga:418028%09red/gga:418101%09red/gga:374110%09red/gga:421999%09red/gga:771655%09red/gga:100857454%09red
VEGF signaling pathway	KEGG PATHWAY	gga04370	11	56	0.0291871	0.222552	ENSGALG00000008612|ENSGALG00000019384|ENSGALG00000010290|ENSGALG00000003750|ENSGALG00000016141|ENSGALG00000007963|ENSGALG00000005069|ENSGALG00000023541|ENSGALG00000005065|ENSGALG00000003855|ENSGALG00000001926	gga:417739|gga:769763|gga:395909|gga:419175|gga:776273|gga:419346|gga:396451|gga:427803|gga:396394|gga:396442|gga:396227|	417739|769763|395909|419175|776273|419346|396451|427803|396394|396442|396227|	http://www.genome.jp/kegg-bin/show_pathway?gga04370/gga:396451%09red/gga:396442%09red/gga:395909%09red/gga:776273%09red/gga:769763%09red/gga:419175%09red/gga:396227%09red/gga:419346%09red/gga:417739%09red/gga:396394%09red/gga:427803%09red
Lysosome	KEGG PATHWAY	gga04142	17	107	0.0405892	0.291287	Novel02134|ENSGALG00000007027|ENSGALG00000009229|ENSGALG00000004438|ENSGALG00000012610|ENSGALG00000026910|ENSGALG00000003516|ENSGALG00000006613|ENSGALG00000017239|ENSGALG00000004769|ENSGALG00000016829|ENSGALG00000000775|ENSGALG00000005171|ENSGALG00000016666|ENSGALG00000028147|ENSGALG00000010237|ENSGALG00000006378	gga:422082|gga:422081|gga:416753|gga:771459|gga:427466|gga:419077|gga:395472|gga:396090|gga:419014|gga:395602|gga:396220|gga:425657|gga:424807|gga:396329|gga:395818|gga:423353|gga:423789|	422082|422081|416753|771459|427466|419077|395472|396090|419014|395602|396220|425657|424807|396329|395818|423353|423789|	http://www.genome.jp/kegg-bin/show_pathway?gga04142/gga:396090%09red/gga:419014%09red/gga:423353%09red/gga:424807%09red/gga:395602%09red/gga:396329%09red/gga:423789%09red/gga:395472%09red/gga:427466%09red/gga:422081%09red/gga:416753%09red/gga:771459%09red/gga:422082%09red/gga:419077%09red/gga:396220%09red/gga:395818%09red/gga:425657%09red
Jak-STAT signaling pathway	KEGG PATHWAY	gga04630	19	125	0.0444556	0.30131	ENSGALG00000009870|ENSGALG00000008153|ENSGALG00000020316|ENSGALG00000007651|ENSGALG00000012518|ENSGALG00000002260|ENSGALG00000004221|ENSGALG00000003747|ENSGALG00000027786|ENSGALG00000013372|ENSGALG00000002112|ENSGALG00000014716|ENSGALG00000028203|ENSGALG00000015941|ENSGALG00000013869|ENSGALG00000025974|ENSGALG00000022798|ENSGALG00000016693|ENSGALG00000006032	gga:395258|gga:416686|gga:422219|gga:424044|gga:771315|gga:395335|gga:419692|gga:427446|gga:395299|gga:426054|gga:419620|gga:395684|gga:423292|gga:395663|gga:421686|gga:768406|gga:420193|gga:418666|gga:422230|	395258|416686|422219|424044|771315|395335|419692|427446|395299|426054|419620|395684|423292|395663|421686|768406|420193|418666|422230|	http://www.genome.jp/kegg-bin/show_pathway?gga04630/gga:420193%09red/gga:395299%09red/gga:419620%09red/gga:422219%09red/gga:419692%09red/gga:416686%09red/gga:424044%09red/gga:423292%09red/gga:426054%09red/gga:395335%09red/gga:427446%09red/gga:418666%09red/gga:395684%09red/gga:422230%09red/gga:395258%09red/gga:768406%09red/gga:395663%09red/gga:421686%09red/gga:771315%09red
MAPK signaling pathway	KEGG PATHWAY	gga04010	29	214	0.0508391	0.326441	ENSGALG00000008612|ENSGALG00000028158|ENSGALG00000013929|ENSGALG00000028037|ENSGALG00000014890|ENSGALG00000005065|ENSGALG00000005678|ENSGALG00000010870|ENSGALG00000003706|ENSGALG00000019384|ENSGALG00000011715|ENSGALG00000015708|ENSGALG00000011207|ENSGALG00000008581|ENSGALG00000009437|ENSGALG00000021313|ENSGALG00000028005|ENSGALG00000003311|ENSGALG00000028143|ENSGALG00000009612|ENSGALG00000028785|…	gga:417739|gga:415439|gga:395509|gga:396512|gga:418325|gga:396394|gga:378913|gga:424673|gga:374192|gga:769763|gga:423504|gga:396515|gga:374272|gga:423890|gga:424997|gga:770488|gga:429929|gga:396516|gga:100859853|gga:421352|gga:100858193|gga:424261|gga:395196|gga:420479|gga:418715|gga:770435|gga:396227|gga:421570|gga:395432|	417739|415439|395509|396512|418325|396394|378913|424673|374192|769763|423504|396515|374272|423890|424997|770488|429929|396516|100859853|421352|100858193|424261|395196|420479|418715|770435|396227|421570|395432|	http://www.genome.jp/kegg-bin/show_pathway?gga04010/gga:415439%09red/gga:396512%09red/gga:396515%09red/gga:421352%09red/gga:417739%09red/gga:396516%09red/gga:421570%09red/gga:770435%09red/gga:395432%09red/gga:374192%09red/gga:395196%09red/gga:423890%09red/gga:100858193%09red/gga:100859853%09red/gga:378913%09red/gga:769763%09red/gga:374272%09red/gga:424673%09red/gga:418325%09red/gga:396394%09red/g…
Herpes simplex infection	KEGG PATHWAY	gga05168	20	143	0.0743114	0.440752	ENSGALG00000009870|ENSGALG00000014890|ENSGALG00000010870|ENSGALG00000001398|ENSGALG00000007651|ENSGALG00000026269|ENSGALG00000013356|ENSGALG00000014297|ENSGALG00000028037|ENSGALG00000024372|ENSGALG00000027786|Novel00782|ENSGALG00000011509|ENSGALG00000010560|ENSGALG00000013468|ENSGALG00000011089|Novel00903|ENSGALG00000000181|ENSGALG00000005947|ENSGALG00000000534	gga:395258|gga:418325|gga:424673|gga:415302|gga:424044|gga:427727|gga:430480|gga:396330|gga:396512|gga:425389|gga:395299|gga:396370|gga:396370|gga:395147|gga:422720|gga:424185|gga:100857553|gga:427728|gga:420420|gga:395196|	395258|418325|424673|415302|424044|427727|430480|396330|396512|425389|395299|396370|396370|395147|422720|424185|100857553|427728|420420|395196|	http://www.genome.jp/kegg-bin/show_pathway?gga05168/gga:396512%09red/gga:396330%09red/gga:395299%09red/gga:424673%09red/gga:395147%09red/gga:425389%09red/gga:424044%09red/gga:418325%09red/gga:415302%09red/gga:395196%09red/gga:420420%09red/gga:427728%09red/gga:100857553%09red/gga:430480%09red/gga:395258%09red/gga:422720%09red/gga:424185%09red/gga:427727%09red/gga:396370%09red
Supplementary information, Table S. The KEGG enrichment of upregulated different expressed genes of C_B group and B_B group.
#Term	Database	ID	Input number	Background number	P-Value	Corrected P-Value	Input	KEGG_ID/KO	Entrez_ID	Hyperlink
Ribosome	KEGG PATHWAY	gga03010	5	120	0.00205625	0.0904748	ENSGALG00000007473|ENSGALG00000028992|ENSGALG00000011523|ENSGALG00000026618|ENSGALG00000022174	gga:426121|gga:422526|gga:374134|gga:422526|gga:770025|	426121|422526|374134|422526|770025|	http://www.genome.jp/kegg-bin/show_pathway?gga03010/gga:770025%09red/gga:426121%09red/gga:422526%09red/gga:374134%09red
Phagosome	KEGG PATHWAY	gga04145	4	127	0.0147966	0.289039	Novel01340|ENSGALG00000002930|ENSGALG00000008439|ENSGALG00000000162	gga:418104|gga:426930|gga:417730|gga:724083|	418104|426930|417730|724083|	http://www.genome.jp/kegg-bin/show_pathway?gga04145/gga:418104%09red/gga:426930%09red/gga:724083%09red/gga:417730%09red
Base excision repair	KEGG PATHWAY	gga03410	2	28	0.0197072	0.289039	ENSGALG00000001586|ENSGALG00000004995	gga:770068|gga:374010|	770068|374010|	http://www.genome.jp/kegg-bin/show_pathway?gga03410/gga:374010%09red/gga:770068%09red
Oocyte meiosis	KEGG PATHWAY	gga04114	3	88	0.0280343	0.308377	ENSGALG00000007768|ENSGALG00000013607|ENSGALG00000011281	gga:428167|gga:421642|gga:420650|	428167|421642|420650|	http://www.genome.jp/kegg-bin/show_pathway?gga04114/gga:420650%09red/gga:421642%09red/gga:428167%09red
PPAR signaling pathway	KEGG PATHWAY	gga03320	2	59	0.0719094	0.519326	ENSGALG00000008439|Novel02657	gga:417730|gga:100859721|	417730|100859721|	http://www.genome.jp/kegg-bin/show_pathway?gga03320/gga:100859721%09red/gga:417730%09red
Herpes simplex infection	KEGG PATHWAY	gga05168	3	143	0.088913	0.519326	ENSGALG00000014366|ENSGALG00000009227|ENSGALG00000000162	gga:427458|gga:427021|gga:724083|	427458|427021|724083|	http://www.genome.jp/kegg-bin/show_pathway?gga05168/gga:427021%09red/gga:427458%09red/gga:724083%09red
2-Oxocarboxylic acid metabolism	KEGG PATHWAY	gga01210	1	13	0.0967534	0.519326	ENSGALG00000004158	gga:415746|	415746|	http://www.genome.jp/kegg-bin/show_pathway?gga01210/gga:415746%09red
Glycosphingolipid biosynthesis - ganglio series	KEGG PATHWAY	gga00604	1	13	0.0967534	0.519326	ENSGALG00000015749	gga:407775|	407775|	http://www.genome.jp/kegg-bin/show_pathway?gga00604/gga:407775%09red
Homologous recombination	KEGG PATHWAY	gga03440	1	24	0.166248	0.519326	ENSGALG00000010356	gga:424611|	424611|	http://www.genome.jp/kegg-bin/show_pathway?gga03440/gga:424611%09red
Porphyrin and chlorophyll metabolism	KEGG PATHWAY	gga00860	1	25	0.172298	0.519326	ENSGALG00000012352	gga:420776|	420776|	http://www.genome.jp/kegg-bin/show_pathway?gga00860/gga:420776%09red
Lysosome	KEGG PATHWAY	gga04142	2	107	0.186475	0.519326	Novel01340|ENSGALG00000009373	gga:418104|gga:422410|	418104|422410|	http://www.genome.jp/kegg-bin/show_pathway?gga04142/gga:418104%09red/gga:422410%09red
Drug metabolism - cytochrome P450	KEGG PATHWAY	gga00982	1	29	0.196068	0.519326	ENSGALG00000003316	gga:395267|	395267|	http://www.genome.jp/kegg-bin/show_pathway?gga00982/gga:395267%09red
Other types of O-glycan biosynthesis	KEGG PATHWAY	gga00514	1	29	0.196068	0.519326	ENSGALG00000001740	gga:427801|	427801|	http://www.genome.jp/kegg-bin/show_pathway?gga00514/gga:427801%09red
SNARE interactions in vesicular transport	KEGG PATHWAY	gga04130	1	29	0.196068	0.519326	ENSGALG00000002930	gga:426930|	426930|	http://www.genome.jp/kegg-bin/show_pathway?gga04130/gga:426930%09red
Cell adhesion molecules (CAMs)	KEGG PATHWAY	gga04514	2	112	0.199602	0.519326	ENSGALG00000015463|ENSGALG00000000162	gga:768858|gga:724083|	768858|724083|	http://www.genome.jp/kegg-bin/show_pathway?gga04514/gga:724083%09red/gga:768858%09red
Oxidative phosphorylation	KEGG PATHWAY	gga00190	2	115	0.207534	0.519326	Novel01340|ENSGALG00000001756	gga:418104|gga:374159|	418104|374159|	http://www.genome.jp/kegg-bin/show_pathway?gga00190/gga:374159%09red/gga:418104%09red
Intestinal immune network for IgA production	KEGG PATHWAY	gga04672	1	32	0.213453	0.519326	ENSGALG00000000162	gga:724083|	724083|	http://www.genome.jp/kegg-bin/show_pathway?gga04672/gga:724083%09red
Alanine, aspartate and glutamate metabolism	KEGG PATHWAY	gga00250	1	32	0.213453	0.519326	ENSGALG00000004158	gga:415746|	415746|	http://www.genome.jp/kegg-bin/show_pathway?gga00250/gga:415746%09red
Ubiquitin mediated proteolysis	KEGG PATHWAY	gga04120	2	124	0.231514	0.519326	ENSGALG00000020793|ENSGALG00000009227	gga:424122|gga:427021|	424122|427021|	http://www.genome.jp/kegg-bin/show_pathway?gga04120/gga:427021%09red/gga:424122%09red
Glycine, serine and threonine metabolism	KEGG PATHWAY	gga00260	1	36	0.236057	0.519326	ENSGALG00000003155	gga:771635|	771635|	http://www.genome.jp/kegg-bin/show_pathway?gga00260/gga:771635%09red

## Sheet: C_BvsB_B_all.DEG_KEGG_pathway
##Databases: KEGG PATHWAY
##Statistical test method: hypergeometric test / Fisher's exact test
##FDR correction method: Benjamini and Hochberg
#Term	Database	ID	Input number	Background number	P-Value	Corrected P-Value	Input	KEGG_ID/KO	Entrez_ID	Hyperlink	Description_significantly KEGG
Cytokine-cytokine receptor interaction	KEGG PATHWAY	gga04060	48	165	4.81963e-09	6.12093e-07	ENSGALG00000010338|ENSGALG00000002112|ENSGALG00000008153|ENSGALG00000006106|ENSGALG00000007253|ENSGALG00000013929|ENSGALG00000007174|ENSGALG00000010336|ENSGALG00000014890|ENSGALG00000008461|ENSGALG00000007668|ENSGALG00000014716|ENSGALG00000016114|ENSGALG00000006415|ENSGALG00000017119|ENSGALG00000000951|ENSGALG00000028256|ENSGALG00000003747|ENSGALG00000010290|ENSGALG00000013372|ENSGALG00000011733|…	gga:422510|gga:419620|gga:416686|gga:395096|gga:424908|gga:395509|gga:417247|gga:422510|gga:418325|gga:395941|gga:395494|gga:395684|gga:378803|gga:395485|gga:418943|gga:395551|gga:427406|gga:427446|gga:395909|gga:426054|gga:420696|gga:395451|gga:396495|gga:422230|gga:100499189|gga:415651|gga:395083|gga:395312|gga:101751037|gga:770488|gga:395180|gga:428315|gga:418715|gga:420193|gga:421686|gga:3741…	422510|419620|416686|395096|424908|395509|417247|422510|418325|395941|395494|395684|378803|395485|418943|395551|427406|427446|395909|426054|420696|395451|396495|422230|100499189|415651|395083|395312|101751037|770488|395180|428315|418715|420193|421686|374100|425564|418666|421352|424261|395196|395258|418717|771315|419692|395663|769909|395872|	http://www.genome.jp/kegg-bin/show_pathway?gga04060/gga:419620%09red/gga:395485%09red/gga:420696%09red/gga:417247%09red/gga:395872%09red/gga:770488%09red/gga:426054%09red/gga:424908%09red/gga:395509%09red/gga:428315%09red/gga:395494%09red/gga:418943%09red/gga:395551%09red/gga:416686%09red/gga:395196%09red/gga:418666%09red/gga:395096%09red/gga:395451%09red/gga:421352%09red/gga:421686%09red/gga:425…	Cytokines are soluble extracellular proteins or glycoproteins that are crucial intercellular regulators and mobilizers of cells engaged in innate as well as adaptive inflammatory host defenses, cell growth, differentiation, cell death, angiogenesis, and development and repair processes aimed at the restoration of homeostasis. Cytokines are released by various cells in the body, usually in respons…
Cell adhesion molecules (CAMs)	KEGG PATHWAY	gga04514	33	112	9.72311e-07	6.17417e-05	Novel03377|ENSGALG00000027456|ENSGALG00000008656|ENSGALG00000015132|ENSGALG00000014582|ENSGALG00000026862|ENSGALG00000015463|ENSGALG00000006415|Novel00369|ENSGALG00000015032|ENSGALG00000026291|ENSGALG00000014477|ENSGALG00000014820|ENSGALG00000003677|ENSGALG00000005257|Novel00529|ENSGALG00000022871|ENSGALG00000002643|ENSGALG00000000957|ENSGALG00000024372|ENSGALG00000008666|ENSGALG00000015816|ENSGA…	gga:101748655|gga:396026|gga:424105|gga:414745|gga:419762|gga:424910|gga:768858|gga:395485|gga:424910|gga:427225|gga:414845|gga:395362|gga:418323|gga:417171|gga:424467|gga:396059|gga:418323|gga:424364|gga:419707|gga:425389|gga:424106|gga:403158|gga:772097|gga:396249|gga:415860|gga:100858236|gga:419184|gga:424402|gga:427944|gga:724083|gga:100857553|gga:396059|gga:776920|	101748655|396026|424105|414745|419762|424910|768858|395485|424910|427225|414845|395362|418323|417171|424467|396059|418323|424364|419707|425389|424106|403158|772097|396249|415860|100858236|419184|424402|427944|724083|100857553|396059|776920|	http://www.genome.jp/kegg-bin/show_pathway?gga04514/gga:419184%09red/gga:419762%09red/gga:415860%09red/gga:424106%09red/gga:396026%09red/gga:772097%09red/gga:395362%09red/gga:425389%09red/gga:427225%09red/gga:724083%09red/gga:403158%09red/gga:100857553%09red/gga:100858236%09red/gga:424467%09red/gga:776920%09red/gga:424402%09red/gga:418323%09red/gga:396249%09red/gga:414745%09red/gga:396059%09red/g…	Cell adhesion molecules are (glyco)proteins expressed on the cell surface and play a critical role in a wide array of biologic processes that include hemostasis, the immune response, inflammation, embryogenesis, and development of neuronal tissue. There are four main groups: the integrin family, the immunoglobulin superfamily, selectins, and cadherins. Membrane proteins that mediate immune cell–c…
Phagosome	KEGG PATHWAY	gga04145	29	127	0.000225845	0.00956079	ENSGALG00000011149|ENSGALG00000016446|Novel00782|ENSGALG00000002930|ENSGALG00000008439|ENSGALG00000014659|ENSGALG00000009626|ENSGALG00000000769|ENSGALG00000000461|ENSGALG00000000181|ENSGALG00000012119|ENSGALG00000000059|ENSGALG00000003516|ENSGALG00000012610|ENSGALG00000011778|ENSGALG00000007001|ENSGALG00000009229|ENSGALG00000026269|ENSGALG00000024372|ENSGALG00000000775|ENSGALG00000006707|ENSGALG0…	gga:404304|gga:421939|gga:396370|gga:426930|gga:417730|gga:418295|gga:373987|gga:771782|gga:419950|gga:427728|gga:395488|gga:431043|gga:395472|gga:427466|gga:395142|gga:417241|gga:416753|gga:427727|gga:425389|gga:425657|gga:422257|gga:374209|gga:421037|gga:724083|gga:396370|gga:396220|gga:418104|gga:100857553|gga:424445|	404304|421939|396370|426930|417730|418295|373987|771782|419950|427728|395488|431043|395472|427466|395142|417241|416753|427727|425389|425657|422257|374209|421037|724083|396370|396220|418104|100857553|424445|	http://www.genome.jp/kegg-bin/show_pathway?gga04145/gga:417241%09red/gga:374209%09red/gga:421037%09red/gga:422257%09red/gga:425657%09red/gga:417730%09red/gga:419950%09red/gga:425389%09red/gga:395472%09red/gga:724083%09red/gga:100857553%09red/gga:418104%09red/gga:396370%09red/gga:426930%09red/gga:424445%09red/gga:416753%09red/gga:427728%09red/gga:395142%09red/gga:427727%09red/gga:421939%09red/gga:…	Phagocytosis is the process of taking in relatively large particles by a cell, and is a central mechanism in the tissue remodeling, inflammation, and defense against infectious agents. A phagosome is formed when the specific receptors on the phagocyte surface recognize ligands on the particle surface. After formation, nascent phagosomes progressively acquire digestive characteristics. This matura…
Influenza A	KEGG PATHWAY	gga05164	29	130	0.000316034	0.0100341	ENSGALG00000008612|ENSGALG00000016400|ENSGALG00000014890|ENSGALG00000007406|ENSGALG00000000452|ENSGALG00000010870|ENSGALG00000011089|ENSGALG00000007651|ENSGALG00000013356|ENSGALG00000014297|ENSGALG00000019384|ENSGALG00000011715|ENSGALG00000003144|Novel00096|ENSGALG00000026098|ENSGALG00000010560|ENSGALG00000007874|ENSGALG00000021273|ENSGALG00000007001|ENSGALG00000016142|ENSGALG00000016144|ENSGALG0…	gga:417739|gga:428650|gga:418325|gga:770454|gga:373904|gga:424673|gga:424185|gga:424044|gga:430480|gga:396330|gga:769763|gga:423504|gga:417401|gga:100858808|gga:396495|gga:395147|gga:395312|gga:100859131|gga:417241|gga:395313|gga:418528|gga:416320|gga:395196|gga:415302|gga:395299|gga:724083|gga:420420|gga:395872|gga:422720|	417739|428650|418325|770454|373904|424673|424185|424044|430480|396330|769763|423504|417401|100858808|396495|395147|395312|100859131|417241|395313|418528|416320|395196|415302|395299|724083|420420|395872|422720|	http://www.genome.jp/kegg-bin/show_pathway?gga05164/gga:417739%09red/gga:430480%09red/gga:395872%09red/gga:100858808%09red/gga:417241%09red/gga:424044%09red/gga:422720%09red/gga:420420%09red/gga:770454%09red/gga:416320%09red/gga:396495%09red/gga:395196%09red/gga:724083%09red/gga:396330%09red/gga:395299%09red/gga:769763%09red/gga:418325%09red/gga:424673%09red/gga:417401%09red/gga:373904%09red/gga:…	Influenza is a contagious respiratory disease caused by influenza virus infection. Influenza A virus is responsible for both annual seasonal epidemics and periodic worldwide pandemics. Novel strains that cause pandemics arise from avian influenza virus by genetic reassortment among influenza viruses and two surface glycoproteins HA and NA form the basis of serologically distinct virus types. The …
Toll-like receptor signaling pathway	KEGG PATHWAY	gga04620	21	83	0.000518285	0.0131644	ENSGALG00000007356|ENSGALG00000008612|ENSGALG00000027598|ENSGALG00000007001|ENSGALG00000007651|ENSGALG00000014297|ENSGALG00000017485|ENSGALG00000011668|ENSGALG00000014362|ENSGALG00000028037|ENSGALG00000000951|ENSGALG00000013356|ENSGALG00000010870|ENSGALG00000026098|ENSGALG00000013468|ENSGALG00000001077|ENSGALG00000027093|ENSGALG00000028147|ENSGALG00000019384|ENSGALG00000005947|ENSGALG00000000534	gga:420479|gga:417739|gga:420189|gga:417241|gga:424044|gga:396330|gga:426274|gga:395872|gga:427944|gga:396512|gga:395551|gga:430480|gga:424673|gga:396495|gga:422720|gga:419715|gga:771173|gga:395818|gga:769763|gga:420420|gga:395196|	420479|417739|420189|417241|424044|396330|426274|395872|427944|396512|395551|430480|424673|396495|422720|419715|771173|395818|769763|420420|395196|	http://www.genome.jp/kegg-bin/show_pathway?gga04620/gga:396330%09red/gga:424673%09red/gga:420189%09red/gga:417739%09red/gga:426274%09red/gga:769763%09red/gga:422720%09red/gga:395551%09red/gga:420479%09red/gga:396495%09red/gga:430480%09red/gga:395818%09red/gga:395872%09red/gga:771173%09red/gga:396512%09red/gga:395196%09red/gga:417241%09red/gga:427944%09red/gga:424044%09red/gga:419715%09red/gga:420…	Specific families of pattern recognition receptors are responsible for detecting microbial pathogens and generating innate immune responses. Toll-like receptors (TLRs) are membrane-bound receptors identified as homologs of Toll in Drosophila. Mammalian TLRs are expressed on innate immune cells, such as macrophages and dendritic cells, and respond to the membrane components of Gram-positive or Gra…
ECM-receptor interaction	KEGG PATHWAY	gga04512	18	73	0.00162069	0.0343046	ENSGALG00000015056|ENSGALG00000008439|ENSGALG00000000379|ENSGALG00000003923|ENSGALG00000007113|ENSGALG00000006126|ENSGALG00000001343|ENSGALG00000002389|ENSGALG00000005974|ENSGALG00000004627|ENSGALG00000009626|ENSGALG00000011778|ENSGALG00000002041|ENSGALG00000003932|Novel00605|ENSGALG00000027710|ENSGALG00000003578|Novel00216	gga:428524|gga:417730|gga:374209|gga:396548|gga:396440|gga:396292|gga:428268|gga:417374|gga:396000|gga:408043|gga:373987|gga:395142|gga:396538|gga:419184|gga:373946|gga:100049058|gga:396133|gga:373946|	428524|417730|374209|396548|396440|396292|428268|417374|396000|408043|373987|395142|396538|419184|373946|100049058|396133|373946|	http://www.genome.jp/kegg-bin/show_pathway?gga04512/gga:419184%09red/gga:396538%09red/gga:396548%09red/gga:396440%09red/gga:373987%09red/gga:396133%09red/gga:428268%09red/gga:428524%09red/gga:396000%09red/gga:374209%09red/gga:100049058%09red/gga:417374%09red/gga:396292%09red/gga:408043%09red/gga:395142%09red/gga:373946%09red/gga:417730%09red	The extracellular matrix (ECM) consists of a complex mixture of structural and functional macromolecules and serves an important role in tissue and organ morphogenesis and in the maintenance of cell and tissue structure and function. Specific interactions between cells and the ECM are mediated by transmembrane molecules, mainly integrins and perhaps also proteoglycans, CD36, or other cell-surface…
NOD-like receptor signaling pathway	KEGG PATHWAY	gga04621	12	41	0.00294132	0.0468573	ENSGALG00000002786|ENSGALG00000008612|ENSGALG00000021325|ENSGALG00000026098|ENSGALG00000019384|ENSGALG00000011535|ENSGALG00000015899|ENSGALG00000017186|ENSGALG00000001889|ENSGALG00000007874|ENSGALG00000011668|ENSGALG00000000534	gga:415349|gga:417739|gga:415708|gga:396495|gga:769763|gga:420677|gga:420215|gga:374012|gga:427756|gga:395312|gga:395872|gga:395196|	415349|417739|415708|396495|769763|420677|420215|374012|427756|395312|395872|395196|	http://www.genome.jp/kegg-bin/show_pathway?gga04621/gga:395312%09red/gga:417739%09red/gga:769763%09red/gga:396495%09red/gga:420677%09red/gga:395196%09red/gga:395872%09red/gga:420215%09red/gga:415349%09red/gga:374012%09red/gga:427756%09red/gga:415708%09red	Specific families of pattern recognition receptors are responsible for detecting various pathogens and generating innate immune responses. The intracellular NOD-like receptor (NLR) family contains more than 20 members in mammals and plays a pivotal role in the recognition of intracellular ligands. NOD1 and NOD2, two prototypic NLRs, sense the cytosolic presence of the bacterial peptidoglycan frag…
Focal adhesion	KEGG PATHWAY	gga04510	33	184	0.00329257	0.0468573	ENSGALG00000004827|ENSGALG00000007113|ENSGALG00000006126|ENSGALG00000028291|ENSGALG00000014201|ENSGALG00000017186|ENSGALG00000009626|ENSGALG00000003855|ENSGALG00000005678|ENSGALG00000010870|ENSGALG00000001343|ENSGALG00000003923|ENSGALG00000010290|ENSGALG00000028567|ENSGALG00000012885|ENSGALG00000017179|ENSGALG00000011778|ENSGALG00000013929|ENSGALG00000021313|ENSGALG00000026557|ENSGALG00000004627|…	gga:428837|gga:396440|gga:396292|gga:415691|gga:418235|gga:374012|gga:373987|gga:396442|gga:378913|gga:424673|gga:428268|gga:396548|gga:395909|gga:396215|gga:396282|gga:418978|gga:395142|gga:395509|gga:770488|gga:771832|gga:408043|gga:417374|gga:374100|gga:426130|gga:373946|gga:428524|gga:396445|gga:374209|gga:396133|gga:396000|gga:395941|gga:373946|gga:395963|	428837|396440|396292|415691|418235|374012|373987|396442|378913|424673|428268|396548|395909|396215|396282|418978|395142|395509|770488|771832|408043|417374|374100|426130|373946|428524|396445|374209|396133|396000|395941|373946|395963|	http://www.genome.jp/kegg-bin/show_pathway?gga04510/gga:418235%09red/gga:396000%09red/gga:374209%09red/gga:374012%09red/gga:396282%09red/gga:428837%09red/gga:395909%09red/gga:428268%09red/gga:426130%09red/gga:428524%09red/gga:771832%09red/gga:378913%09red/gga:396445%09red/gga:396442%09red/gga:396548%09red/gga:396440%09red/gga:424673%09red/gga:396133%09red/gga:415691%09red/gga:418978%09red/gga:374…	Cell-matrix adhesions play essential roles in important biological processes including cell motility, cell proliferation, cell differentiation, regulation of gene expression and cell survival. At the cell-extracellular matrix contact points, specialized structures are formed and termed focal adhesions, where bundles of actin filaments are anchored to transmembrane receptors of the integrin family…
Salmonella infection	KEGG PATHWAY	gga05132	16	66	0.00332059	0.0468573	ENSGALG00000008612|ENSGALG00000007001|ENSGALG00000015066|ENSGALG00000019384|ENSGALG00000011668|ENSGALG00000000769|ENSGALG00000028037|ENSGALG00000000951|ENSGALG00000010870|ENSGALG00000026098|ENSGALG00000007874|ENSGALG00000003439|ENSGALG00000000534|ENSGALG00000005693|ENSGALG00000005947|ENSGALG00000005678	gga:417739|gga:417241|gga:421761|gga:769763|gga:395872|gga:771782|gga:396512|gga:395551|gga:424673|gga:396495|gga:395312|gga:419457|gga:395196|gga:395807|gga:420420|gga:378913|	417739|417241|421761|769763|395872|771782|396512|395551|424673|396495|395312|419457|395196|395807|420420|378913|	http://www.genome.jp/kegg-bin/show_pathway?gga05132/gga:395312%09red/gga:417739%09red/gga:769763%09red/gga:771782%09red/gga:395872%09red/gga:395551%09red/gga:424673%09red/gga:395196%09red/gga:395807%09red/gga:396512%09red/gga:417241%09red/gga:396495%09red/gga:421761%09red/gga:420420%09red/gga:378913%09red/gga:419457%09red	Salmonella infection usually presents as a self-limiting gastroenteritis or the more severe typhoid fever and bacteremia. The common disease-causing Salmonella species in human is a single species, Salmonella enterica, which has numerous serovars. Following intestinal colonization Salmonella inject effector proteins into the host cells using a type III secretion system (T3SS), T3SS1. Then a small…
Intestinal immune network for IgA production	KEGG PATHWAY	gga04672	9	32	0.0116744	0.148264	ENSGALG00000009870|ENSGALG00000008153|ENSGALG00000028341|ENSGALG00000008656|ENSGALG00000014362|ENSGALG00000000162|ENSGALG00000006415|ENSGALG00000008669|ENSGALG00000028136	gga:395258|gga:416686|gga:100858236|gga:424105|gga:427944|gga:724083|gga:395485|gga:396249|gga:395180|	395258|416686|100858236|424105|427944|724083|395485|396249|395180|	http://www.genome.jp/kegg-bin/show_pathway?gga04672/gga:395485%09red/gga:396249%09red/gga:416686%09red/gga:395258%09red/gga:395180%09red/gga:724083%09red/gga:424105%09red/gga:100858236%09red/gga:427944%09red
Ether lipid metabolism	KEGG PATHWAY	gga00565	10	39	0.0135001	0.155865	Novel01057|ENSGALG00000018977|ENSGALG00000016428|ENSGALG00000029058|ENSGALG00000012281|ENSGALG00000010818|ENSGALG00000026834|ENSGALG00000009252|ENSGALG00000005065|ENSGALG00000014711	gga:423496|gga:771655|gga:420361|gga:423496|gga:418028|gga:424666|gga:100858471|gga:424986|gga:396394|gga:427138|	423496|771655|420361|423496|418028|424666|100858471|424986|396394|427138|	http://www.genome.jp/kegg-bin/show_pathway?gga00565/gga:424666%09red/gga:423496%09red/gga:418028%09red/gga:424986%09red/gga:100858471%09red/gga:427138%09red/gga:396394%09red/gga:771655%09red/gga:420361%09red
Lysosome	KEGG PATHWAY	gga04142	19	107	0.0240713	0.254755	Novel02134|ENSGALG00000007027|ENSGALG00000009229|ENSGALG00000004438|ENSGALG00000012610|ENSGALG00000026910|ENSGALG00000003516|ENSGALG00000006613|ENSGALG00000017239|ENSGALG00000004769|ENSGALG00000005171|ENSGALG00000016829|ENSGALG00000000775|ENSGALG00000009373|ENSGALG00000016666|Novel01340|ENSGALG00000028147|ENSGALG00000010237|ENSGALG00000006378	gga:422082|gga:422081|gga:416753|gga:771459|gga:427466|gga:419077|gga:395472|gga:396090|gga:419014|gga:395602|gga:424807|gga:396220|gga:425657|gga:422410|gga:396329|gga:418104|gga:395818|gga:423353|gga:423789|	422082|422081|416753|771459|427466|419077|395472|396090|419014|395602|424807|396220|425657|422410|396329|418104|395818|423353|423789|	http://www.genome.jp/kegg-bin/show_pathway?gga04142/gga:396090%09red/gga:419014%09red/gga:423353%09red/gga:424807%09red/gga:395602%09red/gga:396329%09red/gga:423789%09red/gga:395472%09red/gga:422410%09red/gga:422081%09red/gga:416753%09red/gga:771459%09red/gga:422082%09red/gga:418104%09red/gga:396220%09red/gga:427466%09red/gga:395818%09red/gga:425657%09red/gga:419077%09red
Caffeine metabolism	KEGG PATHWAY	gga00232	3	5	0.0316345	0.293012	ENSGALG00000005473|ENSGALG00000005472|ENSGALG00000005474	gga:415809|gga:396537|gga:396283|	415809|396537|396283|	http://www.genome.jp/kegg-bin/show_pathway?gga00232/gga:415809%09red/gga:396537%09red/gga:396283%09red
Primary bile acid biosynthesis	KEGG PATHWAY	gga00120	5	15	0.0330495	0.293012	ENSGALG00000007132|ENSGALG00000005175|ENSGALG00000015512|ENSGALG00000002470|ENSGALG00000006352	gga:416068|gga:769879|gga:420164|gga:431683|gga:423788|	416068|769879|420164|431683|423788|	http://www.genome.jp/kegg-bin/show_pathway?gga00120/gga:416068%09red/gga:769879%09red/gga:431683%09red/gga:420164%09red/gga:423788%09red
Herpes simplex infection	KEGG PATHWAY	gga05168	23	143	0.0346077	0.293012	Novel00782|ENSGALG00000028037|ENSGALG00000014890|ENSGALG00000000181|ENSGALG00000010870|ENSGALG00000011089|ENSGALG00000007651|ENSGALG00000014297|ENSGALG00000013356|ENSGALG00000010560|ENSGALG00000005947|ENSGALG00000026269|ENSGALG00000009227|ENSGALG00000024372|ENSGALG00000013468|ENSGALG00000000534|ENSGALG00000009870|ENSGALG00000001398|ENSGALG00000014366|ENSGALG00000027786|ENSGALG00000000162|ENSGALG0…	gga:396370|gga:396512|gga:418325|gga:427728|gga:424673|gga:424185|gga:424044|gga:396330|gga:430480|gga:395147|gga:420420|gga:427727|gga:427021|gga:425389|gga:422720|gga:395196|gga:395258|gga:415302|gga:427458|gga:395299|gga:724083|gga:396370|gga:100857553|	396370|396512|418325|427728|424673|424185|424044|396330|430480|395147|420420|427727|427021|425389|422720|395196|395258|415302|427458|395299|724083|396370|100857553|	http://www.genome.jp/kegg-bin/show_pathway?gga05168/gga:430480%09red/gga:396512%09red/gga:424044%09red/gga:422720%09red/gga:420420%09red/gga:427727%09red/gga:425389%09red/gga:395196%09red/gga:724083%09red/gga:100857553%09red/gga:427458%09red/gga:396330%09red/gga:395299%09red/gga:424673%09red/gga:418325%09red/gga:427021%09red/gga:427728%09red/gga:395258%09red/gga:395147%09red/gga:415302%09red/gga:…
Arachidonic acid metabolism	KEGG PATHWAY	gga00590	10	48	0.040248	0.301513	ENSGALG00000012791|ENSGALG00000018977|ENSGALG00000016567|ENSGALG00000026823|ENSGALG00000012281|ENSGALG00000026704|ENSGALG00000027357|ENSGALG00000005069|ENSGALG00000005065|ENSGALG00000028529	gga:418101|gga:771655|gga:421999|gga:100857454|gga:418028|gga:426170|gga:417193|gga:396451|gga:396394|gga:374110|	418101|771655|421999|100857454|418028|426170|417193|396451|396394|374110|	http://www.genome.jp/kegg-bin/show_pathway?gga00590/gga:396451%09red/gga:426170%09red/gga:396394%09red/gga:417193%09red/gga:418028%09red/gga:418101%09red/gga:374110%09red/gga:421999%09red/gga:771655%09red/gga:100857454%09red
RIG-I-like receptor signaling pathway	KEGG PATHWAY	gga04622	11	55	0.04036	0.301513	ENSGALG00000008612|ENSGALG00000011089|ENSGALG00000014297|ENSGALG00000019384|ENSGALG00000023821|ENSGALG00000013356|ENSGALG00000026098|ENSGALG00000000852|ENSGALG00000008305|ENSGALG00000003144|ENSGALG00000011668	gga:417739|gga:424185|gga:396330|gga:769763|gga:100858653|gga:430480|gga:396495|gga:768990|gga:424081|gga:417401|gga:395872|	417739|424185|396330|769763|100858653|430480|396495|768990|424081|417401|395872|	http://www.genome.jp/kegg-bin/show_pathway?gga04622/gga:396330%09red/gga:417739%09red/gga:769763%09red/gga:417401%09red/gga:768990%09red/gga:430480%09red/gga:395872%09red/gga:424081%09red/gga:396495%09red/gga:424185%09red/gga:100858653%09red
VEGF signaling pathway	KEGG PATHWAY	gga04370	11	56	0.044393	0.304796	ENSGALG00000008612|ENSGALG00000019384|ENSGALG00000010290|ENSGALG00000003750|ENSGALG00000016141|ENSGALG00000007963|ENSGALG00000005069|ENSGALG00000023541|ENSGALG00000005065|ENSGALG00000003855|ENSGALG00000001926	gga:417739|gga:769763|gga:395909|gga:419175|gga:776273|gga:419346|gga:396451|gga:427803|gga:396394|gga:396442|gga:396227|	417739|769763|395909|419175|776273|419346|396451|427803|396394|396442|396227|	http://www.genome.jp/kegg-bin/show_pathway?gga04370/gga:396451%09red/gga:396442%09red/gga:395909%09red/gga:776273%09red/gga:769763%09red/gga:419346%09red/gga:396227%09red/gga:419175%09red/gga:427803%09red/gga:417739%09red/gga:396394%09red
Drug metabolism - cytochrome P450	KEGG PATHWAY	gga00982	7	29	0.0455994	0.304796	ENSGALG00000003316|ENSGALG00000016325|ENSGALG00000013098|ENSGALG00000016223|ENSGALG00000016224|ENSGALG00000009803|ENSGALG00000028936	gga:395267|gga:414896|gga:418178|gga:418561|gga:418563|gga:770916|gga:428813|	395267|414896|418178|418561|418563|770916|428813|	http://www.genome.jp/kegg-bin/show_pathway?gga00982/gga:395267%09red/gga:418178%09red/gga:418563%09red/gga:418561%09red/gga:770916%09red/gga:414896%09red/gga:428813%09red
MAPK signaling pathway	KEGG PATHWAY	gga04010	30	214	0.0701899	0.445706	ENSGALG00000008612|ENSGALG00000028158|ENSGALG00000013929|ENSGALG00000028037|ENSGALG00000014890|ENSGALG00000005065|ENSGALG00000005678|ENSGALG00000010870|ENSGALG00000003706|ENSGALG00000019384|ENSGALG00000011715|ENSGALG00000001926|ENSGALG00000015708|ENSGALG00000011207|ENSGALG00000008581|ENSGALG00000009437|ENSGALG00000021313|ENSGALG00000028005|ENSGALG00000003311|ENSGALG00000028143|ENSGALG00000009612|…	gga:417739|gga:415439|gga:395509|gga:396512|gga:418325|gga:396394|gga:378913|gga:424673|gga:374192|gga:769763|gga:423504|gga:396227|gga:396515|gga:374272|gga:423890|gga:424997|gga:770488|gga:429929|gga:396516|gga:100859853|gga:421352|gga:100858193|gga:424261|gga:395196|gga:420479|gga:418715|gga:770435|gga:374259|gga:421570|gga:395432|	417739|415439|395509|396512|418325|396394|378913|424673|374192|769763|423504|396227|396515|374272|423890|424997|770488|429929|396516|100859853|421352|100858193|424261|395196|420479|418715|770435|374259|421570|395432|	http://www.genome.jp/kegg-bin/show_pathway?gga04010/gga:396516%09red/gga:396512%09red/gga:396515%09red/gga:421352%09red/gga:417739%09red/gga:415439%09red/gga:421570%09red/gga:770435%09red/gga:423890%09red/gga:374192%09red/gga:395196%09red/gga:395432%09red/gga:100858193%09red/gga:100859853%09red/gga:378913%09red/gga:769763%09red/gga:374272%09red/gga:424673%09red/gga:418325%09red/gga:396394%09red/g…
Jak-STAT signaling pathway	KEGG PATHWAY	gga04630	19	125	0.0763132	0.461513	ENSGALG00000009870|ENSGALG00000008153|ENSGALG00000020316|ENSGALG00000007651|ENSGALG00000012518|ENSGALG00000002260|ENSGALG00000004221|ENSGALG00000003747|ENSGALG00000027786|ENSGALG00000013372|ENSGALG00000002112|ENSGALG00000013869|ENSGALG00000028203|ENSGALG00000015941|ENSGALG00000014716|ENSGALG00000025974|ENSGALG00000022798|ENSGALG00000016693|ENSGALG00000006032	gga:395258|gga:416686|gga:422219|gga:424044|gga:771315|gga:395335|gga:419692|gga:427446|gga:395299|gga:426054|gga:419620|gga:421686|gga:423292|gga:395663|gga:395684|gga:768406|gga:420193|gga:418666|gga:422230|	395258|416686|422219|424044|771315|395335|419692|427446|395299|426054|419620|421686|423292|395663|395684|768406|420193|418666|422230|	http://www.genome.jp/kegg-bin/show_pathway?gga04630/gga:420193%09red/gga:395299%09red/gga:419620%09red/gga:422219%09red/gga:419692%09red/gga:416686%09red/gga:424044%09red/gga:423292%09red/gga:426054%09red/gga:395335%09red/gga:427446%09red/gga:418666%09red/gga:395684%09red/gga:422230%09red/gga:395258%09red/gga:768406%09red/gga:395663%09red/gga:421686%09red/gga:771315%09red
Phenylalanine metabolism	KEGG PATHWAY	gga00360	4	15	0.0941633	0.543579	ENSGALG00000016223|ENSGALG00000016224|ENSGALG00000000081|ENSGALG00000028936	gga:418561|gga:418563|gga:417039|gga:428813|	418561|418563|417039|428813|	http://www.genome.jp/kegg-bin/show_pathway?gga00360/gga:418563%09red/gga:418561%09red/gga:417039%09red/gga:428813%09red
Adherens junction	KEGG PATHWAY	gga04520	11	68	0.11485	0.63417	ENSGALG00000010529|ENSGALG00000000608|ENSGALG00000003311|ENSGALG00000015066|ENSGALG00000016920|ENSGALG00000006480|ENSGALG00000015241|ENSGALG00000018828|ENSGALG00000006915|ENSGALG00000003855|ENSGALG00000012055	gga:395865|gga:415860|gga:396516|gga:421761|gga:418815|gga:395229|gga:432368|gga:426130|gga:422077|gga:396442|gga:424261|	395865|415860|396516|421761|418815|395229|432368|426130|422077|396442|424261|	http://www.genome.jp/kegg-bin/show_pathway?gga04520/gga:432368%09red/gga:395229%09red/gga:396442%09red/gga:426130%09red/gga:415860%09red/gga:418815%09red/gga:396516%09red/gga:395865%09red/gga:424261%09red/gga:421761%09red/gga:422077%09red
ErbB signaling pathway	KEGG PATHWAY	gga04012	12	77	0.122818	0.649912	ENSGALG00000010870|ENSGALG00000028318|ENSGALG00000004827|ENSGALG00000009898|Novel01253|ENSGALG00000003750|ENSGALG00000016141|ENSGALG00000018828|ENSGALG00000003855|ENSGALG00000000949|Novel00523|ENSGALG00000024024	gga:424673|gga:378914|gga:428837|gga:422456|gga:693245|gga:419175|gga:776273|gga:426130|gga:396442|gga:395654|gga:693245|gga:414743|	424673|378914|428837|422456|693245|419175|776273|426130|396442|395654|693245|414743|	http://www.genome.jp/kegg-bin/show_pathway?gga04012/gga:422456%09red/gga:776273%09red/gga:396442%09red/gga:693245%09red/gga:426130%09red/gga:424673%09red/gga:419175%09red/gga:414743%09red/gga:395654%09red/gga:378914%09red/gga:428837%09red
Apoptosis	KEGG PATHWAY	gga04210	10	69	0.198354	0.938727	ENSGALG00000000452|ENSGALG00000012518|ENSGALG00000007253|ENSGALG00000012885|ENSGALG00000014890|ENSGALG00000017186|ENSGALG00000009360|ENSGALG00000008305|ENSGALG00000005947|ENSGALG00000000534	gga:373904|gga:771315|gga:424908|gga:396282|gga:418325|gga:374012|gga:395963|gga:424081|gga:420420|gga:395196|	373904|771315|424908|396282|418325|374012|395963|424081|420420|395196|	http://www.genome.jp/kegg-bin/show_pathway?gga04210/gga:374012%09red/gga:418325%09red/gga:395196%09red/gga:420420%09red/gga:373904%09red/gga:424081%09red/gga:424908%09red/gga:396282%09red/gga:395963%09red/gga:771315%09red
Glycosphingolipid biosynthesis - lacto and neolacto series	KEGG PATHWAY	gga00601	4	21	0.199592	0.938727	ENSGALG00000001100|ENSGALG00000008758|ENSGALG00000002022|ENSGALG00000001806	gga:419718|gga:424960|gga:396121|gga:428341|	419718|424960|396121|428341|	http://www.genome.jp/kegg-bin/show_pathway?gga00601/gga:396121%09red/gga:424960%09red/gga:428341%09red/gga:419718%09red
p53 signaling pathway	KEGG PATHWAY	gga04115	9	61	0.201889	0.938727	ENSGALG00000028005|ENSGALG00000004661|ENSGALG00000028318|ENSGALG00000028115|ENSGALG00000028143|ENSGALG00000012117|ENSGALG00000027536|ENSGALG00000009626|Novel03779	gga:429929|gga:415948|gga:378914|gga:408037|gga:100859853|gga:424275|gga:421683|gga:373987|gga:770077|	429929|415948|378914|408037|100859853|424275|421683|373987|770077|	http://www.genome.jp/kegg-bin/show_pathway?gga04115/gga:424275%09red/gga:408037%09red/gga:415948%09red/gga:373987%09red/gga:770077%09red/gga:421683%09red/gga:378914%09red/gga:100859853%09red/gga:429929%09red
Pantothenate and CoA biosynthesis	KEGG PATHWAY	gga00770	3	14	0.206963	0.938727	ENSGALG00000002869|ENSGALG00000013993|ENSGALG00000013992	gga:426928|gga:421702|gga:421702|	426928|421702|421702|	http://www.genome.jp/kegg-bin/show_pathway?gga00770/gga:421702%09red/gga:426928%09red
Calcium signaling pathway	KEGG PATHWAY	gga04020	20	162	0.251013	0.999997	ENSGALG00000014182|ENSGALG00000011708|ENSGALG00000004128|ENSGALG00000004613|ENSGALG00000013929|ENSGALG00000006503|ENSGALG00000008424|ENSGALG00000010013|ENSGALG00000016141|ENSGALG00000023541|ENSGALG00000017001|ENSGALG00000003750|Novel01253|ENSGALG00000018828|ENSGALG00000005805|ENSGALG00000005693|ENSGALG00000000783|Novel00523|ENSGALG00000021313|ENSGALG00000003863	gga:395971|gga:396445|gga:428691|gga:395507|gga:395509|gga:416320|gga:416692|gga:373908|gga:776273|gga:427803|gga:428071|gga:419175|gga:693245|gga:426130|gga:420416|gga:395807|gga:428209|gga:693245|gga:770488|gga:771952|	395971|396445|428691|395507|395509|416320|416692|373908|776273|427803|428071|419175|693245|426130|420416|395807|428209|693245|770488|771952|	http://www.genome.jp/kegg-bin/show_pathway?gga04020/gga:416692%09red/gga:396445%09red/gga:416320%09red/gga:776273%09red/gga:693245%09red/gga:426130%09red/gga:770488%09red/gga:419175%09red/gga:428071%09red/gga:428209%09red/gga:395807%09red/gga:395507%09red/gga:427803%09red/gga:420416%09red/gga:428691%09red/gga:771952%09red/gga:395509%09red/gga:395971%09red/gga:373908%09red
Cytosolic DNA-sensing pathway	KEGG PATHWAY	gga04623	6	40	0.254968	0.999997	ENSGALG00000014297|ENSGALG00000000951|ENSGALG00000013356|ENSGALG00000000852|ENSGALG00000007874|ENSGALG00000000534	gga:396330|gga:395551|gga:430480|gga:768990|gga:395312|gga:395196|	396330|395551|430480|768990|395312|395196|	http://www.genome.jp/kegg-bin/show_pathway?gga04623/gga:396330%09red/gga:395312%09red/gga:395551%09red/gga:768990%09red/gga:430480%09red/gga:395196%09red
Sphingolipid metabolism	KEGG PATHWAY	gga00600	7	49	0.264223	0.999997	ENSGALG00000003160|ENSGALG00000000307|ENSGALG00000026910|ENSGALG00000010818|ENSGALG00000026834|ENSGALG00000023541|ENSGALG00000014711	gga:420118|gga:420050|gga:419077|gga:424666|gga:100858471|gga:427803|gga:427138|	420118|420050|419077|424666|100858471|427803|427138|	http://www.genome.jp/kegg-bin/show_pathway?gga00600/gga:420050%09red/gga:424666%09red/gga:420118%09red/gga:100858471%09red/gga:419077%09red/gga:427138%09red/gga:427803%09red
Endocytosis	KEGG PATHWAY	gga04144	23	192	0.273265	0.999997	ENSGALG00000013929|ENSGALG00000009252|ENSGALG00000029131|ENSGALG00000003855|ENSGALG00000005989|ENSGALG00000002562|ENSGALG00000011715|ENSGALG00000015708|ENSGALG00000011733|ENSGALG00000008950|Novel00523|Novel01253|Novel00353|ENSGALG00000024372|ENSGALG00000009612|ENSGALG00000017091|ENSGALG00000012055|ENSGALG00000025898|ENSGALG00000001398|ENSGALG00000014343|ENSGALG00000015428|ENSGALG00000013341|Novel…	gga:395509|gga:424986|gga:768599|gga:396442|gga:426519|gga:416196|gga:423504|gga:396515|gga:420696|gga:100859860|gga:693245|gga:693245|gga:768599|gga:425389|gga:421352|gga:374100|gga:424261|gga:374096|gga:415302|gga:428790|gga:770334|gga:768507|gga:100857553|	395509|424986|768599|396442|426519|416196|423504|396515|420696|100859860|693245|693245|768599|425389|421352|374100|424261|374096|415302|428790|770334|768507|100857553|	http://www.genome.jp/kegg-bin/show_pathway?gga04144/gga:768599%09red/gga:396442%09red/gga:426519%09red/gga:770334%09red/gga:693245%09red/gga:395509%09red/gga:425389%09red/gga:424986%09red/gga:421352%09red/gga:768507%09red/gga:420696%09red/gga:374100%09red/gga:428790%09red/gga:100857553%09red/gga:374096%09red/gga:100859860%09red/gga:396515%09red/gga:424261%09red/gga:423504%09red/gga:415302%09red/g…
Arginine and proline metabolism	KEGG PATHWAY	gga00330	7	50	0.279148	0.999997	ENSGALG00000016348|ENSGALG00000016223|ENSGALG00000016224|ENSGALG00000023689|ENSGALG00000005693|ENSGALG00000002576|ENSGALG00000011511	gga:374006|gga:418561|gga:418563|gga:417185|gga:395807|gga:417545|gga:396248|	374006|418561|418563|417185|395807|417545|396248|	http://www.genome.jp/kegg-bin/show_pathway?gga00330/gga:417545%09red/gga:396248%09red/gga:374006%09red/gga:417185%09red/gga:418563%09red/gga:395807%09red/gga:418561%09red
alpha-Linolenic acid metabolism	KEGG PATHWAY	gga00592	4	25	0.283032	0.999997	ENSGALG00000005065|ENSGALG00000012281|ENSGALG00000018977|ENSGALG00000007178	gga:396394|gga:418028|gga:771655|gga:423122|	396394|418028|771655|423122|	http://www.genome.jp/kegg-bin/show_pathway?gga00592/gga:771655%09red/gga:423122%09red/gga:418028%09red/gga:396394%09red
Nicotinate and nicotinamide metabolism	KEGG PATHWAY	gga00760	4	25	0.283032	0.999997	ENSGALG00000016471|ENSGALG00000008098|ENSGALG00000003651|ENSGALG00000002869	gga:421954|gga:417707|gga:420034|gga:426928|	421954|417707|420034|426928|	http://www.genome.jp/kegg-bin/show_pathway?gga00760/gga:417707%09red/gga:426928%09red/gga:420034%09red/gga:421954%09red
PPAR signaling pathway	KEGG PATHWAY	gga03320	8	59	0.284539	0.999997	ENSGALG00000007132|ENSGALG00000008439|ENSGALG00000007178|ENSGALG00000002626|ENSGALG00000002470|ENSGALG00000000620|Novel02657|ENSGALG00000010628	gga:416068|gga:417730|gga:423122|gga:417143|gga:431683|gga:419557|gga:100859721|gga:422547|	416068|417730|423122|417143|431683|419557|100859721|422547|	http://www.genome.jp/kegg-bin/show_pathway?gga03320/gga:419557%09red/gga:423122%09red/gga:431683%09red/gga:422547%09red/gga:417143%09red/gga:100859721%09red/gga:416068%09red/gga:417730%09red
Regulation of actin cytoskeleton	KEGG PATHWAY	gga04810	21	177	0.298734	0.999997	ENSGALG00000000921|ENSGALG00000011708|ENSGALG00000000379|ENSGALG00000011778|ENSGALG00000004827|ENSGALG00000028158|ENSGALG00000015066|ENSGALG00000003311|ENSGALG00000028567|ENSGALG00000015708|ENSGALG00000002389|ENSGALG00000003855|ENSGALG00000017179|ENSGALG00000028291|ENSGALG00000021313|ENSGALG00000006915|Novel00605|ENSGALG00000013929|ENSGALG00000014872|ENSGALG00000003578|Novel00216	gga:419580|gga:396445|gga:374209|gga:395142|gga:428837|gga:415439|gga:421761|gga:396516|gga:396215|gga:396515|gga:417374|gga:396442|gga:418978|gga:415691|gga:770488|gga:422077|gga:373946|gga:395509|gga:395432|gga:396133|gga:373946|	419580|396445|374209|395142|428837|415439|421761|396516|396215|396515|417374|396442|418978|415691|770488|422077|373946|395509|395432|396133|373946|	http://www.genome.jp/kegg-bin/show_pathway?gga04810/gga:418978%09red/gga:396445%09red/gga:396442%09red/gga:428837%09red/gga:770488%09red/gga:396516%09red/gga:396133%09red/gga:415691%09red/gga:374209%09red/gga:395432%09red/gga:419580%09red/gga:417374%09red/gga:396515%09red/gga:415439%09red/gga:395142%09red/gga:395509%09red/gga:396215%09red/gga:421761%09red/gga:373946%09red/gga:422077%09red
Glycosaminoglycan degradation	KEGG PATHWAY	gga00531	3	18	0.311002	0.999997	ENSGALG00000007027|ENSGALG00000011203|ENSGALG00000004438	gga:422081|gga:373981|gga:771459|	422081|373981|771459|	http://www.genome.jp/kegg-bin/show_pathway?gga00531/gga:422081%09red/gga:771459%09red/gga:373981%09red
Notch signaling pathway	KEGG PATHWAY	gga04330	6	44	0.32148	0.999997	ENSGALG00000027897|ENSGALG00000011182|ENSGALG00000008514|ENSGALG00000012075|ENSGALG00000009020|ENSGALG00000017199	gga:770657|gga:395820|gga:423208|gga:424267|gga:396043|gga:428088|	770657|395820|423208|424267|396043|428088|	http://www.genome.jp/kegg-bin/show_pathway?gga04330/gga:395820%09red/gga:428088%09red/gga:770657%09red/gga:396043%09red/gga:423208%09red/gga:424267%09red
Glycine, serine and threonine metabolism	KEGG PATHWAY	gga00260	5	36	0.334406	0.999997	ENSGALG00000027822|ENSGALG00000003155|ENSGALG00000016223|ENSGALG00000016224|ENSGALG00000002855	gga:101747660|gga:771635|gga:418561|gga:418563|gga:417146|	101747660|771635|418561|418563|417146|	http://www.genome.jp/kegg-bin/show_pathway?gga00260/gga:418563%09red/gga:418561%09red/gga:101747660%09red/gga:417146%09red/gga:771635%09red
Glutathione metabolism	KEGG PATHWAY	gga00480	5	36	0.334406	0.999997	ENSGALG00000013098|ENSGALG00000016325|ENSGALG00000026823|ENSGALG00000009803|ENSGALG00000026704	gga:418178|gga:414896|gga:100857454|gga:770916|gga:426170|	418178|414896|100857454|770916|426170|	http://www.genome.jp/kegg-bin/show_pathway?gga00480/gga:418178%09red/gga:426170%09red/gga:414896%09red/gga:100857454%09red/gga:770916%09red
Dorso-ventral axis formation	KEGG PATHWAY	gga04320	3	19	0.33753	0.999997	ENSGALG00000012921|ENSGALG00000000521|ENSGALG00000000504	gga:395750|gga:415855|gga:419813|	395750|415855|419813|	http://www.genome.jp/kegg-bin/show_pathway?gga04320/gga:419813%09red/gga:415855%09red/gga:395750%09red
Linoleic acid metabolism	KEGG PATHWAY	gga00591	4	28	0.348536	0.999997	ENSGALG00000005065|ENSGALG00000004449|ENSGALG00000012281|ENSGALG00000018977	gga:396394|gga:414832|gga:418028|gga:771655|	396394|414832|418028|771655|	http://www.genome.jp/kegg-bin/show_pathway?gga00591/gga:771655%09red/gga:414832%09red/gga:418028%09red/gga:396394%09red
ABC transporters	KEGG PATHWAY	gga02010	5	37	0.353521	0.999997	ENSGALG00000000181|ENSGALG00000003553|ENSGALG00000008912|ENSGALG00000026269|ENSGALG00000007522	gga:427728|gga:424011|gga:395712|gga:427727|gga:422099|	427728|424011|395712|427727|422099|	http://www.genome.jp/kegg-bin/show_pathway?gga02010/gga:395712%09red/gga:424011%09red/gga:422099%09red/gga:427727%09red/gga:427728%09red
Folate biosynthesis	KEGG PATHWAY	gga00790	2	12	0.380193	0.999997	ENSGALG00000010051|ENSGALG00000012200	gga:395270|gga:396146|	395270|396146|	http://www.genome.jp/kegg-bin/show_pathway?gga00790/gga:396146%09red/gga:395270%09red
Histidine metabolism	KEGG PATHWAY	gga00340	3	21	0.390276	0.999997	ENSGALG00000016223|ENSGALG00000016224|ENSGALG00000028936	gga:418561|gga:418563|gga:428813|	418561|418563|428813|	http://www.genome.jp/kegg-bin/show_pathway?gga00340/gga:418563%09red/gga:418561%09red/gga:428813%09red
Glycerophospholipid metabolism	KEGG PATHWAY	gga00564	10	86	0.405315	0.999997	Novel01057|ENSGALG00000018977|ENSGALG00000029058|ENSGALG00000012281|ENSGALG00000010818|ENSGALG00000026834|ENSGALG00000012061|ENSGALG00000009252|ENSGALG00000005065|ENSGALG00000014711	gga:423496|gga:771655|gga:423496|gga:418028|gga:424666|gga:100858471|gga:424263|gga:424986|gga:396394|gga:427138|	423496|771655|423496|418028|424666|100858471|424263|424986|396394|427138|	http://www.genome.jp/kegg-bin/show_pathway?gga00564/gga:424666%09red/gga:423496%09red/gga:418028%09red/gga:424986%09red/gga:771655%09red/gga:100858471%09red/gga:427138%09red/gga:396394%09red/gga:424263%09red
Tyrosine metabolism	KEGG PATHWAY	gga00350	4	31	0.414205	0.999997	ENSGALG00000016223|ENSGALG00000016224|ENSGALG00000000081|ENSGALG00000028936	gga:418561|gga:418563|gga:417039|gga:428813|	418561|418563|417039|428813|	http://www.genome.jp/kegg-bin/show_pathway?gga00350/gga:418563%09red/gga:418561%09red/gga:417039%09red/gga:428813%09red
2-Oxocarboxylic acid metabolism	KEGG PATHWAY	gga01210	2	13	0.414313	0.999997	ENSGALG00000002162|ENSGALG00000004158	gga:373916|gga:415746|	373916|415746|	http://www.genome.jp/kegg-bin/show_pathway?gga01210/gga:415746%09red/gga:373916%09red
Glycerolipid metabolism	KEGG PATHWAY	gga00561	6	50	0.424465	0.999997	ENSGALG00000013072|ENSGALG00000002712|ENSGALG00000010818|ENSGALG00000005990|ENSGALG00000026834|ENSGALG00000014711	gga:395338|gga:426846|gga:424666|gga:416024|gga:100858471|gga:427138|	395338|426846|424666|416024|100858471|427138|	http://www.genome.jp/kegg-bin/show_pathway?gga00561/gga:416024%09red/gga:426846%09red/gga:424666%09red/gga:395338%09red/gga:100858471%09red/gga:427138%09red
Galactose metabolism	KEGG PATHWAY	gga00052	4	32	0.435821	0.999997	ENSGALG00000009754|ENSGALG00000013072|Novel02134|ENSGALG00000002022	gga:374044|gga:395338|gga:422082|gga:396121|	374044|395338|422082|396121|	http://www.genome.jp/kegg-bin/show_pathway?gga00052/gga:395338%09red/gga:396121%09red/gga:374044%09red/gga:422082%09red
Metabolism of xenobiotics by cytochrome P450	KEGG PATHWAY	gga00980	4	32	0.435821	0.999997	ENSGALG00000013098|ENSGALG00000016325|ENSGALG00000009803|ENSGALG00000028936	gga:418178|gga:414896|gga:770916|gga:428813|	418178|414896|770916|428813|	http://www.genome.jp/kegg-bin/show_pathway?gga00980/gga:418178%09red/gga:770916%09red/gga:414896%09red/gga:428813%09red
Alanine, aspartate and glutamate metabolism	KEGG PATHWAY	gga00250	4	32	0.435821	0.999997	ENSGALG00000023689|ENSGALG00000004158|ENSGALG00000000081|ENSGALG00000002576	gga:417185|gga:415746|gga:417039|gga:417545|	417185|415746|417039|417545|	http://www.genome.jp/kegg-bin/show_pathway?gga00250/gga:417185%09red/gga:417545%09red/gga:415746%09red/gga:417039%09red
Butirosin and neomycin biosynthesis	KEGG PATHWAY	gga00524	1	5	0.444152	0.999997	ENSGALG00000009754	gga:374044|	374044|	http://www.genome.jp/kegg-bin/show_pathway?gga00524/gga:374044%09red
Phenylalanine, tyrosine and tryptophan biosynthesis	KEGG PATHWAY	gga00400	1	5	0.444152	0.999997	ENSGALG00000000081	gga:417039|	417039|	http://www.genome.jp/kegg-bin/show_pathway?gga00400/gga:417039%09red
Glycosaminoglycan biosynthesis - keratan sulfate	KEGG PATHWAY	gga00533	2	14	0.447464	0.999997	ENSGALG00000007701|ENSGALG00000002022	gga:424930|gga:396121|	424930|396121|	http://www.genome.jp/kegg-bin/show_pathway?gga00533/gga:396121%09red/gga:424930%09red
Taurine and hypotaurine metabolism	KEGG PATHWAY	gga00430	1	6	0.495997	0.999997	ENSGALG00000005175	gga:769879|	769879|	http://www.genome.jp/kegg-bin/show_pathway?gga00430/gga:769879%09red
Drug metabolism - other enzymes	KEGG PATHWAY	gga00983	3	27	0.539288	0.999997	ENSGALG00000005473|ENSGALG00000005472|ENSGALG00000005474	gga:415809|gga:396537|gga:396283|	415809|396537|396283|	http://www.genome.jp/kegg-bin/show_pathway?gga00983/gga:415809%09red/gga:396537%09red/gga:396283%09red
GnRH signaling pathway	KEGG PATHWAY	gga04912	8	77	0.543208	0.999997	ENSGALG00000008612|ENSGALG00000005065|ENSGALG00000019384|ENSGALG00000008424|ENSGALG00000010870|ENSGALG00000009252|ENSGALG00000000949|ENSGALG00000003855	gga:417739|gga:396394|gga:769763|gga:416692|gga:424673|gga:424986|gga:395654|gga:396442|	417739|396394|769763|416692|424673|424986|395654|396442|	http://www.genome.jp/kegg-bin/show_pathway?gga04912/gga:416692%09red/gga:396442%09red/gga:769763%09red/gga:424673%09red/gga:396394%09red/gga:424986%09red/gga:417739%09red/gga:395654%09red
TGF-beta signaling pathway	KEGG PATHWAY	gga04350	7	69	0.571222	0.999997	ENSGALG00000025898|ENSGALG00000007668|ENSGALG00000008830|ENSGALG00000012327|ENSGALG00000009612|ENSGALG00000009626|ENSGALG00000012055	gga:374096|gga:395494|gga:378779|gga:396361|gga:421352|gga:373987|gga:424261|	374096|395494|378779|396361|421352|373987|424261|	http://www.genome.jp/kegg-bin/show_pathway?gga04350/gga:395494%09red/gga:373987%09red/gga:374096%09red/gga:421352%09red/gga:378779%09red/gga:424261%09red/gga:396361%09red
Vascular smooth muscle contraction	KEGG PATHWAY	gga04270	10	100	0.581714	0.999997	ENSGALG00000014182|ENSGALG00000011708|ENSGALG00000027630|ENSGALG00000018977|ENSGALG00000012281|ENSGALG00000008424|ENSGALG00000010013|ENSGALG00000028567|ENSGALG00000005065|ENSGALG00000002118	gga:395971|gga:396445|gga:100859339|gga:771655|gga:418028|gga:416692|gga:373908|gga:396215|gga:396394|gga:395301|	395971|396445|100859339|771655|418028|416692|373908|396215|396394|395301|	http://www.genome.jp/kegg-bin/show_pathway?gga04270/gga:416692%09red/gga:396445%09red/gga:396215%09red/gga:395301%09red/gga:418028%09red/gga:100859339%09red/gga:396394%09red/gga:771655%09red/gga:395971%09red/gga:373908%09red
Gap junction	KEGG PATHWAY	gga04540	8	80	0.583735	0.999997	ENSGALG00000015729|ENSGALG00000000059|ENSGALG00000027684|ENSGALG00000013929|ENSGALG00000014873|ENSGALG00000017179|ENSGALG00000003855|ENSGALG00000021313	gga:427339|gga:431043|gga:421037|gga:395509|gga:395278|gga:418978|gga:396442|gga:770488|	427339|431043|421037|395509|395278|418978|396442|770488|	http://www.genome.jp/kegg-bin/show_pathway?gga04540/gga:396442%09red/gga:431043%09red/gga:770488%09red/gga:395278%09red/gga:418978%09red/gga:427339%09red/gga:421037%09red/gga:395509%09red
Biosynthesis of unsaturated fatty acids	KEGG PATHWAY	gga01040	2	20	0.621398	0.999997	ENSGALG00000005175|ENSGALG00000007178	gga:769879|gga:423122|	769879|423122|	http://www.genome.jp/kegg-bin/show_pathway?gga01040/gga:769879%09red/gga:423122%09red
Retinol metabolism	KEGG PATHWAY	gga00830	3	31	0.62616	0.999997	ENSGALG00000005408|ENSGALG00000004449|ENSGALG00000016102	gga:395346|gga:414832|gga:428809|	395346|414832|428809|	http://www.genome.jp/kegg-bin/show_pathway?gga00830/gga:428809%09red/gga:414832%09red/gga:395346%09red
Adipocytokine signaling pathway	KEGG PATHWAY	gga04920	6	64	0.646184	0.999997	ENSGALG00000008439|ENSGALG00000027786|ENSGALG00000002626|ENSGALG00000014890|ENSGALG00000004419|ENSGALG00000010628	gga:417730|gga:395299|gga:417143|gga:418325|gga:395083|gga:422547|	417730|395299|417143|418325|395083|422547|	http://www.genome.jp/kegg-bin/show_pathway?gga04920/gga:395299%09red/gga:422547%09red/gga:417143%09red/gga:418325%09red/gga:395083%09red/gga:417730%09red
Sulfur relay system	KEGG PATHWAY	gga04122	1	10	0.659356	0.999997	ENSGALG00000010051	gga:395270|	395270|	http://www.genome.jp/kegg-bin/show_pathway?gga04122/gga:395270%09red
Cysteine and methionine metabolism	KEGG PATHWAY	gga00270	3	33	0.665141	0.999997	ENSGALG00000006300|ENSGALG00000003993|ENSGALG00000000081	gga:396221|gga:421991|gga:417039|	396221|421991|417039|	http://www.genome.jp/kegg-bin/show_pathway?gga00270/gga:417039%09red/gga:396221%09red/gga:421991%09red
Riboflavin metabolism	KEGG PATHWAY	gga00740	1	11	0.691143	0.999997	ENSGALG00000002869	gga:426928|	426928|	http://www.genome.jp/kegg-bin/show_pathway?gga00740/gga:426928%09red
FoxO signaling pathway	KEGG PATHWAY	gga04068	11	121	0.696604	0.999997	ENSGALG00000028005|ENSGALG00000008612|ENSGALG00000014725|ENSGALG00000028318|ENSGALG00000019384|ENSGALG00000028143|ENSGALG00000013372|ENSGALG00000009612|ENSGALG00000013971|ENSGALG00000003074|ENSGALG00000012055	gga:429929|gga:417739|gga:427150|gga:378914|gga:769763|gga:100859853|gga:426054|gga:421352|gga:395133|gga:420115|gga:424261|	429929|417739|427150|378914|769763|100859853|426054|421352|395133|420115|424261|	http://www.genome.jp/kegg-bin/show_pathway?gga04068/gga:427150%09red/gga:769763%09red/gga:426054%09red/gga:421352%09red/gga:417739%09red/gga:378914%09red/gga:424261%09red/gga:100859853%09red/gga:420115%09red/gga:395133%09red/gga:429929%09red
Starch and sucrose metabolism	KEGG PATHWAY	gga00500	3	35	0.701075	0.999997	ENSGALG00000009754|Novel02134|ENSGALG00000002869	gga:374044|gga:422082|gga:426928|	374044|422082|426928|	http://www.genome.jp/kegg-bin/show_pathway?gga00500/gga:426928%09red/gga:374044%09red/gga:422082%09red
Steroid hormone biosynthesis	KEGG PATHWAY	gga00140	3	35	0.701075	0.999997	ENSGALG00000015512|ENSGALG00000004449|ENSGALG00000011812	gga:420164|gga:414832|gga:422662|	420164|414832|422662|	http://www.genome.jp/kegg-bin/show_pathway?gga00140/gga:422662%09red/gga:420164%09red/gga:414832%09red
Glycosaminoglycan biosynthesis - heparan sulfate / heparin	KEGG PATHWAY	gga00534	2	24	0.711911	0.999997	ENSGALG00000002155|ENSGALG00000014934	gga:395141|gga:422840|	395141|422840|	http://www.genome.jp/kegg-bin/show_pathway?gga00534/gga:395141%09red/gga:422840%09red
Homologous recombination	KEGG PATHWAY	gga03440	2	24	0.711911	0.999997	ENSGALG00000010356|ENSGALG00000015912	gga:424611|gga:374246|	424611|374246|	http://www.genome.jp/kegg-bin/show_pathway?gga03440/gga:424611%09red/gga:374246%09red
Biosynthesis of amino acids	KEGG PATHWAY	gga01230	5	59	0.72418	0.999997	ENSGALG00000027822|ENSGALG00000023689|ENSGALG00000002162|ENSGALG00000004158|ENSGALG00000002576	gga:101747660|gga:417185|gga:373916|gga:415746|gga:417545|	101747660|417185|373916|415746|417545|	http://www.genome.jp/kegg-bin/show_pathway?gga01230/gga:415746%09red/gga:101747660%09red/gga:417545%09red/gga:373916%09red/gga:417185%09red
Propanoate metabolism	KEGG PATHWAY	gga00640	2	25	0.731497	0.999997	ENSGALG00000006300|ENSGALG00000008632	gga:396221|gga:416714|	396221|416714|	http://www.genome.jp/kegg-bin/show_pathway?gga00640/gga:416714%09red/gga:396221%09red
Glycosphingolipid biosynthesis - ganglio series	KEGG PATHWAY	gga00604	1	13	0.746103	0.999997	ENSGALG00000015749	gga:407775|	407775|	http://www.genome.jp/kegg-bin/show_pathway?gga00604/gga:407775%09red
Fatty acid biosynthesis	KEGG PATHWAY	gga00061	1	13	0.746103	0.999997	ENSGALG00000010628	gga:422547|	422547|	http://www.genome.jp/kegg-bin/show_pathway?gga00061/gga:422547%09red
Glycolysis / Gluconeogenesis	KEGG PATHWAY	gga00010	4	50	0.754116	0.999997	ENSGALG00000009754|ENSGALG00000006300|ENSGALG00000008632|ENSGALG00000028936	gga:374044|gga:396221|gga:416714|gga:428813|	374044|396221|416714|428813|	http://www.genome.jp/kegg-bin/show_pathway?gga00010/gga:416714%09red/gga:374044%09red/gga:396221%09red/gga:428813%09red
Tryptophan metabolism	KEGG PATHWAY	gga00380	3	39	0.763985	0.999997	ENSGALG00000016223|ENSGALG00000016224|ENSGALG00000000081	gga:418561|gga:418563|gga:417039|	418561|418563|417039|	http://www.genome.jp/kegg-bin/show_pathway?gga00380/gga:418563%09red/gga:418561%09red/gga:417039%09red
Tight junction	KEGG PATHWAY	gga04530	10	118	0.765941	0.999997	ENSGALG00000010934|ENSGALG00000027456|ENSGALG00000017208|ENSGALG00000028567|ENSGALG00000014770|ENSGALG00000026862|ENSGALG00000015109|ENSGALG00000003855|Novel00369|ENSGALG00000007700	gga:424682|gga:396026|gga:428091|gga:396215|gga:421055|gga:424910|gga:395751|gga:396442|gga:424910|gga:396455|	424682|396026|428091|396215|421055|424910|395751|396442|424910|396455|	http://www.genome.jp/kegg-bin/show_pathway?gga04530/gga:421055%09red/gga:424682%09red/gga:396455%09red/gga:428091%09red/gga:396026%09red/gga:396215%09red/gga:424910%09red/gga:396442%09red/gga:395751%09red
Wnt signaling pathway	KEGG PATHWAY	gga04310	10	119	0.774246	0.999997	ENSGALG00000010529|ENSGALG00000010870|ENSGALG00000011355|ENSGALG00000017184|ENSGALG00000008433|ENSGALG00000023536|ENSGALG00000006480|ENSGALG00000007963|ENSGALG00000009241|ENSGALG00000009556	gga:395865|gga:424673|gga:429040|gga:418983|gga:374061|gga:374060|gga:395229|gga:419346|gga:395546|gga:417793|	395865|424673|429040|418983|374061|374060|395229|419346|395546|417793|	http://www.genome.jp/kegg-bin/show_pathway?gga04310/gga:395229%09red/gga:395546%09red/gga:424673%09red/gga:374061%09red/gga:374060%09red/gga:419346%09red/gga:418983%09red/gga:417793%09red/gga:429040%09red/gga:395865%09red
mTOR signaling pathway	KEGG PATHWAY	gga04150	4	52	0.779108	0.999997	ENSGALG00000011473|ENSGALG00000011870|ENSGALG00000010290|ENSGALG00000026971	gga:421570|gga:374177|gga:395909|gga:419605|	421570|374177|395909|419605|	http://www.genome.jp/kegg-bin/show_pathway?gga04150/gga:374177%09red/gga:421570%09red/gga:419605%09red/gga:395909%09red
Base excision repair	KEGG PATHWAY	gga03410	2	28	0.783565	0.999997	ENSGALG00000001586|ENSGALG00000004995	gga:770068|gga:374010|	770068|374010|	http://www.genome.jp/kegg-bin/show_pathway?gga03410/gga:374010%09red/gga:770068%09red
Other types of O-glycan biosynthesis	KEGG PATHWAY	gga00514	2	29	0.79884	0.999997	ENSGALG00000001740|ENSGALG00000002022	gga:427801|gga:396121|	427801|396121|	http://www.genome.jp/kegg-bin/show_pathway?gga00514/gga:396121%09red/gga:427801%09red
Melanogenesis	KEGG PATHWAY	gga04916	7	89	0.803044	0.999997	ENSGALG00000010529|ENSGALG00000011355|ENSGALG00000008393|ENSGALG00000008433|ENSGALG00000008424|ENSGALG00000023536|ENSGALG00000006480	gga:395865|gga:429040|gga:100859610|gga:374061|gga:416692|gga:374060|gga:395229|	395865|429040|100859610|374061|416692|374060|395229|	http://www.genome.jp/kegg-bin/show_pathway?gga04916/gga:416692%09red/gga:395229%09red/gga:374061%09red/gga:374060%09red/gga:100859610%09red/gga:429040%09red/gga:395865%09red
Fatty acid metabolism	KEGG PATHWAY	gga01212	3	42	0.803753	0.999997	ENSGALG00000001426|ENSGALG00000010628|ENSGALG00000007178	gga:419601|gga:422547|gga:423122|	419601|422547|423122|	http://www.genome.jp/kegg-bin/show_pathway?gga01212/gga:419601%09red/gga:423122%09red/gga:422547%09red
Purine metabolism	KEGG PATHWAY	gga00230	12	148	0.824452	0.999997	ENSGALG00000016471|ENSGALG00000005961|ENSGALG00000027630|ENSGALG00000002869|ENSGALG00000015141|ENSGALG00000008936|ENSGALG00000011094|ENSGALG00000008932|ENSGALG00000003651|ENSGALG00000013941|ENSGALG00000009058|ENSGALG00000004170	gga:421954|gga:770922|gga:100859339|gga:426928|gga:427253|gga:417281|gga:424700|gga:374095|gga:420034|gga:421692|gga:395797|gga:419194|	421954|770922|100859339|426928|427253|417281|424700|374095|420034|421692|395797|419194|	http://www.genome.jp/kegg-bin/show_pathway?gga00230/gga:424700%09red/gga:419194%09red/gga:374095%09red/gga:426928%09red/gga:417281%09red/gga:420034%09red/gga:770922%09red/gga:100859339%09red/gga:421692%09red/gga:427253%09red/gga:395797%09red/gga:421954%09red
Steroid biosynthesis	KEGG PATHWAY	gga00100	1	17	0.828444	0.999997	ENSGALG00000006378	gga:423789|	423789|	http://www.genome.jp/kegg-bin/show_pathway?gga00100/gga:423789%09red
Hedgehog signaling pathway	KEGG PATHWAY	gga04340	3	45	0.837732	0.999997	ENSGALG00000011355|ENSGALG00000006379|ENSGALG00000008830	gga:429040|gga:395615|gga:378779|	429040|395615|378779|	http://www.genome.jp/kegg-bin/show_pathway?gga04340/gga:429040%09red/gga:378779%09red/gga:395615%09red
Fructose and mannose metabolism	KEGG PATHWAY	gga00051	2	32	0.83907	0.999997	ENSGALG00000009754|ENSGALG00000013072	gga:374044|gga:395338|	374044|395338|	http://www.genome.jp/kegg-bin/show_pathway?gga00051/gga:395338%09red/gga:374044%09red
Glycosaminoglycan biosynthesis - chondroitin sulfate / dermatan sulfate	KEGG PATHWAY	gga00532	1	19	0.858989	0.999997	ENSGALG00000014963	gga:421745|	421745|	http://www.genome.jp/kegg-bin/show_pathway?gga00532/gga:421745%09red
Cardiac muscle contraction	KEGG PATHWAY	gga04260	4	60	0.859448	0.999997	ENSGALG00000004223|ENSGALG00000000921|ENSGALG00000025842|ENSGALG00000012511	gga:775974|gga:419580|gga:396366|gga:374259|	775974|419580|396366|374259|	http://www.genome.jp/kegg-bin/show_pathway?gga04260/gga:396366%09red/gga:419580%09red/gga:775974%09red/gga:374259%09red
Pyruvate metabolism	KEGG PATHWAY	gga00620	2	34	0.861689	0.999997	ENSGALG00000006300|ENSGALG00000008632	gga:396221|gga:416714|	396221|416714|	http://www.genome.jp/kegg-bin/show_pathway?gga00620/gga:416714%09red/gga:396221%09red
Peroxisome	KEGG PATHWAY	gga04146	5	74	0.871194	0.999997	ENSGALG00000016567|ENSGALG00000005175|ENSGALG00000005693|ENSGALG00000010628|ENSGALG00000007132	gga:421999|gga:769879|gga:395807|gga:422547|gga:416068|	421999|769879|395807|422547|416068|	http://www.genome.jp/kegg-bin/show_pathway?gga04146/gga:416068%09red/gga:769879%09red/gga:395807%09red/gga:422547%09red/gga:421999%09red
Fatty acid elongation	KEGG PATHWAY	gga00062	1	20	0.872159	0.999997	ENSGALG00000001426	gga:419601|	419601|	http://www.genome.jp/kegg-bin/show_pathway?gga00062/gga:419601%09red
Pentose and glucuronate interconversions	KEGG PATHWAY	gga00040	1	20	0.872159	0.999997	ENSGALG00000013072	gga:395338|	395338|	http://www.genome.jp/kegg-bin/show_pathway?gga00040/gga:395338%09red
Terpenoid backbone biosynthesis	KEGG PATHWAY	gga00900	1	20	0.872159	0.999997	ENSGALG00000013878	gga:426297|	426297|	http://www.genome.jp/kegg-bin/show_pathway?gga00900/gga:426297%09red
Protein processing in endoplasmic reticulum	KEGG PATHWAY	gga04141	11	146	0.876752	0.999997	ENSGALG00000001000|ENSGALG00000008676|ENSGALG00000010838|ENSGALG00000011715|Novel00096|ENSGALG00000012885|ENSGALG00000009240|ENSGALG00000010560|ENSGALG00000020793|ENSGALG00000011998|ENSGALG00000009360	gga:396487|gga:396414|gga:421509|gga:423504|gga:100858808|gga:396282|gga:396014|gga:395147|gga:424122|gga:422683|gga:395963|	396487|396414|421509|423504|100858808|396282|396014|395147|424122|422683|395963|	http://www.genome.jp/kegg-bin/show_pathway?gga04141/gga:421509%09red/gga:396487%09red/gga:424122%09red/gga:396014%09red/gga:396414%09red/gga:100858808%09red/gga:396282%09red/gga:422683%09red/gga:395963%09red/gga:423504%09red/gga:395147%09red
Oocyte meiosis	KEGG PATHWAY	gga04114	6	88	0.882338	0.999997	ENSGALG00000019384|ENSGALG00000011473|ENSGALG00000008424|ENSGALG00000013607|ENSGALG00000007768|ENSGALG00000011281	gga:769763|gga:421570|gga:416692|gga:421642|gga:428167|gga:420650|	769763|421570|416692|421642|428167|420650|	http://www.genome.jp/kegg-bin/show_pathway?gga04114/gga:416692%09red/gga:428167%09red/gga:420650%09red/gga:769763%09red/gga:421570%09red/gga:421642%09red
Pyrimidine metabolism	KEGG PATHWAY	gga00240	6	90	0.893958	0.999997	ENSGALG00000016471|ENSGALG00000005961|ENSGALG00000008936|ENSGALG00000008932|ENSGALG00000028982|ENSGALG00000003651	gga:421954|gga:770922|gga:417281|gga:374095|gga:421921|gga:420034|	421954|770922|417281|374095|421921|420034|	http://www.genome.jp/kegg-bin/show_pathway?gga00240/gga:374095%09red/gga:421921%09red/gga:417281%09red/gga:421954%09red/gga:770922%09red/gga:420034%09red
Protein export	KEGG PATHWAY	gga03060	1	22	0.894927	0.999997	ENSGALG00000001000	gga:396487|	396487|	http://www.genome.jp/kegg-bin/show_pathway?gga03060/gga:396487%09red
Phototransduction	KEGG PATHWAY	gga04744	1	24	0.913643	0.999997	ENSGALG00000008424	gga:416692|	416692|	http://www.genome.jp/kegg-bin/show_pathway?gga04744/gga:416692%09red
Porphyrin and chlorophyll metabolism	KEGG PATHWAY	gga00860	1	25	0.921712	0.999997	ENSGALG00000012352	gga:420776|	420776|	http://www.genome.jp/kegg-bin/show_pathway?gga00860/gga:420776%09red
Glyoxylate and dicarboxylate metabolism	KEGG PATHWAY	gga00630	1	25	0.921712	0.999997	ENSGALG00000002162	gga:373916|	373916|	http://www.genome.jp/kegg-bin/show_pathway?gga00630/gga:373916%09red
Adrenergic signaling in cardiomyocytes	KEGG PATHWAY	gga04261	8	121	0.923135	0.999997	ENSGALG00000008612|ENSGALG00000000921|ENSGALG00000008393|ENSGALG00000019384|ENSGALG00000008424|ENSGALG00000012511|ENSGALG00000012885|ENSGALG00000025842	gga:417739|gga:419580|gga:100859610|gga:769763|gga:416692|gga:374259|gga:396282|gga:396366|	417739|419580|100859610|769763|416692|374259|396282|396366|	http://www.genome.jp/kegg-bin/show_pathway?gga04261/gga:416692%09red/gga:417739%09red/gga:769763%09red/gga:419580%09red/gga:100859610%09red/gga:396282%09red/gga:396366%09red/gga:374259%09red
Inositol phosphate metabolism	KEGG PATHWAY	gga00562	3	57	0.927612	0.999997	ENSGALG00000016141|ENSGALG00000005805|ENSGALG00000003750	gga:776273|gga:420416|gga:419175|	776273|420416|419175|	http://www.genome.jp/kegg-bin/show_pathway?gga00562/gga:776273%09red/gga:419175%09red/gga:420416%09red
Mucin type O-Glycan biosynthesis	KEGG PATHWAY	gga00512	1	26	0.929028	0.999997	ENSGALG00000009452	gga:423263|	423263|	http://www.genome.jp/kegg-bin/show_pathway?gga00512/gga:423263%09red
beta-Alanine metabolism	KEGG PATHWAY	gga00410	1	26	0.929028	0.999997	ENSGALG00000028936	gga:428813|	428813|	http://www.genome.jp/kegg-bin/show_pathway?gga00410/gga:428813%09red
Amino sugar and nucleotide sugar metabolism	KEGG PATHWAY	gga00520	2	44	0.936834	0.999997	ENSGALG00000009754|ENSGALG00000023760	gga:374044|gga:395072|	374044|395072|	http://www.genome.jp/kegg-bin/show_pathway?gga00520/gga:395072%09red/gga:374044%09red
Citrate cycle (TCA cycle)	KEGG PATHWAY	gga00020	1	28	0.941675	0.999997	ENSGALG00000002162	gga:373916|	373916|	http://www.genome.jp/kegg-bin/show_pathway?gga00020/gga:373916%09red
Lysine degradation	KEGG PATHWAY	gga00310	2	45	0.941715	0.999997	ENSGALG00000006783|ENSGALG00000004531	gga:424882|gga:419485|	424882|419485|	http://www.genome.jp/kegg-bin/show_pathway?gga00310/gga:424882%09red/gga:419485%09red
Phosphatidylinositol signaling system	KEGG PATHWAY	gga04070	4	75	0.944597	0.999997	ENSGALG00000016141|ENSGALG00000005805|ENSGALG00000008424|ENSGALG00000003750	gga:776273|gga:420416|gga:416692|gga:419175|	776273|420416|416692|419175|	http://www.genome.jp/kegg-bin/show_pathway?gga04070/gga:416692%09red/gga:419175%09red/gga:420416%09red/gga:776273%09red
N-Glycan biosynthesis	KEGG PATHWAY	gga00510	2	46	0.946236	0.999997	ENSGALG00000001740|ENSGALG00000002022	gga:427801|gga:396121|	427801|396121|	http://www.genome.jp/kegg-bin/show_pathway?gga00510/gga:396121%09red/gga:427801%09red
SNARE interactions in vesicular transport	KEGG PATHWAY	gga04130	1	29	0.947127	0.999997	ENSGALG00000002930	gga:426930|	426930|	http://www.genome.jp/kegg-bin/show_pathway?gga04130/gga:426930%09red
Fatty acid degradation	KEGG PATHWAY	gga00071	1	33	0.964297	0.999997	ENSGALG00000010628	gga:422547|	422547|	http://www.genome.jp/kegg-bin/show_pathway?gga00071/gga:422547%09red
Ubiquitin mediated proteolysis	KEGG PATHWAY	gga04120	7	124	0.966654	0.999997	ENSGALG00000016603|ENSGALG00000001398|ENSGALG00000009227|ENSGALG00000027786|ENSGALG00000007050|ENSGALG00000017186|ENSGALG00000020793	gga:373920|gga:415302|gga:427021|gga:395299|gga:101748429|gga:374012|gga:424122|	373920|415302|427021|395299|101748429|374012|424122|	http://www.genome.jp/kegg-bin/show_pathway?gga04120/gga:395299%09red/gga:415302%09red/gga:427021%09red/gga:424122%09red/gga:374012%09red/gga:101748429%09red/gga:373920%09red
Neuroactive ligand-receptor interaction	KEGG PATHWAY	gga04080	18	261	0.967537	0.999997	ENSGALG00000015729|ENSGALG00000005546|ENSGALG00000004128|ENSGALG00000004613|ENSGALG00000016998|ENSGALG00000014182|ENSGALG00000014824|ENSGALG00000012396|ENSGALG00000013218|ENSGALG00000010013|ENSGALG00000010357|ENSGALG00000013994|ENSGALG00000017001|ENSGALG00000023379|ENSGALG00000013548|ENSGALG00000000783|ENSGALG00000013334|ENSGALG00000003863	gga:427339|gga:424833|gga:428691|gga:395507|gga:396118|gga:395971|gga:427183|gga:100034745|gga:418198|gga:373908|gga:396275|gga:768536|gga:428071|gga:768449|gga:395108|gga:428209|gga:430484|gga:771952|	427339|424833|428691|395507|396118|395971|427183|100034745|418198|373908|396275|768536|428071|768449|395108|428209|430484|771952|	http://www.genome.jp/kegg-bin/show_pathway?gga04080/gga:428071%09red/gga:395108%09red/gga:396275%09red/gga:430484%09red/gga:768449%09red/gga:427183%09red/gga:418198%09red/gga:396118%09red/gga:428209%09red/gga:427339%09red/gga:395507%09red/gga:100034745%09red/gga:373908%09red/gga:428691%09red/gga:771952%09red/gga:395971%09red/gga:424833%09red/gga:768536%09red
Oxidative phosphorylation	KEGG PATHWAY	gga00190	6	115	0.974423	0.999997	ENSGALG00000016446|ENSGALG00000009229|ENSGALG00000004223|ENSGALG00000003516|Novel01340|ENSGALG00000001756	gga:421939|gga:416753|gga:775974|gga:395472|gga:418104|gga:374159|	421939|416753|775974|395472|418104|374159|	http://www.genome.jp/kegg-bin/show_pathway?gga00190/gga:421939%09red/gga:374159%09red/gga:395472%09red/gga:416753%09red/gga:775974%09red/gga:418104%09red
Progesterone-mediated oocyte maturation	KEGG PATHWAY	gga04914	3	74	0.979049	0.999997	ENSGALG00000008612|ENSGALG00000019384|ENSGALG00000011473	gga:417739|gga:769763|gga:421570|	417739|769763|421570|	http://www.genome.jp/kegg-bin/show_pathway?gga04914/gga:421570%09red/gga:417739%09red/gga:769763%09red
Carbon metabolism	KEGG PATHWAY	gga01200	4	90	0.979904	0.999997	ENSGALG00000009754|ENSGALG00000002162|ENSGALG00000004158|ENSGALG00000008632	gga:374044|gga:373916|gga:415746|gga:416714|	374044|373916|415746|416714|	http://www.genome.jp/kegg-bin/show_pathway?gga01200/gga:416714%09red/gga:374044%09red/gga:415746%09red/gga:373916%09red
Valine, leucine and isoleucine degradation	KEGG PATHWAY	gga00280	1	41	0.983728	0.999997	ENSGALG00000000081	gga:417039|	417039|	http://www.genome.jp/kegg-bin/show_pathway?gga00280/gga:417039%09red
Cell cycle	KEGG PATHWAY	gga04110	5	110	0.985832	0.999997	ENSGALG00000028005|ENSGALG00000028143|ENSGALG00000028318|ENSGALG00000028115|ENSGALG00000009612	gga:429929|gga:100859853|gga:378914|gga:408037|gga:421352|	429929|100859853|378914|408037|421352|	http://www.genome.jp/kegg-bin/show_pathway?gga04110/gga:378914%09red/gga:100859853%09red/gga:408037%09red/gga:421352%09red/gga:429929%09red
Ribosome	KEGG PATHWAY	gga03010	5	120	0.992828	0.999997	ENSGALG00000007473|ENSGALG00000028992|ENSGALG00000011523|ENSGALG00000026618|ENSGALG00000022174	gga:426121|gga:422526|gga:374134|gga:422526|gga:770025|	426121|422526|374134|422526|770025|	http://www.genome.jp/kegg-bin/show_pathway?gga03010/gga:770025%09red/gga:426121%09red/gga:422526%09red/gga:374134%09red
Metabolic pathways	KEGG PATHWAY	gga01100	81	1049	0.997216	0.999997	ENSGALG00000007132|ENSGALG00000016471|ENSGALG00000006300|Novel01057|ENSGALG00000018977|ENSGALG00000008632|ENSGALG00000028936|ENSGALG00000016348|ENSGALG00000005473|ENSGALG00000009452|ENSGALG00000012200|ENSGALG00000005472|ENSGALG00000003750|ENSGALG00000005069|ENSGALG00000023541|ENSGALG00000005693|ENSGALG00000005065|ENSGALG00000005961|ENSGALG00000005474|ENSGALG00000010051|ENSGALG00000003160|ENSGALG0…	gga:416068|gga:421954|gga:396221|gga:423496|gga:771655|gga:416714|gga:428813|gga:374006|gga:415809|gga:423263|gga:396146|gga:396537|gga:419175|gga:396451|gga:427803|gga:395807|gga:396394|gga:770922|gga:396283|gga:395270|gga:420118|gga:420050|gga:417146|gga:771459|gga:419718|gga:395472|gga:421991|gga:424666|gga:421921|gga:418561|gga:431683|gga:420034|gga:427801|gga:373981|gga:421745|gga:417185|gga…	416068|421954|396221|423496|771655|416714|428813|374006|415809|423263|396146|396537|419175|396451|427803|395807|396394|770922|396283|395270|420118|420050|417146|771459|419718|395472|421991|424666|421921|418561|431683|420034|427801|373981|421745|417185|420416|421939|775974|396248|374110|374044|417707|422082|422081|373916|416753|418101|419077|427138|396121|100858471|776273|769879|427253|407775|4283…	http://www.genome.jp/kegg-bin/show_pathway?gga01100/gga:396451%09red/gga:415809%09red/gga:374159%09red/gga:770922%09red/gga:419175%09red/gga:426846%09red/gga:396248%09red/gga:421999%09red/gga:423496%09red/gga:396537%09red/gga:417185%09red/gga:422081%09red/gga:374110%09red/gga:421745%09red/gga:422082%09red/gga:396121%09red/gga:373981%09red/gga:373916%09red/gga:771655%09red/gga:396146%09red/gga:415…
Insulin signaling pathway	KEGG PATHWAY	gga04910	3	118	0.999381	0.999997	ENSGALG00000009754|ENSGALG00000008424|ENSGALG00000027786	gga:374044|gga:416692|gga:395299|	374044|416692|395299|	http://www.genome.jp/kegg-bin/show_pathway?gga04910/gga:416692%09red/gga:395299%09red/gga:374044%09red
Spliceosome	KEGG PATHWAY	gga03040	2	105	0.999675	0.999997	ENSGALG00000014366|ENSGALG00000011715	gga:427458|gga:423504|	427458|423504|	http://www.genome.jp/kegg-bin/show_pathway?gga03040/gga:423504%09red/gga:427458%09red
RNA transport	KEGG PATHWAY	gga03013	1	129	0.999997	0.999997	ENSGALG00000013985	gga:418730|	418730|	http://www.genome.jp/kegg-bin/show_pathway?gga03013/gga:418730%09red
--------------------
#Term	Database	ID	Input number	Background number	P-Value	Corrected P-Value	Input	KEGG_ID/KO	Entrez_ID	Hyperlink
--------------------
#Term	Database	ID	Input number	Background number	P-Value	Corrected P-Value	Input	KEGG_ID/KO	Entrez_ID	Hyperlink
--------------------
