# Supplementary material for: Transcriptome profile in bursa of Fabricius reveals potential mode for stress-influenced immune function in chicken stress model
Source: BMC Genomics. 2018 Dec 13;19:918. doi: 10.1186/s12864-018-5333-2 (PMC6293626; doi:10.1186/s12864-018-5333-2)
Supplement: Supplementary file 8 — Table S6. The correlation coefficient between receptor genes expression and ligand genes expression in the cytokine-cytokine receptor. (XLSX 21 kb) [file 12864_2018_5333_MOESM8_ESM.xlsx]

## Sheet: correlation coefficient
Table S6 The correlation coefficient between receptor genes expression and ligand genes expression in the cytokine-cytokine receptor interaction pathway.
geneID	KEGG_ID/KO	gene symbol	log2FoldChange	B_B_1_FPKM	B_B_2_FPKM	B_B_3_FPKM	C_B_1_FPKM	C_B_2_FPKM	C_B_3_FPKM	correlation coefficient
ENSGALG00000028256	gga:427406	CCL19	-6.3416	225.145	220.332	228.774	2.67092	2.35024	3.03551	0.997264
ENSGALG00000027572	gga:428315	CCR7	-1.4271	12.3733	12.6863	13.2894	4.43393	4.99002	4.38968
Novel03777	gga:100857191	CCL21	-3.2758	0.121759	0.125742	0.114499	0.0179046	0	0.0184238	0.980574
ENSGALG00000027572	gga:428315	CCR7	-1.4271	12.3733	12.6863	13.2894	4.43393	4.99002	4.38968
ENSGALG00000000951	gga:395551	CCL4	-3.2871	60.9077	53.7771	51.1545	5.43538	5.43131	5.593	0.9665
ENSGALG00000011733	gga:420696	CCR2/CCR5	-2.3964	34.9708	42.2084	41.967	7.73751	6.96809	7.22467
ENSGALG00000003003	gga:395082	CCL20	-0.85006	14.5512	15.6682	12.5291	7.24064	8.14721	7.57582	0.76061
ENSGALG00000011418	gga:769278	CCR6	-0.74515	2.0343	2.27965	2.8817	1.45116	1.37375	1.33606
ENSGALG00000028136	gga:395180	CXCL12	-1.0196	60.65	65.4798	67.3385	30.4027	31.048	31.0028	-0.97322
ENSGALG00000012357	gga:395324	CXCR4	0.58228	206.378	224.435	219.346	309.209	313.25	320.545
ENSGALG00000026663	gga:415651	CX3CL1	-1.127	40.091	40.8582	40.9884	18.4707	17.4114	18.2168	0.925467
ENSGALG00000011955	gga:420719	CX3CR1	-0.27981	23.9713	22.0172	23.0069	17.0716	19.2701	18.7052
ENSGALG00000022798	gga:420193	IL7	-1.5204	3.25339	3.12541	3.84201	0.7343	1.13398	1.57988	0.961554
ENSGALG00000013372	gga:426054	IL7R	-2.6405	25.3065	28.1779	28.471	4.02907	4.89836	3.80041
ENSGALG00000022798	gga:420193	IL7	-1.5204	3.25339	3.12541	3.84201	0.7343	1.13398	1.57988	0.9014
ENSGALG00000005638	gga:395199	IL2RG	-0.44729	170.157	158.44	154.197	117.807	113.412	111.881
ENSGALG00000009870	gga:395258	IL15	-1.9864	29.7054	31.1309	28.8596	6.55223	7.78704	7.58002	0.974783
ENSGALG00000008153	gga:416686	IL15RA	-1.1801	6.99467	7.05931	7.83328	2.94542	2.70963	3.70435
ENSGALG00000009870	gga:395258	IL15	-1.9864	29.7054	31.1309	28.8596	6.55223	7.78704	7.58002	0.980528
ENSGALG00000012472	gga:100859707	IL2RB	-0.90937	8.05732	7.1556	7.30162	3.4378	4.04144	4.12974
ENSGALG00000009870	gga:395258	IL15	-1.9864	29.7054	31.1309	28.8596	6.55223	7.78704	7.58002	0.973693
ENSGALG00000005638	gga:395199	IL2RG	-0.44729	170.157	158.44	154.197	117.807	113.412	111.881
ENSGALG00000011844	gga:554218	IL21	-2.7103	1.31628	0.815603	1.03974	0.232269	0	0.239005	0.724278
ENSGALG00000006318	gga:416586	IL21R	-0.21306	24.3012	25.8567	25.3316	19.1354	22.451	21.4803
ENSGALG00000011844	gga:554218	IL21	-2.7103	1.31628	0.815603	1.03974	0.232269	0	0.239005	0.965744
ENSGALG00000005638	gga:395199	IL2RG	-0.44729	170.157	158.44	154.197	117.807	113.412	111.881
ENSGALG00000026420	gga:396216	CSF3	-4.184	0.794606	1.24609	0.896666	0.103863	0	0.0534375	0.929969
ENSGALG00000002112	gga:419620	CSF3R	-2.2296	38.6344	33.7989	33.8764	7.995	7.1995	6.77504
ENSGALG00000010915	gga:395337	IL6	-5.4844	15.6133	18.42	17.9608	0.490392	0.178191	0.458738	0.998841
ENSGALG00000014716	gga:395684	IL6ST	-1.7553	35.5883	38.6105	38.486	10.0652	11.3127	10.9495
ENSGALG00000026207	gga:396488	CNTF	-0.84716	6.44568	5.79365	5.47763	4.21259	2.52566	2.81758	0.877489
ENSGALG00000028140	gga:395885	CNTFR	-2.141	1.66174	1.62076	1.771	0.285083	0.488348	0.335257
ENSGALG00000026207	gga:396488	CNTF	-0.84716	6.44568	5.79365	5.47763	4.21259	2.52566	2.81758	0.896605
ENSGALG00000003733	gga:395262	LIFR	-0.74223	6.03166	6.28718	6.31338	3.56852	3.65282	3.56965
ENSGALG00000026207	gga:396488	CNTF	-0.84716	6.44568	5.79365	5.47763	4.21259	2.52566	2.81758	0.890939
ENSGALG00000014716	gga:395684	IL6ST	-1.7553	35.5883	38.6105	38.486	10.0652	11.3127	10.9495
ENSGALG00000008028	gga:427718	LIF	-2.3734	4.48413	3.80388	4.33721	0.49454	0.917743	0.945064	0.982598
ENSGALG00000003733	gga:395262	LIFR	-0.74223	6.03166	6.28718	6.31338	3.56852	3.65282	3.56965
ENSGALG00000008028	gga:427718	LIF	-2.3734	4.48413	3.80388	4.33721	0.49454	0.917743	0.945064	0.9823
ENSGALG00000014716	gga:395684	IL6ST	-1.7553	35.5883	38.6105	38.486	10.0652	11.3127	10.9495
ENSGALG00000009904	gga:417838	IL22	-3.3184	1.55819	1.81031	1.39201	0.114565	0.228959	0.117887	0.985415
ENSGALG00000015941	gga:395663	IL10RB	-1.2337	61.2816	64.4163	64.0832	26.4752	26.5062	25.2036
ENSGALG00000013245	gga:100857947	IFNA	-	0.604488	0.468196	0.0852662	0	0	0	0.652787
ENSGALG00000015942	gga:395665	IFNAR1	-0.38883	26.6987	29.8309	29.0548	19.6336	20.604	23.0737
ENSGALG00000013245	gga:100857947	IFNA	-	0.604488	0.468196	0.0852662	0	0	0	0.682057
ENSGALG00000015938	gga:395664	IFNAR2	-0.69844	51.1605	58.1851	57.5907	32.3874	34.895	32.3631
ENSGALG00000005759	gga:554219	IFNB	-6.169	23.6453	24.3215	20.5167	0.41558	0.166107	0.342105	0.928427
ENSGALG00000015942	gga:395665	IFNAR1	-0.38883	26.6987	29.8309	29.0548	19.6336	20.604	23.0737
ENSGALG00000005759	gga:554219	IFNB	-6.169	23.6453	24.3215	20.5167	0.41558	0.166107	0.342105	0.966507
ENSGALG00000015938	gga:395664	IFNAR2	-0.69844	51.1605	58.1851	57.5907	32.3874	34.895	32.3631
ENSGALG00000009903	gga:396054	IFNG	-4.792	4.57564	4.81532	5.01582	0.192241	0.153678	0.158252	-0.83837
ENSGALG00000013865	gga:421685	IFNGR1	0.3053	36.0194	40.5275	42.7915	45.615	49.614	47.6132
ENSGALG00000009903	gga:396054	IFNG	-4.792	4.57564	4.81532	5.01582	0.192241	0.153678	0.158252	0.998477
ENSGALG00000015972	gga:418502	IFNGR2	-0.81467	49.9012	49.5254	49.9648	27.5433	27.3605	27.3877
ENSGALG00000000534	gga:395196	IL1B	-1.4418	17.2067	14.5589	15.7348	5.59455	5.56322	5.78473	0.922085
ENSGALG00000016783	gga:396481	IL1R1	-0.7104	8.14092	9.7215	9.14096	5.41821	5.34291	5.22686
ENSGALG00000000534	gga:395196	IL1B	-1.4418	17.2067	14.5589	15.7348	5.59455	5.56322	5.78473	0.982152
ENSGALG00000016782	gga:418715	IL1R2	-1.5697	26.9486	27.8786	27.496	7.74603	9.68563	9.41986
ENSGALG00000007874	gga:395312	IL18	-1.3639	142.206	154.486	153.312	55.0469	55.7135	58.6114	0.99309
ENSGALG00000016786	gga:418717	IL18R1	-1.6304	10.0685	10.5069	11.8978	3.13189	3.32732	3.70192
ENSGALG00000007874	gga:395312	IL18	-1.3639	142.206	154.486	153.312	55.0469	55.7135	58.6114	0.906717
ENSGALG00000016788	gga:101750396	IL18RAP	-2.7673	1.46677	1.57658	2.73609	0.448982	0.131954	0.244589
ENSGALG00000003076	gga:429064	FASLG	-1.7496	1.6112	2.315	2.13435	0.618068	0.555844	0.572391	0.968042
ENSGALG00000006351	gga:395274	FAS	-0.88631	38.2502	39.8456	42.5781	19.7979	22.5253	20.9099
ENSGALG00000007174	gga:417247	TNFSF15	-1.2638	13.4151	11.916	13.4261	4.68512	4.7168	6.23464	0.972335
ENSGALG00000026499	gga:425564	TNFRSF25	-1.9949	11.8559	10.6525	10.3842	2.49237	3.28293	2.21492
ENSGALG00000004481	gga:769069	EDA	-0.31907	11.5241	11.1971	10.9895	7.73316	9.47317	8.95944	0.707257
ENSGALG00000016809	gga:428015	EDAR	-1.1255	1.27063	1.20153	1.34746	0.850935	0.4184	0.430856
ENSGALG00000004481	gga:769069	EDA	-0.31907	11.5241	11.1971	10.9895	7.73316	9.47317	8.95944	0.93464
ENSGALG00000004599	gga:422166	EDA2R	-1.9814	3.68229	4.10099	3.74787	0.79629	1.17763	0.852155
ENSGALG00000026163	gga:428067	TNFSF11	-0.90273	31.0282	29.8466	29.6025	15.1449	15.6105	16.1261	0.992069
ENSGALG00000012891	gga:769909	TNFRSF11A	-1.0682	17.075	17.1864	17.7773	8.42396	7.64439	7.98284
ENSGALG00000006415	gga:395485	CD40LG	-1.7013	4.58898	5.07283	5.76187	1.9959	1.13966	1.46698	0.933396
ENSGALG00000007015	gga:395385	CD40	-0.6584	70.9383	68.5345	63.9973	45.5038	41.8786	37.5497
ENSGALG00000016852	gga:374229	BAFF	0.68254	79.8125	89.2702	91.0679	129.006	137.841	137.595	0.964753
ENSGALG00000019322	gga:417983	TNFRSF13C	0.97551	37.6605	34.491	32.2667	66.1134	67.0203	65.7793
ENSGALG00000009612	gga:421352	TGFB2	-1.1408	10.2049	9.62769	10.278	4.24943	4.4985	4.48089	0.912571
ENSGALG00000012617	gga:374094	TGFBR1	-0.16893	32.1044	32.068	33.3967	25.9691	28.9941	29.0979
ENSGALG00000009612	gga:421352	TGFB2	-1.1408	10.2049	9.62769	10.278	4.24943	4.4985	4.48089	-0.994105
ENSGALG00000011442	gga:396399	TGFBR2	0.65258	53.5329	55.8615	56.822	86.2064	82.2758	84.6984
ENSGALG00000009612	gga:421352	TGFB2	-1.1408	10.2049	9.62769	10.278	4.24943	4.4985	4.48089	0.98646
ENSGALG00000012055	gga:424261	AMHR2	-1.2623	2.97687	3.04605	2.83531	1.01204	1.37245	1.19015
ENSGALG00000010346	gga:396438	TGFB3	-0.26144	16.3755	14.2778	14.6572	13.1122	11.6973	11.8285	0.653555
ENSGALG00000012617	gga:374094	TGFBR1	-0.16893	32.1044	32.068	33.3967	25.9691	28.9941	29.0979
ENSGALG00000010346	gga:396438	TGFB3	-0.26144	16.3755	14.2778	14.6572	13.1122	11.6973	11.8285	-0.878881
ENSGALG00000011442	gga:396399	TGFBR2	0.65258	53.5329	55.8615	56.822	86.2064	82.2758	84.6984
ENSGALG00000010346	gga:396438	TGFB3	-0.26144	16.3755	14.2778	14.6572	13.1122	11.6973	11.8285	0.841663
ENSGALG00000012055	gga:424261	AMHR2	-1.2623	2.97687	3.04605	2.83531	1.01204	1.37245	1.19015
ENSGALG00000024368	gga:395887	AMH	-1.2789	1.00035	1.34933	1.19795	0.576397	0.377977	0.463368	0.934146
ENSGALG00000002003	gga:396308	BMPR1A	-0.84379	4.73524	4.9854	4.61479	2.63152	2.92774	2.17743
ENSGALG00000007668	gga:395494	BMP7	-1.0184	16.4132	16.3022	18.4087	7.59922	8.51129	8.33744	0.869297
ENSGALG00000012444	gga:396324	ACVR2A	-0.20973	20.5263	23.9392	23.458	18.3082	19.8767	18.7033
ENSGALG00000007668	gga:395494	BMP7	-1.0184	16.4132	16.3022	18.4087	7.59922	8.51129	8.33744	0.96698
ENSGALG00000008459	gga:374147	BMPR2	-0.36526	18.2855	19.9012	19.4569	14.5992	14.0517	14.7068
ENSGALG00000007668	gga:395494	BMP7	-1.0184	16.4132	16.3022	18.4087	7.59922	8.51129	8.33744	0.952283
ENSGALG00000002003	gga:396308	BMPR1A	-0.84379	4.73524	4.9854	4.61479	2.63152	2.92774	2.17743
ENSGALG00000007668	gga:395494	BMP7	-1.0184	16.4132	16.3022	18.4087	7.59922	8.51129	8.33744	0.869297
ENSGALG00000012444	gga:396324	ACVR2A	-0.20973	20.5263	23.9392	23.458	18.3082	19.8767	18.7033
ENSGALG00000007668	gga:395494	BMP7	-1.0184	16.4132	16.3022	18.4087	7.59922	8.51129	8.33744	0.952283
ENSGALG00000002003	gga:396308	BMPR1A	-0.84379	4.73524	4.9854	4.61479	2.63152	2.92774	2.17743
										0.915689
