# Supplementary material for: Transcriptome profile in bursa of Fabricius reveals potential mode for stress-influenced immune function in chicken stress model
Source: BMC Genomics. 2018 Dec 13;19:918. doi: 10.1186/s12864-018-5333-2 (PMC6293626; doi:10.1186/s12864-018-5333-2)
Supplement: Supplementary file 9 — Table S7. Protein-protein interaction network for all SDEGs. Sheet 1 showed the interactions with a confidence score > 0.7, sheet 2 showed the log2FoldChange values of genes in sheet1, sheet 3 showed the KEGG analysis result of the genes in the 19 modules. (XLSX 29 kb) [file 12864_2018_5333_MOESM9_ESM.xlsx]

## Sheet: string_interactions
#node1	node2	combined_score
CD86	CTLA4	0.998
TLR4	MYD88	0.996
FLT1	VEGFA	0.996
MYD88	TIRAP	0.993
RHOC	NET1	0.989
FLNB	ITGB3	0.988
ITGB5	FLNB	0.988
ATP6V1C2	TCIRG1	0.987
ATP6V0C	TCIRG1	0.986
TLR3	MYD88	0.985
CYP7B1	CH25H	0.984
CD86	CD28	0.983
IL18R1	IL18	0.981
CD3D	CD3E	0.981
FN1	ITGB3	0.979
ATP6V1C2	ATP6V0C	0.976
EDNRA	EDN2	0.976
FGF10	FGFR3	0.975
RIPK2	NOD1	0.974
ITGB5	FN1	0.971
RHOJ	NET1	0.971
IL1RAP	MYD88	0.971
FLNB	ITGB4	0.967
RHOC	CHN2	0.967
ERBB2	PLCG1	0.965
JUN	FOSL2	0.965
ITK	PLCG1	0.964
VEGFA	PDGFRA	0.964
PPAP2B	PLD1	0.964
LAMA3	LAMB3	0.964
LAMA3	NID2	0.963
DLL1	NEURL	0.961
HSPB1	MAPK11	0.961
MAPK11	DUSP8	0.961
MAPK11	DUSP1	0.961
RHOJ	CHN2	0.959
THBS1	ITGB3	0.958
CCR2	k60	0.958
PDGFRB	PLCG1	0.958
PPAP2B	CERS1	0.957
RHOC	ARHGAP8	0.957
DNAJB4	HSPA5	0.957
VEGFA	THBS1	0.956
COL6A1	COL6A2	0.956
TFPI	F3	0.955
MGST1	MGST2	0.955
MAPK11	DUSP5	0.953
CYSLTR2	EDNRA	0.953
BIRC2	CD40LG	0.952
RHOC	MCF2L	0.952
LPAR1	k60	0.952
BIRC2	TNFRSF1B	0.951
LAMC2	LAMB3	0.95
ITGB4	LAMB3	0.949
VEGFA	PLCG1	0.948
JUN	MAPK11	0.948
VEGFA	ITGB3	0.948
SDC4	FN1	0.947
SPHK1	CERS1	0.946
B2M	TAP2	0.946
JUN	JDP2	0.946
PDGFD	PDGFRA	0.946
GATA3	ZFPM1	0.945
VEGFA	PDGFRB	0.945
JUN	k60	0.944
EPHA1	EPHA4	0.942
CYP7B1	CYP27A1	0.941
TNC	SDC4	0.941
FLT1	NRP1	0.94
SPHK1	PPAP2B	0.939
FZD7	WNT10A	0.939
FZD2	WNT10A	0.939
JUN	DUSP8	0.936
EPHA1	EPHB1	0.935
MCF2L	RHOJ	0.935
ARHGAP8	RHOJ	0.935
JUN	DUSP5	0.934
ARSH	ARSJ	0.934
PLA2G4A	PLD1	0.933
LAMA3	LAMC2	0.932
DTX3L	RNF213	0.925
CD4	CD3D	0.925
LPAR1	EDN2	0.924
CDH2	MAPK11	0.924
CH25H	CYP27A1	0.923
STAT1	CISH	0.923
ARSH	ARSI	0.921
MAOA	IL4I1	0.92
B2M	CD8A	0.92
SPINT1	ST14	0.919
MAOB	IL4I1	0.919
ARSB	ARSH	0.919
PDGFRA	PLCG1	0.919
CYSLTR2	LPAR1	0.918
PARVB	ITGB3	0.918
JAG1	NEURL	0.918
PARVB	ITGB5	0.918
MYD88	SQSTM1	0.917
P2RX5	P2RX7	0.916
PLCD1	PLCG1	0.915
PDGFD	PDGFRB	0.915
TLR4	TIRAP	0.913
PLA2G6	PLD1	0.913
LPAR1	EDNRA	0.912
VEGFA	MAPK11	0.911
ARHGAP31	RHOJ	0.911
HELZ2	RXRA	0.91
FGF10	FGFBP1	0.91
CD40LG	TNFRSF1B	0.91
EPHB1	EPHA4	0.91
RHOC	ARHGAP31	0.91
IGJ	C1QB	0.909
THBS1	SDC4	0.909
BIRC2	MYD88	0.909
VDAC1	SQSTM1	0.908
SDC4	HS6ST1	0.908
LAMA3	ITGB3	0.908
LAMA3	ITGB5	0.908
ITGB5	COL6A3	0.908
GCH1	MOCS1	0.907
MGLL	LIPG	0.907
LPAR1	PTAFR	0.907
HS3ST1	SDC4	0.906
ANG	C1QB	0.905
PDE7B	ENTPD8	0.904
F2RL2	EDNRA	0.904
RHOC	ARHGAP12	0.904
LAMA3	ITGB4	0.904
MAOA	SAT1	0.903
MAOB	SAT1	0.903
akr	MGLL	0.903
BIRC2	TLR4	0.902
ARSB	ARSJ	0.902
COL21A1	COL6A2	0.902
RHOC	RHOJ	0.902
ARSB	ARSI	0.902
RHOJ	ARHGAP12	0.902
FGF10	PLCG1	0.902
C3AR1	CCR2	0.902
VEGFA	SERPING1	0.902
FGF10	GAB1	0.901
C3AR1	k60	0.901
EDNRA	PTAFR	0.901
CYSLTR2	PTAFR	0.901
IL7R	IL15	0.901
PLA2G5	PLD1	0.901
ARSJ	ARSI	0.901
ITGB5	THBS1	0.901
DTX3L	RNF19B	0.9
ENPP2	PLA2G5	0.9
FAM3C	TOR4A	0.9
TOR4A	SERPING1	0.9
TGFA	CTSC	0.9
RHOC	DEPDC7	0.9
THBS1	TOR4A	0.9
F2RL2	PTAFR	0.9
B2M	SEC24D	0.9
MGST2	GGT5	0.9
PPAP2B	LIPG	0.9
LMO7	DTX3L	0.9
B3GNT7	PRELP	0.9
RHOJ	DEPDC7	0.9
THBS1	SERPING1	0.9
SGK1	PRR5	0.9
TAAR1	PTGER2	0.9
TMED3	ARF4	0.9
BAAT	GGT5	0.9
TGFA	SEC24D	0.9
PTAFR	EDN2	0.9
STON2	CD3D	0.9
PLA2G4A	FADS2	0.9
MGST1	GGT5	0.9
LPAR1	C3AR1	0.9
FAM3C	SERPING1	0.9
PLA2G6	FADS2	0.9
RNF213	RNF19B	0.9
TAAR1	ADM	0.9
VEGFA	FAM3C	0.9
F2RL2	LPAR1	0.9
VEGFA	BAIAP2	0.9
PLA2G4A	ENPP2	0.9
PLA2G5	FADS2	0.9
CTSC	SEC24D	0.9
ENPP2	PLA2G6	0.9
LMO7	RNF19B	0.9
PTGER2	ADM	0.9
THBS1	FAM3C	0.9
LMO7	RNF213	0.9
LPAR1	CCR2	0.9
CD4	STON2	0.9
VEGFA	TOR4A	0.9
F2RL2	CYSLTR2	0.9
PRELP	ST3GAL4	0.9
F2RL2	EDN2	0.9
CYSLTR2	EDN2	0.9
PDGFD	FLT1	0.898
TNC	ITGB3	0.898
FN1	ITGB4	0.896
ITGB5	LAMB3	0.896
ITGB5	COL6A2	0.894
ITGB5	TNC	0.889
CTSB	CTSD	0.888
TNC	ITGB4	0.886
LAMB3	ITGB3	0.886
STAT1	IRF1	0.885
LAMC2	ITGB4	0.884
COL6A2	ITGB3	0.882
COL6A1	ITGB5	0.882
PARVB	ITGB4	0.881
COL6A3	ITGB3	0.881
BIRC2	RIPK2	0.88
COL6A1	ITGB3	0.878
IGDCC3	NTNG2	0.877
FGF10	SHH	0.87
SEMA3C	NRP1	0.869
TNFRSF1A	TNFRSF1B	0.869
COL6A1	ITGB4	0.866
ANXA5	BCL2	0.866
PDGFD	VEGFA	0.864
CTSL2	CTSD	0.864
F2RL2	GZMA	0.861
PNAT10	NAT	0.859
LAMC2	ITGB3	0.858
ITGB5	LAMC2	0.858
CD4	CD8A	0.857
COL6A3	ITGB4	0.852
COL6A2	ITGB4	0.852
IKBKE	TMEM173	0.849
THBS1	ITGB4	0.847
ERBB2	VEGFA	0.847
CD86	CD40LG	0.845
ALPK1	ARSJ	0.841
ACSL1	ACOX2	0.839
IL1R2	IL1RAP	0.835
IL7	IL7R	0.835
BMP2	SHH	0.834
TMPRSS2	TMPRSS4	0.832
LIPA	CYP27A1	0.829
TLR3	IFIH1	0.823
EIF2AK2	NFE2L2	0.819
TJP2	EPB41L3	0.818
GJA1	TUBB6	0.818
BCL2	VEGFA	0.817
IL15	OSMR	0.817
PCSK1	CTSD	0.814
ACSL1	MGLL	0.813
HK2	akr	0.813
CTSL2	CTSS	0.811
FLT1	FGF10	0.811
PLA2G4A	PLCG1	0.811
IL15	IL13RA1	0.811
IL15	IL22RA1	0.81
CTSB	CSTA	0.809
FGF10	PDGFRA	0.809
INHBA	TGFB2	0.808
COL6A1	SDC4	0.808
PNAT10	PNAT3	0.806
IL13RA2	IL15	0.806
ERBB2	PDGFD	0.805
COL6A2	COL6A3	0.805
GCH1	ENTPD8	0.803
LIPA	CH25H	0.803
PARP9	DTX3L	0.803
PNAT3	NAT	0.803
PDGFRB	PDGFRA	0.803
LAMA3	ENPP3	0.802
PLOD2	PLOD1	0.802
MAOB	MAOA	0.801
DLL1	DLL4	0.8
IL15	CSF3R	0.8
IL7	IL13RA1	0.8
IL7	CSF3R	0.8
COL6A2	SDC4	0.8
ITGB5	COL9A3	0.8
TLR3	TIRAP	0.8
COL9A3	ITGB3	0.8
COL9A3	SDC4	0.8
IL7	IL22RA1	0.8
ACSL1	LIPG	0.8
IL7	OSMR	0.8
MOCS1	ENTPD8	0.8
SDC4	COL6A3	0.8
COL9A3	ITGB4	0.8
RIPK2	CARD9	0.8
IL7	IL13RA2	0.8
IL15	IL18	0.793
k60	TLR4	0.79
ERBB2	MAPK11	0.788
BMP7	SHH	0.785
IL18	TLR4	0.785
k60	IL18	0.783
CD86	TLR4	0.782
MAPK11	DUSP15	0.779
BAG3	ARRDC1	0.776
YAP1	ARRDC1	0.776
YAP1	ARRDC2	0.776
BAG3	ARRDC2	0.776
RHOC	MAPK11	0.771
C1S	SERPING1	0.771
COL6A1	COL6A3	0.77
ANXA1	S100A11	0.768
PLAU	FN1	0.766
JUN	STAT1	0.758
EPS8	BAIAP2	0.758
EPCAM	CDH1	0.755
VEGFA	NRP1	0.755
SNAI2	CDH1	0.75
RIPK2	MYD88	0.748
GREM1	BMP2	0.745
JDP2	MAPK11	0.74
FOSL2	MAPK11	0.74
CD8A	CD3D	0.739
ACOX2	ACSF2	0.739
k60	VEGFA	0.738
RSAD2	IFIH1	0.738
JUN	VEGFA	0.737
CSTA	CTSL2	0.736
JUN	NFATC2	0.735
HIF1A	VEGFA	0.732
EIF2AK2	STAT1	0.73
TNC	PDGFRA	0.73
JUN	HIF1A	0.729
GRTP1	PLK2	0.725
ARSH	SULF1	0.725
BCL2	STAT1	0.721
CD86	CD3E	0.721
k60	VCAM1	0.72
k60	MYD88	0.72
PLA2G4A	PLA2G5	0.72
ATP7A	ATP2C2	0.719
CTLA4	CD40LG	0.718
TNFRSF1A	CASP18	0.713
NRP1	PDGFRA	0.71
ARF4	AP1S3	0.71
CYP26B1	CYP27A1	0.707
PLD1	ARF4	0.706
k60	IL15	0.706
HPX	TIMP4	0.704
CD3E	ZAP70	0.703
BIRC2	BCL2	0.701
SEMA3B	NRP1	0.701

## Sheet: log2FoldChange_padj
genes	log2FoldChange	padj
CD86	-2.4045	2.4026e-23
TLR4	-1.4312	1.5187e-44
FLT1	-1.5582	1.3693e-27
MYD88	-1.0783	2.0504e-106
RHOC	-1.1772	1.421e-25
FLNB	-1.0403	2.8419e-154
ITGB5	-3.894	7.3662e-291
ATP6V1C2	-1.7878	1.2293e-30
ATP6V0C	-1.0822	5.6813e-135
TLR3	-2.1448	4.5367e-105
CYP7B1	-1.3477	2.0008e-17
IL18R1	-1.6153	8.4922e-57
CD3D	-1.2758	2.4608e-70
FN1	-2.3103	0
EDNRA	-1.1865	3.56e-30
FGF10	-1.0596	4.8477e-10
RIPK2	-1.4532	4.2136e-45
RHOJ	-1.1879	6.3843e-08
IL1RAP	-1.9694	3.0249e-41
ERBB2	-1.148	2.5951e-13
JUN	-1.148	7.212e-62
ITK	-1.9652	9.3343e-25
VEGFA	-1.1232	1.3073e-20
PPAP2B	-1.6363	1.5513e-74
LAMA3	-1.1217	7.291e-62
DLL1	-1.5194	1.9123e-127
HSPB1	-2.7712	4.6574e-72
MAPK11	-1.2141	3.3039e-26
THBS1	-2.7619	4.4334e-263
CCR2	-2.3671	2.1131e-92
PDGFRB	-1.8339	1.1887e-115
DNAJB4	-1.1276	6.5121e-30
COL6A1	-1.6669	2.0465e-287
TFPI	-1.4292	9.7392e-12
MGST1	-1.3653	2.385e-90
CYSLTR2	-1.4241	4.7023e-16
BIRC2	-1.4009	7.2134e-235
LPAR1	-1.3725	6.9945e-40
LAMC2	-1.7598	2.3456e-68
ITGB4	-1.7095	1.8895e-119
SDC4	-1.9063	6.9835e-157
SPHK1	-1.328	3.4533e-63
B2M	-1.0828	1.4423e-142
PDGFD	-1.2424	3.0286e-52
GATA3	-2.3922	2.4424e-176
EPHA1	-1.1553	2.1438e-15
TNC	-1.2813	9.1783e-74
FZD7	-1.3685	7.3573e-34
FZD2	-1.1829	3.1234e-06
MCF2L	-1.0047	1.6569e-33
ARHGAP8	-1.7817	9.4422e-21
ARSH	-2.0027	3.5277e-40
PLA2G4A	-1.6042	7.3752e-113
DTX3L	-1.4302	3.8275e-147
CD4	-2.4408	5.8194e-68
CDH2	-2.77	2.0808e-97
CH25H	-1.3589	1.7087e-17
STAT1	-3.0768	0
MAOA	-1.0696	3.9291e-39
SPINT1	-1.1824	3.135e-89
MAOB	-1.7407	5.8393e-61
ARSB	-1.0988	1.7105e-38
PDGFRA	-1.6264	3.3006e-124
PARVB	-2.0979	2.5521e-128
JAG1	-1.026	2.4907e-48
P2RX5	-1.4509	2.9343e-57
PLCD1	-1.1341	7.0974e-56
PLA2G6	-1.5192	5.7683e-55
ARHGAP31	-1.6635	1.3738e-45
HELZ2	-3.2826	0
CD40LG	-1.5813	1.8413e-08
EPHB1	-1.3192	3.0607e-23
IGJ	-1.1696	2.5068e-197
VDAC1	-1.8076	1.0836e-110
GCH1	-3.3871	1.5727e-101
MGLL	-1.0678	1.5008e-61
HS3ST1	-2.0761	1.0647e-49
ANG	-2.6213	2.2491e-177
PDE7B	-1.2914	5.5962e-21
F2RL2	-2.1041	4.0365e-18
akr	-1.8902	1.4757e-55
COL21A1	-1.0365	1.59e-16
C3AR1	-2.1414	1.3244e-100
IL7R	-2.6063	3.7832e-105
PLA2G5	-2.1896	6.111e-12
ARSJ	-1.3113	5.0488e-10
ENPP2	-1.6454	4.5534e-52
FAM3C	-1.2113	1.421e-59
TOR4A	-1.1487	2.6357e-63
TGFA	-1.5518	7.0604e-06
MGST2	-1.5357	4.12e-37
LMO7	-1.6326	7.1423e-85
B3GNT7	-4.0281	1.4313e-226
SGK1	-1.802	5.456e-137
TAAR1	-1.5294	9.3098e-15
TMED3	-1.2226	4.397e-26
BAAT	-1.1194	1.4694e-06
PTAFR	-1.4544	4.068e-22
STON2	-1.7421	5.4567e-36
RNF213	-3.387	0
CTSC	-1.0179	5.3984e-149
PTGER2	-1.1662	5.1436e-08
PRELP	-1.4219	1.7966e-55
CTSB	-2.2605	0
LAMB3	-2.405	1.9674e-130
COL6A2	-1.3744	3.8482e-240
COL6A3	-1.5787	1.051e-147
IGDCC3	-1.6134	2.7913e-18
SEMA3C	-1.2005	1.2056e-39
TNFRSF1A	-1.7412	3.9271e-158
ANXA5	-1.2397	8.4417e-105
CTSL2	-2.0299	2.5471e-304
PNAT10	-1.3218	2.3888e-14
IKBKE	-2.041	3.1377e-142
ALPK1	-1.2659	1.4081e-17
ACSL1	-1.0356	1.7488e-21
IL1R2	-1.5535	3.5611e-44
IL7	-1.3558	0.00012776
BMP2	-1.4722	9.5519e-07
TMPRSS2	-1.902	6.7575e-72
LIPA	-2.4503	0
EIF2AK2	-1.7597	1.5217e-167
TJP2	-1.686	4.0693e-186
GJA1	-1.388	6.6256e-28
BCL2	-1.0137	4.802e-18
IL15	-1.9672	5.1307e-74
PCSK1	-1.2742	1.6945e-22
HK2	-1.582	5.6523e-57
INHBA	-1.6442	8.5926e-26
IL13RA2	-3.2754	1.1598e-177
PARP9	-1.967	2.4541e-278
PNAT3	-1.1728	5.5619e-28
PLOD2	-1.4235	3.8565e-87
COL9A3	-1.6489	6.2845e-38
MOCS1	-1.3733	8.9859e-16
k60	-2.1398	8.5126e-27
BMP7	-1.012	1.1812e-35
IL18	-1.3586	2.6819e-92
BAG3	-3.6678	0
YAP1	-1.0479	2.1176e-21
C1S	-1.7756	3.5161e-274
ANXA1	-1.9771	1.9304e-151
PLAU	-1.0062	1.6803e-57
EPS8	-1.3281	6.408e-60
EPCAM	-1.6608	1.744e-204
SNAI2	-1.4732	2.2097e-47
GREM1	-1.0019	0.0019757
JDP2	-1.4436	5.1117e-16
FOSL2	-1.741	7.5595e-31
CD8A	-2.5802	4.9862e-45
ACOX2	-1.002	5.5442e-07
RSAD2	-5.2676	0
CSTA	-2.3394	5.1795e-169
HIF1A	-1.0426	7.8731e-78
GRTP1	-1.6807	3.7963e-123
ATP7A	-1.0746	6.1122e-79
CTLA4	-2.3978	1.1197e-24
NRP1	-1.1093	3.0202e-43
ARF4	-1.0688	1.6991e-86
CYP26B1	-1.2051	0.00011709
PLD1	-1.2122	6.903e-80
HPX	-1.2733	1.4938e-74
CD3E	-2.3994	7.4121e-218
SEMA3B	-1.345	2.6811e-09
TIRAP	-1.0906	9.3563e-25
NET1	-1.1023	8.0802e-108
ITGB3	-1.6179	7.2767e-34
TCIRG1	-2.0744	8.5591e-225
CD28	-2.0626	2.5683e-20
EDN2	-1.1761	2.335e-18
FGFR3	-1.1579	3.5834e-60
NOD1	-1.2316	1.502e-26
CHN2	-1.6718	8.986e-81
PLCG1	-1.4548	2.3143e-48
NID2	-1.389	1.3284e-48
NEURL	-1.8643	7.1724e-52
DUSP8	-1.3406	1.4688e-11
DUSP1	-1.5097	2.1033e-95
CERS1	-1.1961	1.7511e-08
HSPA5	-1.0498	4.4726e-163
F3	-2.8775	4.7185e-192
DUSP5	-1.8945	1.219e-107
TNFRSF1B	-1.3053	4.7609e-67
TAP2	-1.2261	4.6166e-78
ZFPM1	-1.1902	8.8895e-11
EPHA4	-1.4068	1.6024e-26
CYP27A1	-1.2926	8.7723e-09
WNT10A	-1.021	1.2287e-07
CISH	-1.502	1.7578e-26
ARSI	-1.5373	6.327e-25
IL4I1	-5.0971	0
ST14	-1.3564	1.4243e-105
SQSTM1	-2.2747	0
P2RX7	-1.3074	2.3658e-140
RXRA	-1.2749	2.982e-23
FGFBP1	-2.2688	1.4449e-101
C1QB	-2.3668	1.5069e-286
HS6ST1	-1.4319	1.5694e-19
LIPG	-2.9445	1.0358e-85
ENTPD8	-1.2996	2.9665e-08
ARHGAP12	-1.101	7.1849e-34
SAT1	-1.0626	9.3368e-157
SERPING1	-2.6947	0
GAB1	-1.0101	2.3829e-17
RNF19B	-2.3068	4.7275e-170
DEPDC7	-1.225	1.5529e-06
SEC24D	-1.564	2.5184e-66
GGT5	-2.9603	2.538e-206
PRR5	-1.5285	1.3862e-54
FADS2	-1.3015	3.1756e-31
ADM	-2.6717	1.0296e-262
BAIAP2	-1.0082	8.0801e-15
ST3GAL4	-1.3556	1.268e-14
CTSD	-1.2894	1.4251e-172
IRF1	-2.0352	1.1278e-258
NTNG2	-2.3968	1.806e-24
SHH	-1.1831	4.5642e-14
GZMA	-3.1551	1.5911e-133
NAT	-1.3885	1.4906e-08
TMEM173	-2.8532	1.8924e-164
TMPRSS4	-2.2824	9.4477e-26
IFIH1	-3.7542	0
NFE2L2	-1.2875	9.3738e-105
EPB41L3	-2.2394	7.0612e-134
TUBB6	-1.1165	3.9422e-69
OSMR	-1.9951	6.625e-118
CTSS	-1.1348	4.1205e-115
IL13RA1	-1.453	7.4255e-50
IL22RA1	-1.3021	4.6075e-35
TGFB2	-1.1276	4.5722e-22
ENPP3	-1.9812	1.0286e-87
PLOD1	-1.7578	4.8346e-223
DLL4	-1.4586	3.8706e-32
CSF3R	-2.2159	2.5788e-154
CARD9	-1.1011	2.2086e-48
DUSP15	-1.3006	1.3754e-07
ARRDC1	-2.3045	1.9067e-122
ARRDC2	-1.2852	1.388e-30
S100A11	-1.5472	1.4335e-108
CDH1	-1.2883	1.7041e-111
ACSF2	-1.0133	3.5901e-53
NFATC2	-1.1012	3.6581e-12
PLK2	-1.473	1.4653e-87
SULF1	-1.8082	1.0509e-80
VCAM1	-2.1973	1.4288e-278
ATP2C2	-1.8665	5.408e-29
CASP18	-1.5577	6.9234e-52
AP1S3	-1.0338	5.1295e-12
TIMP4	-1.2035	4.9447e-38
ZAP70	-2.4486	1.5973e-65

## Sheet: PPI_genes_KEGG
Category	Term	Count	%	PValue	Genes	List Total	Pop Hits	Pop Total	Fold Enrichment	Bonferroni	Benjamini	FDR
KEGG_PATHWAY	gga04510:Focal adhesion	15	21.7391	3.37521e-08	ENSGALG00000004627, ENSGALG00000021313, ENSGALG00000006126, ENSGALG00000003923, ENSGALG00000002389, ENSGALG00000001343, ENSGALG00000009626, ENSGALG00000010290, ENSGALG00000017179, ENSGALG00000000379, ENSGALG00000005974, ENSGALG00000017186, ENSGALG00000015056, ENSGALG00000011778, ENSGALG00000013929	56	184	4353	6.33686	1.99137e-06	1.99137e-06	3.37043e-05
KEGG_PATHWAY	gga04512:ECM-receptor interaction	10	14.4928	2.17604e-07	ENSGALG00000009626, ENSGALG00000004627, ENSGALG00000006126, ENSGALG00000003923, ENSGALG00000000379, ENSGALG00000015056, ENSGALG00000005974, ENSGALG00000011778, ENSGALG00000002389, ENSGALG00000001343	56	73	4353	10.6482	1.28386e-05	6.4193e-06	0.000217295
KEGG_PATHWAY	gga00232:Caffeine metabolism	3	4.34783	0.0015299	ENSGALG00000005472, ENSGALG00000005474, ENSGALG00000005473	56	5	4353	46.6393	0.0863736	0.0296623	1.51728
KEGG_PATHWAY	gga04145:Phagosome	7	10.1449	0.00455529	ENSGALG00000009626, ENSGALG00000007001, ENSGALG00000016446, ENSGALG00000009229, ENSGALG00000000379, ENSGALG00000011778, ENSGALG00000003516	56	125	4353	4.353	0.236144	0.0651264	4.45685
KEGG_PATHWAY	gga00982:Drug metabolism - cytochrome P450	4	5.7971	0.00500079	ENSGALG00000016223, ENSGALG00000016224, ENSGALG00000013098, ENSGALG00000009803	56	28	4353	11.1046	0.256054	0.0574416	4.88298
KEGG_PATHWAY	gga00360:Phenylalanine metabolism	3	4.34783	0.0129428	ENSGALG00000016223, ENSGALG00000016224, ENSGALG00000000081	56	14	4353	16.6569	0.536343	0.120236	12.1982
KEGG_PATHWAY	gga00120:Primary bile acid biosynthesis	3	4.34783	0.014814	ENSGALG00000006352, ENSGALG00000002470, ENSGALG00000015512	56	15	4353	15.5464	0.58545	0.118204	13.8462
KEGG_PATHWAY	gga00983:Drug metabolism - other enzymes	3	4.34783	0.0419785	ENSGALG00000005472, ENSGALG00000005474, ENSGALG00000005473	56	26	4353	8.96909	0.920358	0.271143	34.8347
KEGG_PATHWAY	gga04080:Neuroactive ligand-receptor interaction	8	11.5942	0.0450421	ENSGALG00000010013, ENSGALG00000023379, ENSGALG00000013218, ENSGALG00000017001, ENSGALG00000015729, ENSGALG00000013994, ENSGALG00000012396, ENSGALG00000000783	56	262	4353	2.3735	0.934072	0.26076	36.886
KEGG_PATHWAY	gga04142:Lysosome	5	7.24638	0.0491553	ENSGALG00000017239, ENSGALG00000004438, ENSGALG00000006378, ENSGALG00000009229, ENSGALG00000003516	56	110	4353	3.53328	0.948895	0.257243	39.5486
KEGG_PATHWAY	gga04020:Calcium signaling pathway	6	8.69565	0.0511917	ENSGALG00000010013, ENSGALG00000021313, ENSGALG00000003750, ENSGALG00000017001, ENSGALG00000013929, ENSGALG00000000783	56	161	4353	2.89685	0.954967	0.245614	40.8291
KEGG_PATHWAY	gga00350:Tyrosine metabolism	3	4.34783	0.0577163	ENSGALG00000016223, ENSGALG00000016224, ENSGALG00000000081	56	31	4353	7.52247	0.970028	0.253448	44.769
KEGG_PATHWAY	gga04810:Regulation of actin cytoskeleton	6	8.69565	0.0711462	ENSGALG00000021313, ENSGALG00000017179, ENSGALG00000000379, ENSGALG00000011778, ENSGALG00000002389, ENSGALG00000013929	56	177	4353	2.63499	0.98715	0.284631	52.1449
KEGG_PATHWAY	gga04540:Gap junction	4	5.7971	0.0770816	ENSGALG00000021313, ENSGALG00000015729, ENSGALG00000017179, ENSGALG00000013929	56	79	4353	3.9358	0.991197	0.286838	55.1123
KEGG_PATHWAY	gga00480:Glutathione metabolism	3	4.34783	0.0825506	ENSGALG00000013098, ENSGALG00000006501, ENSGALG00000009803	56	38	4353	6.13675	0.993801	0.287438	57.6989
KEGG_PATHWAY	gga00380:Tryptophan metabolism	3	4.34783	0.086329	ENSGALG00000016223, ENSGALG00000016224, ENSGALG00000000081	56	39	4353	5.9794	0.99514	0.283176	59.4067
KEGG_PATHWAY	gga00330:Arginine and proline metabolism	3	4.34783	0.0940391	ENSGALG00000016348, ENSGALG00000016223, ENSGALG00000016224	56	41	4353	5.68772	0.997052	0.290186	62.7005
