# Supplementary material for: Transcriptome profile in bursa of Fabricius reveals potential mode for stress-influenced immune function in chicken stress model
Source: BMC Genomics. 2018 Dec 13;19:918. doi: 10.1186/s12864-018-5333-2 (PMC6293626; doi:10.1186/s12864-018-5333-2)
Supplement: Supplementary file 14 — Table S10. List of the genes and primers used for qRT-PCR validation. (XLSX 12 kb) [file 12864_2018_5333_MOESM14_ESM.xlsx]

## Sheet: Table S1
Table S1 List of the genes and primers used for qRT-PCR validation
Gene	Gene ID	Accession ID	Sequences(5’-3’)(forward/reverse）	Amplicon size (bp)
C7	ENSGALG00000014835	NM_001318402.1	GCATGCATCTAGAAGGGGCA/CAGGGAAGGACCACACTCAT	197
POLDIP2	ENSGALG00000003211	NM_001317356.1	TTCGCCTGGAGAACCTTGAC/ATGTGACCACTGGATGCCTG	190
CASP3	ENSGALG00000010638	NM_204725.1	TGGTGGAGGTGGAGGAGC/CCTGAGCGTGGTCCATCTTT	205
HSP70	ENSGALG00000011715	NM_001006685.1	TCTGCTCCTGTTGGATGTC/GCAAGTTGTTGTCCTTTGTCATAG	197
HYAL1	ENSGALG00000000785	XM_015292794.2	CTCTGAGGAGGACCTGGTGA/TGACAATGTAGTGGCCCAGG	155
CD79B	ENSGALG00000000251	NM_001006328.2	GAGTTCCACGTGCTGGATCA/TGGATGTTGCTGCGACTCAT	197
IDUA	ENSGALG00000015376	NM_001031433.1	CTCGGACAGTTGGCAAGCTA/GTTACCACTGGGTCCTCAGC	246
MYD88	ENSGALG00000005947	NM_001030962.4	ACTTACCAGAGGTTGCTGCC/GTCACCTTGGTACCATGCCA	182
TGM2	ENSGALG00000006775	NM_205448.1	CCCACATGGAACAGAGCGT/CACGCTGTCACCAGTCTCAT	122
BCL2	ENSGALG00000012885	NM_205339.2	TTCCGTGATGGGGTCAACTG/CCACAAAGGCATCCCATCCT	187
IGSF3	ENSGALG00000015469	XM_025144622.1	GATCTATCGCCTCCGCCTTG/GAGATGCTGGTCTTGAGAGGC	150
PCBD2	ENSGALG00000006367	NM_204203.2	GTCTGAGTCGGGCGAAAGAG/GGGTGATCTGAACCTTGCTGTA	155
